# Supplementary material for: Proteomic Characterization of 1000 Human and Murine Neutrophils Freshly Isolated From Blood and Sites of Sterile Inflammation
Source: Mol Cell Proteomics. 2024 Oct 11;23(11):100858. doi: 10.1016/j.mcpro.2024.100858 (PMC11630641; doi:10.1016/j.mcpro.2024.100858)
Supplement: Table S2 [file mmc8.xlsx]

## Sheet: Contaminants
# Total no. contaminants according to Universal Protein contaminant library present in our data
Human						Mouse
UniProt Accession	Gene	Protein name				UniProt Accession	Gene	Protein name
O43790	KRT86	Keratin, type II cuticular Hb6				P02535	Krt10	Keratin, type I cytoskeletal 10
P02533	KRT14	Keratin, type I cytoskeletal 14				P05784	Krt18	Keratin, type I cytoskeletal 18
P02538	KRT6A	Keratin, type II cytoskeletal 6A				P07744	Krt4	Keratin, type II cytoskeletal 4
P04259	KRT6B	Keratin, type II cytoskeletal 6B				P08730	Krt13	Keratin, type I cytoskeletal 13
P04264	KRT1	Keratin, type II cytoskeletal 1				P19001	Krt19	Keratin, type I cytoskeletal 19
P08779	KRT16	Keratin, type I cytoskeletal 16				P50446	Krt6a	Keratin, type II cytoskeletal 6A
P13645	KRT10	Keratin, type I cytoskeletal 10				Q0VBK2	Krt80	Keratin, type II cytoskeletal 80
P13646	KRT13	Keratin, type I cytoskeletal 13				Q3TTY5	Krt2	Keratin, type II cytoskeletal 2 epidermal
P13647	KRT5	Keratin, type II cytoskeletal 5				Q497I4	Krt35	Keratin, type I cuticular Ha5
P19013	KRT4	Keratin, type II cytoskeletal 4				Q6IFX2	Krt42	Keratin, type I cytoskeletal 42
P20930	FLG	Filaggrin				Q6IFZ6	Krt77	Keratin, type II cytoskeletal 1b
P35527	KRT9	Keratin, type I cytoskeletal 9				Q6IME9	Krt72	Keratin, type II cytoskeletal 72
P35908	KRT2	Keratin, type II cytoskeletal 2 epidermal				Q6NXH9	Krt73	Keratin, type II cytoskeletal 73
Q04695	KRT17	Keratin, type I cytoskeletal 17				Q8BGZ7	Krt75	Keratin, type II cytoskeletal 75
Q14525	KRT33B	Keratin, type I cuticular Ha3-II				Q8VED5	Krt79	Keratin, type II cytoskeletal 79
Q5D862	FLG2	Filaggrin-2				Q922U2	Krt5	Keratin, type II cytoskeletal 5
Q6KB66	KRT80	Keratin, type II cytoskeletal 80				Q99PS0	Krt23	Keratin, type I cytoskeletal 23
Q7Z794	KRT77	Keratin, type II cytoskeletal 1b				Q9DCV7	Krt7	Keratin, type II cytoskeletal 7
Q86YZ3	HRNR	Hornerin				Q9QWL7	Krt17	Keratin, type I cytoskeletal 17
Q8N1N4	KRT78	Keratin, type II cytoskeletal 78				Q9Z2K1	Krt16	Keratin, type I cytoskeletal 16
O76013	KRT36	Keratin, type I cuticular Ha6				Q9D646	Krt34	Keratin, type I cuticular Ha4
P78386	KRT85	Keratin, type II cuticular Hb5
Q15323	KRT31	Keratin, type I cuticular Ha1
Q3SY84	KRT71	Keratin, type II cytoskeletal 71
Q9C075	KRT23	Keratin, type I cytoskeletal 23
Q9NSB2	KRT84	Keratin, type II cuticular Hb4

## Sheet: Human_1000cell_identified
# Total proteins identified in 1,000 human neutrophils (n=5)
		No. of peptides measured in library					No. of peptides identified					No. of peptides used for quantification					Quantification
PG.ProteinAccessions	PG.ProteinDescriptions	HNO_1K_R1	HNO_1K_R2	HNO_1K_R3	HNO_1K_R4	HNO_1K_R5	HNO_1K_R1	HNO_1K_R2	HNO_1K_R3	HNO_1K_R4	HNO_1K_R5	HNO_1K_R1	HNO_1K_R2	HNO_1K_R3	HNO_1K_R4	HNO_1K_R5	HNO_1K_R1	HNO_1K_R2	HNO_1K_R3	HNO_1K_R4	HNO_1K_R5
A0A075B6H7;A0A0C4DH55;P01624	Probable non-functional immunoglobulin kappa variable 3-7;Immunoglobulin kappa variable 3D-7;Immunoglobulin kappa variable 3-15	1	1	1	1	1	1	1	1	1	1	1	1	1	1	1	410.262	261.202	212.062	4730.85	5368.22
A0A075B6H9	Immunoglobulin lambda variable 4-69	2	2	2	2	2	0	0	0	1	1	0	0	0	1	1	NaN	NaN	NaN	29.5553	101.359
A0A075B6I0	Immunoglobulin lambda variable 8-61	3	3	3	3	3	1	1	1	3	3	1	1	1	3	3	9.11751	10.9508	9.27332	580.405	603.271
A0A075B6I9;P04211	Immunoglobulin lambda variable 7-46;Immunoglobulin lambda variable 7-43	1	1	1	1	1	0	1	0	1	1	0	1	0	1	1	NaN	25.4246	NaN	583.735	628.066
A0A075B6K4	Immunoglobulin lambda variable 3-10	6	6	6	6	6	1	1	0	1	1	1	1	0	1	1	9.99108	8.13099	NaN	94.3177	71.6448
A0A075B6K5;P80748	Immunoglobulin lambda variable 3-9;Immunoglobulin lambda variable 3-21	2	2	2	2	2	2	1	1	2	2	2	1	1	2	2	31.0378	15.8904	13.9787	200.51	109.602
A0A075B6R9;A0A0C4DH68	Probable non-functional immunoglobulin kappa variable 2D-24;Immunoglobulin kappa variable 2-24	4	4	4	4	4	1	0	1	1	2	1	0	1	1	2	12.4768	NaN	16.169	133.523	164.547
A0A075B6S2;A2NJV5	Immunoglobulin kappa variable 2D-29;Immunoglobulin kappa variable 2-29	3	3	3	3	3	2	1	1	2	3	2	1	1	2	3	77.6233	33.9423	30.3303	747.423	794.414
A0A075B6S5;A0A0C4DH67;A0A0C4DH69	Immunoglobulin kappa variable 1-27;Immunoglobulin kappa variable 1-8;Immunoglobulin kappa variable 1-9	1	1	1	1	1	0	0	0	1	0	0	0	0	1	0	NaN	NaN	NaN	40.7715	NaN
A0A087WSY6	Immunoglobulin kappa variable 3D-15	1	1	1	1	1	0	0	0	1	1	0	0	0	1	1	NaN	NaN	NaN	251.761	289.543
A0A0A0MRZ8;P04433	Immunoglobulin kappa variable 3D-11;Immunoglobulin kappa variable 3-11	4	4	4	4	4	1	1	1	1	1	1	1	1	1	1	211.512	54.4157	79.2498	1597.49	1780.01
A0A0A0MS15;A0A0B4J1V6	Immunoglobulin heavy variable 3-49;Immunoglobulin heavy variable 3-73	1	1	1	1	1	0	0	0	1	0	0	0	0	1	0	NaN	NaN	NaN	38.5048	NaN
A0A0B4J1U7	Immunoglobulin heavy variable 6-1	4	4	4	4	4	0	0	0	1	1	0	0	0	1	1	NaN	NaN	NaN	141.767	157.444
A0A0B4J1V0	Immunoglobulin heavy variable 3-15	7	7	7	7	7	0	0	0	3	4	0	0	0	3	4	NaN	NaN	NaN	110.216	31.7205
A0A0B4J2D5;P0DPI2	Putative glutamine amidotransferase-like class 1 domain-containing protein 3B, mitochondrial;Glutamine amidotransferase-like class 1 domain-containing protein 3, mitochondrial	11	11	11	11	11	3	5	3	2	1	3	5	3	2	1	63.5266	60.8253	71.8269	31.6806	39.8924
A0A0B4J2D9;P0DP09	Immunoglobulin kappa variable 1D-13;Immunoglobulin kappa variable 1-13	1	1	1	1	1	0	0	0	1	0	0	0	0	1	0	NaN	NaN	NaN	29.0232	NaN
A0A0C4DH24	Immunoglobulin kappa variable 6-21	3	3	3	3	3	0	0	0	1	2	0	0	0	1	2	NaN	NaN	NaN	40.2023	30.2909
A0A0C4DH35	Probable non-functional immunoglobulin heavy variable 3-35	1	1	1	1	1	1	0	0	1	1	1	0	0	1	1	18.6078	NaN	NaN	51.9054	24.6516
A0A0C4DH41;P01824;P01825;P06331;P0DP06;P0DP08	Immunoglobulin heavy variable 4-61;Immunoglobulin heavy variable 4-39;Immunoglobulin heavy variable 4-59;Immunoglobulin heavy variable 4-34;Immunoglobulin heavy variable 4-30-4;Immunoglobulin heavy variable 4-38-2	2	2	2	2	2	1	1	1	2	1	1	1	1	2	1	9.53414	9.56646	4.73365	70.0145	32.3134
A0A0C4DH72;A0A0C4DH73;P01597;P01611;P04432	Immunoglobulin kappa variable 1-6;Immunoglobulin kappa variable 1-12;Immunoglobulin kappa variable 1-39;Immunoglobulin kappa variable 1D-12;Immunoglobulin kappa variable 1D-39	1	1	1	1	1	0	0	0	1	0	0	0	0	1	0	NaN	NaN	NaN	40.5237	NaN
A0A0G2JS06	Immunoglobulin lambda variable 5-39	1	1	1	1	1	1	0	1	1	1	1	0	1	1	1	807.736	NaN	201.885	119.59	182.205
A0A0J9YXX1	Immunoglobulin heavy variable 5-10-1	2	2	2	2	2	0	0	0	1	1	0	0	0	1	1	NaN	NaN	NaN	117.782	97.3388
A0AVT1	Ubiquitin-like modifier-activating enzyme 6	30	30	30	30	30	13	10	9	8	7	13	10	9	8	7	143.414	129.481	125.697	146.765	140.363
A0FGR8	Extended synaptotagmin-2	15	15	15	15	15	9	9	7	6	6	9	9	7	6	6	689.731	599.518	663.691	603.522	554.74
A0M8Q6	Immunoglobulin lambda constant 7	4	4	4	4	4	1	1	1	2	2	1	1	1	2	2	189.1	63.8171	135.402	882.757	939.782
A2RRP1	NBAS subunit of NRZ tethering complex	10	10	10	10	10	1	1	0	1	1	1	1	0	1	1	23.6647	10.1636	NaN	30.3431	26.0989
A2RUS2	DENN domain-containing protein 3	16	16	16	16	16	3	5	3	3	3	3	5	3	3	3	32.0843	19.5695	22.1051	15.1345	20.9193
A4D1P6	WD repeat-containing protein 91	13	13	13	13	13	2	1	2	1	1	2	1	2	1	1	13.7235	17.4446	28.0529	25.3035	37.8703
A4D1S5	Ras-related protein Rab-19	9	9	9	9	9	2	4	3	3	1	2	4	3	3	1	33.5366	18.4274	15.4783	11.9954	14.7811
A5YKK6	CCR4-NOT transcription complex subunit 1	10	10	10	10	10	3	4	4	2	1	3	4	4	2	1	12.2124	14.7081	18.6424	3.68754	11.5954
A6NC98	Coiled-coil domain-containing protein 88B	72	72	72	72	72	36	35	36	32	24	36	35	36	32	24	176.794	173.639	152.728	180.233	189.618
A6NCE7;Q9GZQ8;Q9H492	Microtubule-associated proteins 1A/1B light chain 3 beta 2;Microtubule-associated proteins 1A/1B light chain 3B;Microtubule-associated proteins 1A/1B light chain 3A	2	2	2	2	2	2	1	2	1	1	2	1	2	1	1	59.5109	23.4012	41.0522	27.6335	39.4692
A6NDG6	Glycerol-3-phosphate phosphatase	9	9	9	9	9	3	4	4	3	3	3	4	4	3	3	50.1754	138.923	96.3131	105.542	112.076
A6NHG4;P30046	D-dopachrome decarboxylase-like protein;D-dopachrome decarboxylase	7	7	7	7	7	6	5	6	5	3	6	5	6	5	3	106.916	160.517	167.378	147.147	102.758
A6NHR9	Structural maintenance of chromosomes flexible hinge domain-containing protein 1	83	83	83	83	83	32	35	27	25	18	32	35	27	25	18	105.7	122.729	133.954	101.198	115.376
A6NIH7	Protein unc-119 homolog B	4	4	4	4	4	2	1	1	1	1	2	1	1	1	1	18.0625	20.661	22.4666	21.5862	48.3287
A6NJG2	Ankyrin repeat domain-containing protein SOWAHD	3	3	3	3	3	1	1	1	0	1	1	1	1	0	1	5.79107	7.4024	3.43061	NaN	10.3754
A8K2U0	Alpha-2-macroglobulin-like protein 1	1	1	1	1	1	1	0	0	0	0	1	0	0	0	0	8.31145	NaN	NaN	NaN	NaN
A8MVS5	Protein HIDE1	2	2	2	2	2	2	2	2	2	2	2	2	2	2	2	51.4207	107.035	85.9343	69.3281	67.8709
A8MWD9;P62308	Putative small nuclear ribonucleoprotein G-like protein 15;Small nuclear ribonucleoprotein G	7	7	7	7	7	3	2	3	2	3	3	2	3	2	3	261.671	385.301	205.656	208.77	122.879
A8MXV4	Acyl-coenzyme A diphosphatase NUDT19	4	4	4	4	4	2	1	2	2	1	2	1	2	2	1	15.5478	35.0696	26.3471	24.3267	33.5429
B0I1T2	Unconventional myosin-Ig	46	46	46	46	46	17	18	17	15	13	17	18	17	15	13	109.388	89.2108	87.5375	114.689	98.3659
B5ME19;Q99613	Eukaryotic translation initiation factor 3 subunit C-like protein;Eukaryotic translation initiation factor 3 subunit C	29	29	29	29	29	11	15	14	13	7	11	15	14	13	7	113.09	91.8077	93.9782	84.8842	120.476
B6A8C7	T-cell-interacting, activating receptor on myeloid cells protein 1	10	10	10	10	10	4	3	1	1	1	4	3	1	0	1	88.0364	21.2855	26.2584	NaN	18.148
C4AMC7;Q6VEQ5	Putative WAS protein family homolog 3;WAS protein family homolog 2	8	8	8	8	8	4	3	3	3	3	4	3	3	3	3	75.2747	89.9177	90.8396	135.477	140.001
E9PAV3;Q13765	Nascent polypeptide-associated complex subunit alpha, muscle-specific form;Nascent polypeptide-associated complex subunit alpha	4	4	4	4	4	3	2	2	1	1	3	2	2	1	1	70.1521	43.7387	67.9402	63.1284	53.0124
G9CGD6;Q8WWN9	CNK3/IPCEF1 fusion protein;Interactor protein for cytohesin exchange factors 1	7	7	7	7	7	4	2	3	1	2	4	2	3	1	2	112.757	86.8055	43.5973	38.4347	73.7103
iRT-Kit_WR_fusion		11	11	11	11	11	11	11	11	11	11	11	11	11	11	10	91419.3	94077.2	100328	152071	159887
O00115	Deoxyribonuclease-2-alpha	3	3	3	3	3	1	1	1	0	0	1	1	1	0	0	16.7596	12.9003	16.9108	NaN	NaN
O00116	Alkyldihydroxyacetonephosphate synthase, peroxisomal	28	28	28	28	28	6	9	5	4	2	6	9	5	4	2	14.0981	12.4389	11.4577	9.35431	21.6872
O00139	Kinesin-like protein KIF2A	8	8	8	8	8	2	3	3	2	2	2	3	3	2	2	31.1505	21.6499	26.5021	23.2876	33.2934
O00148	ATP-dependent RNA helicase DDX39A	23	23	23	23	23	13	11	12	10	7	13	11	12	10	7	400.416	412.352	369.495	335.098	286.911
O00160	Unconventional myosin-If	80	80	80	80	80	44	43	39	41	34	44	43	39	41	34	1325.31	1125.99	1106.44	1076.87	1065.04
O00161	Synaptosomal-associated protein 23	12	12	12	12	12	5	3	3	2	1	5	3	3	2	1	25.4202	19.3588	19.1582	11.5146	96.6474
O00170	AH receptor-interacting protein	15	15	15	15	15	5	6	8	6	5	5	6	8	6	5	31.7174	32.9012	32.9307	25.7289	20.3459
O00178	GTP-binding protein 1	20	20	20	20	20	3	7	2	3	3	3	7	2	3	3	14.8756	16.6727	10.1097	5.79864	21.4189
O00182;Q3B8N2;Q6DKI2	Galectin-9;Galectin-9B;Galectin-9C	2	2	2	2	2	1	1	1	0	1	1	1	1	0	1	8.03439	23.1453	16.3375	NaN	12.4698
O00186	Syntaxin-binding protein 3	12	12	12	12	12	7	7	6	2	2	7	7	6	2	2	32.4768	30.5002	37.5901	35.5097	31.5413
O00203	AP-3 complex subunit beta-1	22	22	22	22	22	8	12	11	6	5	8	12	11	6	5	62.529	59.3787	62.8195	60.1294	58.0622
O00217	NADH dehydrogenase [ubiquinone] iron-sulfur protein 8, mitochondrial	6	6	6	6	6	1	2	0	0	1	1	2	0	0	1	11.3091	11.1957	NaN	NaN	2.73007
O00231	26S proteasome non-ATPase regulatory subunit 11	18	18	18	18	18	7	10	11	7	5	7	10	11	7	5	182.478	161.549	153.794	217.716	76.9027
O00232	26S proteasome non-ATPase regulatory subunit 12	23	23	23	23	23	6	11	9	5	4	6	11	9	5	4	61.2576	79.8909	79.2717	71.8167	40.8151
O00233	26S proteasome non-ATPase regulatory subunit 9	6	6	6	6	6	3	3	3	2	3	3	3	3	2	3	55.2811	63.9681	64	45.0105	29.1905
O00241	Signal-regulatory protein beta-1	12	12	12	12	12	10	8	6	7	5	10	8	6	7	5	131.512	72.8803	63.0546	74.0432	64.856
O00244	Copper transport protein ATOX1	7	7	7	7	7	3	2	2	5	1	3	2	2	5	1	89.1182	47.6088	87.0085	74.9566	81.6483
O00264	Membrane-associated progesterone receptor component 1	6	6	6	6	6	2	4	1	1	0	2	4	1	1	0	39.327	21.8857	20.501	28.7814	NaN
O00267	Transcription elongation factor SPT5	13	13	13	13	13	4	4	5	3	1	4	4	5	3	1	21.7619	22.5599	27.114	6.3725	18.2707
O00291	Huntingtin-interacting protein 1	30	30	30	30	30	7	9	10	10	6	7	9	10	10	6	19.0013	26.3011	26.0289	37.7164	30.1987
O00299	Chloride intracellular channel protein 1	23	23	23	23	23	15	15	15	14	10	15	15	15	14	10	3037.12	3868.03	3671.16	3425.42	2901.76
O00303	Eukaryotic translation initiation factor 3 subunit F	2	2	2	2	2	0	1	1	0	0	0	1	1	0	0	NaN	23.9064	23.9534	NaN	NaN
O00308	NEDD4-like E3 ubiquitin-protein ligase WWP2	5	5	5	5	5	1	1	3	1	1	1	1	3	1	1	26.4858	29.444	30.5209	11.8762	24.0502
O00329	Phosphatidylinositol 4,5-bisphosphate 3-kinase catalytic subunit delta isoform	21	21	21	21	21	4	5	3	3	2	4	5	3	3	2	25.936	25.8302	31.5213	16.3669	23.0361
O00330	Pyruvate dehydrogenase protein X component, mitochondrial	3	3	3	3	3	0	2	0	0	0	0	2	0	0	0	NaN	13.1167	NaN	NaN	NaN
O00391	Sulfhydryl oxidase 1	29	29	29	29	29	17	18	14	14	10	17	18	14	14	10	343.085	287.598	318.561	346.327	450.727
O00410	Importin-5	8	8	8	8	8	1	4	3	2	0	1	4	3	2	0	20.6382	37.0834	40.7047	16.4091	NaN
O00422	Histone deacetylase complex subunit SAP18	8	8	8	8	8	4	4	4	3	3	4	4	4	3	3	143.471	88.3775	111.574	72.9868	91.6165
O00429	Dynamin-1-like protein	8	8	8	8	8	3	4	3	2	1	3	4	3	2	1	55.7066	48.5742	50.0966	26.1083	23.3081
O00442	RNA 3'-terminal phosphate cyclase	9	9	9	9	9	1	2	2	2	1	1	2	2	2	1	39.7828	46.5838	22.3612	32.8099	99.163
O00453	Leukocyte-specific transcript 1 protein	4	4	4	4	4	2	1	1	1	1	2	1	1	1	1	49.2535	66.2923	68.8334	23.8064	12.7418
O00462	Beta-mannosidase	31	31	31	31	31	5	10	7	7	3	5	10	7	7	3	24.7552	23.0877	39.6236	24.2139	22.2443
O00471	Exocyst complex component 5	16	16	16	16	16	3	1	2	2	0	3	1	2	2	0	14.0191	17.5369	12.7428	8.20914	NaN
O00479	High mobility group nucleosome-binding domain-containing protein 4	4	4	4	4	4	1	1	2	1	0	1	1	2	1	0	49.803	33.7027	49.9293	15.9216	NaN
O00481	Butyrophilin subfamily 3 member A1	5	5	5	5	5	0	2	2	0	0	0	2	2	0	0	NaN	6.3828	6.82365	NaN	NaN
O00483	Cytochrome c oxidase subunit NDUFA4	4	4	4	4	4	0	3	2	1	2	0	3	2	1	2	NaN	80.9827	72.7183	90.7588	84.6908
O00487	26S proteasome non-ATPase regulatory subunit 14	5	5	5	5	5	2	2	1	1	2	2	2	1	1	2	19.8897	34.3722	38.5649	28.7062	25.3439
O00505	Importin subunit alpha-4	5	5	5	5	5	3	3	2	2	0	3	3	2	2	0	11.7801	22.346	10.9868	5.28827	NaN
O00560	Syntenin-1	23	23	23	23	23	7	8	8	6	6	7	8	8	6	6	67.6432	53.8677	68.9238	84.0808	58.8111
O00562	Membrane-associated phosphatidylinositol transfer protein 1	9	9	9	9	9	3	3	5	2	1	3	3	5	2	1	5.7854	15.5694	12.7261	16.4112	13.9582
O00567	Nucleolar protein 56	10	10	10	10	10	3	4	4	3	0	3	4	4	3	0	9.48217	11.7337	13.1277	10.9735	NaN
O00571	ATP-dependent RNA helicase DDX3X	27	27	27	27	27	15	13	12	12	7	15	13	12	12	7	118.793	134.204	101.399	111.029	108.638
O00584	Ribonuclease T2	17	17	17	17	17	5	4	5	4	4	5	4	5	4	4	140.844	147.388	138.672	92.574	68.6271
O00602	Ficolin-1	30	30	30	30	30	13	11	8	10	7	13	11	8	10	7	832.24	414.043	329.775	298.249	209.486
O00629	Importin subunit alpha-3	5	5	5	5	5	3	1	2	1	1	3	1	2	1	1	27.1066	13.3873	16.7854	17.576	9.72652
O00635	E3 ubiquitin-protein ligase TRIM38	4	4	4	4	4	3	1	1	3	1	3	1	1	3	1	15.0181	11.8521	13.4302	16.049	6.57711
O00743	Serine/threonine-protein phosphatase 6 catalytic subunit	13	13	13	13	13	2	3	3	2	1	2	3	3	2	1	15.4032	20.1239	22.1963	26.69	39.2814
O00754	Lysosomal alpha-mannosidase	44	44	44	44	44	15	14	17	17	13	15	14	17	17	13	76.0142	68.1279	84.9006	99.9111	104.493
O00757	Fructose-1,6-bisphosphatase isozyme 2	2	2	2	2	2	1	1	1	1	1	1	1	1	1	1	26.9676	37.2799	40.7483	49.1722	35.0999
O00764	Pyridoxal kinase	19	19	19	19	19	6	6	5	4	3	6	6	5	4	3	89.9235	158.365	164.453	136.822	136.791
O14497	AT-rich interactive domain-containing protein 1A	4	4	4	4	4	2	1	2	0	0	2	1	2	0	0	6.76869	14.6553	8.50061	NaN	NaN
O14524	Nuclear envelope integral membrane protein 1	2	2	2	2	2	1	1	0	0	0	0	1	0	0	0	NaN	1	NaN	NaN	NaN
O14526	F-BAR domain only protein 1	3	3	3	3	3	0	2	1	0	1	0	2	1	0	1	NaN	6.62022	4.15691	NaN	9.83496
O14530	Thioredoxin domain-containing protein 9	1	1	1	1	1	1	1	1	0	0	1	1	1	0	0	8.89389	3.50789	10.674	NaN	NaN
O14545	TRAF-type zinc finger domain-containing protein 1	4	4	4	4	4	1	1	0	1	0	0	1	0	1	0	NaN	2.15818	NaN	9.89135	NaN
O14569	Transmembrane reductase CYB561D2	1	1	1	1	1	1	1	1	0	0	1	1	1	0	0	5.48204	4.56995	12.7029	NaN	NaN
O14579	Coatomer subunit epsilon	14	14	14	14	14	2	7	6	3	1	2	7	6	3	1	42.6779	56.2132	51.9347	65.7449	58.0078
O14617	AP-3 complex subunit delta-1	15	15	15	15	15	5	7	4	2	4	5	7	4	2	4	38.6201	24.5559	27.4022	32.6492	27.4766
O14618	Copper chaperone for superoxide dismutase	10	10	10	10	10	4	5	4	1	3	4	5	4	1	3	110.894	37.0487	56.2285	49.6297	30.0613
O14646	Chromodomain-helicase-DNA-binding protein 1	2	2	2	2	2	1	0	0	0	1	1	0	0	0	1	9.01206	NaN	NaN	NaN	51.3555
O14656	Torsin-1A	9	9	9	9	9	6	5	5	4	3	6	5	5	4	3	48.1971	26.3089	30.1028	36.7067	43.0607
O14657	Torsin-1B	7	7	7	7	7	1	2	1	0	0	1	2	1	0	0	48.3479	29.8921	26.824	NaN	NaN
O14672	Disintegrin and metalloproteinase domain-containing protein 10	37	37	37	37	37	15	9	8	14	9	15	9	8	14	9	197.11	162.147	162.918	155.851	167.77
O14683	Tumor protein p53-inducible protein 11	7	7	7	7	7	4	4	3	4	3	4	4	3	4	3	37.455	59.3771	74.1812	86.3904	67.3894
O14727	Apoptotic protease-activating factor 1	48	48	48	48	48	22	23	19	20	15	22	23	19	20	15	256.214	269.46	237.496	276.537	271.809
O14732	Inositol monophosphatase 2	6	6	6	6	6	2	2	3	3	4	2	2	3	3	4	105.103	118.865	125.393	160.189	171.789
O14734	Acyl-coenzyme A thioesterase 8	4	4	4	4	4	2	1	2	2	0	2	1	2	2	0	15.7489	6.31668	7.48756	20.3104	NaN
O14744	Protein arginine N-methyltransferase 5	9	9	9	9	9	1	2	1	0	0	1	2	1	0	0	5.0902	21.4604	14.7582	NaN	NaN
O14745	Na(+)/H(+) exchange regulatory cofactor NHE-RF1	23	23	23	23	23	19	16	14	13	10	19	16	14	13	10	740.099	507.474	769.932	636.439	594.791
O14772	Fucose-1-phosphate guanylyltransferase	4	4	4	4	4	0	1	1	0	0	0	1	1	0	0	NaN	21.3849	352.39	NaN	NaN
O14773	Tripeptidyl-peptidase 1	9	9	9	9	9	5	4	4	5	4	5	4	4	5	4	222.41	197.19	164.216	180.633	149.629
O14776	Transcription elongation regulator 1	32	32	32	32	32	12	9	6	7	4	12	9	6	7	4	86.1356	61.083	53.645	56.9095	45.1208
O14791	Apolipoprotein L1	10	10	10	10	10	2	1	0	5	3	2	1	0	5	3	25.5841	14.0883	NaN	119.807	194.398
O14798	Tumor necrosis factor receptor superfamily member 10C	8	8	8	8	8	4	1	1	2	1	4	1	1	2	1	94.7004	27.1913	23.5119	28.1145	54.0435
O14818	Proteasome subunit alpha type-7	24	24	24	24	24	12	12	12	9	11	12	12	12	9	11	730.621	625.987	606.691	599.314	502.943
O14828	Secretory carrier-associated membrane protein 3	4	4	4	4	4	1	0	0	0	1	1	0	0	0	1	8.12839	NaN	NaN	NaN	11.8398
O14841	5-oxoprolinase	22	22	22	22	22	5	8	5	3	2	5	8	5	3	2	77.507	31.0011	39.7761	50.5233	33.2537
O14879	Interferon-induced protein with tetratricopeptide repeats 3	9	9	9	9	9	6	6	2	2	2	6	6	2	2	2	22.175	26.7341	15.5906	19.5511	24.0305
O14920	Inhibitor of nuclear factor kappa-B kinase subunit beta	14	14	14	14	14	6	8	8	6	2	6	8	8	6	2	61.3501	49.5198	52.0908	58.3467	32.2032
O14949	Cytochrome b-c1 complex subunit 8	5	5	5	5	5	3	4	2	3	1	3	4	2	3	1	35.998	57.2046	52.7006	45.6642	48.4772
O14950;P19105	Myosin regulatory light chain 12B;Myosin regulatory light chain 12A	14	14	14	14	14	10	10	9	12	8	10	10	9	12	8	3415.8	2955.44	2879.96	3975.09	4286.53
O14964	Hepatocyte growth factor-regulated tyrosine kinase substrate	17	17	17	17	17	9	5	6	3	2	9	5	6	3	2	71.1338	59.2451	60.6676	69.8086	64.7879
O14972	Vacuolar protein sorting-associated protein 26C	3	3	3	3	3	1	2	0	0	0	1	2	0	0	0	4.3882	3.81114	NaN	NaN	NaN
O14974	Protein phosphatase 1 regulatory subunit 12A	25	25	25	25	25	13	11	13	7	6	13	11	13	7	6	247.962	188.002	202.096	148.275	138.891
O14975	Long-chain fatty acid transport protein 2	17	17	17	17	17	4	3	5	3	2	4	3	5	3	2	41.1322	13.909	31.4055	25.6888	30.1916
O14976	Cyclin-G-associated kinase	16	16	16	16	16	5	4	4	3	2	5	4	4	3	2	22.0366	19.2347	14.5613	24.5136	16.3674
O14979	Heterogeneous nuclear ribonucleoprotein D-like	6	6	6	6	6	3	3	3	2	0	3	3	3	2	0	31.4564	23.2597	27.0199	19.045	NaN
O14980	Exportin-1	20	20	20	20	20	3	5	2	3	2	3	5	2	3	2	19.3644	18.8014	23.1796	16.7516	12.1323
O15027	Protein transport protein Sec16A	6	6	6	6	6	1	2	1	2	0	1	2	1	2	0	6.8744	8.21574	13.7073	10.9719	NaN
O15040	Tectonin beta-propeller repeat-containing protein 2	5	5	5	5	5	2	1	1	0	0	2	1	1	0	0	8.93992	3.07847	6.63098	NaN	NaN
O15042	U2 snRNP-associated SURP motif-containing protein	9	9	9	9	9	4	3	0	1	2	4	3	0	1	2	90.1967	132.827	NaN	61.7736	30.7232
O15067	Phosphoribosylformylglycinamidine synthase	19	19	19	19	19	8	6	10	8	2	8	6	10	8	2	41.2289	103.615	58.9274	69.7669	31.1401
O15111	Inhibitor of nuclear factor kappa-B kinase subunit alpha	8	8	8	8	8	3	3	3	2	2	3	3	3	2	2	10.3622	16.7684	14.8676	26.1008	9.73164
O15116	U6 snRNA-associated Sm-like protein LSm1	1	1	1	1	1	0	1	1	1	0	0	1	1	1	0	NaN	79.1959	113.072	80.402	NaN
O15117	FYN-binding protein 1	17	17	17	17	17	11	9	7	5	7	11	9	7	5	7	48.9752	41.0647	49.962	27.2496	27.9738
O15120	1-acyl-sn-glycerol-3-phosphate acyltransferase beta	5	5	5	5	5	2	2	2	2	1	2	2	2	2	1	20.0645	20.5189	15.1545	10.7378	22.0154
O15121	Sphingolipid delta(4)-desaturase DES1	8	8	8	8	8	2	1	1	1	0	2	1	1	1	0	12.6323	6.05608	7.64919	13.9647	NaN
O15127	Secretory carrier-associated membrane protein 2	5	5	5	5	5	2	2	2	2	2	2	2	2	2	2	64.8265	42.5527	42.5651	52.8499	48.9974
O15143	Actin-related protein 2/3 complex subunit 1B	38	38	38	38	38	16	15	12	15	13	16	15	12	15	13	2810.95	2056.75	2138.85	1583.47	1512.17
O15144	Actin-related protein 2/3 complex subunit 2	37	37	37	37	37	25	23	23	18	16	25	23	23	18	16	1070.94	793.605	914.439	878.77	890.672
O15145	Actin-related protein 2/3 complex subunit 3	10	10	10	10	10	8	9	8	10	7	8	9	8	10	7	1266.43	1758.42	2012.87	1639.01	1469.76
O15162	Phospholipid scramblase 1	9	9	9	9	9	4	3	3	2	2	4	3	3	2	2	90.358	42.9602	38.5939	13.9086	28.1973
O15173	Membrane-associated progesterone receptor component 2	6	6	6	6	6	5	5	5	5	4	5	5	5	5	4	79.0127	91.1996	89.5696	74.9831	69.4666
O15211	Ral guanine nucleotide dissociation stimulator-like 2	5	5	5	5	5	1	1	2	1	1	1	1	2	1	1	27.6517	19.8173	17.7865	39.2962	29.802
O15212	Prefoldin subunit 6	2	2	2	2	2	1	1	1	1	1	1	1	1	1	1	7.17297	9.42083	22.3105	53.2484	34.196
O15258	Protein RER1	4	4	4	4	4	2	3	3	1	0	2	3	3	1	0	24.5782	44.791	32.1555	30.0993	NaN
O15260	Surfeit locus protein 4	1	1	1	1	1	0	1	1	0	0	0	1	1	0	0	NaN	78.5389	46.5247	NaN	NaN
O15264	Mitogen-activated protein kinase 13	3	3	3	3	3	3	1	2	0	0	3	1	2	0	0	58.9149	25.7831	45.4407	NaN	NaN
O15269	Serine palmitoyltransferase 1	7	7	7	7	7	3	5	1	2	0	3	5	1	2	0	27.788	18.2218	14.1284	19.2689	NaN
O15270	Serine palmitoyltransferase 2	5	5	5	5	5	1	1	1	0	0	1	1	1	0	0	30.3296	28.6126	27.189	NaN	NaN
O15294	UDP-N-acetylglucosamine--peptide N-acetylglucosaminyltransferase 110 kDa subunit	7	7	7	7	7	2	5	3	2	1	2	5	3	2	1	12.8795	6.7279	10.4296	11.1344	3.95792
O15305	Phosphomannomutase 2	14	14	14	14	14	2	2	2	2	1	2	2	2	2	1	46.3635	65.2733	50.9417	71.8012	78.6295
O15347	High mobility group protein B3	18	18	18	18	18	7	8	7	7	4	7	8	7	7	4	428.732	257.23	275.807	299.994	334.667
O15355	Protein phosphatase 1G	11	11	11	11	11	3	3	3	1	1	3	3	3	1	1	5.25532	10.8422	4.63868	49.7317	15.2046
O15371	Eukaryotic translation initiation factor 3 subunit D	13	13	13	13	13	5	4	5	4	1	5	4	5	4	1	58.0596	38.849	28.3358	46.8007	24.5535
O15372	Eukaryotic translation initiation factor 3 subunit H	10	10	10	10	10	5	5	4	5	3	5	5	4	5	3	79.8634	100.698	94.0851	95.805	40.8549
O15389	Sialic acid-binding Ig-like lectin 5	11	11	11	11	11	2	1	2	2	2	2	1	2	2	2	280.085	94.1263	209.271	153.888	146.614
O15400	Syntaxin-7	13	13	13	13	13	8	11	10	11	9	8	11	10	11	9	71.404	194.36	176.216	132.09	156.461
O15427	Monocarboxylate transporter 4	6	6	6	6	6	2	2	2	2	1	2	2	2	2	1	14.0415	21.01	25.6653	17.0983	10.0817
O15498	Synaptobrevin homolog YKT6	6	6	6	6	6	4	4	5	3	2	4	4	5	3	2	26.9034	53.1373	52.0697	33.6973	39.5092
O15511	Actin-related protein 2/3 complex subunit 5	18	18	18	18	18	10	9	8	11	8	10	9	8	11	8	4947.62	3793.86	4217.05	5196.88	5163.75
O15530	3-phosphoinositide-dependent protein kinase 1	20	20	20	20	20	9	8	8	5	4	9	8	8	5	4	21.9793	20.5717	21.7922	13.0211	24.3569
O15533	Tapasin	7	7	7	7	7	3	3	1	1	1	3	3	1	1	1	252.569	451.707	395.773	390.818	417.04
O15541	E3 ubiquitin-protein ligase RNF113A	2	2	2	2	2	1	1	0	1	1	1	1	0	1	1	16.7434	14.3398	NaN	17.1494	22.7586
O15552	Free fatty acid receptor 2	1	1	1	1	1	0	0	1	1	0	0	0	1	1	0	NaN	NaN	2.46792	6.33895	NaN
O15553	Pyrin	16	16	16	16	16	9	8	7	4	3	9	8	7	4	3	29.1647	34.1253	20.4732	17.8412	24.8505
O43143	ATP-dependent RNA helicase DHX15	24	24	24	24	24	10	9	13	8	7	10	9	13	8	7	102.394	115.743	134.354	125.363	134.431
O43148	mRNA cap guanine-N7 methyltransferase	5	5	5	5	5	3	1	1	0	1	3	1	1	0	1	9.67023	6.33533	2.65276	NaN	16.689
O43149	Zinc finger ZZ-type and EF-hand domain-containing protein 1	25	25	25	25	25	6	4	3	3	1	6	4	3	3	1	22.7118	19.3308	9.99262	16.8441	23.9677
O43166	Signal-induced proliferation-associated 1-like protein 1	1	1	1	1	1	0	0	0	1	0	0	0	0	1	0	NaN	NaN	NaN	4.87126	NaN
O43169	Cytochrome b5 type B	5	5	5	5	5	3	3	2	1	1	3	3	2	1	1	38.4273	35.9765	34.6691	12.1455	24.1269
O43172	U4/U6 small nuclear ribonucleoprotein Prp4	12	12	12	12	12	3	4	3	0	1	3	4	3	0	1	15.3687	11.0743	6.65735	NaN	16.4557
O43175	D-3-phosphoglycerate dehydrogenase	6	6	6	6	6	4	4	4	4	3	4	4	4	4	3	37.7457	34.92	37.0188	72.338	63.1823
O43237	Cytoplasmic dynein 1 light intermediate chain 2	2	2	2	2	2	1	0	0	0	0	1	0	0	0	0	22.4559	NaN	NaN	NaN	NaN
O43242	26S proteasome non-ATPase regulatory subunit 3	23	23	23	23	23	12	10	12	10	6	12	10	12	10	6	99.3007	93.8823	100.525	95.235	91.7117
O43252	Bifunctional 3'-phosphoadenosine 5'-phosphosulfate synthase 1	17	17	17	17	17	3	1	2	1	2	3	1	2	1	2	33.6916	30.1806	56.9217	18.0232	88.0809
O43290	U4/U6.U5 tri-snRNP-associated protein 1	8	8	8	8	8	2	1	0	0	0	2	0	0	0	0	1	NaN	NaN	NaN	NaN
O43314	Inositol hexakisphosphate and diphosphoinositol-pentakisphosphate kinase 2	27	27	27	27	27	10	10	10	7	5	10	10	10	7	5	82.1766	72.6449	50.4769	52.3106	34.4862
O43324	Eukaryotic translation elongation factor 1 epsilon-1	5	5	5	5	5	2	2	2	2	2	2	2	2	2	2	23.62	51.2206	29.7018	33.1496	20.997
O43390	Heterogeneous nuclear ribonucleoprotein R	21	21	21	21	21	11	11	8	6	3	11	11	8	6	3	46.7061	45.0645	51.7501	66.0162	55.7921
O43395	U4/U6 small nuclear ribonucleoprotein Prp3	6	6	6	6	6	1	2	2	0	0	1	2	2	0	0	11.0193	10.2944	4.55192	NaN	NaN
O43396	Thioredoxin-like protein 1	13	13	13	13	13	6	5	4	4	4	6	5	4	4	4	168.28	168.794	141.974	149.218	99.3787
O43399	Tumor protein D54	13	13	13	13	13	7	7	7	6	4	7	7	7	6	4	119.798	196.264	190.835	137.326	118.298
O43426	Synaptojanin-1	23	23	23	23	23	7	7	6	4	3	7	7	6	4	3	24.0261	24.5776	24.9477	49.1393	40.4713
O43427	Acidic fibroblast growth factor intracellular-binding protein	3	3	3	3	3	0	1	1	1	1	0	1	1	1	1	NaN	2.28187	12.9218	18.8256	105.118
O43447	Peptidyl-prolyl cis-trans isomerase H	8	8	8	8	8	3	3	3	1	1	3	3	3	1	1	22.4613	22.0261	21.434	26.7375	33.6957
O43451	Maltase-glucoamylase	78	78	78	78	78	30	23	22	16	17	30	23	22	16	17	557.546	468.793	558.521	250.464	300.752
O43488	Aflatoxin B1 aldehyde reductase member 2	16	16	16	16	16	7	5	7	6	6	7	5	7	6	6	80.6088	97.0287	90.6891	82.0509	92.5099
O43504	Ragulator complex protein LAMTOR5	2	2	2	2	2	1	1	1	1	1	1	1	1	1	1	62.9908	212.175	144.494	102.878	38.2999
O43516	WAS/WASL-interacting protein family member 1	3	3	3	3	3	3	3	3	3	3	3	3	3	3	3	227.889	322.123	377.734	396.121	435.626
O43521	Bcl-2-like protein 11	2	2	2	2	2	1	1	1	1	1	1	1	1	1	1	758.47	682.273	693.486	543.776	164.374
O43557	Tumor necrosis factor ligand superfamily member 14	5	5	5	5	5	3	2	3	1	0	3	2	3	1	0	16.9117	28.4137	19.9896	27.2844	NaN
O43566	Regulator of G-protein signaling 14	5	5	5	5	5	3	4	3	2	3	3	4	3	2	3	32.9145	63.0443	63.3793	39.013	41.3168
O43572	A-kinase anchor protein 10, mitochondrial	2	2	2	2	2	1	0	0	1	1	1	0	0	1	1	10.5636	NaN	NaN	17.7717	6.69956
O43586	Proline-serine-threonine phosphatase-interacting protein 1	28	28	28	28	28	10	10	8	9	7	10	10	8	9	7	341.207	215.344	216.366	276.473	282.553
O43592	Exportin-T	7	7	7	7	7	2	3	4	1	1	2	3	4	1	1	15.6968	27.0152	22.632	28.0602	46.4179
O43598	2'-deoxynucleoside 5'-phosphate N-hydrolase 1	3	3	3	3	3	1	1	0	1	0	1	1	0	1	0	18.8064	21.1497	NaN	28.2038	NaN
O43615	Mitochondrial import inner membrane translocase subunit TIM44	14	14	14	14	14	1	0	1	0	0	1	0	1	0	0	15.3431	NaN	3.65825	NaN	NaN
O43617	Trafficking protein particle complex subunit 3	6	6	6	6	6	4	3	4	3	2	4	3	4	3	2	69.9347	144.866	142.116	112.731	127.073
O43633	Charged multivesicular body protein 2a	11	11	11	11	11	5	3	3	3	2	5	3	3	3	2	110.281	75.3814	103.409	95.1668	63.9924
O43639	Cytoplasmic protein NCK2	7	7	7	7	7	4	1	3	0	0	4	1	3	0	0	15.4996	15.4788	5.75357	NaN	NaN
O43660	Pleiotropic regulator 1	20	20	20	20	20	4	4	4	2	0	4	4	4	2	0	16.2148	14.9239	11.9747	28.7359	NaN
O43665	Regulator of G-protein signaling 10	1	1	1	1	1	0	0	1	0	0	0	0	1	0	0	NaN	NaN	21.3859	NaN	NaN
O43670	BUB3-interacting and GLEBS motif-containing protein ZNF207	6	6	6	6	6	2	3	3	3	2	2	3	3	3	2	88.8146	54.875	55.8966	36.7881	20.0213
O43676	NADH dehydrogenase [ubiquinone] 1 beta subcomplex subunit 3	3	3	3	3	3	1	1	1	1	1	1	1	1	1	1	48.063	24.4479	22.4954	14.3137	23.0281
O43678	NADH dehydrogenase [ubiquinone] 1 alpha subcomplex subunit 2	3	3	3	3	3	1	2	2	1	1	1	2	2	1	1	14.8907	32.3525	32.0076	15.0121	39.7495
O43681	ATPase GET3	10	10	10	10	10	4	4	4	4	3	4	4	4	4	3	48.2414	93.3568	82.4068	64.0353	101.487
O43684	Mitotic checkpoint protein BUB3	12	12	12	12	12	3	5	4	4	3	3	5	4	4	3	63.2089	64.3135	67.3926	39.4808	57.4671
O43704	Sulfotransferase 1B1	10	10	10	10	10	4	2	2	4	3	4	2	2	4	3	89.0331	88.5055	83.3173	89.1811	100.296
O43707	Alpha-actinin-4	74	74	74	74	74	38	37	33	36	26	38	37	33	36	26	415.247	437.274	415.628	406.901	400.202
O43719	HIV Tat-specific factor 1	10	10	10	10	10	1	2	2	2	1	1	2	2	2	1	33.7554	22.7027	23.5657	13.8997	17.3059
O43741;Q9Y478	5'-AMP-activated protein kinase subunit beta-2;5'-AMP-activated protein kinase subunit beta-1	1	1	1	1	1	1	1	1	1	1	1	1	1	1	1	8.08886	10.9841	10.3137	9.3373	18.1307
O43747	AP-1 complex subunit gamma-1	12	12	12	12	12	8	7	7	6	4	8	7	7	6	4	47.5293	96.5415	94.5529	61.2822	67.2833
O43759	Synaptogyrin-1	3	3	3	3	3	2	2	2	2	2	2	2	2	2	2	26.3599	62.407	43.576	26.4765	51.5551
O43760	Synaptogyrin-2	6	6	6	6	6	3	4	3	3	3	3	4	3	3	3	39.1272	86.6304	95.5409	35.275	56.8682
O43765	Small glutamine-rich tetratricopeptide repeat-containing protein alpha	4	4	4	4	4	1	3	3	1	2	1	3	3	1	2	31.3862	19.7261	20.3807	47.5189	34.8548
O43768	Alpha-endosulfine	2	2	2	2	2	1	1	1	0	1	1	1	1	0	1	98.2075	137.195	133.933	NaN	82.4412
O43772	Mitochondrial carnitine/acylcarnitine carrier protein	15	15	15	15	15	4	7	8	6	4	4	7	8	6	4	17.8495	42.4743	39.0429	21.241	43.3367
O43776	Asparagine--tRNA ligase, cytoplasmic	20	20	20	20	20	4	6	3	4	2	4	6	3	4	2	79.5935	57.5106	90.8115	46.7076	70.4029
O43790	Keratin, type II cuticular Hb6	23	23	23	23	23	1	1	2	2	2	1	1	2	2	2	326.089	45.0341	149.744	278.837	353.946
O43809	Cleavage and polyadenylation specificity factor subunit 5	14	14	14	14	14	6	5	4	3	3	6	5	4	3	3	71.5129	89.1081	95.2626	78.357	36.8542
O43813	Glutathione S-transferase LANCL1	7	7	7	7	7	2	4	3	4	3	2	4	3	4	3	22.8447	132.738	102.662	92.8256	73.3615
O43815	Striatin	19	19	19	19	19	5	5	4	3	2	5	5	4	3	2	11.9835	9.07787	9.1905	16.9678	11.9649
O43818	U3 small nucleolar RNA-interacting protein 2	5	5	5	5	5	1	0	0	0	0	1	0	0	0	0	14.401	NaN	NaN	NaN	NaN
O43837	Isocitrate dehydrogenase [NAD] subunit beta, mitochondrial	2	2	2	2	2	1	0	0	0	0	1	0	0	0	0	8.73299	NaN	NaN	NaN	NaN
O43847	Nardilysin	16	16	16	16	16	4	4	2	1	1	4	4	2	1	1	13.7564	10.749	10.2714	15.1826	2.75202
O43865	S-adenosylhomocysteine hydrolase-like protein 1	19	19	19	19	19	4	4	3	2	3	4	4	3	2	3	36.5418	26.2692	37.9427	37.1536	33.0166
O43866	CD5 antigen-like	21	21	21	21	21	3	2	2	10	8	3	2	2	10	8	28.7588	35.3781	39.1965	224.135	297.194
O43920	NADH dehydrogenase [ubiquinone] iron-sulfur protein 5	9	9	9	9	9	3	1	1	1	0	3	1	1	1	0	58.5109	51.5827	62.3452	55.0193	NaN
O60216	Double-strand-break repair protein rad21 homolog	15	15	15	15	15	7	5	5	3	2	7	5	5	3	2	16.4059	9.46151	12.0625	8.45864	17.1735
O60220	Mitochondrial import inner membrane translocase subunit Tim8 A	1	1	1	1	1	0	1	1	0	0	0	1	1	0	0	NaN	19.3635	6.21714	NaN	NaN
O60234	Glia maturation factor gamma	17	17	17	17	17	8	9	9	11	7	8	9	9	11	7	1771.63	2273.9	2267.81	2754.5	2471.27
O60237	Protein phosphatase 1 regulatory subunit 12B	9	9	9	9	9	2	1	0	0	0	2	1	0	0	0	26.141	11.6422	NaN	NaN	NaN
O60256	Phosphoribosyl pyrophosphate synthase-associated protein 2	7	7	7	7	7	4	4	3	4	2	4	4	3	4	2	48.5024	66.2265	87.06	40.5328	44.3406
O60264	SWI/SNF-related matrix-associated actin-dependent regulator of chromatin subfamily A member 5	29	29	29	29	29	9	8	10	9	4	9	8	10	9	4	25.4036	27.4761	23.962	17.2933	17.1484
O60271	C-Jun-amino-terminal kinase-interacting protein 4	17	17	17	17	17	2	5	3	2	1	2	5	3	2	1	19.2285	14.943	16.3627	28.5306	21.9012
O60306	RNA helicase aquarius	11	11	11	11	11	0	1	2	0	0	0	1	2	0	0	NaN	7.338	12.2426	NaN	NaN
O60307	Microtubule-associated serine/threonine-protein kinase 3	6	6	6	6	6	2	2	2	3	1	2	2	2	3	1	24.6877	26.6487	17.1872	24.3323	18.2088
O60313	Dynamin-like 120 kDa protein, mitochondrial	25	25	25	25	25	6	4	4	2	1	6	4	4	2	1	20.2635	16.2987	17.0021	13.4505	9.5865
O60333	Kinesin-like protein KIF1B	13	13	13	13	13	3	2	2	1	1	3	2	2	1	1	21.6524	16.1489	14.7306	14.2348	17.765
O60341	Lysine-specific histone demethylase 1A	6	6	6	6	6	0	2	1	2	0	0	2	1	2	0	NaN	27.5549	25.7719	9.64177	NaN
O60449	Lymphocyte antigen 75	44	44	44	44	44	6	3	4	4	2	6	3	4	4	2	30.5532	27.3845	13.8791	30.5704	27.1244
O60486	Plexin-C1	45	45	45	45	45	18	10	11	10	8	18	10	11	10	8	91.5893	59.4067	56.8196	70.876	70.2123
O60488	Long-chain-fatty-acid--CoA ligase 4	26	26	26	26	26	6	6	6	5	0	6	6	6	5	0	77.3504	38.5304	38.1665	47.3032	NaN
O60493	Sorting nexin-3	16	16	16	16	16	9	8	8	8	6	9	8	8	8	6	412.562	284.735	270.669	329.407	427.506
O60496	Docking protein 2	2	2	2	2	2	0	1	0	0	0	0	1	0	0	0	NaN	12.3026	NaN	NaN	NaN
O60502	Protein O-GlcNAcase	14	14	14	14	14	5	4	4	4	5	5	4	4	4	5	38.6394	75.155	47.2356	79.9657	77.564
O60506	Heterogeneous nuclear ribonucleoprotein Q	31	31	31	31	31	15	11	11	9	6	15	11	11	9	6	297.387	218.531	269.807	189.509	145.849
O60547	GDP-mannose 4,6 dehydratase	17	17	17	17	17	5	4	4	4	4	5	4	4	4	4	43.554	31.9063	30.049	47.3574	34.6062
O60603	Toll-like receptor 2	18	18	18	18	18	6	5	6	6	4	6	5	6	6	4	20.0373	76.0522	50.5526	28.8408	41.0267
O60610	Protein diaphanous homolog 1	50	50	50	50	50	24	20	20	14	13	24	20	20	14	13	283.944	236.387	266.297	217.177	216.366
O60613	Selenoprotein F	6	6	6	6	6	2	3	2	2	2	2	3	2	2	2	19.747	28.3353	32.1834	34.4604	18.2507
O60636	Tetraspanin-2	3	3	3	3	3	1	1	1	1	1	1	1	1	1	1	39.5341	30.8449	37.3306	31.9315	29.4156
O60637	Tetraspanin-3	1	1	1	1	1	1	1	1	1	0	1	1	1	1	0	97.0412	81.9227	88.6158	126.707	NaN
O60645	Exocyst complex component 3	13	13	13	13	13	7	6	5	6	4	7	6	5	6	4	16.8589	16.5564	16.4658	16.0369	20.4062
O60664	Perilipin-3	19	19	19	19	19	13	12	12	13	11	13	12	12	13	11	624.795	658.969	602.72	511.883	363.648
O60674	Tyrosine-protein kinase JAK2	6	6	6	6	6	1	2	3	0	0	1	2	3	0	0	12.0076	24.7169	32.2702	NaN	NaN
O60701	UDP-glucose 6-dehydrogenase	3	3	3	3	3	2	1	1	1	1	2	1	1	1	1	11.0932	8.90058	8.86181	15.0943	26.7503
O60739;P41567	Eukaryotic translation initiation factor 1b;Eukaryotic translation initiation factor 1	6	6	6	6	6	4	2	2	2	0	4	2	2	2	0	28.5504	13.219	19.4412	20.5065	NaN
O60749	Sorting nexin-2	15	15	15	15	15	8	7	8	8	7	8	7	8	8	7	74.1122	89.6932	84.9122	55.1781	60.7064
O60762	Dolichol-phosphate mannosyltransferase subunit 1	13	13	13	13	13	5	5	4	3	1	5	5	4	3	1	51.7407	36.896	37.0463	42.7032	28.8752
O60763	General vesicular transport factor p115	33	33	33	33	33	19	18	19	17	11	19	18	19	17	11	80.1885	75.435	69.2685	60.202	53.365
O60784	Target of Myb1 membrane trafficking protein	6	6	6	6	6	3	4	1	1	1	3	4	1	1	1	30.1928	24.7	64.8089	95.8043	85.7868
O60825	6-phosphofructo-2-kinase/fructose-2,6-bisphosphatase 2	29	29	29	29	29	12	10	11	10	8	12	10	11	10	8	103.54	85.6567	100.791	81.6469	85.9086
O60826	Coiled-coil domain-containing protein 22	14	14	14	14	14	6	8	7	7	5	6	8	7	7	5	56.9623	58.1739	47.7966	60.7602	57.4467
O60831	PRA1 family protein 2	2	2	2	2	2	1	1	1	1	1	1	1	1	1	1	48.2171	32.5673	26.3032	22.8608	48.1627
O60832	H/ACA ribonucleoprotein complex subunit DKC1	14	14	14	14	14	2	4	5	3	3	2	4	5	3	3	89.1367	27.1542	41.8305	50.6416	70.7152
O60841	Eukaryotic translation initiation factor 5B	14	14	14	14	14	4	2	1	1	1	4	2	1	1	1	21.1945	17.0033	10.9706	5.94709	13.7752
O60861	Growth arrest-specific protein 7	13	13	13	13	13	1	2	0	1	2	1	2	0	1	2	18.6767	9.98175	NaN	27.915	3.77724
O60869	Endothelial differentiation-related factor 1	8	8	8	8	8	4	4	4	3	2	4	4	4	3	2	176.636	38.0374	57.4981	30.1955	83.3776
O60879	Protein diaphanous homolog 2	13	13	13	13	13	6	3	3	5	3	6	3	3	5	3	46.1028	27.1893	22.696	29.1288	13.9865
O60884	DnaJ homolog subfamily A member 2	15	15	15	15	15	8	6	5	4	6	8	6	5	4	6	133.421	110.354	97.3891	69.637	82.1522
O60885	Bromodomain-containing protein 4	7	7	7	7	7	2	2	0	0	0	2	2	0	0	0	41.8857	13.9903	NaN	NaN	NaN
O60888	Protein CutA	2	2	2	2	2	1	1	1	1	1	1	1	1	1	1	39.6237	209.645	129.26	81.9692	132.211
O60934	Nibrin	3	3	3	3	3	0	1	1	0	0	0	1	1	0	0	NaN	6.36318	3.88758	NaN	NaN
O75015	Low affinity immunoglobulin gamma Fc region receptor III-B	14	14	14	14	14	7	7	7	7	6	7	7	7	7	6	1311.73	1091.65	816.759	1126.32	1110.71
O75019	Leukocyte immunoglobulin-like receptor subfamily A member 1	3	3	3	3	3	3	1	2	2	2	3	1	2	2	2	1029.05	56.472	464.789	502.674	523.212
O75022	Leukocyte immunoglobulin-like receptor subfamily B member 3	12	12	12	12	12	7	7	3	2	3	7	7	3	2	3	108.358	109.444	66.7644	68.4491	65.5138
O75037	Kinesin-like protein KIF21B	7	7	7	7	7	1	0	2	0	0	1	0	2	0	0	5.77145	NaN	9.74774	NaN	NaN
O75044	SLIT-ROBO Rho GTPase-activating protein 2	7	7	7	7	7	2	2	0	1	2	2	2	0	1	2	11.6246	4.90601	NaN	25.0235	18.8913
O75064	DENN domain-containing protein 4B	4	4	4	4	4	1	1	2	1	2	1	1	2	1	2	23.6107	26.3148	17.0753	46.7169	17.983
O75083	WD repeat-containing protein 1	60	60	60	60	60	30	27	25	26	21	30	27	25	26	21	3529	2846.74	2810.16	3861.14	3621.59
O75113	NEDD4-binding protein 1	6	6	6	6	6	2	1	1	1	1	2	1	1	1	1	27.2408	28.4403	33.4672	26.9946	39.6404
O75116	Rho-associated protein kinase 2	41	41	41	41	41	17	14	11	9	8	17	14	11	9	8	27.8788	16.6279	16.8848	21.0581	23.4359
O75122	CLIP-associating protein 2	4	4	4	4	4	2	3	1	0	0	2	3	1	0	0	21.4655	4.37181	5.64889	NaN	NaN
O75131	Copine-3	44	44	44	44	44	21	20	23	17	14	21	20	23	17	14	1123.9	1158.64	1290.52	1149.81	1110.73
O75146	Huntingtin-interacting protein 1-related protein	6	6	6	6	6	2	1	0	0	0	2	1	0	0	0	20.7205	2.23665	NaN	NaN	NaN
O75150	E3 ubiquitin-protein ligase BRE1B	21	21	21	21	21	5	2	3	0	0	5	2	3	0	0	30.786	22.2904	11.2369	NaN	NaN
O75151	Lysine-specific demethylase PHF2	5	5	5	5	5	1	1	1	1	1	1	1	1	1	1	68.7336	11.7353	57.0785	46.1429	36.034
O75165	DnaJ homolog subfamily C member 13	83	83	83	83	83	35	39	29	34	19	35	39	29	34	19	115.544	142.714	97.9889	122.174	110.022
O75190	DnaJ homolog subfamily B member 6	11	11	11	11	11	4	3	1	2	2	4	3	1	2	2	40.481	14.6555	23.9146	17.5907	47.4785
O75191	Xylulose kinase	3	3	3	3	3	1	0	1	0	1	1	0	1	0	1	12.1397	NaN	13.1139	NaN	33.1427
O75223	Gamma-glutamylcyclotransferase	14	14	14	14	14	7	7	6	6	6	7	7	6	6	6	99.6874	78.4901	61.5894	67.1727	72.9242
O75264	Small integral membrane protein 24	4	4	4	4	4	3	1	1	1	1	3	1	1	1	1	75.2625	18.6366	15.3783	19.4764	16.2167
O75323	Protein NipSnap homolog 2	6	6	6	6	6	1	1	1	1	1	1	1	1	1	1	36.0047	40.8157	41.6712	31.7571	35.9262
O75340	Programmed cell death protein 6	9	9	9	9	9	3	3	4	3	3	3	3	4	3	3	103.683	122.558	81.3277	105.218	89.1959
O75347	Tubulin-specific chaperone A	15	15	15	15	15	11	10	11	9	7	11	10	11	9	7	580.337	479.752	425.394	509.299	456.434
O75348	V-type proton ATPase subunit G 1	10	10	10	10	10	7	6	6	6	6	7	6	6	6	6	110.035	79.5041	65.9503	63.7744	63.0922
O75351	Vacuolar protein sorting-associated protein 4B	29	29	29	29	29	13	9	11	10	6	13	9	11	10	6	492.632	367.944	329.963	368.355	400.767
O75352	Mannose-P-dolichol utilization defect 1 protein	2	2	2	2	2	2	2	2	2	2	2	2	2	2	2	80.9551	84.7984	77.4253	20.8136	55.8422
O75367	Core histone macro-H2A.1	19	19	19	19	19	8	11	8	11	7	8	11	8	11	7	1720.94	1832.31	1798.04	1994.07	2161.44
O75368	Adapter SH3BGRL	17	17	17	17	17	12	11	10	11	9	12	11	10	11	9	822.298	897.505	1183.09	1084.1	917.423
O75369	Filamin-B	29	29	29	29	29	9	6	3	0	1	9	6	3	0	1	54.9531	27.249	38.9039	NaN	54.2172
O75380	NADH dehydrogenase [ubiquinone] iron-sulfur protein 6, mitochondrial	5	5	5	5	5	3	2	2	2	0	3	2	2	2	0	10.5883	8.11681	6.52723	9.29161	NaN
O75390	Citrate synthase, mitochondrial	14	14	14	14	14	5	10	9	7	6	5	10	9	7	6	503.585	947.041	922.177	722.641	724.953
O75396	Vesicle-trafficking protein SEC22b	9	9	9	9	9	7	7	8	6	5	7	7	8	6	5	34.686	83.9973	76.1682	66.844	53.463
O75400	Pre-mRNA-processing factor 40 homolog A	29	29	29	29	29	8	7	6	7	5	8	7	6	7	5	65.395	46.3902	54.2669	41.2197	39.414
O75410	Transforming acidic coiled-coil-containing protein 1	9	9	9	9	9	2	3	1	1	0	2	3	1	1	0	14.906	8.2405	16.12	4.78016	NaN
O75427	Leucine-rich repeat and calponin homology domain-containing protein 4	11	11	11	11	11	4	6	6	5	1	4	6	6	5	1	20.5999	43.8295	56.7193	37.9502	52.8483
O75431	Metaxin-2	2	2	2	2	2	1	1	1	1	0	1	1	1	1	0	34.8947	23.3284	5.58046	34.5334	NaN
O75436	Vacuolar protein sorting-associated protein 26A	17	17	17	17	17	5	7	7	7	4	5	7	7	7	4	135.043	109.444	93.4847	103.821	209.385
O75460	Serine/threonine-protein kinase/endoribonuclease IRE1	2	2	2	2	2	0	0	1	0	0	0	0	1	0	0	NaN	NaN	8.52234	NaN	NaN
O75475	PC4 and SFRS1-interacting protein	11	11	11	11	11	4	2	2	0	0	4	2	2	0	0	61.2361	5.71219	12.7763	NaN	NaN
O75477	Erlin-1	23	23	23	23	23	14	7	11	6	5	14	7	11	6	5	105.894	47.9893	67.341	59.6735	51.302
O75489	NADH dehydrogenase [ubiquinone] iron-sulfur protein 3, mitochondrial	6	6	6	6	6	2	1	3	1	0	2	1	3	1	0	38.9234	18.9828	25.1502	20.3054	NaN
O75531	Barrier-to-autointegration factor	2	2	2	2	2	1	0	2	0	0	1	0	2	0	0	52.3485	NaN	115.453	NaN	NaN
O75533	Splicing factor 3B subunit 1	27	27	27	27	27	10	11	10	6	5	10	11	10	6	5	68.0138	74.5333	88.11	49.4698	73.3697
O75534	Cold shock domain-containing protein E1	13	13	13	13	13	5	2	4	1	2	5	2	4	1	2	38.5017	26.1256	33.3419	33.6203	23.2514
O75558	Syntaxin-11	7	7	7	7	7	3	4	3	2	2	3	4	3	2	2	47.5026	32.593	34.7185	10.8916	30.3758
O75563	Src kinase-associated phosphoprotein 2	25	25	25	25	25	12	10	8	12	9	12	10	8	12	9	124.538	61.4543	76.7704	89.7258	81.6549
O75582	Ribosomal protein S6 kinase alpha-5	14	14	14	14	14	8	3	5	5	2	8	3	5	5	2	19.7804	25.3759	32.5112	37.8074	19.699
O75592	E3 ubiquitin-protein ligase MYCBP2	55	55	55	55	55	11	10	10	9	5	11	10	10	9	5	22.9247	17.5872	13.8346	21.4481	18.6568
O75594	Peptidoglycan recognition protein 1	7	7	7	7	7	6	6	5	5	5	6	6	5	5	5	7665.93	6262.11	4756.37	4959.42	4486.81
O75608	Acyl-protein thioesterase 1	2	2	2	2	2	2	2	2	2	2	2	2	2	2	2	114.629	460.658	382.096	170.872	169.611
O75636	Ficolin-3	4	4	4	4	4	0	0	0	2	1	0	0	0	2	1	NaN	NaN	NaN	52.7154	90.6595
O75643	U5 small nuclear ribonucleoprotein 200 kDa helicase	41	41	41	41	41	16	25	19	9	9	16	25	19	9	9	41.8203	46.0498	35.6261	41.2518	44.419
O75663	TIP41-like protein	9	9	9	9	9	3	4	4	3	3	3	4	4	3	3	75.1078	51.8753	55.2579	33.396	48.3632
O75688	Protein phosphatase 1B	25	25	25	25	25	9	9	7	7	4	9	9	7	7	4	146.363	189.836	143.817	107.697	131.922
O75694	Nuclear pore complex protein Nup155	12	12	12	12	12	4	5	4	6	2	4	5	4	6	2	33.072	34.0585	33.1853	37.6792	30.4752
O75695	Protein XRP2	13	13	13	13	13	7	6	8	7	3	7	6	8	7	3	594.36	567.518	595.266	605.378	888.37
O75746;Q9UJS0	Electrogenic aspartate/glutamate antiporter SLC25A12, mitochondrial;Electrogenic aspartate/glutamate antiporter SLC25A13, mitochondrial	2	2	2	2	2	2	2	2	1	2	2	2	2	1	2	23.8312	19.1265	27.4715	24.9631	36.3602
O75787	Renin receptor	3	3	3	3	3	0	1	1	0	0	0	1	1	0	0	NaN	44.7527	57.3046	NaN	NaN
O75821	Eukaryotic translation initiation factor 3 subunit G	11	11	11	11	11	2	2	2	1	0	2	2	2	1	0	55.3303	19.2512	20.7516	7.19933	NaN
O75822	Eukaryotic translation initiation factor 3 subunit J	4	4	4	4	4	2	1	1	1	1	2	1	1	1	1	126.248	86.1537	98.8167	104.026	62.925
O75832	26S proteasome non-ATPase regulatory subunit 10	7	7	7	7	7	5	5	3	3	3	5	5	3	3	3	71.6245	52.1775	51.6708	68.4269	33.1801
O75843	AP-1 complex subunit gamma-like 2	6	6	6	6	6	5	5	4	3	3	5	5	4	3	3	24.4244	44.7475	37.5108	36.7301	44.8854
O75844	CAAX prenyl protease 1 homolog	9	9	9	9	9	3	3	4	4	2	3	3	4	4	2	30.3552	37.2749	27.0735	25.0974	18.8987
O75874	Isocitrate dehydrogenase [NADP] cytoplasmic	27	27	27	27	27	13	14	11	10	7	13	14	11	10	7	242.7	225.461	187.597	182.129	168.068
O75880	Protein SCO1 homolog, mitochondrial	4	4	4	4	4	1	2	0	2	0	1	2	0	2	0	12.2657	22.0025	NaN	12.4874	NaN
O75882	Attractin	25	25	25	25	25	3	2	0	3	4	3	2	0	3	4	19.2202	6.24458	NaN	44.5587	38.4317
O75884	Serine hydrolase RBBP9	8	8	8	8	8	1	2	2	0	1	1	2	2	0	1	24.1101	11.3567	11.8386	NaN	1.5244
O75886	Signal transducing adapter molecule 2	2	2	2	2	2	1	2	1	1	0	1	2	1	1	0	25.2252	24.92	23.3064	27.0296	NaN
O75888	Tumor necrosis factor ligand superfamily member 13	5	5	5	5	5	1	1	1	0	1	1	1	1	0	1	14.6125	24.4112	13.683	NaN	20.2306
O75915	PRA1 family protein 3	8	8	8	8	8	2	2	3	3	1	2	2	3	3	1	94.1963	62.2747	81.9274	50.3246	58.1683
O75923	Dysferlin	122	122	122	122	122	40	48	46	38	22	40	48	46	38	22	260.478	322.033	294.934	278.297	280.66
O75934	Pre-mRNA-splicing factor SPF27	5	5	5	5	5	1	1	1	2	0	1	1	0	2	0	1.19995	1.08602	NaN	0.519877	NaN
O75935	Dynactin subunit 3	9	9	9	9	9	4	7	6	6	6	4	7	6	6	6	76.9114	115.286	121.116	108.311	122.066
O75937	DnaJ homolog subfamily C member 8	25	25	25	25	25	10	7	5	6	4	10	7	5	6	4	269.161	113.894	121.298	125.409	141.371
O75940	Survival of motor neuron-related-splicing factor 30	2	2	2	2	2	1	0	2	1	0	1	0	2	0	0	5.55381	NaN	6.51574	NaN	NaN
O75947	ATP synthase subunit d, mitochondrial	15	15	15	15	15	6	4	5	2	2	6	4	5	2	2	93.5455	104.413	125.186	75.9071	91.4614
O75955	Flotillin-1	33	33	33	33	33	21	22	20	19	16	21	22	20	19	16	151.103	213.476	208.001	215.17	144.732
O75964	ATP synthase subunit g, mitochondrial	6	6	6	6	6	2	4	4	2	2	2	4	4	2	2	29.5402	162.671	149.825	130.504	88.4371
O75995	SAM and SH3 domain-containing protein 3	9	9	9	9	9	6	6	5	3	3	6	6	5	3	3	115.518	48.0071	63.8042	51.1814	28.5505
O76003	Glutaredoxin-3	9	9	9	9	9	2	2	2	3	1	2	2	2	3	1	22.7763	32.7694	38.7241	24.6717	27.6534
O76071	Probable cytosolic iron-sulfur protein assembly protein CIAO1	13	13	13	13	13	3	1	2	3	1	3	1	2	3	1	48.3384	41.9934	18.02	20.4673	24.7128
O76094	Signal recognition particle subunit SRP72	13	13	13	13	13	3	10	5	4	4	3	10	5	4	4	7.41801	13.5437	15.7621	14.188	16.3784
O76095	Protein JTB	1	1	1	1	1	1	0	0	0	0	1	0	0	0	0	1.65983	NaN	NaN	NaN	NaN
O76096	Cystatin-F	5	5	5	5	5	2	1	2	2	2	2	1	2	2	2	116.892	73.6049	56.4213	52.1006	70.9416
O94759	Transient receptor potential cation channel subfamily M member 2	10	10	10	10	10	3	2	2	1	0	3	2	2	1	0	13.5181	6.67244	9.0987	8.05981	NaN
O94760	N(G),N(G)-dimethylarginine dimethylaminohydrolase 1	7	7	7	7	7	2	4	2	2	2	2	4	2	2	2	23.9463	41.7706	37.1854	27.854	43.3501
O94768	Serine/threonine-protein kinase 17B	4	4	4	4	4	1	1	1	1	0	1	1	1	1	0	19.4809	14.7013	11.2199	6.6984	NaN
O94776	Metastasis-associated protein MTA2	14	14	14	14	14	5	6	5	3	5	5	6	5	3	5	34.9403	37.1195	30.0875	34.3588	22.2598
O94804	Serine/threonine-protein kinase 10	55	55	55	55	55	27	23	20	17	16	27	23	20	17	16	460.382	371.942	315.232	312.914	311.328
O94819	Kelch repeat and BTB domain-containing protein 11	9	9	9	9	9	3	2	2	1	1	3	2	2	1	1	75.6649	53.0138	65.5904	56.6898	60.3373
O94826	Mitochondrial import receptor subunit TOM70	5	5	5	5	5	2	3	2	0	1	2	3	2	0	1	37.1901	15.5936	21.065	NaN	64.2516
O94855	Protein transport protein Sec24D	2	2	2	2	2	1	1	1	0	1	1	1	1	0	1	7.7599	15.0263	12.845	NaN	19.7416
O94874	E3 UFM1-protein ligase 1	8	8	8	8	8	3	3	4	4	3	3	3	4	4	3	17.2993	24.3973	29.8531	46.6501	33.1477
O94876	Transmembrane and coiled-coil domains protein 1	4	4	4	4	4	1	0	1	0	1	1	0	1	0	1	19.4514	NaN	9.14111	NaN	9.71126
O94886	CSC1-like protein 1	7	7	7	7	7	3	3	2	1	2	3	3	2	1	2	74.4905	85.3342	70.0223	65.2314	89.5048
O94888	UBX domain-containing protein 7	2	2	2	2	2	2	1	2	0	1	2	1	2	0	1	12.9501	22.6317	15.0902	NaN	27.8199
O94903	Pyridoxal phosphate homeostasis protein	9	9	9	9	9	4	4	4	4	2	4	4	4	4	2	72.5004	105.338	105.175	129.345	129.583
O94905	Erlin-2	14	14	14	14	14	5	5	5	4	2	5	5	5	4	2	23.6267	37.5458	24.7422	22.633	16.2801
O94906	Pre-mRNA-processing factor 6	15	15	15	15	15	4	2	2	2	2	4	2	2	2	2	20.8152	32.9328	38.2408	37.0754	40.6022
O94915	Protein furry homolog-like	7	7	7	7	7	2	5	5	2	3	2	5	5	2	3	18.0204	15.1304	14.5265	9.14295	14.9188
O94967	WD repeat-containing protein 47	2	2	2	2	2	0	1	0	0	0	0	1	0	0	0	NaN	8.5649	NaN	NaN	NaN
O94973	AP-2 complex subunit alpha-2	23	23	23	23	23	7	7	6	7	4	7	7	6	7	4	108.457	126.168	104.884	136.551	110.558
O94979	Protein transport protein Sec31A	34	34	34	34	34	12	14	11	8	10	12	14	11	8	10	147.757	159.903	117.662	132.202	139.976
O95139	NADH dehydrogenase [ubiquinone] 1 beta subcomplex subunit 6	3	3	3	3	3	1	1	1	1	1	1	1	1	1	1	23.0434	11.6331	14.1934	24.8547	14.697
O95140	Mitofusin-2	5	5	5	5	5	2	3	2	1	0	2	3	2	1	0	7.73479	11.1613	9.52565	7.27718	NaN
O95166	Gamma-aminobutyric acid receptor-associated protein	7	7	7	7	7	3	3	1	2	2	3	3	1	2	2	83.8315	37.1828	18.8827	24.1987	39.0481
O95168	NADH dehydrogenase [ubiquinone] 1 beta subcomplex subunit 4	3	3	3	3	3	1	3	2	1	2	1	3	2	1	2	27.3915	67.7293	60.1947	46.9174	69.2557
O95182	NADH dehydrogenase [ubiquinone] 1 alpha subcomplex subunit 7	3	3	3	3	3	2	2	2	2	0	2	2	2	2	0	4.76918	12.9714	5.53629	10.1082	NaN
O95197	Reticulon-3	12	12	12	12	12	6	5	4	5	5	6	5	4	5	5	134.58	193.355	138.589	165.53	135.028
O95210	Starch-binding domain-containing protein 1	6	6	6	6	6	2	2	1	2	2	2	2	1	2	2	390.918	320.282	257.3	324.28	376.643
O95218	Zinc finger Ran-binding domain-containing protein 2	2	2	2	2	2	0	0	1	1	0	0	0	1	1	0	NaN	NaN	280.33	48.5049	NaN
O95232	Luc7-like protein 3	6	6	6	6	6	5	3	3	1	0	5	3	3	1	0	18.0234	12.8754	16.0116	22.7825	NaN
O95260	Arginyl-tRNA--protein transferase 1	5	5	5	5	5	1	0	0	1	0	1	0	0	1	0	20.9695	NaN	NaN	2.73136	NaN
O95292	Vesicle-associated membrane protein-associated protein B/C	9	9	9	9	9	5	4	4	4	3	5	4	4	4	3	64.4164	46.6466	45.7627	50.7996	35.2299
O95295	SNARE-associated protein Snapin	2	2	2	2	2	1	2	2	1	1	1	2	2	1	1	32.4207	18.2753	17.7539	41.9521	13.035
O95299	NADH dehydrogenase [ubiquinone] 1 alpha subcomplex subunit 10, mitochondrial	4	4	4	4	4	2	2	2	0	0	2	2	2	0	0	16.4189	10.9436	7.90318	NaN	NaN
O95319	CUGBP Elav-like family member 2	12	12	12	12	12	5	6	6	4	4	5	6	6	4	4	33.1452	47.1699	51.9232	40.5833	44.2783
O95336	6-phosphogluconolactonase	6	6	6	6	6	3	4	3	3	3	3	4	3	3	3	110.108	402.616	380.393	337.414	306.043
O95340	Bifunctional 3'-phosphoadenosine 5'-phosphosulfate synthase 2	16	16	16	16	16	3	1	2	1	1	3	1	2	1	1	4.68014	14.8579	17.2437	17.8005	23.13
O95347	Structural maintenance of chromosomes protein 2	20	20	20	20	20	4	1	1	0	0	4	1	1	0	0	8.16927	9.7396	4.42132	NaN	NaN
O95352	Ubiquitin-like modifier-activating enzyme ATG7	20	20	20	20	20	10	12	11	8	7	10	12	11	8	7	61.5335	129.348	94.9864	73.1179	69.1921
O95372	Acyl-protein thioesterase 2	1	1	1	1	1	1	1	0	0	0	1	1	0	0	0	23.0059	19.8972	NaN	NaN	NaN
O95373	Importin-7	5	5	5	5	5	2	4	2	1	2	2	4	2	1	2	19.9332	39.9019	26.8985	26.0887	35.9178
O95379	Tumor necrosis factor alpha-induced protein 8	4	4	4	4	4	3	3	3	2	2	3	3	3	2	2	75.2513	65.7379	59.7102	73.5596	78.7583
O95394	Phosphoacetylglucosamine mutase	3	3	3	3	3	0	2	2	2	0	0	2	2	2	0	NaN	44.0149	35.6257	32.7258	NaN
O95415	Brain protein I3	4	4	4	4	4	1	0	1	2	1	1	0	1	2	1	39.7482	NaN	25.8593	20.9658	29.2504
O95425	Supervillin	34	34	34	34	34	8	3	5	5	5	8	3	5	5	5	45.7157	39.6286	38.2268	35.4885	25.5751
O95433	Activator of 90 kDa heat shock protein ATPase homolog 1	12	12	12	12	12	7	5	4	3	2	7	5	4	3	2	52.3656	36.6418	41.6956	32.9849	25.0438
O95445	Apolipoprotein M	7	7	7	7	7	0	0	1	0	1	0	0	1	0	1	NaN	NaN	76.4412	NaN	916.605
O95466	Formin-like protein 1	47	47	47	47	47	21	20	23	20	13	21	20	23	20	13	706.168	690.69	791.633	795.896	843.593
O95470	Sphingosine-1-phosphate lyase 1	4	4	4	4	4	2	3	2	1	2	2	3	2	1	2	16.2646	8.08368	12.3406	6.59333	30.3062
O95479	GDH/6PGL endoplasmic bifunctional protein	31	31	31	31	31	8	11	9	7	7	8	11	9	7	7	58.4752	60.5596	69.3254	76.6522	86.5001
O95497	Pantetheinase	15	15	15	15	15	10	5	5	7	4	10	5	5	7	4	282.058	85.3605	109.695	164.419	132.529
O95498	Pantetheine hydrolase VNN2	17	17	17	17	17	6	8	6	6	5	6	8	6	6	5	128.622	71.5028	92.2687	111.91	63.8449
O95544	NAD kinase	14	14	14	14	14	5	7	6	7	4	5	7	6	7	4	62.7372	81.4733	84.9987	71.5771	84.5962
O95551	Tyrosyl-DNA phosphodiesterase 2	1	1	1	1	1	0	0	0	0	1	0	0	0	0	1	NaN	NaN	NaN	NaN	11.642
O95571	Persulfide dioxygenase ETHE1, mitochondrial	10	10	10	10	10	7	7	6	5	5	7	7	6	5	5	123.37	125.38	112.594	78.5011	92.0917
O95573	Fatty acid CoA ligase Acsl3	16	16	16	16	16	5	4	4	3	4	5	4	4	3	4	21.7263	20.7855	10.6134	15.4139	16.7112
O95630	STAM-binding protein	9	9	9	9	9	5	3	2	1	2	5	3	2	1	2	42.206	22.0858	25.1334	32.1848	21.0059
O95671	Probable bifunctional dTTP/UTP pyrophosphatase/methyltransferase protein	6	6	6	6	6	1	1	0	1	0	1	1	0	1	0	58.3396	7.54996	NaN	21.0605	NaN
O95685	Protein phosphatase 1 regulatory subunit 3D	9	9	9	9	9	3	2	1	1	2	3	2	1	1	2	12.8457	14.7927	19.3139	17.8996	28.5739
O95716	Ras-related protein Rab-3D	17	17	17	17	17	6	7	6	5	4	6	7	6	5	4	389.086	539.014	528.112	419.449	446.463
O95721	Synaptosomal-associated protein 29	2	2	2	2	2	2	2	1	0	0	2	2	1	0	0	9.79057	7.25859	15.6225	NaN	NaN
O95741	Copine-6	2	2	2	2	2	1	0	0	0	0	1	0	0	0	0	3.72143	NaN	NaN	NaN	NaN
O95747	Serine/threonine-protein kinase OSR1	18	18	18	18	18	10	10	9	8	5	10	10	9	8	5	217.28	144.689	164.161	106.798	107.676
O95749	Geranylgeranyl pyrophosphate synthase	10	10	10	10	10	2	4	6	2	2	2	4	6	2	2	7.47896	8.44557	15.4557	13.1975	19.6026
O95757	Heat shock 70 kDa protein 4L	26	26	26	26	26	10	9	4	7	5	10	9	4	7	5	57.1781	40.6305	26.899	46.3283	64.8441
O95758	Polypyrimidine tract-binding protein 3	6	6	6	6	6	4	3	4	4	3	4	3	4	4	3	120.465	87.67	72.4611	92.4337	102.513
O95777	U6 snRNA-associated Sm-like protein LSm8	5	5	5	5	5	3	2	3	2	2	3	2	3	2	2	47.2648	115.393	49.3537	48.2444	78.7311
O95782	AP-2 complex subunit alpha-1	24	24	24	24	24	10	10	13	9	8	10	10	13	9	8	55.5905	75.1885	96.5669	61.5519	82.2249
O95786	Antiviral innate immune response receptor RIG-I	14	14	14	14	14	3	2	3	0	0	3	2	3	0	0	14.2339	11.1995	4.79389	NaN	NaN
O95793	Double-stranded RNA-binding protein Staufen homolog 1	2	2	2	2	2	1	0	0	0	0	1	0	0	0	0	2.77666	NaN	NaN	NaN	NaN
O95819	Mitogen-activated protein kinase kinase kinase kinase 4	27	27	27	27	27	6	3	4	2	2	6	3	4	2	2	27.1403	14.0292	16.7374	20.6751	30.5457
O95825	Quinone oxidoreductase-like protein 1	5	5	5	5	5	0	1	1	1	0	0	1	1	1	0	NaN	11.5518	3.04535	20.8251	NaN
O95831	Apoptosis-inducing factor 1, mitochondrial	18	18	18	18	18	6	8	8	4	6	6	8	8	4	6	36.6085	32.9487	28.756	28.6847	23.8621
O95834	Echinoderm microtubule-associated protein-like 2	20	20	20	20	20	7	8	8	4	3	7	8	8	4	3	150.568	91.4577	75.1816	54.6399	73.4194
O95861	3'(2'),5'-bisphosphate nucleotidase 1	8	8	8	8	8	7	7	7	6	6	7	7	7	6	6	50.0849	70.6209	70.5214	55.4162	74.2834
O95865	N(G),N(G)-dimethylarginine dimethylaminohydrolase 2	6	6	6	6	6	3	3	3	3	3	3	3	3	3	3	26.5274	39.4618	31.3602	34.166	47.4346
O95881	Thioredoxin domain-containing protein 12	11	11	11	11	11	4	3	3	2	0	4	3	3	2	0	180.888	79.3443	97.5418	36.3807	NaN
O95976	Immunoglobulin superfamily member 6	10	10	10	10	10	2	3	3	2	2	2	3	3	2	2	48.6021	32.7586	49.4978	28.5377	29.9027
O95989	Diphosphoinositol polyphosphate phosphohydrolase 1	9	9	9	9	9	3	4	4	3	2	3	4	4	3	2	115.27	101.332	125.448	107.589	71.7783
O95999	B-cell lymphoma/leukemia 10	6	6	6	6	6	1	2	1	1	1	1	2	1	1	1	32.9618	11.9166	17.7967	20.3155	12.087
O96000	NADH dehydrogenase [ubiquinone] 1 beta subcomplex subunit 10	13	13	13	13	13	4	5	2	1	0	4	5	2	1	0	61.1306	21.6419	17.779	45.3433	NaN
O96011	Peroxisomal membrane protein 11B	5	5	5	5	5	2	5	5	4	4	2	5	5	4	4	24.3787	21.0209	30.6927	29.6347	27.8086
O96019	Actin-like protein 6A	6	6	6	6	6	2	3	2	2	1	2	3	2	2	1	51.8711	70.2011	51.4912	54.4541	66.6503
P00167	Cytochrome b5	4	4	4	4	4	0	1	0	0	0	0	1	0	0	0	NaN	1.77049	NaN	NaN	NaN
P00338	L-lactate dehydrogenase A chain	35	35	35	35	35	21	18	20	23	18	21	18	20	23	18	3362.61	7741.25	6985.59	7656.26	7639.31
P00367	Glutamate dehydrogenase 1, mitochondrial	35	35	35	35	35	11	12	15	13	7	11	12	15	13	7	133.25	120.493	182.81	88.202	110.348
P00387	NADH-cytochrome b5 reductase 3	26	26	26	26	26	10	6	4	6	2	10	6	4	6	2	363.529	325.516	216.496	235.878	255.088
P00390	Glutathione reductase, mitochondrial	38	38	38	38	38	13	15	14	15	9	13	15	14	15	9	697.914	1077.98	1019.5	995.702	893.648
P00403	Cytochrome c oxidase subunit 2	7	7	7	7	7	3	3	4	3	3	3	3	4	3	3	59.0933	100.411	100.577	37.1586	52.6061
P00441	Superoxide dismutase [Cu-Zn]	16	16	16	16	16	10	8	9	10	8	10	8	9	10	8	174.962	98.1646	109.389	101.786	98.3954
P00450	Ceruloplasmin	53	53	53	53	53	16	9	8	24	17	16	9	8	24	17	99.7287	57.3862	51.0546	732.951	709.004
P00488	Coagulation factor XIII A chain	10	10	10	10	10	0	0	1	4	2	0	0	1	4	2	NaN	NaN	2.28448	22.8679	22.2255
P00491	Purine nucleoside phosphorylase	21	21	21	21	21	11	12	12	12	10	11	12	12	12	10	422.296	889.987	985.434	1298.29	965.446
P00492	Hypoxanthine-guanine phosphoribosyltransferase	14	14	14	14	14	9	9	9	9	7	9	9	9	9	7	135.736	138.23	156.651	130.705	161.242
P00505	Aspartate aminotransferase, mitochondrial	23	23	23	23	23	13	11	12	9	9	13	11	12	9	9	121.815	113.613	118.173	105.721	111.114
P00558	Phosphoglycerate kinase 1	57	57	57	57	57	35	29	32	31	30	35	29	32	31	30	4209.35	3788.04	3925.45	3995.77	3930.15
P00734	Prothrombin	29	29	29	29	29	4	2	3	10	8	4	2	3	10	8	68.56	81.069	39.8384	482.077	1003.48
P00736	Complement C1r subcomponent	20	20	20	20	20	1	0	2	5	5	1	0	2	5	5	21.629	NaN	12.3799	45.9005	64.4198
P00738	Haptoglobin	45	45	45	45	45	27	25	24	27	25	27	25	24	27	25	1411.79	1161.69	939.001	2617.35	2579.83
P00740	Coagulation factor IX	7	7	7	7	7	0	0	0	2	3	0	0	0	2	3	NaN	NaN	NaN	19.5004	29.7629
P00742	Coagulation factor X	4	4	4	4	4	1	0	0	2	2	1	0	0	2	2	5.79772	NaN	NaN	63.4437	73.6795
P00746	Complement factor D	17	17	17	17	17	7	3	5	3	3	7	3	5	3	3	117.162	22.8737	89.5896	76.6128	31.4474
P00747	Plasminogen	49	49	49	49	49	13	6	5	23	17	13	6	5	23	17	27.1281	16.8796	29.209	85.9939	84.4428
P00748	Coagulation factor XII	12	12	12	12	12	1	0	1	5	4	1	0	0	5	4	9.67074	NaN	NaN	34.0493	32.1164
P00749	Urokinase-type plasminogen activator	20	20	20	20	20	9	2	2	1	1	9	2	2	1	1	25.7616	14.9315	16.6129	24.5933	18.3478
P00751	Complement factor B	41	41	41	41	41	15	4	4	18	17	15	4	4	18	17	52.1839	24.5004	24.6332	150.178	153.646
P00813	Adenosine deaminase	7	7	7	7	7	2	3	3	1	1	2	3	3	1	1	12.8847	28.7555	19.9604	26.3998	41.9776
P00915	Carbonic anhydrase 1	2	2	2	2	2	1	0	1	1	0	1	0	1	1	0	4.78353	NaN	7.3626	26.3451	NaN
P00918	Carbonic anhydrase 2	13	13	13	13	13	8	5	5	6	6	8	5	5	6	6	391.078	57.3673	139.593	71.9457	61.3413
P01008	Antithrombin-III	35	35	35	35	35	9	6	8	18	16	9	6	8	18	16	25.9753	15.2765	20.8875	135.758	146.944
P01009	Alpha-1-antitrypsin	42	42	42	42	42	23	21	19	26	21	23	21	19	26	21	2970.64	1756.35	1977.31	11215.9	9401.18
P01011	Alpha-1-antichymotrypsin	22	22	22	22	22	14	13	12	12	13	14	13	12	12	13	404.436	311.249	298.479	1453.82	1275.73
P01019	Angiotensinogen	9	9	9	9	9	2	2	3	7	4	2	2	3	7	4	21.5427	13.9532	19.2061	87.9473	88.5877
P01023	Alpha-2-macroglobulin	84	84	84	84	84	36	20	27	57	50	36	20	27	57	50	223.75	75.5502	159.798	4239.27	3852.08
P01024	Complement C3	122	122	122	122	122	57	45	35	83	65	57	45	35	83	65	216.888	151.474	137.4	1979.73	1935.67
P01031	Complement C5	29	29	29	29	29	6	0	2	14	14	6	0	2	14	14	9.13579	NaN	6.98922	67.6959	78.0542
P01033	Metalloproteinase inhibitor 1	7	7	7	7	7	3	1	1	1	1	3	1	1	1	1	88.4656	45.9216	63.6129	59.2131	72.0676
P01034	Cystatin-C	3	3	3	3	3	1	2	1	2	2	1	2	1	2	2	25.6132	88.4318	40.9564	20.5429	24.0755
P01040	Cystatin-A	18	18	18	18	18	12	11	10	11	7	12	11	10	11	7	662.643	945.034	1029.31	798.635	658.658
P01042	Kininogen-1	23	23	23	23	23	13	8	8	14	13	13	8	8	14	13	88.4397	41.1814	59.1565	557.236	580.454
P01111	GTPase NRas	13	13	13	13	13	4	6	5	6	4	4	6	5	6	4	69.7685	140.678	107.857	90.6326	84.8915
P01116	GTPase KRas	8	8	8	8	8	1	2	2	1	0	1	2	2	1	0	31.3613	17.372	18.8305	16.7899	NaN
P01137	Transforming growth factor beta-1 proprotein	19	19	19	19	19	8	7	6	5	4	8	7	6	5	4	39.7935	29.3665	38.0329	21.337	51.8422
P01344	Insulin-like growth factor II	1	1	1	1	1	1	0	0	1	0	1	0	0	1	0	56.044	NaN	NaN	16.3818	NaN
P01591	Immunoglobulin J chain	14	14	14	14	14	3	2	1	6	5	3	2	1	6	5	30.081	17.2806	11.6536	295.605	440.122
P01593;P01594	Immunoglobulin kappa variable 1D-33;Immunoglobulin kappa variable 1-33	1	1	1	1	1	0	0	0	1	0	0	0	0	1	0	NaN	NaN	NaN	46.6578	NaN
P01599	Immunoglobulin kappa variable 1-17	4	4	4	4	4	0	0	0	1	1	0	0	0	1	1	NaN	NaN	NaN	23.4833	28.1853
P01619	Immunoglobulin kappa variable 3-20	6	6	6	6	6	2	2	1	2	2	2	2	1	2	2	200.173	77.7712	80.4986	1289.03	1561.06
P01700	Immunoglobulin lambda variable 1-47	1	1	1	1	1	1	1	1	1	1	1	1	1	1	1	60.1205	20.0136	17.7814	332.871	298.124
P01701	Immunoglobulin lambda variable 1-51	5	5	5	5	5	2	0	0	3	2	2	0	0	3	2	26.0781	NaN	NaN	63.376	69.18
P01714	Immunoglobulin lambda variable 3-19	5	5	5	5	5	1	0	0	2	1	1	0	0	2	1	12.9794	NaN	NaN	73.8282	61.6305
P01717	Immunoglobulin lambda variable 3-25	6	6	6	6	6	1	0	1	2	2	1	0	1	2	2	14.9407	NaN	79.5162	57.5328	52.8806
P01721	Immunoglobulin lambda variable 6-57	2	2	2	2	2	0	0	0	0	1	0	0	0	0	1	NaN	NaN	NaN	NaN	1.76853
P01742	Immunoglobulin heavy variable 1-69	4	4	4	4	4	1	1	1	2	2	1	1	1	2	2	31.2748	11.0522	24.0926	298.753	264.429
P01768;P0DP03	Immunoglobulin heavy variable 3-30;Immunoglobulin heavy variable 3-30-5	6	6	6	6	6	2	1	1	6	4	2	1	1	6	4	24.1957	12.2004	6.32921	84.9521	71.2471
P01780	Immunoglobulin heavy variable 3-7	7	7	7	7	7	3	2	2	5	4	3	2	2	5	4	54.1393	14.0603	30.6576	126.433	133.69
P01782	Immunoglobulin heavy variable 3-9	2	2	2	2	2	0	0	0	1	1	0	0	0	1	1	NaN	NaN	NaN	15.4775	34.4973
P01833	Polymeric immunoglobulin receptor	4	4	4	4	4	2	0	0	0	1	2	0	0	0	1	3.94395	NaN	NaN	NaN	3.98251
P01834	Immunoglobulin kappa constant	2	2	2	2	2	1	1	1	1	1	1	1	1	1	1	308.947	171.422	158.964	2905	3502.85
P01857	Immunoglobulin heavy constant gamma 1	33	33	33	33	33	10	12	11	23	20	10	12	11	23	20	5530.34	2686.76	2702.6	49826.9	48148
P01859	Immunoglobulin heavy constant gamma 2	21	21	21	21	21	11	8	7	11	12	11	8	7	11	12	1575.09	542.401	741.804	10997.6	8905.74
P01860	Immunoglobulin heavy constant gamma 3	9	9	9	9	9	4	3	2	5	4	4	3	2	5	4	76.2425	62.7261	34.1485	376.371	289.37
P01861	Immunoglobulin heavy constant gamma 4	11	11	11	11	11	3	2	3	5	7	3	2	3	5	7	127.426	35.9741	99.7727	630.979	442.883
P01871	Immunoglobulin heavy constant mu	28	28	28	28	28	15	12	11	26	23	15	12	11	26	23	356.394	116.057	127.818	4794.9	4535.74
P01876	Immunoglobulin heavy constant alpha 1	13	13	13	13	13	7	5	5	8	6	7	5	5	8	6	650.798	767.786	785.882	10142.3	10921.8
P01880;P0DOX3	Immunoglobulin heavy constant delta;Immunoglobulin delta heavy chain	2	2	2	2	2	1	0	0	2	1	1	0	0	2	1	19.5435	NaN	NaN	46.2618	25.4755
P01889	HLA class I histocompatibility antigen, B alpha chain	12	12	12	12	12	2	3	2	3	1	2	3	2	3	1	107.54	87.1382	77.034	43.7167	63.9777
P01893	Putative HLA class I histocompatibility antigen, alpha chain H	8	8	8	8	8	7	5	4	4	4	7	5	4	4	4	237.314	144.017	123.26	140.431	122.064
P01911;P04440	HLA class II histocompatibility antigen, DRB1 beta chain;HLA class II histocompatibility antigen, DP beta 1 chain	1	1	1	1	1	0	1	1	0	0	0	1	1	0	0	NaN	16.6296	45.4951	NaN	NaN
P02042	Hemoglobin subunit delta	4	4	4	4	4	2	1	1	1	2	2	1	1	1	2	77.1318	19.2283	15.1931	45.7603	25.0072
P02533	Keratin, type I cytoskeletal 14	41	41	41	41	41	31	31	29	29	25	31	31	29	29	25	15584.2	9248.54	5738.58	9555.46	9049.56
P02538	Keratin, type II cytoskeletal 6A	48	48	48	48	48	33	33	28	33	31	33	33	28	33	31	3327.38	2975.69	2185.61	2867.36	3034.65
P02545	Prelamin-A/C	2	2	2	2	2	0	0	2	0	1	0	0	2	0	1	NaN	NaN	10.1577	NaN	1.05631
P02647	Apolipoprotein A-I	55	55	55	55	55	26	25	22	32	28	26	25	22	32	28	767.411	295.002	410.466	6667.2	6484.88
P02649	Apolipoprotein E	22	22	22	22	22	7	4	3	14	13	7	4	3	14	13	37.8303	25.5126	16.0434	535.035	525.416
P02652	Apolipoprotein A-II	7	7	7	7	7	4	5	5	5	5	4	5	5	5	5	38.4518	83.7296	108.69	2249.91	2172.34
P02654	Apolipoprotein C-I	5	5	5	5	5	1	1	2	2	2	1	1	2	2	2	8.9909	18.1153	27.356	310.903	305.523
P02655	Apolipoprotein C-II	2	2	2	2	2	0	0	0	1	1	0	0	0	1	1	NaN	NaN	NaN	47.7347	66.409
P02656	Apolipoprotein C-III	4	4	4	4	4	1	1	1	2	1	1	1	1	2	1	46.3295	72.6043	72.541	1600.12	1491.32
P02671	Fibrinogen alpha chain	64	64	64	64	64	23	17	19	36	30	23	17	19	36	30	396.186	127.318	161.699	3724.52	3550.92
P02675	Fibrinogen beta chain	52	52	52	52	52	19	16	14	23	18	19	16	14	23	18	935.248	274.508	324.33	6616.59	6099.39
P02679	Fibrinogen gamma chain	40	40	40	40	40	22	15	13	28	22	22	15	13	28	22	496.807	199.993	214.008	5093.29	4924.89
P02743	Serum amyloid P-component	10	10	10	10	10	3	3	3	6	6	3	3	3	6	6	20.4609	16.4104	14.7965	54.5997	82.0844
P02746	Complement C1q subcomponent subunit B	3	3	3	3	3	0	0	0	1	2	0	0	0	1	2	NaN	NaN	NaN	25.9789	43.0268
P02747	Complement C1q subcomponent subunit C	5	5	5	5	5	3	3	2	4	4	3	3	2	4	4	28.795	9.30421	18.9645	218.855	236.878
P02748	Complement component C9	18	18	18	18	18	7	1	2	12	10	7	1	2	12	10	37.5546	13.014	16.2066	305.053	299.23
P02749	Beta-2-glycoprotein 1	22	22	22	22	22	9	5	7	13	10	9	5	7	13	10	60.6682	51.7682	62.1518	721.156	657.036
P02750	Leucine-rich alpha-2-glycoprotein	17	17	17	17	17	8	8	7	7	6	8	8	7	7	6	129.62	297.151	297.282	461.197	604.56
P02751	Fibronectin	65	65	65	65	65	9	4	9	29	24	9	4	9	29	24	29.2177	20.0744	25.8389	323.83	281.6
P02753	Retinol-binding protein 4	12	12	12	12	12	4	1	2	6	4	4	1	2	6	4	19.7892	11.4884	14.7346	74.2052	96.6358
P02760	Protein AMBP	24	24	24	24	24	5	2	3	10	9	5	2	3	10	9	43.2656	8.46894	12.9539	230.284	209.495
P02763	Alpha-1-acid glycoprotein 1	21	21	21	21	21	7	6	5	6	6	7	6	5	6	6	736.707	321.44	199.035	674.162	606.91
P02765	Alpha-2-HS-glycoprotein	11	11	11	11	11	4	2	1	6	6	4	2	1	6	6	194.464	111.116	141.09	1389.04	1389.66
P02766	Transthyretin	10	10	10	10	10	2	1	1	5	2	2	1	1	5	2	37.8856	14.3857	23.0788	375.145	13.4486
P02768	Albumin	115	115	115	115	115	70	58	59	84	72	70	58	59	84	72	17218.6	9627.88	11197.5	140733	131041
P02774	Vitamin D-binding protein	48	48	48	48	48	15	10	10	22	20	15	10	10	22	20	60.76	30.8173	41.0962	318.595	366.62
P02775	Platelet basic protein	4	4	4	4	4	0	1	2	3	2	0	1	2	3	2	NaN	11.2721	16.3081	26.0781	32.1296
P02786	Transferrin receptor protein 1	2	2	2	2	2	0	0	0	1	1	0	0	0	1	1	NaN	NaN	NaN	36.5371	29.9533
P02787	Serotransferrin	97	97	97	97	97	51	42	37	59	50	51	42	37	59	50	884.067	393.922	444.62	7497.05	7871.22
P02788	Lactotransferrin	136	136	136	136	136	81	75	73	73	69	81	75	73	73	69	148806	84785.4	71502.3	102071	87176.2
P02790	Hemopexin	25	25	25	25	25	8	4	6	11	9	8	4	6	11	9	187.129	83.129	95.47	1545.8	1402.44
P02792	Ferritin light chain	12	12	12	12	12	5	5	5	5	3	5	5	5	5	3	79.0889	114.603	107.434	37.9248	24.4956
P02794	Ferritin heavy chain	18	18	18	18	18	7	7	8	8	5	7	7	8	8	5	66.7819	101.391	121.219	104.006	83.4756
P03952	Plasma kallikrein	21	21	21	21	21	0	0	2	7	5	0	0	2	7	5	NaN	NaN	8.55125	59.6983	23.0823
P03973	Antileukoproteinase	10	10	10	10	10	5	4	3	3	3	5	4	3	3	3	177.669	109.717	57.2239	77.3681	116.236
P04003	C4b-binding protein alpha chain	35	35	35	35	35	10	5	4	13	13	10	5	4	13	13	48.8847	27.7177	27.8995	340.352	233.51
P04004	Vitronectin	17	17	17	17	17	5	5	2	7	7	5	5	2	7	7	62.6611	37.3057	35.86	225.394	224.826
P04040	Catalase	68	68	68	68	68	34	33	29	33	27	34	33	29	33	27	5120.2	3972.05	3012.68	3919.12	3694.67
P04049	RAF proto-oncogene serine/threonine-protein kinase	10	10	10	10	10	5	4	3	3	1	5	4	3	3	1	73.0803	46.8039	41.2202	68.3756	99.1138
P04062	Lysosomal acid glucosylceramidase	11	11	11	11	11	3	2	2	3	2	3	2	2	3	2	25.5419	26.4496	17.0592	13.6956	23.0743
P04066	Tissue alpha-L-fucosidase	11	11	11	11	11	2	3	2	3	2	2	3	2	3	2	48.3576	31.9088	27.5551	33.0147	5.62153
P04075	Fructose-bisphosphate aldolase A	45	45	45	45	45	29	28	28	31	25	29	28	28	31	25	2451.54	4097.19	3795.58	3313.9	3412.75
P04080	Cystatin-B	7	7	7	7	7	4	5	5	5	3	4	5	5	5	3	521.824	280.476	684.924	903.196	775.166
P04083	Annexin A1	54	54	54	54	54	33	34	33	33	26	33	34	33	33	26	7468.7	7880.03	9531.68	10522.8	8697.86
P04114	Apolipoprotein B-100	143	143	143	143	143	28	12	23	79	65	28	12	23	79	65	31.2161	16.9352	29.6909	284.904	328.61
P04179	Superoxide dismutase [Mn], mitochondrial	16	16	16	16	16	10	10	8	8	7	10	10	8	8	7	831.717	634.037	513.506	779.942	752.182
P04180	Phosphatidylcholine-sterol acyltransferase	1	1	1	1	1	0	0	0	1	1	0	0	0	1	1	NaN	NaN	NaN	35.1632	35.507
P04196	Histidine-rich glycoprotein	16	16	16	16	16	2	1	2	9	7	2	1	2	9	7	50.7199	18.5325	29.2375	209.51	258.001
P04217	Alpha-1B-glycoprotein	20	20	20	20	20	6	4	2	9	8	6	4	2	9	8	190.212	93.0218	92.6479	1250.01	1316.14
P04259	Keratin, type II cytoskeletal 6B	8	8	8	8	8	5	5	4	5	4	5	5	4	5	4	1102.42	1134.8	842.946	1403.96	992.249
P04264	Keratin, type II cytoskeletal 1	64	64	64	64	64	48	44	43	45	36	48	44	43	45	36	27221.3	6286	7700.59	13071.1	13308.6
P04275	von Willebrand factor	8	8	8	8	8	0	0	0	3	1	0	0	0	3	1	NaN	NaN	NaN	28.1918	33.1288
P04406	Glyceraldehyde-3-phosphate dehydrogenase	48	48	48	48	48	31	28	25	28	24	31	28	25	28	24	37913.3	33423.6	33917.9	45529.8	45156.9
P04424	Argininosuccinate lyase	16	16	16	16	16	7	6	9	7	5	7	6	9	7	5	74.4132	69.5599	66.0105	86.905	80.8213
P04430	Immunoglobulin kappa variable 1-16	2	2	2	2	2	0	0	0	1	1	0	0	0	1	1	NaN	NaN	NaN	14.4212	17.6581
P04439	HLA class I histocompatibility antigen, A alpha chain	22	22	22	22	22	6	7	6	4	4	6	7	6	4	4	589.862	347.914	370.954	265.101	386.031
P04632	Calpain small subunit 1	8	8	8	8	8	2	3	2	2	2	2	3	2	2	2	136.951	198.219	181.744	114.944	153.032
P04746	Pancreatic alpha-amylase	2	2	2	2	2	1	1	1	1	1	1	1	1	1	1	31.1615	44.5738	18.0716	75.9678	151.516
P04792	Heat shock protein beta-1	3	3	3	3	3	0	1	2	0	0	0	1	2	0	0	NaN	5.7286	6.88935	NaN	NaN
P04839	Cytochrome b-245 heavy chain	27	27	27	27	27	11	12	10	9	6	11	12	10	9	6	1067.16	1188.42	1239.15	1285.8	1155.11
P04843	Dolichyl-diphosphooligosaccharide--protein glycosyltransferase subunit 1	33	33	33	33	33	18	18	17	15	9	18	18	17	15	9	181.854	228.349	196.375	160.797	125.497
P04844	Dolichyl-diphosphooligosaccharide--protein glycosyltransferase subunit 2	12	12	12	12	12	5	7	5	4	5	5	7	5	4	5	47.9537	52.2111	55.1946	44.3377	15.188
P04899	Guanine nucleotide-binding protein G(i) subunit alpha-2	33	33	33	33	33	19	21	20	22	17	19	21	20	22	17	513.797	637.021	614.191	553.937	545.189
P04908;Q7L7L0;Q93077	Histone H2A type 1-B/E;Histone H2A type 3;Histone H2A type 1-C	7	7	7	7	7	7	6	6	5	5	7	6	6	5	5	43498.5	22302	31701.1	41589.5	34292.2
P05023	Sodium/potassium-transporting ATPase subunit alpha-1	42	42	42	42	42	20	17	14	12	8	20	17	14	12	8	63.6636	90.1957	81.0201	57.2854	58.6221
P05089	Arginase-1	27	27	27	27	27	15	12	11	16	11	15	12	11	16	11	652.479	929.196	965.386	954.857	978.241
P05090	Apolipoprotein D	13	13	13	13	13	5	5	4	11	10	5	5	4	11	10	60.0931	53.1351	73.9491	891.477	971.274
P05091	Aldehyde dehydrogenase, mitochondrial	39	39	39	39	39	23	21	19	18	15	23	21	19	18	15	97.0298	83.2883	81.0539	91.1947	81.8871
P05107	Integrin beta-2	77	77	77	77	77	40	38	37	46	38	40	38	37	46	38	8382.92	5387.69	5854.25	6238.83	5319.45
P05109	Protein S100-A8	18	18	18	18	18	13	13	11	12	10	13	13	11	12	10	65273.2	54009.5	53519.3	60041.4	56239.5
P05114	Non-histone chromosomal protein HMG-14	2	2	2	2	2	1	1	1	1	1	1	1	1	1	1	38.4635	13.2695	36.161	51.1061	54.2843
P05141	ADP/ATP translocase 2	10	10	10	10	10	5	5	5	5	5	5	5	5	5	5	60.164	106.305	95.6669	60.8978	80.9285
P05155	Plasma protease C1 inhibitor	13	13	13	13	13	3	3	3	6	6	3	3	3	6	6	80.1643	55.0813	68.0766	987.131	1054.84
P05156	Complement factor I	20	20	20	20	20	3	0	1	3	4	3	0	1	3	4	14.1709	NaN	8.52472	13.7114	16.6053
P05160	Coagulation factor XIII B chain	15	15	15	15	15	0	0	0	4	3	0	0	0	4	3	NaN	NaN	NaN	12.6422	13.064
P05161	Ubiquitin-like protein ISG15	6	6	6	6	6	3	5	2	2	0	3	5	2	2	0	17.7599	81.5289	11.1609	22.2747	NaN
P05164	Myeloperoxidase	91	91	91	91	91	53	51	50	49	44	53	51	50	49	44	26494.5	27613.4	23005.9	24221.8	23335.3
P05186	Alkaline phosphatase, tissue-nonspecific isozyme	25	25	25	25	25	8	4	3	6	5	8	4	3	6	5	115.122	122.224	34.4909	183.254	198.252
P05198	Eukaryotic translation initiation factor 2 subunit 1	27	27	27	27	27	12	10	9	6	6	12	10	9	6	6	102.205	123.752	100.665	83.5197	67.911
P05204	Non-histone chromosomal protein HMG-17	6	6	6	6	6	6	6	5	5	5	6	6	5	5	5	1182.2	573.41	470.493	360.642	484.354
P05362	Intercellular adhesion molecule 1	18	18	18	18	18	6	2	1	3	1	6	2	1	3	1	28.2585	11.4045	326.174	12.9905	4.37403
P05387	60S acidic ribosomal protein P2	6	6	6	6	6	4	6	5	5	4	4	6	5	5	4	25.7	129.286	165.622	147.05	98.4166
P05388	60S acidic ribosomal protein P0	9	9	9	9	9	4	5	5	5	5	4	5	5	5	5	83.4121	159.48	170.941	146.835	201.354
P05452	Tetranectin	5	5	5	5	5	0	0	0	2	3	0	0	0	2	3	NaN	NaN	NaN	44.2123	34.5687
P05455	Lupus La protein	35	35	35	35	35	12	9	9	9	6	12	9	9	9	6	139.669	99.3538	99.4527	98.0613	82.9208
P05543	Thyroxine-binding globulin	6	6	6	6	6	0	0	0	1	2	0	0	0	1	2	NaN	NaN	NaN	6.23603	7.8554
P05546	Heparin cofactor 2	11	11	11	11	11	3	3	3	6	6	3	3	3	6	6	19.1023	20.4547	23.5562	243.119	282.271
P05556	Integrin beta-1	21	21	21	21	21	5	4	3	3	1	5	4	3	3	1	23.6671	14.9928	15.1974	12.2809	19.5162
P05771	Protein kinase C beta type	41	41	41	41	41	21	15	16	18	13	21	15	16	18	13	68.1251	51.8029	54.4477	61.8377	64.481
P06132	Uroporphyrinogen decarboxylase	2	2	2	2	2	0	1	1	0	0	0	1	1	0	0	NaN	23.8665	22.1697	NaN	NaN
P06276	Cholinesterase	1	1	1	1	1	0	0	0	0	1	0	0	0	0	1	NaN	NaN	NaN	NaN	30.1535
P06280	Alpha-galactosidase A	18	18	18	18	18	2	4	2	3	2	2	4	2	3	2	27.1057	31.3334	30.6043	30.3208	29.6374
P06310	Immunoglobulin kappa variable 2-30	4	4	4	4	4	1	0	0	1	2	0	0	0	1	2	NaN	NaN	NaN	5.80027	4.00297
P06312	Immunoglobulin kappa variable 4-1	4	4	4	4	4	2	1	1	2	2	2	1	1	2	2	16.2663	2.96856	11.5305	157.847	170.066
P06396	Gelsolin	87	87	87	87	87	38	40	34	44	35	38	40	34	44	35	9996.23	8787.18	8942.11	8866.09	8269.86
P06400	Retinoblastoma-associated protein	2	2	2	2	2	1	1	0	1	0	1	1	0	1	0	13.531	15.1964	NaN	12.0958	NaN
P06454	Prothymosin alpha	3	3	3	3	3	2	2	2	1	3	2	2	2	1	3	25.9315	89.2977	123.707	51.0673	78.553
P06576	ATP synthase subunit beta, mitochondrial	26	26	26	26	26	17	18	19	19	12	17	18	19	19	12	391.33	543.061	588.737	475.516	541.313
P06681	Complement C2	10	10	10	10	10	0	0	1	2	2	0	0	1	2	2	NaN	NaN	6.72423	46.6534	36.8577
P06702	Protein S100-A9	19	19	19	19	19	13	13	13	12	11	13	13	13	12	11	45466.7	24469.9	23433	30710.3	30806.9
P06703	Protein S100-A6	11	11	11	11	11	7	6	6	5	5	7	6	6	5	5	12177.1	12721.8	14137.7	15157.4	15558.6
P06727	Apolipoprotein A-IV	35	35	35	35	35	10	4	6	28	24	10	4	6	28	24	49.2158	26.0824	31.6077	364.576	425.289
P06730	Eukaryotic translation initiation factor 4E	8	8	8	8	8	2	3	4	3	2	2	3	4	3	2	95.2317	78.6471	76.0322	83.2785	50.01
P06733	Alpha-enolase	77	77	77	77	77	35	36	35	34	28	35	36	35	34	28	12377.6	13108.9	14116.8	18761.6	14725.1
P06737	Glycogen phosphorylase, liver form	81	81	81	81	81	48	46	42	48	40	48	46	42	48	40	1802.97	2200.6	2141.12	2086.9	2224.79
P06744	Glucose-6-phosphate isomerase	57	57	57	57	57	30	28	31	30	24	30	28	31	30	24	3797.22	3661.68	3884.96	4489.65	4373.09
P06746	DNA polymerase beta	5	5	5	5	5	1	0	0	0	0	1	0	0	0	0	91.8426	NaN	NaN	NaN	NaN
P06748	Nucleophosmin	25	25	25	25	25	12	13	10	14	12	12	13	10	14	12	329.231	255.796	342.852	327.931	303.078
P06753	Tropomyosin alpha-3 chain	16	16	16	16	16	14	11	12	11	11	14	11	12	11	11	2201.27	1237.81	1281.75	1266.82	996.078
P06858	Lipoprotein lipase	5	5	5	5	5	0	1	0	0	0	0	1	0	0	0	NaN	1.80934	NaN	NaN	NaN
P06865	Beta-hexosaminidase subunit alpha	21	21	21	21	21	6	8	7	5	4	6	8	7	5	4	51.5634	61.6617	52.8933	69.6347	68.5366
P06899	Histone H2B type 1-J	21	21	21	21	21	13	12	12	15	12	13	12	12	15	12	81494.3	66053.9	69569.6	94704.8	91401.7
P07099	Epoxide hydrolase 1	20	20	20	20	20	6	8	4	3	5	6	8	4	3	5	59.2957	90.3565	77.4828	39.9771	78.1698
P07108	Acyl-CoA-binding protein	14	14	14	14	14	5	5	4	5	5	5	5	4	5	5	137.524	121.812	114.728	125.656	112.984
P07195	L-lactate dehydrogenase B chain	21	21	21	21	21	12	12	11	12	9	12	12	11	12	9	1456.9	2342.73	2069.11	1759.18	1824.08
P07203	Glutathione peroxidase 1	11	11	11	11	11	3	5	5	2	2	3	5	5	2	2	9.46176	40.4823	28.0248	30.6088	17.1548
P07225	Vitamin K-dependent protein S	12	12	12	12	12	1	1	0	3	2	1	1	0	3	2	5.96439	17.0518	NaN	64.9681	48.4305
P07237	Protein disulfide-isomerase	65	65	65	65	65	35	29	33	32	29	35	29	33	32	29	1885.47	1733.63	1488.06	1753.02	1645.57
P07305	Histone H1.0	19	19	19	19	19	13	9	8	10	8	13	9	8	10	8	2966.37	2216.96	1397.03	2116.62	2307.22
P07311	Acylphosphatase-1	7	7	7	7	7	3	3	3	3	3	3	3	3	3	3	65.0951	28.9618	38.53	38.6502	61.1869
P07332	Tyrosine-protein kinase Fes/Fps	27	27	27	27	27	8	7	7	7	7	8	7	7	7	7	176.603	144.66	150.086	200.707	193.812
P07339	Cathepsin D	24	24	24	24	24	15	13	14	13	11	15	13	14	13	11	647.501	568.273	673.083	346.561	286.036
P07355	Annexin A2	26	26	26	26	26	12	12	14	6	6	12	12	14	6	6	62.2071	53.341	99.8328	38.1974	28.5915
P07357	Complement component C8 alpha chain	19	19	19	19	19	1	0	1	5	7	1	0	1	5	7	9.45729	NaN	2.94198	36.5044	28.2694
P07358	Complement component C8 beta chain	12	12	12	12	12	3	0	0	5	3	3	0	0	5	3	10.7079	NaN	NaN	28.2802	34.3773
P07360	Complement component C8 gamma chain	2	2	2	2	2	0	0	0	1	0	0	0	0	1	0	NaN	NaN	NaN	33.8906	NaN
P07384	Calpain-1 catalytic subunit	50	50	50	50	50	24	22	19	21	11	24	22	19	21	11	1364.5	999.204	977.677	1049	1076.41
P07437	Tubulin beta chain	7	7	7	7	7	4	5	5	5	5	4	5	5	5	5	416.294	295.402	422.666	490.146	248.106
P07477	Serine protease 1	2	2	2	2	2	2	2	2	2	2	2	2	2	2	2	2473.01	646.507	2364.72	30.9996	184.38
P07602	Prosaposin	14	14	14	14	14	6	6	6	4	4	6	6	6	4	4	407.486	888.291	859.81	916.414	715.177
P07686	Beta-hexosaminidase subunit beta	22	22	22	22	22	9	6	9	6	6	9	6	9	6	6	80.2208	56.9386	52.7967	40.7281	48.1667
P07737	Profilin-1	26	26	26	26	26	16	17	16	15	15	16	17	16	15	15	4601.59	6742.3	7200.62	7103.13	6888.41
P07741	Adenine phosphoribosyltransferase	8	8	8	8	8	5	7	7	7	7	5	7	7	7	7	204.052	656.571	520.84	467.816	535.504
P07814	Bifunctional glutamate/proline--tRNA ligase	43	43	43	43	43	18	19	17	13	14	18	19	17	13	14	105.099	119.693	108.003	106.315	108.953
P07858	Cathepsin B	14	14	14	14	14	7	4	4	3	2	7	4	4	3	2	185.315	112.941	42.2422	67.9507	43.2497
P07900	Heat shock protein HSP 90-alpha	45	45	45	45	45	15	17	16	17	15	15	17	16	17	15	884.837	908.505	863.073	716.577	655.874
P07902	Galactose-1-phosphate uridylyltransferase	7	7	7	7	7	2	3	3	1	1	2	3	3	1	1	90.3204	41.4487	41.1695	49.7445	50.076
P07910	Heterogeneous nuclear ribonucleoproteins C1/C2	18	18	18	18	18	12	14	13	12	13	12	14	13	12	13	669.366	436.939	501.77	484.644	380.834
P07919	Cytochrome b-c1 complex subunit 6, mitochondrial	4	4	4	4	4	1	2	2	1	1	1	2	2	1	1	56.707	58.4474	53.4213	26.1984	48.2447
P07948	Tyrosine-protein kinase Lyn	35	35	35	35	35	15	15	14	12	11	15	15	14	12	11	403.955	439.662	443.659	592.025	619.618
P07954	Fumarate hydratase, mitochondrial	12	12	12	12	12	3	6	5	5	2	3	6	5	5	2	17.3018	34.0993	20.8394	23.8744	22.2574
P08047	Transcription factor Sp1	8	8	8	8	8	4	1	0	0	1	4	1	0	0	1	15.6031	6.97631	NaN	NaN	76.4037
P08123	Collagen alpha-2(I) chain	5	5	5	5	5	1	1	0	1	0	1	1	0	1	0	5.5634	7.94706	NaN	4.50643	NaN
P08133	Annexin A6	93	93	93	93	93	49	51	48	55	43	49	51	48	55	43	3599.79	3214.3	3054.8	2761.85	2467.22
P08174	Complement decay-accelerating factor	23	23	23	23	23	9	7	9	7	6	9	7	9	7	6	115.335	84.4916	75.048	78.3634	92.6404
P08195	4F2 cell-surface antigen heavy chain	7	7	7	7	7	2	2	3	0	0	2	2	3	0	0	10.8181	30.3346	13.5724	NaN	NaN
P08236	Beta-glucuronidase	25	25	25	25	25	4	3	3	4	1	4	3	3	4	1	246.066	271.222	156.068	238.839	216.652
P08238	Heat shock protein HSP 90-beta	67	67	67	67	67	35	36	33	33	28	35	36	33	33	28	1651.87	1561.73	1427.18	1328.57	1407.32
P08240	Signal recognition particle receptor subunit alpha	9	9	9	9	9	3	3	5	3	1	3	3	5	3	1	31.1598	35.0112	32.9502	23.9084	24.704
P08243	Asparagine synthetase [glutamine-hydrolyzing]	1	1	1	1	1	0	1	1	0	1	0	1	1	0	1	NaN	8.87165	13.3767	NaN	9.51927
P08246	Neutrophil elastase	17	17	17	17	17	10	7	7	10	7	10	7	7	10	7	59971.3	86087.8	76730.7	104838	103628
P08311	Cathepsin G	45	45	45	45	45	24	25	26	25	24	24	25	26	25	24	48919.4	28509.3	28655.6	41268.6	36052.6
P08473	Neprilysin	47	47	47	47	47	16	15	12	8	7	16	15	12	8	7	199.911	201.15	187.085	195.17	210.461
P08476	Inhibin beta A chain	15	15	15	15	15	1	2	1	0	1	1	2	1	0	1	26.1561	7.92726	9.37436	NaN	14.4622
P08519	Apolipoprotein(a)	8	8	8	8	8	1	0	0	1	1	1	0	0	1	1	17.8806	NaN	NaN	33.4768	36.0056
P08559	Pyruvate dehydrogenase E1 component subunit alpha, somatic form, mitochondrial	11	11	11	11	11	2	4	2	2	3	2	4	2	2	3	55.9287	73.8912	54.6073	51.7741	33.8862
P08567	Pleckstrin	24	24	24	24	24	6	6	5	5	7	6	6	5	5	7	47.1341	30.6561	25.938	18.4481	8.79994
P08571	Monocyte differentiation antigen CD14	9	9	9	9	9	4	6	5	4	2	4	6	5	4	2	31.064	76.4245	70.3772	75.9732	69.2402
P08574	Cytochrome c1, heme protein, mitochondrial	12	12	12	12	12	5	5	3	4	3	5	5	3	4	3	21.4124	24.9248	25.3276	24.4806	24.9078
P08575	Receptor-type tyrosine-protein phosphatase C	87	87	87	87	87	45	41	37	37	31	45	41	37	37	31	1873.99	1179.94	1135.38	1152.64	1224.39
P08579	U2 small nuclear ribonucleoprotein B''	5	5	5	5	5	4	4	4	4	1	4	4	4	4	1	53.9599	65.6534	81.5475	60.2103	50.6173
P08603	Complement factor H	74	74	74	74	74	15	14	6	28	21	15	14	6	28	21	47.1112	25.2481	10.1456	181.695	219.355
P08621	U1 small nuclear ribonucleoprotein 70 kDa	24	24	24	24	24	11	10	8	8	8	11	10	8	8	8	237.023	149.569	145.082	171.737	154.573
P08631	Tyrosine-protein kinase HCK	29	29	29	29	29	9	8	7	8	7	9	8	7	8	7	214.255	255.603	233.834	175.466	242.032
P08637	Low affinity immunoglobulin gamma Fc region receptor III-A	3	3	3	3	3	1	2	1	1	1	1	2	1	1	1	16.4571	447.663	52.9571	7.8652	20.4191
P08648	Integrin alpha-5	11	11	11	11	11	1	3	1	0	0	1	3	0	0	0	2.16573	3.12386	NaN	NaN	NaN
P08651	Nuclear factor 1 C-type	2	2	2	2	2	2	1	2	1	1	2	1	2	1	1	31.5442	18.118	28.8979	44.9813	31.0568
P08670	Vimentin	73	73	73	73	73	46	53	50	51	44	46	53	50	51	44	2233.21	3996.89	3970.01	4155.4	3512.18
P08697	Alpha-2-antiplasmin	9	9	9	9	9	5	2	1	5	4	5	2	1	5	4	13.593	20.3561	22.7952	157.541	132.906
P08708	40S ribosomal protein S17	9	9	9	9	9	7	5	5	5	4	7	5	5	5	4	35.607	38.0021	29.2847	33.7888	38.3125
P08754	Guanine nucleotide-binding protein G(i) subunit alpha-3	10	10	10	10	10	8	7	8	8	6	8	7	8	8	6	244.006	191.315	214.242	187.793	193.281
P08758	Annexin A5	37	37	37	37	37	17	18	19	23	17	17	18	19	23	17	1060.67	1704.39	1467.14	2102.53	1960.17
P08779	Keratin, type I cytoskeletal 16	18	18	18	18	18	11	11	7	11	8	11	11	7	11	8	51.4754	88.1588	54.3162	52.9701	68.5286
P08865	40S ribosomal protein SA	7	7	7	7	7	5	7	7	6	3	5	7	7	6	3	38.0294	79.9202	88.4098	52.5072	46.182
P08887	Interleukin-6 receptor subunit alpha	5	5	5	5	5	1	1	1	0	0	1	1	1	0	0	18.0653	59.2876	43.3643	NaN	NaN
P08962	CD63 antigen	8	8	8	8	8	3	4	4	3	3	3	4	4	3	3	46.4846	64.6883	96.4533	42.0333	43.4289
P09012	U1 small nuclear ribonucleoprotein A	10	10	10	10	10	3	3	3	3	4	3	3	3	3	4	42.3712	81.8821	91.1321	56.6271	56.7067
P09110	3-ketoacyl-CoA thiolase, peroxisomal	17	17	17	17	17	5	6	7	5	4	5	6	7	5	4	43.783	45.4472	51.1865	53.166	43.4211
P09132	Signal recognition particle 19 kDa protein	5	5	5	5	5	2	1	1	1	1	2	1	1	1	1	26.3839	7.0416	4.78731	14.7746	12.3209
P09211	Glutathione S-transferase P	23	23	23	23	23	11	10	13	13	8	11	10	13	13	8	1072.79	2329.48	2229.62	2129.89	1004.02
P09326	CD48 antigen	15	15	15	15	15	3	4	3	2	3	3	4	3	2	3	58.6057	58.3214	59.9461	44.16	44.5618
P09382	Galectin-1	10	10	10	10	10	5	7	8	3	4	5	7	8	3	4	81.579	86.3935	64.2047	12.2726	11.795
P09417	Dihydropteridine reductase	9	9	9	9	9	4	4	4	3	1	4	4	4	3	1	56.9098	174.433	62.7284	90.4286	36.3939
P09429	High mobility group protein B1	29	29	29	29	29	17	14	13	15	10	17	14	13	15	10	696.008	461.766	493.105	283.991	270.173
P09467	Fructose-1,6-bisphosphatase 1	14	14	14	14	14	5	5	7	6	2	5	5	7	6	2	19.9332	22.5332	23.2887	24.9802	19.8493
P09488	Glutathione S-transferase Mu 1	14	14	14	14	14	3	1	0	4	5	3	1	0	4	5	35.8674	6.97906	NaN	56.0345	62.0744
P09493	Tropomyosin alpha-1 chain	16	16	16	16	16	4	2	9	4	2	4	2	9	4	2	56.5437	22.8413	31.2918	28.9293	29.7269
P09496	Clathrin light chain A	13	13	13	13	13	5	3	4	4	2	5	3	4	4	2	464.765	268.19	316.481	347.1	308.917
P09497	Clathrin light chain B	12	12	12	12	12	3	3	3	3	3	3	3	3	3	3	158.876	110.167	87.1704	107.731	93.4512
P09525	Annexin A4	43	43	43	43	43	21	21	23	22	19	21	21	23	22	19	996.759	1224.13	1225.75	993.325	1011.21
P09543	2',3'-cyclic-nucleotide 3'-phosphodiesterase	24	24	24	24	24	6	10	7	7	4	6	10	7	7	4	37.8297	57.5855	57.0035	48.3787	55.5903
P09622	Dihydrolipoyl dehydrogenase, mitochondrial	29	29	29	29	29	9	9	8	10	3	9	9	8	10	3	73.8631	51.682	59.6634	40.4898	51.8654
P09651	Heterogeneous nuclear ribonucleoprotein A1	31	31	31	31	31	16	12	13	11	5	16	12	13	11	5	125.036	104.328	115.464	61.68	55.4698
P09661	U2 small nuclear ribonucleoprotein A'	19	19	19	19	19	9	8	7	8	4	9	8	7	8	4	131.052	113.635	115.747	104.757	124.87
P09668	Pro-cathepsin H	12	12	12	12	12	4	4	3	2	2	4	4	3	2	2	37.0606	30.1206	23.3199	24.9248	24.0532
P09669	Cytochrome c oxidase subunit 6C	7	7	7	7	7	3	3	4	3	3	3	3	4	3	3	193.387	241.652	235.827	296.245	284.066
P09769	Tyrosine-protein kinase Fgr	28	28	28	28	28	11	12	13	10	9	11	12	13	10	9	551.529	671.517	647.467	564.654	582.532
P09871	Complement C1s subcomponent	18	18	18	18	18	2	1	1	5	5	2	1	1	5	5	24.6439	5.01156	8.93714	187.487	165.21
P09874	Poly [ADP-ribose] polymerase 1	21	21	21	21	21	4	3	6	1	1	4	3	6	1	1	7.67244	13.4066	19.8341	6.04252	10.564
P09914	Interferon-induced protein with tetratricopeptide repeats 1	5	5	5	5	5	1	1	0	0	0	1	0	0	0	0	1	NaN	NaN	NaN	NaN
P09917	Polyunsaturated fatty acid 5-lipoxygenase	42	42	42	42	42	17	17	17	15	10	17	17	17	15	10	439.256	433.22	420.112	352.871	311.146
P09960	Leukotriene A-4 hydrolase	43	43	43	43	43	27	25	27	24	21	27	25	27	24	21	711.676	960.027	1073.4	1172.69	1036.84
P09972	Fructose-bisphosphate aldolase C	41	41	41	41	41	19	20	24	21	13	19	20	24	21	13	1003.75	1159.54	1242.61	1503.26	1341.79
P0C0L4;P0C0L5	Complement C4-A;Complement C4-B	34	34	34	34	34	20	9	10	32	27	20	9	10	32	27	27.5039	13.1492	19.9214	236.567	258.828
P0C0S5;Q71UI9	Histone H2A.Z;Histone H2A.V	6	6	6	6	6	2	2	2	3	3	2	2	2	3	3	5437.21	1491.95	1187.07	2175.01	930.316
P0C0S8;P20671;Q16777;Q6FI13;Q96KK5;Q99878;Q9BTM1	Histone H2A type 1;Histone H2A type 1-D;Histone H2A type 2-C;Histone H2A type 2-A;Histone H2A type 1-H;Histone H2A type 1-J;Histone H2A.J	2	2	2	2	2	1	2	1	2	2	1	2	1	2	2	4099.21	2020.39	2601.65	2998.51	3374.35
P0CG47;P0CG48	Polyubiquitin-B;Polyubiquitin-C	20	20	20	20	20	7	9	7	8	7	7	9	7	8	7	4881.15	5224.11	5203.33	7276.64	4269.03
P0DMV8;P0DMV9	Heat shock 70 kDa protein 1A;Heat shock 70 kDa protein 1B	66	66	66	66	66	41	37	38	42	34	41	37	38	42	34	7887.58	6001.44	6479.52	6710.95	6148.08
P0DOX2	Immunoglobulin alpha-2 heavy chain	16	16	16	16	16	3	3	1	7	6	3	3	1	7	6	16.8691	28.6641	4.45337	127.588	89.3737
P0DOX5	Immunoglobulin gamma-1 heavy chain	1	1	1	1	1	0	0	0	1	1	0	0	0	1	1	NaN	NaN	NaN	261.319	302.095
P0DOX7	Immunoglobulin kappa light chain	20	20	20	20	20	8	5	7	12	8	8	5	7	12	8	129.209	45.5718	58.8979	1027.17	570.063
P0DOX8	Immunoglobulin lambda-1 light chain	14	14	14	14	14	7	5	5	9	8	7	5	5	9	8	598.756	198.498	218.984	3228.49	3182.94
P0DOY2;P0DOY3	Immunoglobulin lambda constant 2;Immunoglobulin lambda constant 3	4	4	4	4	4	1	3	2	4	4	1	3	2	4	4	2247.18	1242.4	1298.21	18190.5	18861.5
P0DP23;P0DP24;P0DP25	Calmodulin-1;Calmodulin-2;Calmodulin-3	9	9	9	9	9	7	8	9	6	7	7	8	9	6	7	100.624	241.638	271.226	173.184	173.611
P10124	Serglycin	11	11	11	11	11	3	3	3	4	3	3	3	3	4	3	211.518	137.425	121.293	147.317	270.639
P10144	Granzyme B	7	7	7	7	7	2	1	1	0	0	2	1	1	0	0	18.1262	26.6395	25.4721	NaN	NaN
P10153	Non-secretory ribonuclease	8	8	8	8	8	5	4	4	5	3	5	4	4	5	3	354.385	571.734	634.754	582.63	587.073
P10155	RNA-binding protein RO60	28	28	28	28	28	5	5	4	4	2	5	5	4	4	2	64.7756	82.027	56.6442	63.0646	39.3884
P10253	Lysosomal alpha-glucosidase	25	25	25	25	25	4	2	4	3	3	4	2	4	3	3	16.8736	25.1316	15.2483	26.3886	29.8349
P10321	HLA class I histocompatibility antigen, C alpha chain	14	14	14	14	14	1	2	1	1	1	1	2	1	1	1	845.379	438.244	266.886	235.87	269.211
P10398	Serine/threonine-protein kinase A-Raf	7	7	7	7	7	2	2	2	2	1	2	2	2	2	1	35.2216	43.3945	45.4089	45.0212	45.0901
P10412	Histone H1.4	25	25	25	25	25	17	19	16	17	17	17	19	16	17	17	4403.01	8444.49	10961.5	7828.28	8022.63
P10515	Dihydrolipoyllysine-residue acetyltransferase component of pyruvate dehydrogenase complex, mitochondrial	6	6	6	6	6	2	3	4	3	2	2	3	4	3	2	43.6688	84.9061	68.5066	77.7093	64.5855
P10599	Thioredoxin	14	14	14	14	14	11	9	7	8	9	11	9	7	8	9	847.68	1055.04	1085.24	1021.27	949.822
P10606	Cytochrome c oxidase subunit 5B, mitochondrial	9	9	9	9	9	6	6	6	6	5	6	6	6	6	5	80.4309	135.196	155.417	218.132	202.378
P10619	Lysosomal protective protein	13	13	13	13	13	6	7	5	6	4	6	7	5	6	4	91.5386	108.112	71.5224	123.258	107.07
P10620	Microsomal glutathione S-transferase 1	5	5	5	5	5	2	2	1	1	0	2	2	1	1	0	24.3761	24.5024	23.0326	17.971	NaN
P10643	Complement component C7	26	26	26	26	26	2	2	2	10	8	2	2	2	10	8	8.47652	4.48481	33.5666	26.165	78.4397
P10644	cAMP-dependent protein kinase type I-alpha regulatory subunit	19	19	19	19	19	11	10	11	9	6	11	10	11	9	6	102.301	118.093	77.3529	96.987	74.7026
P10768	S-formylglutathione hydrolase	21	21	21	21	21	10	9	9	7	6	10	9	9	7	6	62.8021	76.4224	59.5419	80.6605	58.335
P10809	60 kDa heat shock protein, mitochondrial	38	38	38	38	38	21	26	24	23	17	21	26	24	23	17	470.548	455.455	506.14	547.624	517.416
P10909	Clusterin	29	29	29	29	29	11	9	10	16	16	11	9	10	16	16	43.0247	24.6644	29.4681	308	264.922
P11021	Endoplasmic reticulum chaperone BiP	73	73	73	73	73	39	35	38	40	28	39	35	38	40	28	884.789	656.435	626.103	656.046	640.012
P11049	Leukocyte antigen CD37	5	5	5	5	5	3	3	3	3	2	3	3	3	3	2	48.8164	33.0342	40.3809	49.3376	12.0653
P11117	Lysosomal acid phosphatase	6	6	6	6	6	1	2	2	3	2	1	2	2	3	2	13.5296	18.2658	18.4924	10.0823	15.3289
P11142	Heat shock cognate 71 kDa protein	63	63	63	63	63	39	34	32	34	30	39	34	32	34	30	2241.49	2258.54	2271.81	2267.07	2409.48
P11169	Solute carrier family 2, facilitated glucose transporter member 3	10	10	10	10	10	5	4	3	4	3	5	4	3	4	3	444.271	579.813	624.039	769.376	694.808
P11171	Protein 4.1	12	12	12	12	12	1	2	2	0	1	1	2	2	0	1	1.49703	48.7131	41.0607	NaN	40.7056
P11172	Uridine 5'-monophosphate synthase	7	7	7	7	7	2	2	1	0	0	2	2	1	0	0	9.97707	6.76953	9.93063	NaN	NaN
P11177	Pyruvate dehydrogenase E1 component subunit beta, mitochondrial	8	8	8	8	8	1	1	1	0	2	1	1	1	0	2	16.7722	39.5839	62.8972	NaN	39.996
P11215	Integrin alpha-M	82	82	82	82	82	53	45	44	54	39	53	45	44	54	39	4770.19	3711.86	3960.35	4182.06	4067.84
P11216	Glycogen phosphorylase, brain form	27	27	27	27	27	8	11	9	5	4	8	11	9	5	4	33.0598	32.0735	46.8487	38.464	34.2309
P11233	Ras-related protein Ral-A	7	7	7	7	7	1	2	3	3	1	1	2	3	3	1	22.8186	24.9932	14.1971	16.2779	25.2222
P11234	Ras-related protein Ral-B	15	15	15	15	15	7	8	9	8	8	7	8	9	8	8	226.603	358.253	308.931	275.885	291.057
P11279	Lysosome-associated membrane glycoprotein 1	16	16	16	16	16	7	6	5	7	6	7	6	5	7	6	533.8	504.219	623.473	495.747	548.858
P11310	Medium-chain specific acyl-CoA dehydrogenase, mitochondrial	33	33	33	33	33	12	8	8	10	8	12	8	8	10	8	122.702	130.134	89.4788	79.9736	124.914
P11387	DNA topoisomerase 1	34	34	34	34	34	10	11	7	9	5	10	11	7	9	5	100.025	62.6172	76.5129	81.4488	129.06
P11413	Glucose-6-phosphate 1-dehydrogenase	57	57	57	57	57	34	32	32	32	23	34	32	32	32	23	2194.06	2464.77	2406.14	2675.29	2771.03
P11441	Ubiquitin-like protein 4A	1	1	1	1	1	0	1	1	0	0	0	1	1	0	0	NaN	20.0119	11.842	NaN	NaN
P11586	C-1-tetrahydrofolate synthase, cytoplasmic	40	40	40	40	40	20	23	20	22	18	20	23	20	22	18	152.14	293.051	245.037	209.966	211.077
P11678	Eosinophil peroxidase	63	63	63	63	63	28	29	30	18	17	28	29	30	18	17	2385.28	3589.18	6251.03	540.404	512.872
P11717	Cation-independent mannose-6-phosphate receptor	122	122	122	122	122	50	47	44	30	27	50	47	44	30	27	101.678	73.4922	72.513	60.9143	61.6662
P11766	Alcohol dehydrogenase class-3	25	25	25	25	25	8	8	9	6	5	8	8	9	6	5	104.775	103.566	135.115	102.47	98.2983
P11908	Ribose-phosphate pyrophosphokinase 2	12	12	12	12	12	2	4	3	2	1	2	4	3	2	1	27.9585	37.8456	22.8528	34.1691	46.9389
P11940	Polyadenylate-binding protein 1	42	42	42	42	42	20	18	16	19	10	20	18	16	19	10	108.519	91.7663	82.2221	85.8767	113.111
P12004	Proliferating cell nuclear antigen	8	8	8	8	8	3	6	4	4	3	3	6	4	4	3	31.0245	80.7412	49.8668	40.2327	46.447
P12081	Histidine--tRNA ligase, cytoplasmic	22	22	22	22	22	12	11	12	10	9	12	11	12	10	9	142.203	124.448	133.626	127.63	146.827
P12236	ADP/ATP translocase 3	21	21	21	21	21	8	10	12	9	7	8	10	12	9	7	368.058	586.05	711.17	471.079	483.955
P12259	Coagulation factor V	15	15	15	15	15	0	1	1	1	2	0	1	1	1	2	NaN	16.0215	9.06407	5.64829	37.0176
P12268	Inosine-5'-monophosphate dehydrogenase 2	30	30	30	30	30	16	15	16	13	10	16	15	16	13	10	225.811	216.738	163.893	224.432	172.513
P12270	Nucleoprotein TPR	40	40	40	40	40	25	20	18	14	12	25	20	18	14	12	36.5191	37.5578	39.3275	43.1029	48.0273
P12314	High affinity immunoglobulin gamma Fc receptor I	5	5	5	5	5	2	1	1	2	2	2	1	1	2	2	26.2611	31.1209	22.2838	27.5865	24.8547
P12318;P31995	Low affinity immunoglobulin gamma Fc region receptor II-a;Low affinity immunoglobulin gamma Fc region receptor II-c	3	3	3	3	3	3	1	2	2	1	3	1	2	2	1	261.682	167.57	141.862	182.03	188.397
P12429	Annexin A3	64	64	64	64	64	38	33	33	39	30	38	33	33	39	30	12479.1	7983.18	8853.24	10328.8	9841.87
P12544	Granzyme A	18	18	18	18	18	3	4	8	0	0	3	4	8	0	0	28.2697	31.0819	63.5346	NaN	NaN
P12724	Eosinophil cationic protein	13	13	13	13	13	11	11	10	10	7	11	11	10	10	7	3796.14	4376.17	3218.59	1237.17	932.328
P12814	Alpha-actinin-1	107	107	107	107	107	47	40	39	51	35	47	40	39	51	35	3668.47	3341.68	3399.28	3704	3417.16
P12838	Defensin alpha 4	4	4	4	4	4	2	1	2	1	1	2	1	2	1	1	187.998	22.514	63.056	128	6.55418
P12955	Xaa-Pro dipeptidase	19	19	19	19	19	6	5	5	4	5	6	5	5	4	5	31.4842	34.1915	25.9282	15.9673	25.1244
P12956	X-ray repair cross-complementing protein 6	40	40	40	40	40	23	23	23	20	16	23	23	23	20	16	139.145	147.795	146.097	146.164	152.485
P13010	X-ray repair cross-complementing protein 5	30	30	30	30	30	17	16	15	14	10	17	16	15	14	10	186.771	221.154	229.194	192.196	249.469
P13073	Cytochrome c oxidase subunit 4 isoform 1, mitochondrial	17	17	17	17	17	6	6	6	4	3	6	6	6	4	3	184.402	117.324	99.0964	121.873	141.993
P13473	Lysosome-associated membrane glycoprotein 2	11	11	11	11	11	2	3	3	3	3	2	3	3	3	3	1143.7	319.576	372.381	394.906	324.002
P13489	Ribonuclease inhibitor	17	17	17	17	17	10	13	13	11	9	10	13	13	11	9	95.6767	251.178	214.283	150.688	154.97
P13498	Cytochrome b-245 light chain	8	8	8	8	8	3	3	4	3	3	3	3	4	3	3	878.435	865.803	865.232	865.211	852.426
P13639	Elongation factor 2	65	65	65	65	65	29	32	25	29	21	29	32	25	29	21	1306.2	1186.78	1148.78	939.322	1036.98
P13645	Keratin, type I cytoskeletal 10	37	37	37	37	37	29	28	23	27	23	29	28	23	27	23	9424.59	2807.94	2823.4	5607.98	5443
P13646	Keratin, type I cytoskeletal 13	4	4	4	4	4	0	1	2	0	0	0	1	2	0	0	NaN	29.8102	111.298	NaN	NaN
P13647	Keratin, type II cytoskeletal 5	35	35	35	35	35	24	19	21	21	18	24	19	21	21	18	709.386	272.927	318.885	409.646	426.385
P13667	Protein disulfide-isomerase A4	57	57	57	57	57	29	22	26	19	17	29	22	26	19	17	108.558	75.9008	83.8484	78.96	87.1378
P13671	Complement component C6	23	23	23	23	23	3	2	1	6	5	3	2	1	6	5	791.378	822.289	778.052	1264.72	953.336
P13688	Carcinoembryonic antigen-related cell adhesion molecule 1	14	14	14	14	14	6	6	7	7	6	6	6	7	7	6	8927.64	3866.4	3200.08	4750.7	4085.72
P13693	Translationally-controlled tumor protein	11	11	11	11	11	7	7	7	4	3	7	7	7	4	3	311.821	168.562	169.932	156.103	123.386
P13716	Delta-aminolevulinic acid dehydratase	13	13	13	13	13	4	5	3	3	4	4	5	3	3	4	35.9223	73.0438	65.702	61.7729	74.7859
P13727	Bone marrow proteoglycan	12	12	12	12	12	5	5	6	4	3	5	5	6	4	3	1143.2	2601.47	4182.71	413.554	201.537
P13747	HLA class I histocompatibility antigen, alpha chain E	15	15	15	15	15	1	1	0	2	1	1	1	0	2	1	64.0494	52.8412	NaN	87.1628	116.647
P13796	Plastin-2	55	55	55	55	55	34	35	32	33	24	34	35	32	33	24	2776.7	4675.6	5745.98	4266.94	4522.17
P13798	Acylamino-acid-releasing enzyme	30	30	30	30	30	7	10	10	6	4	7	10	10	6	4	206.331	271.896	210.818	179.373	192.662
P13804	Electron transfer flavoprotein subunit alpha, mitochondrial	21	21	21	21	21	7	7	9	7	4	7	7	9	7	4	42.9525	37.5192	35.7744	21.8733	17.7306
P13807	Glycogen [starch] synthase, muscle	32	32	32	32	32	8	10	11	8	7	8	10	11	8	7	70.5338	95.7436	109.969	101.187	108.388
P13861	cAMP-dependent protein kinase type II-alpha regulatory subunit	19	19	19	19	19	9	7	6	5	7	9	7	6	5	7	67.0783	52.2687	42.2578	46.1323	21.2807
P13987	CD59 glycoprotein	8	8	8	8	8	6	5	6	6	5	6	5	6	6	5	416.11	286.05	399.159	413.096	457.539
P14151	L-selectin	17	17	17	17	17	4	2	3	4	1	4	2	3	4	1	189.655	68.1575	84.2408	102.797	84.71
P14174	Macrophage migration inhibitory factor	3	3	3	3	3	2	2	2	2	2	2	2	2	2	2	405.633	1375.79	1043.57	784.516	646.845
P14222	Perforin-1	25	25	25	25	25	9	8	12	2	1	9	8	12	2	1	49.5504	102.798	282.739	17.1003	24.4917
P14314	Glucosidase 2 subunit beta	41	41	41	41	41	18	13	14	12	11	18	13	14	12	11	313.081	192.592	167.576	217.209	229.625
P14317	Hematopoietic lineage cell-specific protein	39	39	39	39	39	19	15	17	17	15	19	15	17	17	15	652.24	332.573	401.668	319.885	328.37
P14324	Farnesyl pyrophosphate synthase	10	10	10	10	10	6	7	6	6	3	6	7	6	6	3	85.9731	151.112	170.558	104.209	138.151
P14406	Cytochrome c oxidase subunit 7A2, mitochondrial	3	3	3	3	3	2	2	2	2	2	2	2	2	2	2	132.801	208.702	183.96	147.221	87.0371
P14550	Aldo-keto reductase family 1 member A1	16	16	16	16	16	11	8	7	8	5	11	8	7	8	5	77.9159	127.743	119.229	108.62	96.8597
P14598	Neutrophil cytosol factor 1	40	40	40	40	40	22	21	16	20	14	22	21	16	20	14	500.479	501.13	561.165	503.923	565.84
P14618	Pyruvate kinase PKM	70	70	70	70	70	39	38	37	42	29	39	38	37	42	29	8309.29	9856.68	9809.99	9974.24	8278.37
P14621	Acylphosphatase-2	7	7	7	7	7	2	1	1	1	0	2	1	1	1	0	13.5923	10.9966	12.6402	11.6823	NaN
P14625	Endoplasmin	57	57	57	57	57	29	26	25	28	21	29	26	25	28	21	1537.76	994.475	1022.1	1286.08	1201.58
P14678;P63162	Small nuclear ribonucleoprotein-associated proteins B and B';Small nuclear ribonucleoprotein-associated protein N	12	12	12	12	12	5	4	3	4	4	5	4	3	4	4	630.944	455.562	442.491	476.564	466.08
P14735	Insulin-degrading enzyme	25	25	25	25	25	4	3	2	0	1	4	3	2	0	1	21.8406	26.4329	21.6704	NaN	20.1968
P14780	Matrix metalloproteinase-9	73	73	73	73	73	37	35	31	38	23	37	35	31	38	23	14782.9	15213.6	11232.9	10824.4	10908.8
P14854	Cytochrome c oxidase subunit 6B1	11	11	11	11	11	1	2	1	1	2	1	2	1	1	2	53.8754	28.1409	92.4434	54.3868	25.6359
P14866	Heterogeneous nuclear ribonucleoprotein L	26	26	26	26	26	16	15	17	13	10	16	15	17	13	10	428.49	401.316	395.715	353.74	333.235
P14868	Aspartate--tRNA ligase, cytoplasmic	41	41	41	41	41	18	18	15	17	9	18	18	15	17	9	126.494	146.593	168.582	123.63	149.839
P14923	Junction plakoglobin	18	18	18	18	18	10	7	7	6	6	10	7	7	6	6	70.0247	28.3452	31.6104	65.4017	47.129
P14927	Cytochrome b-c1 complex subunit 7	15	15	15	15	15	6	4	4	1	2	6	4	4	1	2	115.177	49.2834	59.4636	39.3922	57.8364
P15104	Glutamine synthetase	13	13	13	13	13	3	3	4	3	0	3	3	4	3	0	31.9544	29.907	19.6331	13.2937	NaN
P15121	Aldo-keto reductase family 1 member B1	3	3	3	3	3	1	2	2	1	1	1	2	2	1	1	22.8265	70.2321	106.978	8.55401	26.4329
P15144	Aminopeptidase N	55	55	55	55	55	16	26	20	17	11	16	26	20	17	11	219.077	332.114	208.935	206.548	192.109
P15153	Ras-related C3 botulinum toxin substrate 2	8	8	8	8	8	4	4	4	5	4	4	4	4	5	4	3048.02	3427.21	3374.36	4131.25	2913.94
P15169	Carboxypeptidase N catalytic chain	2	2	2	2	2	0	0	0	1	1	0	0	0	1	1	NaN	NaN	NaN	20.2806	19.3262
P15170	Eukaryotic peptide chain release factor GTP-binding subunit ERF3A	27	27	27	27	27	10	6	7	7	5	10	6	7	7	5	56.0202	44.3446	47.3495	49.1536	40.7113
P15260	Interferon gamma receptor 1	5	5	5	5	5	3	1	1	1	0	3	1	1	1	0	382.936	65.0046	61.0683	82.9034	NaN
P15289	Arylsulfatase A	12	12	12	12	12	5	4	6	5	3	5	4	6	5	3	37.4785	47.7981	18.7278	66.3253	81.9579
P15291	Beta-1,4-galactosyltransferase 1	1	1	1	1	1	1	1	0	0	0	1	1	0	0	0	34.0421	21.8161	NaN	NaN	NaN
P15309	Prostatic acid phosphatase	10	10	10	10	10	3	4	3	2	1	3	4	3	2	1	25.2539	59.4125	40.9623	21.6994	37.7009
P15311	Ezrin	37	37	37	37	37	20	16	21	17	11	20	16	21	17	11	581.202	428.967	420.42	355.501	323.014
P15374	Ubiquitin carboxyl-terminal hydrolase isozyme L3	9	9	9	9	9	3	3	3	3	2	3	3	3	3	2	48.7306	51.1067	82.3676	44.2992	85.0375
P15498	Proto-oncogene vav	29	29	29	29	29	11	11	13	13	6	11	11	13	13	6	170.895	182.255	188.656	163.041	184.884
P15509	Granulocyte-macrophage colony-stimulating factor receptor subunit alpha	6	6	6	6	6	2	0	1	1	0	2	0	1	1	0	6.7384	NaN	71.4332	90.2543	NaN
P15529	Membrane cofactor protein	14	14	14	14	14	2	1	4	2	0	2	1	4	2	0	96.2155	21.0546	44.4316	40.4765	NaN
P15531	Nucleoside diphosphate kinase A	11	11	11	11	11	7	7	9	7	7	7	7	9	7	7	806.811	639.141	609.281	606.471	546.686
P15586	N-acetylglucosamine-6-sulfatase	20	20	20	20	20	10	9	8	10	8	10	9	8	10	8	225.691	148.706	132.2	214.376	260.949
P15735	Phosphorylase b kinase gamma catalytic chain, liver/testis isoform	10	10	10	10	10	3	4	4	4	3	3	4	4	4	3	80.2766	85.889	99.741	88.7294	117.383
P15848	Arylsulfatase B	19	19	19	19	19	5	4	5	5	3	5	4	5	5	3	108.288	78.2111	81.5242	65.7031	90.2443
P15880	40S ribosomal protein S2	13	13	13	13	13	6	5	6	5	4	6	5	6	5	4	130.708	174.524	170.453	148.561	107.043
P15924	Desmoplakin	58	58	58	58	58	34	19	15	15	10	34	19	15	15	10	146.603	40.9973	34.4061	83.1548	74.7009
P15954	Cytochrome c oxidase subunit 7C, mitochondrial	1	1	1	1	1	1	1	1	1	1	1	1	1	1	1	17.9039	144.492	99.5338	37.2073	49.9708
P16035	Metalloproteinase inhibitor 2	16	16	16	16	16	5	5	4	5	4	5	5	4	5	4	102.75	70.8739	83.3488	83.4709	73.3759
P16050	Polyunsaturated fatty acid lipoxygenase ALOX15	12	12	12	12	12	3	4	2	0	0	3	4	2	0	0	42.6576	48.3805	109.674	NaN	NaN
P16070	CD44 antigen	15	15	15	15	15	6	6	6	4	6	6	6	6	4	6	247.428	147.557	140.894	169.832	120.688
P16083	Ribosyldihydronicotinamide dehydrogenase [quinone]	21	21	21	21	21	8	10	7	7	7	8	10	7	7	7	284.387	488.963	287.974	232.451	255.703
P16150	Leukosialin	5	5	5	5	5	2	2	2	2	1	2	2	2	2	1	968.119	546.607	644.911	708.057	779.495
P16152	Carbonyl reductase [NADPH] 1	9	9	9	9	9	3	7	6	5	2	3	7	6	5	2	13.9531	43.1038	35.1505	25.3369	35.4597
P16219	Short-chain specific acyl-CoA dehydrogenase, mitochondrial	6	6	6	6	6	1	1	1	0	0	1	1	1	0	0	20.3764	28.1188	10.9787	NaN	NaN
P16220	Cyclic AMP-responsive element-binding protein 1	4	4	4	4	4	3	3	2	2	1	3	3	2	2	1	152.316	97.596	107.145	105.452	139.394
P16278	Beta-galactosidase	11	11	11	11	11	2	6	4	1	1	2	6	4	1	1	29.6685	38.5528	32.2405	22.9401	22.46
P16284	Platelet endothelial cell adhesion molecule	45	45	45	45	45	25	16	16	13	6	25	16	16	13	6	232.951	114.39	125.863	132.967	142.239
P16298	Serine/threonine-protein phosphatase 2B catalytic subunit beta isoform	9	9	9	9	9	2	5	4	2	1	2	5	4	2	1	22.601	35.3485	45.6141	36.3784	11.8988
P16333	Cytoplasmic protein NCK1	15	15	15	15	15	5	5	5	4	4	5	5	5	4	4	62.6702	37.3874	36.0994	42.2149	47.1506
P16401	Histone H1.5	21	21	21	21	21	15	15	13	15	15	15	15	13	15	15	6797.84	8108.57	10346.1	7599.99	7367.45
P16402	Histone H1.3	7	7	7	7	7	7	7	7	7	6	7	7	7	7	6	610.997	662.168	820.832	587.556	749.155
P16403	Histone H1.2	6	6	6	6	6	5	6	6	6	6	5	6	6	6	6	665.992	1225.56	991.124	1041.56	1084.89
P16435	NADPH--cytochrome P450 reductase	22	22	22	22	22	6	5	7	4	4	6	5	7	4	4	57.4292	70.0754	76.9958	67.0114	99.0844
P16615	Sarcoplasmic/endoplasmic reticulum calcium ATPase 2	23	23	23	23	23	8	10	8	4	5	8	10	8	4	5	54.5482	62.0058	58.8386	74.4623	41.833
P16885	1-phosphatidylinositol 4,5-bisphosphate phosphodiesterase gamma-2	49	49	49	49	49	21	20	21	15	13	21	20	21	15	13	299.826	208.066	245.949	195.258	224.209
P16930	Fumarylacetoacetase	17	17	17	17	17	7	9	7	6	4	7	9	7	6	4	88.3698	106.806	119.035	95.168	133.835
P16949	Stathmin	23	23	23	23	23	16	14	12	13	10	16	14	12	13	10	891.349	625.054	728.623	913.516	930.974
P17026	Zinc finger protein 22	13	13	13	13	13	8	4	5	3	3	8	4	5	3	3	31.1294	21.6769	13.5345	24.0171	11.4181
P17050	Alpha-N-acetylgalactosaminidase	10	10	10	10	10	2	3	2	1	1	2	3	2	1	1	11.1105	19.8849	20.0587	43.2388	43.5291
P17096	High mobility group protein HMG-I/HMG-Y	4	4	4	4	4	2	3	1	2	2	2	3	1	2	2	27.2369	16.8108	47.3235	4.04755	27.1415
P17174	Aspartate aminotransferase, cytoplasmic	29	29	29	29	29	13	14	12	14	8	13	14	12	14	8	214.629	187.968	203.614	222.359	248.353
P17213	Bactericidal permeability-increasing protein	33	33	33	33	33	21	20	20	20	16	21	20	20	20	16	10130.5	7288.64	9099.75	7071.13	6779.28
P17480	Nucleolar transcription factor 1	8	8	8	8	8	1	1	1	1	0	1	1	1	1	0	1.22394	51.7191	20.9013	28.8152	NaN
P17568	NADH dehydrogenase [ubiquinone] 1 beta subcomplex subunit 7	8	8	8	8	8	1	1	1	1	1	1	1	1	1	1	25.7226	20.1221	18.4995	13.1407	18.1223
P17612	cAMP-dependent protein kinase catalytic subunit alpha	21	21	21	21	21	13	13	11	11	7	13	13	11	11	7	426.761	298.996	308.288	320.544	376.722
P17655	Calpain-2 catalytic subunit	11	11	11	11	11	3	4	5	1	2	3	4	5	1	2	64.0821	70.9759	72.0053	47.8833	64.614
P17676	CCAAT/enhancer-binding protein beta	4	4	4	4	4	2	3	2	2	3	2	3	2	2	3	162.824	81.4192	90.4571	71.5184	81.519
P17812	CTP synthase 1	11	11	11	11	11	3	5	2	3	1	3	5	2	3	1	25.3771	18.3323	11.6316	5.62481	32.889
P17844	Probable ATP-dependent RNA helicase DDX5	24	24	24	24	24	10	10	9	9	5	10	10	9	9	5	63.9195	82.2492	105.834	53.6691	43.3102
P17858	ATP-dependent 6-phosphofructokinase, liver type	38	38	38	38	38	14	19	13	16	12	14	19	13	16	12	88.7443	151.747	111.868	143.142	133.418
P17900	Ganglioside GM2 activator	8	8	8	8	8	3	4	4	4	5	3	4	4	4	5	97.0072	78.4305	111.44	113.45	130.8
P17927	Complement receptor type 1	60	60	60	60	60	20	22	18	12	9	20	22	18	12	9	237.546	160.586	116.353	173.442	86.8098
P17931	Galectin-3	13	13	13	13	13	6	6	7	6	7	6	6	7	6	7	235.556	427.693	487.437	500.136	439.153
P17947	Transcription factor PU.1	12	12	12	12	12	2	0	2	2	0	2	0	2	2	0	87.902	NaN	59.1446	48.9309	NaN
P17980	26S proteasome regulatory subunit 6A	26	26	26	26	26	8	9	7	6	4	8	9	7	6	4	70.9744	76.134	90.1296	81.3624	73.5134
P17987	T-complex protein 1 subunit alpha	27	27	27	27	27	15	18	15	15	10	15	18	15	15	10	231.823	262.551	236.66	264.211	318.088
P18031	Tyrosine-protein phosphatase non-receptor type 1	15	15	15	15	15	6	5	5	5	3	6	5	5	5	3	37.1738	31.0382	21.7374	24.655	28.8407
P18077	60S ribosomal protein L35a	12	12	12	12	12	2	3	4	3	3	2	3	4	3	3	56.0038	61.5996	30.4828	49.1154	58.2259
P18085	ADP-ribosylation factor 4	6	6	6	6	6	3	3	4	3	1	3	3	4	3	1	98.9357	318.77	203.781	201.935	228.487
P18124	60S ribosomal protein L7	26	26	26	26	26	11	13	10	10	8	11	13	10	10	8	81.0496	65.0876	67.095	57.042	65.704
P18206	Vinculin	104	104	104	104	104	61	64	60	54	48	61	64	60	54	48	1432.61	1392.57	1481.21	1448.02	1335.11
P18440	Arylamine N-acetyltransferase 1	3	3	3	3	3	1	1	1	1	0	1	1	1	1	0	14.9106	39.5988	32.8898	26.1813	NaN
P18510	Interleukin-1 receptor antagonist protein	3	3	3	3	3	1	1	2	1	0	1	1	2	1	0	25.551	20.1679	30.9607	43.377	NaN
P18621	60S ribosomal protein L17	10	10	10	10	10	3	4	4	3	2	3	4	4	3	2	51.8357	35.3189	40.724	23.4441	34.2824
P18669	Phosphoglycerate mutase 1	37	37	37	37	37	15	11	11	13	9	15	11	11	13	9	3377.16	2162.36	1803.76	2550.41	2038.69
P18754	Regulator of chromosome condensation	7	7	7	7	7	2	2	1	1	1	2	2	1	1	1	57.9304	57.4569	40.9435	58.4863	36.1482
P18850	Cyclic AMP-dependent transcription factor ATF-6 alpha	1	1	1	1	1	0	1	0	0	0	0	1	0	0	0	NaN	6.42837	NaN	NaN	NaN
P18859	ATP synthase-coupling factor 6, mitochondrial	3	3	3	3	3	2	1	1	0	1	2	1	0	0	1	1.17477	1.07284	NaN	NaN	0.176369
P18887	DNA repair protein XRCC1	7	7	7	7	7	3	2	1	3	3	3	2	1	3	3	22.5059	19.6114	35.8351	39.2612	47.5176
P19013	Keratin, type II cytoskeletal 4	6	6	6	6	6	1	0	4	1	0	1	0	4	1	0	15.5743	NaN	6.02974	11.1651	NaN
P19256	Lymphocyte function-associated antigen 3	6	6	6	6	6	2	2	2	1	1	2	2	2	1	1	27.1982	28.5831	32.6054	19.1712	17.5431
P19338	Nucleolin	37	37	37	37	37	20	19	18	16	12	20	19	18	16	12	430.967	347.133	452.221	245.204	259.753
P19367	Hexokinase-1	45	45	45	45	45	22	22	20	18	14	22	22	20	18	14	216.213	192.907	232.908	183.904	233.773
P19387	DNA-directed RNA polymerase II subunit RPB3	8	8	8	8	8	3	1	0	0	0	3	1	0	0	0	54.2935	33.0844	NaN	NaN	NaN
P19388	DNA-directed RNA polymerases I, II, and III subunit RPABC1	4	4	4	4	4	1	1	2	1	1	1	1	2	1	1	13.1699	23.7363	33.9013	26.4802	42.2733
P19397	Leukocyte surface antigen CD53	2	2	2	2	2	1	1	1	1	1	1	1	1	1	1	319.315	396.81	431.368	187.985	287.011
P19404	NADH dehydrogenase [ubiquinone] flavoprotein 2, mitochondrial	5	5	5	5	5	4	3	4	2	3	4	3	4	2	3	11.3339	42.3366	28.4312	23.4018	17.3242
P19440	Glutathione hydrolase 1 proenzyme	8	8	8	8	8	4	5	4	5	4	4	5	4	5	4	32.3291	30.8916	24.6113	25.5135	27.7412
P19474	E3 ubiquitin-protein ligase TRIM21	20	20	20	20	20	7	5	5	3	4	7	5	5	3	4	188.665	199.132	160.244	146.154	183.26
P19484	Transcription factor EB	11	11	11	11	11	1	2	0	1	0	1	2	0	1	0	19.4489	10.3197	NaN	89.0888	NaN
P19525	Interferon-induced, double-stranded RNA-activated protein kinase	18	18	18	18	18	12	10	9	5	6	12	10	9	5	6	74.8433	62.198	62.9117	39.462	45.1294
P19623	Spermidine synthase	5	5	5	5	5	3	3	3	3	2	3	3	3	3	2	18.517	30.6298	20.8975	21.324	27.6871
P19784	Casein kinase II subunit alpha'	11	11	11	11	11	4	2	4	3	1	4	2	4	3	1	11.5509	3.99779	8.09836	11.8621	12.3663
P19801	Amiloride-sensitive amine oxidase [copper-containing]	7	7	7	7	7	1	2	0	0	0	1	2	0	0	0	25.0241	17.3346	NaN	NaN	NaN
P19823	Inter-alpha-trypsin inhibitor heavy chain H2	20	20	20	20	20	5	6	7	14	13	5	6	7	14	13	56.9683	36.0498	74.3374	1040.57	1141.43
P19827	Inter-alpha-trypsin inhibitor heavy chain H1	11	11	11	11	11	2	1	1	7	5	2	1	1	7	5	28.4262	8.44908	5.8098	143.989	138.567
P19838	Nuclear factor NF-kappa-B p105 subunit	27	27	27	27	27	11	9	11	7	7	11	9	11	7	7	131.452	133.559	132.833	149.394	136.952
P19875	C-X-C motif chemokine 2	3	3	3	3	3	3	0	0	0	0	3	0	0	0	0	10.6701	NaN	NaN	NaN	NaN
P19878	Neutrophil cytosol factor 2	36	36	36	36	36	24	20	21	20	19	24	20	21	20	19	1143.76	1495.82	1474.63	1505.66	1356.07
P19971	Thymidine phosphorylase	15	15	15	15	15	10	11	9	9	9	10	11	9	9	9	112.657	255.295	148.974	175.142	181.393
P20042	Eukaryotic translation initiation factor 2 subunit 2	11	11	11	11	11	7	4	1	1	2	7	4	1	1	2	88.702	52.7671	34.2957	29.9452	5.10301
P20061	Transcobalamin-1	18	18	18	18	18	7	7	6	7	3	7	7	6	7	3	570.076	466.313	285.636	596.903	691.959
P20073	Annexin A7	32	32	32	32	32	16	17	16	15	12	16	17	16	15	12	336.803	333.025	366.081	328.17	298.078
P20138	Myeloid cell surface antigen CD33	8	8	8	8	8	2	2	2	2	1	2	2	2	2	1	451.619	261.808	205.664	266.85	360.694
P20160	Azurocidin	17	17	17	17	17	9	7	8	8	7	9	7	8	8	7	67815.3	26444.5	27093	39608.6	38169
P20290	Transcription factor BTF3	1	1	1	1	1	1	1	1	1	0	0	1	1	1	0	NaN	5.53681	3.74647	3.21119	NaN
P20292	Arachidonate 5-lipoxygenase-activating protein	5	5	5	5	5	3	5	3	5	5	3	5	3	5	5	2211.43	4460.84	3833.6	3039.32	2886.09
P20333	Tumor necrosis factor receptor superfamily member 1B	7	7	7	7	7	2	1	2	1	1	2	1	2	1	1	28.1092	9.53496	6.07757	9.24865	22.2824
P20338	Ras-related protein Rab-4A	1	1	1	1	1	1	1	1	1	0	1	1	1	1	0	15.8151	24.5689	21.7002	35.8184	NaN
P20339	Ras-related protein Rab-5A	8	8	8	8	8	3	4	3	4	2	3	4	3	4	2	342.665	1132.44	551.694	432.93	460.874
P20340	Ras-related protein Rab-6A	11	11	11	11	11	5	5	6	4	5	5	5	6	4	5	47.0617	89.0743	75.8048	61.0802	65.0562
P20591	Interferon-induced GTP-binding protein Mx1	8	8	8	8	8	1	2	0	0	0	1	2	0	0	0	19.3909	119.873	NaN	NaN	NaN
P20592	Interferon-induced GTP-binding protein Mx2	20	20	20	20	20	8	7	5	4	4	8	7	5	4	4	56.4185	92.6291	53.2728	31.3488	50.0921
P20618	Proteasome subunit beta type-1	14	14	14	14	14	11	8	11	8	7	11	8	11	8	7	167.729	243.257	202.181	177.202	155.232
P20645	Cation-dependent mannose-6-phosphate receptor	8	8	8	8	8	1	1	2	2	1	1	1	2	2	1	11.1923	23.9187	30.3318	20.5973	24.6507
P20674	Cytochrome c oxidase subunit 5A, mitochondrial	5	5	5	5	5	4	4	4	4	3	4	4	4	4	3	91.6288	216.358	238.524	223.523	241.806
P20700	Lamin-B1	68	68	68	68	68	34	47	43	40	35	34	47	43	40	35	415.07	1038.3	1031.23	817.6	764.852
P20701	Integrin alpha-L	38	38	38	38	38	7	11	11	7	6	7	11	11	7	6	44.0171	31.1039	39.0592	32.4015	37.0159
P20702	Integrin alpha-X	35	35	35	35	35	16	15	17	14	10	16	15	17	14	10	767.731	612.882	618.681	784.783	648.088
P20718	Granzyme H	12	12	12	12	12	0	2	5	0	0	0	2	5	0	0	NaN	3.02848	7.8375	NaN	NaN
P20810	Calpastatin	23	23	23	23	23	13	11	9	6	4	13	11	9	6	4	280.36	120.171	120.825	60.6932	73.2885
P20839	Inosine-5'-monophosphate dehydrogenase 1	17	17	17	17	17	11	9	8	9	8	11	9	8	9	8	159.315	192.958	140.011	121.475	183.238
P20851	C4b-binding protein beta chain	2	2	2	2	2	0	0	0	1	1	0	0	0	1	1	NaN	NaN	NaN	18.0063	11.4106
P20930	Filaggrin	7	7	7	7	7	5	0	0	0	0	5	0	0	0	0	10.2569	NaN	NaN	NaN	NaN
P20933	N(4)-(beta-N-acetylglucosaminyl)-L-asparaginase	15	15	15	15	15	7	7	7	8	7	7	7	7	8	7	100.238	64.6284	69.7226	64.1087	78.998
P20936	Ras GTPase-activating protein 1	3	3	3	3	3	2	2	2	0	0	2	2	2	0	0	46.4886	16.9721	24.3973	NaN	NaN
P21127;Q9UQ88	Cyclin-dependent kinase 11B;Cyclin-dependent kinase 11A	13	13	13	13	13	5	5	1	2	4	5	5	1	2	4	34.1448	22.9424	28.8895	19.587	54.5616
P21266	Glutathione S-transferase Mu 3	3	3	3	3	3	2	2	1	1	1	2	2	1	1	1	22.3131	17.3598	11.5456	67.013	60.6447
P21281	V-type proton ATPase subunit B, brain isoform	19	19	19	19	19	13	13	12	11	8	13	13	12	11	8	251.172	428.386	342.303	279.43	280.725
P21283	V-type proton ATPase subunit C 1	24	24	24	24	24	9	10	7	7	5	9	10	7	7	5	73.9018	104.665	109.021	81.9107	91.0585
P21291	Cysteine and glycine-rich protein 1	18	18	18	18	18	11	7	8	6	5	11	7	8	6	5	117.894	58.9511	69.4733	50.0353	31.466
P21333	Filamin-A	233	233	233	233	233	131	127	122	118	103	131	127	122	118	103	2310.75	2120.59	2101.78	1795.37	1715.76
P21399	Cytoplasmic aconitate hydratase	19	19	19	19	19	6	6	5	6	2	6	6	5	6	2	27.0484	15.1501	21.6089	17.3667	23.7216
P21462	fMet-Leu-Phe receptor	4	4	4	4	4	1	2	1	1	1	1	2	1	1	1	85.7336	130.949	116.318	38.7491	47.8722
P21675;Q8IZX4	Transcription initiation factor TFIID subunit 1;Transcription initiation factor TFIID subunit 1-like	3	3	3	3	3	1	1	1	1	1	1	1	1	1	1	1241.46	616.853	642.383	624.251	615.686
P21730	C5a anaphylatoxin chemotactic receptor 1	5	5	5	5	5	3	3	2	3	2	3	3	2	3	2	128.715	271.026	166.055	154.035	170.634
P21796	Voltage-dependent anion-selective channel protein 1	22	22	22	22	22	9	7	6	7	6	9	7	6	7	6	43.7192	43.0062	43.7847	27.0464	16.2271
P21912	Succinate dehydrogenase [ubiquinone] iron-sulfur subunit, mitochondrial	22	22	22	22	22	6	5	7	3	3	6	5	7	3	3	61.0785	50.7872	39.9107	36.5425	44.9124
P21964	Catechol O-methyltransferase	8	8	8	8	8	2	4	2	3	3	2	4	2	3	3	45.1389	308.107	78.9496	81.625	64.4199
P22059	Oxysterol-binding protein 1	14	14	14	14	14	6	3	1	2	1	6	3	1	2	1	55.8677	15.0535	42.0682	30.2919	63.0867
P22061	Protein-L-isoaspartate(D-aspartate) O-methyltransferase	12	12	12	12	12	7	6	6	9	6	7	6	6	9	6	355.995	680.52	627.069	393.868	452.664
P22087	rRNA 2'-O-methyltransferase fibrillarin	16	16	16	16	16	7	4	5	7	3	7	4	5	7	3	54.7317	40.0007	41.3367	38.1367	30.7448
P22102	Trifunctional purine biosynthetic protein adenosine-3	23	23	23	23	23	7	12	10	9	4	7	12	10	9	4	59.0731	136.546	101.08	111.922	109.686
P22234	Bifunctional phosphoribosylaminoimidazole carboxylase/phosphoribosylaminoimidazole succinocarboxamide synthetase	20	20	20	20	20	9	6	7	5	5	9	6	7	5	5	51.3751	106.969	88.9802	81.3558	99.2144
P22307	Sterol carrier protein 2	23	23	23	23	23	11	9	10	9	9	11	9	10	9	9	229.042	187.786	154.11	190.913	232.2
P22314	Ubiquitin-like modifier-activating enzyme 1	53	53	53	53	53	33	30	30	30	24	33	30	30	30	24	605.528	621.344	630.029	720.52	656.979
P22352	Glutathione peroxidase 3	7	7	7	7	7	0	1	0	2	1	0	1	0	2	1	NaN	1.51012	NaN	6.96108	18.6778
P22392	Nucleoside diphosphate kinase B	12	12	12	12	12	4	2	4	3	2	4	2	4	3	2	231.999	227.118	165.975	154.703	178.725
P22626	Heterogeneous nuclear ribonucleoproteins A2/B1	33	33	33	33	33	19	19	18	18	16	19	19	18	18	16	1325.17	997.982	1085.79	835.351	725.393
P22681	E3 ubiquitin-protein ligase CBL	22	22	22	22	22	5	5	4	2	1	5	5	4	2	1	78.034	35.8278	50.0383	53.5739	111.931
P22695	Cytochrome b-c1 complex subunit 2, mitochondrial	19	19	19	19	19	6	11	7	5	6	6	11	7	5	6	82.6938	137.001	127.226	108.098	87.5481
P22732	Solute carrier family 2, facilitated glucose transporter member 5	1	1	1	1	1	0	0	1	0	0	0	0	1	0	0	NaN	NaN	4.13093	NaN	NaN
P22748	Carbonic anhydrase 4	20	20	20	20	20	9	9	9	9	9	9	9	9	9	9	662.726	453.568	432.367	385.302	343.675
P22749	Granulysin	4	4	4	4	4	1	0	2	0	1	1	0	2	0	1	11.275	NaN	17.8906	NaN	33.1162
P22792	Carboxypeptidase N subunit 2	6	6	6	6	6	0	0	0	2	2	0	0	0	2	2	NaN	NaN	NaN	63.2791	60.9852
P22894	Neutrophil collagenase	26	26	26	26	26	13	11	13	14	10	13	11	13	14	10	3413.03	3848.02	3128.09	4332.04	4120.48
P23083	Immunoglobulin heavy variable 1-2	3	3	3	3	3	1	1	1	2	2	1	1	1	2	2	49.5542	21.6547	18.8742	244.711	262.04
P23141	Liver carboxylesterase 1	10	10	10	10	10	2	4	1	1	0	2	4	1	1	0	1.6328	21.039	6.12811	6.23342	NaN
P23142	Fibulin-1	15	15	15	15	15	0	0	1	4	3	0	0	1	4	3	NaN	NaN	38.0377	33.6881	54.6664
P23193	Transcription elongation factor A protein 1	5	5	5	5	5	3	3	2	2	2	3	3	2	2	2	19.6518	10.4209	13.8211	8.29416	7.72335
P23246	Splicing factor, proline- and glutamine-rich	50	50	50	50	50	17	17	17	15	8	17	17	17	15	8	282.35	188.93	198.05	202.175	174.569
P23258	Tubulin gamma-1 chain	8	8	8	8	8	2	2	1	1	2	2	2	1	1	2	47.471	28.522	32.2096	44.5552	53.9544
P23284	Peptidyl-prolyl cis-trans isomerase B	26	26	26	26	26	17	14	13	16	14	17	14	13	16	14	1968.62	1744.6	1401.32	1171.72	1271.53
P23368	NAD-dependent malic enzyme, mitochondrial	16	16	16	16	16	8	9	9	8	7	8	9	9	8	7	191.135	315.611	263.048	178.459	239.663
P23381	Tryptophan--tRNA ligase, cytoplasmic	37	37	37	37	37	19	15	15	14	13	19	15	15	14	13	257.298	170.889	178.981	203.737	221.062
P23396	40S ribosomal protein S3	27	27	27	27	27	12	14	13	13	10	12	14	13	13	10	170.424	307.78	276.418	224.607	232.083
P23443	Ribosomal protein S6 kinase beta-1	1	1	1	1	1	1	1	1	0	0	1	1	1	0	0	18.1833	5.63458	14.4081	NaN	NaN
P23458	Tyrosine-protein kinase JAK1	23	23	23	23	23	7	3	9	2	5	7	3	9	2	5	25.5593	25.4204	43.7008	30.6645	13.4277
P23469	Receptor-type tyrosine-protein phosphatase epsilon	26	26	26	26	26	7	7	5	5	3	7	7	5	5	3	57.9062	36.6197	48.0064	48.6908	70.7348
P23497	Nuclear autoantigen Sp-100	11	11	11	11	11	5	5	3	4	2	5	5	3	4	2	13.6986	19.4156	16.1118	14.0591	20.6335
P23526	Adenosylhomocysteinase	25	25	25	25	25	11	11	11	11	10	11	11	11	11	10	373.132	740.65	540.254	451.479	448.752
P23527	Histone H2B type 1-O	1	1	1	1	1	1	1	1	1	1	1	1	1	1	1	87.0683	358.95	305.263	617.351	665.095
P23528	Cofilin-1	28	28	28	28	28	20	20	19	21	16	20	20	19	21	16	6188.18	6616.99	8701.07	9053.33	7443.21
P23588	Eukaryotic translation initiation factor 4B	14	14	14	14	14	3	3	2	2	1	3	3	2	2	1	140.273	45.5744	83.6359	42.9579	46.667
P23634	Plasma membrane calcium-transporting ATPase 4	23	23	23	23	23	8	6	6	4	5	8	6	6	4	5	46.895	37.2292	40.977	55.494	48.909
P23743	Diacylglycerol kinase alpha	16	16	16	16	16	4	2	5	2	1	4	2	5	2	1	58.8299	75.687	41.0754	40.9907	47.7641
P23786	Carnitine O-palmitoyltransferase 2, mitochondrial	19	19	19	19	19	5	7	5	3	1	5	7	5	3	1	16.1788	15.6611	12.3324	9.90248	40.9376
P23919	Thymidylate kinase	14	14	14	14	14	5	6	5	5	4	5	6	5	5	4	68.219	77.9945	64.3829	81.0321	60.8647
P24071	Immunoglobulin alpha Fc receptor	8	8	8	8	8	3	3	3	3	2	3	3	3	3	2	729.021	452.676	509.046	347.993	577.022
P24158	Myeloblastin	8	8	8	8	8	6	6	6	6	6	6	6	6	6	6	46144.9	18234.8	18768.9	32911.7	25932.9
P24534	Elongation factor 1-beta	14	14	14	14	14	8	7	8	5	5	8	7	8	5	5	361.618	393.731	350.681	334.789	455.977
P24539	ATP synthase F(0) complex subunit B1, mitochondrial	13	13	13	13	13	5	8	8	7	7	5	8	8	7	7	17.2693	73.297	53.3528	39.3608	50.0378
P24557	Thromboxane-A synthase	19	19	19	19	19	8	9	8	7	4	8	9	8	7	4	47.6574	81.368	71.0418	62.0067	53.8887
P24666	Low molecular weight phosphotyrosine protein phosphatase	7	7	7	7	7	3	3	3	2	2	3	3	3	2	2	93.3915	228.724	187.577	97.4931	92.6529
P24752	Acetyl-CoA acetyltransferase, mitochondrial	19	19	19	19	19	11	12	10	7	3	11	12	10	7	3	86.7501	161.288	144.796	98.9676	114.76
P24928	DNA-directed RNA polymerase II subunit RPB1	27	27	27	27	27	10	10	11	8	4	10	10	11	8	4	337.301	273.767	307.583	295.679	321.372
P25024	C-X-C chemokine receptor type 1	5	5	5	5	5	3	2	3	2	2	3	2	3	2	2	36.4957	67.8175	62.4128	40.4421	43.3824
P25025	C-X-C chemokine receptor type 2	4	4	4	4	4	1	2	2	2	2	1	2	2	2	2	20.5069	42.9882	39.9293	41.5042	8.53782
P25090	N-formyl peptide receptor 2	2	2	2	2	2	1	1	1	0	1	1	1	1	0	1	62.9627	61.5406	66.2674	NaN	32.8113
P25098	Beta-adrenergic receptor kinase 1	30	30	30	30	30	19	18	16	14	11	19	18	16	14	11	214.507	174.309	183.703	149.957	217.841
P25205	DNA replication licensing factor MCM3	3	3	3	3	3	0	1	1	1	0	0	1	1	1	0	NaN	15.225	15.2118	12.052	NaN
P25311	Zinc-alpha-2-glycoprotein	18	18	18	18	18	9	5	5	9	8	9	5	5	9	8	87.4401	66.1767	52.4731	157.385	155.554
P25325	3-mercaptopyruvate sulfurtransferase	10	10	10	10	10	4	4	4	4	3	4	4	4	4	3	89.3929	67.7886	84.8347	78.2198	89.4283
P25398	40S ribosomal protein S12	11	11	11	11	11	6	5	5	6	4	6	5	5	6	4	87.0222	94.7619	80.8991	48.5637	78.5618
P25490	Transcriptional repressor protein YY1	7	7	7	7	7	2	1	1	2	0	2	1	1	2	0	27.4564	8.2943	15.9159	17.466	NaN
P25685	DnaJ homolog subfamily B member 1	13	13	13	13	13	9	4	5	5	3	9	4	5	5	3	31.0564	38.2263	51.525	26.6717	21.2303
P25705	ATP synthase subunit alpha, mitochondrial	35	35	35	35	35	17	23	22	19	18	17	23	22	19	18	607.926	851.634	793.976	688.817	680.87
P25774	Cathepsin S	29	29	29	29	29	12	12	10	13	8	12	12	10	13	8	232.923	153.075	164.803	154.002	153.761
P25786	Proteasome subunit alpha type-1	18	18	18	18	18	8	9	9	9	6	8	9	9	9	6	111.519	264.964	245.053	291.948	266.689
P25787	Proteasome subunit alpha type-2	20	20	20	20	20	8	6	8	8	4	8	6	8	8	4	106.278	111.178	101.671	65.8227	75.5204
P25788	Proteasome subunit alpha type-3	18	18	18	18	18	11	12	11	11	13	11	12	11	11	13	148.222	214.141	179.654	161.903	166.169
P25789	Proteasome subunit alpha type-4	20	20	20	20	20	10	11	10	9	8	10	11	10	9	8	220.922	227.469	232.073	197.176	186.149
P25815	Protein S100-P	11	11	11	11	11	8	8	8	9	8	8	8	8	9	8	4470.48	4766.44	4523.44	4709.05	4212.18
P26022	Pentraxin-related protein PTX3	17	17	17	17	17	6	7	5	5	2	6	7	5	5	2	159.392	184.458	138.288	121.411	32.8502
P26038	Moesin	95	95	95	95	95	67	61	57	61	53	67	61	57	61	53	5657.95	3468.99	3653.88	3895.77	3664.98
P26196	Probable ATP-dependent RNA helicase DDX6	10	10	10	10	10	3	6	6	6	4	3	6	6	6	4	26.9621	71.4783	56.5072	69.3084	47.2157
P26368	Splicing factor U2AF 65 kDa subunit	12	12	12	12	12	6	6	5	6	1	6	6	5	6	1	37.5873	61.4354	58.5529	49.3923	79.5539
P26373	60S ribosomal protein L13	19	19	19	19	19	6	7	7	5	5	6	7	7	5	5	520.131	390.783	333.651	322.137	233.018
P26440	Isovaleryl-CoA dehydrogenase, mitochondrial	9	9	9	9	9	3	3	2	2	3	3	3	2	2	3	106.238	52.1004	66.4086	50.0907	61.8038
P26447	Protein S100-A4	17	17	17	17	17	10	9	9	10	8	10	9	9	10	8	2260.79	1436.54	1451.64	1049.16	1041.25
P26572	Alpha-1,3-mannosyl-glycoprotein 2-beta-N-acetylglucosaminyltransferase	11	11	11	11	11	2	2	3	2	3	2	2	3	2	3	53.4774	46.0183	19.0228	25.4376	43.1117
P26583	High mobility group protein B2	22	22	22	22	22	13	10	9	8	7	13	10	9	8	7	2335.38	1251.46	1216.54	907.91	947.471
P26599	Polypyrimidine tract-binding protein 1	14	14	14	14	14	8	6	7	6	6	8	6	7	6	6	391.196	342.707	285.419	370.509	363.411
P26639	Threonine--tRNA ligase 1, cytoplasmic	43	43	43	43	43	14	12	10	11	8	14	12	10	11	8	159.939	158.816	164.897	175.294	180.073
P26640	Valine--tRNA ligase	26	26	26	26	26	13	11	8	9	6	13	11	8	9	6	29.6606	35.3395	39.7494	28.2553	25.34
P26641	Elongation factor 1-gamma	32	32	32	32	32	16	15	15	12	14	16	15	15	12	14	446.382	368.789	344.461	416.359	400.369
P26885	Peptidyl-prolyl cis-trans isomerase FKBP2	15	15	15	15	15	2	3	3	3	3	2	3	3	3	3	299.209	152.843	130.592	194.866	168.519
P27105	Stomatin	23	23	23	23	23	17	18	18	16	13	17	18	18	16	13	3082.76	3967.25	3344.79	2663.77	2134.18
P27169	Serum paraoxonase/arylesterase 1	6	6	6	6	6	3	2	2	6	3	3	2	2	6	3	14.2758	8.73278	8.00786	129.203	139.668
P27348	14-3-3 protein theta	8	8	8	8	8	6	7	7	6	6	6	7	7	6	6	26.4575	33.4645	38.5224	25.9031	15.2825
P27361	Mitogen-activated protein kinase 3	7	7	7	7	7	2	3	2	3	1	2	3	2	3	1	71.9479	59.2595	58.69	58.9834	65.5
P27448	MAP/microtubule affinity-regulating kinase 3	10	10	10	10	10	3	4	4	4	3	3	4	4	4	3	118.415	69.2407	73.8128	79.0953	50.322
P27635	60S ribosomal protein L10	11	11	11	11	11	3	3	2	3	1	3	3	2	3	1	79.0718	37.1733	43.0652	46.4368	53.6172
P27694	Replication protein A 70 kDa DNA-binding subunit	21	21	21	21	21	7	9	8	5	5	7	9	8	5	5	88.5598	113.875	123.192	90.7721	98.1841
P27695	DNA-(apurinic or apyrimidinic site) endonuclease	21	21	21	21	21	9	7	10	9	7	9	7	10	9	7	1204.66	768.776	772.142	702.454	619.93
P27701	CD82 antigen	4	4	4	4	4	1	1	1	1	1	1	1	1	1	1	45.3867	25.7461	19.2457	24.5456	16.4046
P27707	Deoxycytidine kinase	7	7	7	7	7	0	1	3	3	1	0	1	3	3	1	NaN	31.1095	25.4599	26.4167	17.1077
P27708	CAD protein	29	29	29	29	29	8	11	12	5	2	8	11	12	5	2	35.5157	31.6771	27.8201	19.7367	21.4202
P27797	Calreticulin	34	34	34	34	34	17	15	16	15	12	17	15	16	15	12	672.161	434.491	432.635	417.014	348.922
P27816	Microtubule-associated protein 4	1	1	1	1	1	1	1	1	1	0	1	1	1	1	0	8.08803	34.2764	15.0343	14.9875	NaN
P27824	Calnexin	47	47	47	47	47	16	14	17	17	9	16	14	17	17	9	2311.73	1145.41	1238.97	1081.1	1072.22
P27918	Properdin	23	23	23	23	23	10	10	7	8	7	10	10	7	8	7	364.517	189.406	155.806	251.808	265.838
P27986	Phosphatidylinositol 3-kinase regulatory subunit alpha	37	37	37	37	37	13	11	10	10	8	13	11	10	10	8	99.4009	57.426	65.9811	72.9735	80.4573
P27987	Inositol-trisphosphate 3-kinase B	1	1	1	1	1	0	0	1	0	0	0	0	1	0	0	NaN	NaN	4.2274	NaN	NaN
P28039	Acyloxyacyl hydrolase	12	12	12	12	12	3	3	2	2	1	3	3	2	2	1	8.08784	10.9604	17.6264	11.2812	103.552
P28062	Proteasome subunit beta type-8	15	15	15	15	15	7	5	5	5	3	7	5	5	5	3	183.818	486.846	330.377	186.261	180.007
P28065	Proteasome subunit beta type-9	10	10	10	10	10	5	7	7	4	2	5	7	7	4	2	113.39	199.01	120.768	82.5285	82.0888
P28066	Proteasome subunit alpha type-5	14	14	14	14	14	4	7	7	4	5	4	7	7	4	5	70.0977	188.658	150.174	138.639	192.538
P28070	Proteasome subunit beta type-4	8	8	8	8	8	3	5	3	3	2	3	5	3	3	2	60.544	133.371	125.647	57.5875	63.0473
P28072	Proteasome subunit beta type-6	7	7	7	7	7	4	4	3	3	3	4	4	3	3	3	62.2958	69.0182	71.2811	56.9068	52.7434
P28074	Proteasome subunit beta type-5	10	10	10	10	10	3	2	4	2	3	3	2	4	2	3	6.485	12.398	13.597	13.417	10.4738
P28331	NADH-ubiquinone oxidoreductase 75 kDa subunit, mitochondrial	25	25	25	25	25	5	8	6	2	1	5	8	6	2	1	12.8004	14.3541	13.5127	8.96724	13.8638
P28482	Mitogen-activated protein kinase 1	19	19	19	19	19	9	9	9	7	6	9	9	9	7	6	103.324	137.624	127.422	129.59	136.313
P28676	Grancalcin	15	15	15	15	15	11	11	11	12	10	11	11	11	12	10	8069.55	7487.1	6401.18	8936.78	7831.32
P28799	Progranulin	36	36	36	36	36	15	16	9	8	9	15	16	9	8	9	553.079	421.934	315.009	307.92	354.995
P28838	Cytosol aminopeptidase	36	36	36	36	36	14	15	12	11	9	14	15	12	11	9	94.2347	252.79	78.0931	86.3306	80.9285
P28907	ADP-ribosyl cyclase/cyclic ADP-ribose hydrolase 1	10	10	10	10	10	1	2	2	2	1	1	2	2	2	1	77.0779	90.5558	49.5783	50.0217	45.9522
P29144	Tripeptidyl-peptidase 2	55	55	55	55	55	18	16	17	14	10	18	16	17	14	10	73.5397	41.5109	43.5663	51.3492	53.3923
P29218	Inositol monophosphatase 1	16	16	16	16	16	4	5	6	5	3	4	5	6	5	3	48.1058	53.019	54.4853	41.9263	45.8968
P29350	Tyrosine-protein phosphatase non-receptor type 6	43	43	43	43	43	32	25	26	26	22	32	25	26	26	22	1359.15	1101.68	1212.36	1226.39	1171.38
P29372	DNA-3-methyladenine glycosylase	4	4	4	4	4	2	1	2	1	1	2	1	2	1	1	28.6269	33.2491	36.68	47.0232	53.5396
P29401	Transketolase	73	73	73	73	73	41	40	36	43	39	41	40	36	43	39	13036.4	12063.8	12079.5	15060.8	13118.6
P29466	Caspase-1	14	14	14	14	14	3	6	5	4	3	3	6	5	4	3	66.3478	77.4734	43.808	54.6623	52.7225
P29508	Serpin B3	9	9	9	9	9	3	3	2	2	0	3	3	2	2	0	35.7261	40.6226	19.857	23.5571	NaN
P29590	Protein PML	22	22	22	22	22	10	12	9	7	7	10	12	9	7	7	51.5897	74.9916	59.842	40.4002	49.6973
P29622	Kallistatin	12	12	12	12	12	1	1	2	2	2	1	1	2	2	2	2.32421	8.88788	10.8462	24.6844	55.4772
P29692	Elongation factor 1-delta	13	13	13	13	13	5	6	8	6	7	5	6	8	6	7	306.568	685.504	640.397	465.542	443.048
P29728	2'-5'-oligoadenylate synthase 2	7	7	7	7	7	0	4	1	0	0	0	4	1	0	0	NaN	94.9933	15.999	NaN	NaN
P29966	Myristoylated alanine-rich C-kinase substrate	10	10	10	10	10	6	2	4	4	4	6	2	4	4	4	170.607	38.0511	63.7905	68.0597	90.9501
P30038	Delta-1-pyrroline-5-carboxylate dehydrogenase, mitochondrial	18	18	18	18	18	9	9	9	8	7	9	9	9	8	7	100.321	76.5333	60.9736	87.3954	78.2877
P30040	Endoplasmic reticulum resident protein 29	18	18	18	18	18	10	13	9	10	10	10	13	9	10	10	828.763	672.833	629.879	922.324	957.067
P30041	Peroxiredoxin-6	22	22	22	22	22	11	11	12	11	7	11	11	12	11	7	1059.25	1150.14	1187.9	913.8	1161.57
P30043	Flavin reductase (NADPH)	4	4	4	4	4	3	3	3	2	2	3	3	3	2	2	36.8255	56.7255	57.4491	40.9025	54.6283
P30044	Peroxiredoxin-5, mitochondrial	14	14	14	14	14	9	8	7	8	6	9	8	7	8	6	4332.98	2653.36	2874.22	3761.34	3923.18
P30047	GTP cyclohydrolase 1 feedback regulatory protein	7	7	7	7	7	2	2	2	1	2	2	2	2	1	2	21.4239	24.4195	31.0775	27.8754	24.2113
P30048	Thioredoxin-dependent peroxide reductase, mitochondrial	13	13	13	13	13	8	7	7	9	7	8	7	7	9	7	645.884	643.051	679.191	538.128	523.791
P30049	ATP synthase subunit delta, mitochondrial	5	5	5	5	5	1	3	2	0	0	1	3	2	0	0	5.56751	36.348	31.9175	NaN	NaN
P30050	60S ribosomal protein L12	11	11	11	11	11	7	6	5	4	4	7	6	5	4	4	120.399	160.164	136.437	157.565	167.747
P30084	Enoyl-CoA hydratase, mitochondrial	11	11	11	11	11	2	3	2	2	1	2	3	2	2	1	14.1798	18.1224	13.5782	15.3962	14.7757
P30085	UMP-CMP kinase	13	13	13	13	13	3	2	3	4	3	3	2	3	4	3	159.305	92.9134	108.535	135.616	127.882
P30086	Phosphatidylethanolamine-binding protein 1	17	17	17	17	17	10	7	7	7	6	10	7	7	7	6	1011.98	827.597	953.736	905.052	872.377
P30101	Protein disulfide-isomerase A3	67	67	67	67	67	37	35	34	34	31	37	35	34	34	31	2400.68	1656.82	1533.3	1451.49	1223.26
P30153	Serine/threonine-protein phosphatase 2A 65 kDa regulatory subunit A alpha isoform	16	16	16	16	16	11	13	12	9	7	11	13	12	9	7	51.3413	144.064	127.615	107.781	96.1506
P30273	High affinity immunoglobulin epsilon receptor subunit gamma	4	4	4	4	4	3	4	4	3	3	3	4	4	3	3	44.3652	175.444	128.526	43.257	43.6048
P30405	Peptidyl-prolyl cis-trans isomerase F, mitochondrial	11	11	11	11	11	3	3	2	0	2	3	3	2	0	2	46.3164	27.2851	25.1034	NaN	25.407
P30419	Glycylpeptide N-tetradecanoyltransferase 1	16	16	16	16	16	5	5	4	1	3	5	5	4	1	3	33.6439	34.0368	36.6181	28.6956	17.1277
P30511	HLA class I histocompatibility antigen, alpha chain F	7	7	7	7	7	1	2	0	0	0	1	2	0	0	0	66.1358	134.76	NaN	NaN	NaN
P30520	Adenylosuccinate synthetase isozyme 2	36	36	36	36	36	16	15	15	14	10	16	15	15	14	10	501.609	436.695	507.089	583.455	498.314
P30533	Alpha-2-macroglobulin receptor-associated protein	22	22	22	22	22	2	3	2	2	1	2	3	2	2	1	29.3377	11.1082	4.51576	15.6921	22.3496
P30536	Translocator protein	3	3	3	3	3	2	2	2	2	2	2	2	2	2	2	1176.57	1877.51	1727.75	1563.14	1508.27
P30566	Adenylosuccinate lyase	7	7	7	7	7	4	5	5	5	4	4	5	5	5	4	76.3157	75.2383	81.3816	104.749	73.4346
P30622	CAP-Gly domain-containing linker protein 1	42	42	42	42	42	19	14	12	10	6	19	14	12	10	6	65.1343	35.9991	47.0155	60.458	65.151
P30626	Sorcin	9	9	9	9	9	4	5	3	5	6	4	5	3	5	6	189.905	410.908	490.257	447.92	561.917
P30679	Guanine nucleotide-binding protein subunit alpha-15	3	3	3	3	3	1	1	1	0	0	1	1	1	0	0	31.3649	14.0525	6.75328	NaN	NaN
P30740	Leukocyte elastase inhibitor	48	48	48	48	48	24	26	24	28	23	24	26	24	28	23	10994.6	8263.85	7449.21	10279.6	8414.55
P30876	DNA-directed RNA polymerase II subunit RPB2	22	22	22	22	22	7	5	9	6	2	7	5	9	6	2	92.843	89.5004	53.7778	68.1453	102.415
P31025	Lipocalin-1	3	3	3	3	3	2	2	2	1	2	2	2	2	1	2	140.132	38.6065	11.8924	64.103	59.61
P31040	Succinate dehydrogenase [ubiquinone] flavoprotein subunit, mitochondrial	31	31	31	31	31	12	13	8	5	6	12	13	8	5	6	53.6015	40.0381	42.8461	21.9681	20.0226
P31146	Coronin-1A	55	55	55	55	55	32	31	28	32	28	32	31	28	32	28	14436.2	10930.7	11731.8	12245.5	11075.3
P31150	Rab GDP dissociation inhibitor alpha	21	21	21	21	21	9	10	9	10	7	9	10	9	10	7	64.157	95.1153	88.41	78.3207	93.3835
P31151	Protein S100-A7	3	3	3	3	3	2	1	1	1	1	2	1	1	1	1	105.817	48.9247	17.3068	11.6995	48.7989
P31153	S-adenosylmethionine synthase isoform type-2	19	19	19	19	19	3	5	5	1	2	3	5	5	1	2	31.0087	33.1972	29.8377	24.8512	36.3562
P31483	Cytotoxic granule associated RNA binding protein TIA1	6	6	6	6	6	2	3	1	1	0	2	3	1	1	0	49.8188	19.2052	18.1772	26.6685	NaN
P31689	DnaJ homolog subfamily A member 1	19	19	19	19	19	7	8	5	4	0	7	8	5	4	0	55.3414	30.7352	8.62579	28.5822	NaN
P31930	Cytochrome b-c1 complex subunit 1, mitochondrial	14	14	14	14	14	3	5	8	3	2	3	5	8	3	2	58.2031	68.6591	66.238	38.6975	40.7587
P31937	3-hydroxyisobutyrate dehydrogenase, mitochondrial	3	3	3	3	3	0	0	1	0	0	0	0	1	0	0	NaN	NaN	4.84906	NaN	NaN
P31939	Bifunctional purine biosynthesis protein ATIC	18	18	18	18	18	11	9	9	8	6	11	9	9	8	6	84.5119	173.565	155.728	111.428	86.0521
P31942	Heterogeneous nuclear ribonucleoprotein H3	12	12	12	12	12	6	6	6	6	4	6	6	6	6	4	153.323	130.128	160.41	155.407	123.212
P31943	Heterogeneous nuclear ribonucleoprotein H	22	22	22	22	22	7	6	6	7	4	7	6	6	7	4	199.079	163.216	167.327	142.366	131.3
P31944	Caspase-14	6	6	6	6	6	4	2	1	2	2	4	2	1	2	2	46.7377	25.2881	23.0586	28.4938	25.1231
P31946	14-3-3 protein beta/alpha	25	25	25	25	25	18	19	17	19	14	18	19	17	19	14	1260.95	1880.46	2032.29	1574.23	1526.84
P31948	Stress-induced-phosphoprotein 1	63	63	63	63	63	27	22	22	23	13	27	22	22	23	13	450.608	287.063	280.411	248.616	235.001
P31949	Protein S100-A11	8	8	8	8	8	6	6	7	7	6	6	6	7	7	6	2080.28	7863.72	7305.92	5980.21	5690.67
P31997	Carcinoembryonic antigen-related cell adhesion molecule 8	11	11	11	11	11	6	5	5	4	4	6	5	5	4	4	4022.55	2039.44	1899.5	1858.14	1295.02
P32119	Peroxiredoxin-2	13	13	13	13	13	6	5	6	6	1	6	5	6	6	1	123.386	94.9248	103.415	81.7557	81.1421
P32121	Beta-arrestin-2	25	25	25	25	25	11	9	10	12	6	11	9	10	12	6	84.306	68.8404	69.3808	62.6337	57.79
P32189	Glycerol kinase	3	3	3	3	3	1	2	2	1	1	1	2	2	1	1	17.3492	11.4332	12.6095	11.554	27.4515
P32320	Cytidine deaminase	13	13	13	13	13	4	6	5	5	3	4	6	5	5	3	132.179	222.072	184.602	194.316	182.59
P32455	Guanylate-binding protein 1	4	4	4	4	4	2	2	2	0	0	2	2	2	0	0	37.0427	36.001	45.0718	NaN	NaN
P32456	Guanylate-binding protein 2	9	9	9	9	9	4	1	0	0	0	4	1	0	0	0	39.5284	33.1973	NaN	NaN	NaN
P32942	Intercellular adhesion molecule 3	22	22	22	22	22	12	10	9	11	10	12	10	9	11	10	1320.09	558.646	579.621	709.523	620.882
P33121	Long-chain-fatty-acid--CoA ligase 1	29	29	29	29	29	16	16	18	15	12	16	16	18	15	12	156.419	223.598	157.586	200.568	231.115
P33176	Kinesin-1 heavy chain	72	72	72	72	72	37	29	23	23	20	37	29	23	23	20	206.29	145.105	153.062	153.948	125.055
P33241	Lymphocyte-specific protein 1	29	29	29	29	29	13	17	13	14	13	13	17	13	14	13	245.591	274.083	324.089	187.11	183.913
P33316	Deoxyuridine 5'-triphosphate nucleotidohydrolase, mitochondrial	7	7	7	7	7	0	3	2	0	0	0	3	2	0	0	NaN	15.0389	9.58982	NaN	NaN
P33778	Histone H2B type 1-B	1	1	1	1	1	0	0	1	1	1	0	0	1	1	1	NaN	NaN	737.437	1741	2718.24
P34059	N-acetylgalactosamine-6-sulfatase	21	21	21	21	21	5	6	4	5	4	5	6	4	5	4	42.5399	34.7278	17.771	27.7932	38.6173
P34896	Serine hydroxymethyltransferase, cytosolic	17	17	17	17	17	9	8	7	6	6	9	8	7	6	6	67.3169	42.0294	57.5131	53.5308	61.6452
P34897	Serine hydroxymethyltransferase, mitochondrial	8	8	8	8	8	2	2	3	1	0	2	2	3	1	0	45.649	44.3959	25.8857	27.4509	NaN
P34910	Protein EVI2B	8	8	8	8	8	2	2	2	2	1	2	2	2	2	1	60.3052	58.0337	45.7618	25.7449	15.84
P34932	Heat shock 70 kDa protein 4	58	58	58	58	58	31	21	23	20	13	31	21	23	20	13	142.642	111.946	115.839	128.64	95.4219
P34949	Mannose-6-phosphate isomerase	4	4	4	4	4	0	2	3	1	0	0	2	3	1	0	NaN	6.58474	4.30089	9.69259	NaN
P35030	Trypsin-3	1	1	1	1	1	1	1	1	1	1	1	1	1	1	1	18.9955	13.4641	14.8436	28.1995	14.5472
P35232	Prohibitin 1	11	11	11	11	11	6	8	9	6	3	6	8	9	6	3	42.1315	119.604	98.457	44.2401	50.0917
P35236	Tyrosine-protein phosphatase non-receptor type 7	12	12	12	12	12	7	10	10	9	7	7	10	10	9	7	175.349	138.639	120.003	129.975	127.961
P35237	Serpin B6	27	27	27	27	27	10	7	8	10	8	10	7	8	10	8	205.686	226.022	209.174	231.851	209.742
P35241	Radixin	23	23	23	23	23	7	3	6	4	1	7	3	6	4	1	20.8024	15.3031	11.7824	9.15315	12.3308
P35249	Replication factor C subunit 4	4	4	4	4	4	0	3	1	0	3	0	3	1	0	3	NaN	29.5046	25.9553	NaN	49.936
P35268	60S ribosomal protein L22	5	5	5	5	5	5	5	5	5	4	5	5	5	5	4	250.707	152.654	187.665	187.028	186.61
P35527	Keratin, type I cytoskeletal 9	42	42	42	42	42	29	24	25	26	21	29	24	25	26	21	20625.9	2660.34	3898.76	5798.33	5102.68
P35573	Glycogen debranching enzyme	85	85	85	85	85	19	23	25	20	14	19	23	25	20	14	209.507	188.955	196.49	168.805	222.355
P35579	Myosin-9	352	352	352	352	352	208	187	186	206	166	208	187	186	206	166	9288.61	6092.69	6058.66	7320.33	6586.49
P35606	Coatomer subunit beta'	37	37	37	37	37	11	13	9	7	6	11	13	9	7	6	122.548	236.807	214.533	167.991	176.61
P35609	Alpha-actinin-2	1	1	1	1	1	1	1	1	1	1	1	1	1	1	1	108.213	102.889	73.8694	122.814	149.151
P35611	Alpha-adducin	15	15	15	15	15	8	9	8	7	6	8	9	8	7	6	125.472	136.51	140.987	92.2938	126.889
P35613	Basigin	14	14	14	14	14	6	5	4	5	5	6	5	4	5	5	480.095	219.083	254.122	270.766	329.746
P35637	RNA-binding protein FUS	14	14	14	14	14	6	4	4	2	2	6	4	4	2	2	155.73	100.483	95.8176	82.7859	62.8837
P35658	Nuclear pore complex protein Nup214	18	18	18	18	18	2	4	4	4	3	2	4	4	4	3	52.1664	18.7255	36.5953	38.7317	46.6824
P35659	Protein DEK	24	24	24	24	24	13	10	11	10	8	13	10	11	10	8	150.822	152.329	133.144	166.046	172.077
P35749	Myosin-11	1	1	1	1	1	1	1	1	1	1	1	1	1	1	1	16.843	12.0247	8.86242	19.5335	16.6578
P35754	Glutaredoxin-1	4	4	4	4	4	2	3	3	3	1	2	3	3	3	1	83.3393	377.157	266.933	175.335	250.107
P35813	Protein phosphatase 1A	22	22	22	22	22	8	9	8	4	4	8	9	8	4	4	89.2149	96.2749	89.871	65.2206	63.5495
P35908	Keratin, type II cytoskeletal 2 epidermal	56	56	56	56	56	48	44	38	39	36	48	44	38	39	36	13958.7	4427.09	3936.13	9400.63	9101.47
P35914	Hydroxymethylglutaryl-CoA lyase, mitochondrial	2	2	2	2	2	0	2	0	1	0	0	2	0	1	0	NaN	9.0178	NaN	1.31684	NaN
P35998	26S proteasome regulatory subunit 7	30	30	30	30	30	11	18	18	15	8	11	18	18	15	8	55.6329	90.4483	72.4068	73.2992	101.002
P36222	Chitinase-3-like protein 1	33	33	33	33	33	15	14	14	12	9	15	14	14	12	9	507.233	603.741	573.48	508.649	531.351
P36404	ADP-ribosylation factor-like protein 2	4	4	4	4	4	2	2	1	1	1	2	2	1	1	1	15.4348	29.9413	30.8969	25.6071	20.483
P36405	ADP-ribosylation factor-like protein 3	5	5	5	5	5	1	2	2	1	1	1	2	2	1	1	22.0065	39.1093	30.9969	32.9785	83.4977
P36507	Dual specificity mitogen-activated protein kinase kinase 2	17	17	17	17	17	11	11	10	10	9	11	11	10	10	9	172.578	182.195	178.051	139.529	197.07
P36542	ATP synthase subunit gamma, mitochondrial	10	10	10	10	10	3	5	4	4	3	3	5	4	4	3	37.6831	44.6803	42.7989	29.5785	19.1526
P36543	V-type proton ATPase subunit E 1	12	12	12	12	12	7	9	9	8	5	7	9	9	8	5	71.8054	68.157	74.8592	82.4783	83.8346
P36551	Oxygen-dependent coproporphyrinogen-III oxidase, mitochondrial	12	12	12	12	12	2	4	4	1	1	2	4	4	1	1	41.8196	21.4961	27.09	31.6734	96.3242
P36578	60S ribosomal protein L4	33	33	33	33	33	12	11	11	9	7	12	11	11	9	7	118.003	111.421	117.802	100.554	127.965
P36639	Oxidized purine nucleoside triphosphate hydrolase	2	2	2	2	2	0	1	1	0	0	0	1	1	0	0	NaN	3.57194	9.38672	NaN	NaN
P36776	Lon protease homolog, mitochondrial	15	15	15	15	15	4	4	4	3	2	4	4	4	3	2	18.4985	16.938	7.84048	18.6819	16.5713
P36871	Phosphoglucomutase-1	45	45	45	45	45	29	28	32	29	27	29	28	32	29	27	941.516	1027.81	1140.98	935.399	861.586
P36915	Guanine nucleotide-binding protein-like 1	3	3	3	3	3	1	1	2	2	0	1	1	2	2	0	20.6368	13.7809	14.1974	25.3295	NaN
P36955	Pigment epithelium-derived factor	5	5	5	5	5	0	1	0	4	3	0	1	0	4	3	NaN	7.56893	NaN	30.6484	32.5194
P36957	Dihydrolipoyllysine-residue succinyltransferase component of 2-oxoglutarate dehydrogenase complex, mitochondrial	9	9	9	9	9	2	4	5	2	2	2	4	5	2	2	35.3478	56.449	62.3167	26.0304	56.4903
P36969	Phospholipid hydroperoxide glutathione peroxidase	16	16	16	16	16	6	6	5	5	3	6	6	5	5	3	46.5728	67.2347	52.0552	46.4776	52.8673
P36980	Complement factor H-related protein 2	5	5	5	5	5	0	0	0	0	1	0	0	0	0	1	NaN	NaN	NaN	NaN	78.8168
P37108	Signal recognition particle 14 kDa protein	12	12	12	12	12	8	7	8	5	5	8	7	8	5	5	153.998	74.5888	67.0796	74.2082	73.0917
P37198	Nuclear pore glycoprotein p62	4	4	4	4	4	1	2	2	1	0	1	2	2	1	0	34.4491	21.5381	22.0739	28.7139	NaN
P37235	Hippocalcin-like protein 1	11	11	11	11	11	4	6	3	4	2	4	6	3	4	2	14.1189	30.3768	27.4347	25.9059	32.1295
P37802	Transgelin-2	9	9	9	9	9	6	6	6	6	6	6	6	6	6	6	83.3281	166.441	228.511	180.931	191.888
P37837	Transaldolase	45	45	45	45	45	25	25	22	25	22	25	25	22	25	22	4989.05	7701.39	7556.3	8828.12	8756.98
P38117	Electron transfer flavoprotein subunit beta	10	10	10	10	10	6	8	6	5	4	6	8	6	5	4	58.4376	73.5169	62.6941	75.1167	66.2789
P38159	RNA-binding motif protein, X chromosome	28	28	28	28	28	15	11	14	10	7	15	11	14	10	7	321.481	328.77	337.812	178.742	229.614
P38606	V-type proton ATPase catalytic subunit A	30	30	30	30	30	10	10	11	11	5	10	10	11	11	5	368.685	445.549	417.85	309.317	317.157
P38646	Stress-70 protein, mitochondrial	39	39	39	39	39	20	17	16	14	10	20	17	16	14	10	81.8024	85.3047	87.5509	52.9644	60.9237
P38919	Eukaryotic initiation factor 4A-III	18	18	18	18	18	6	9	9	3	1	6	9	9	3	1	28.2417	47.798	43.4005	34.1824	28.1976
P39019	40S ribosomal protein S19	23	23	23	23	23	7	10	9	8	7	7	10	9	8	7	262.657	152.963	162.947	142.744	158.387
P39023	60S ribosomal protein L3	26	26	26	26	26	11	7	11	9	8	11	7	11	9	8	122.159	77.2611	72.1359	82.9451	71.7554
P39656	Dolichyl-diphosphooligosaccharide--protein glycosyltransferase 48 kDa subunit	12	12	12	12	12	8	8	8	9	3	8	8	8	9	3	79.2687	111.556	90.9327	62.8671	60.033
P39687	Acidic leucine-rich nuclear phosphoprotein 32 family member A	14	14	14	14	14	7	8	8	9	5	7	8	8	9	5	291.416	729.029	675.542	633.995	570.186
P39748	Flap endonuclease 1	27	27	27	27	27	10	7	7	10	6	10	7	7	10	6	308.259	230.632	283.94	265.743	229.364
P39880	Homeobox protein cut-like 1	5	5	5	5	5	1	1	1	1	1	1	1	1	1	1	997.399	2047.45	981.186	1931	1945.54
P39900	Macrophage metalloelastase	2	2	2	2	2	1	0	1	1	0	1	0	1	1	0	19.0831	NaN	7.2302	11.2885	NaN
P40121	Macrophage-capping protein	28	28	28	28	28	16	15	14	16	11	16	15	14	16	11	1485.78	840.71	876.095	954.188	995.015
P40198	Carcinoembryonic antigen-related cell adhesion molecule 3	4	4	4	4	4	1	0	0	1	0	1	0	0	1	0	273.523	NaN	NaN	248.136	NaN
P40199	Carcinoembryonic antigen-related cell adhesion molecule 6	9	9	9	9	9	6	4	4	6	5	6	4	4	6	5	2966.39	1455.59	1301.69	1727.77	1209.25
P40227	T-complex protein 1 subunit zeta	25	25	25	25	25	18	16	16	14	13	18	16	16	14	13	233.602	239.796	246.684	230.291	176.884
P40306	Proteasome subunit beta type-10	8	8	8	8	8	2	3	1	1	1	2	3	1	1	1	69.4565	162.545	140.211	102.698	111.094
P40429	60S ribosomal protein L13a	15	15	15	15	15	8	4	4	4	4	8	4	4	4	4	91.8959	68.0584	65.8823	56.8697	69.6208
P40616	ADP-ribosylation factor-like protein 1	3	3	3	3	3	2	2	3	1	1	2	2	3	1	1	28.912	24.6882	28.252	25.8586	36.7012
P40763	Signal transducer and activator of transcription 3	25	25	25	25	25	14	15	12	11	9	14	15	12	11	9	91.6016	147.334	128.154	103.336	115.363
P40818	Ubiquitin carboxyl-terminal hydrolase 8	12	12	12	12	12	4	3	1	0	0	4	3	0	0	0	11.196	5.6042	NaN	NaN	NaN
P40925	Malate dehydrogenase, cytoplasmic	34	34	34	34	34	13	14	13	16	11	13	14	13	16	11	1132.42	905.766	924.869	1004.83	1022.18
P40926	Malate dehydrogenase, mitochondrial	30	30	30	30	30	17	19	20	20	18	17	19	20	20	18	446.782	461.185	446.56	370.245	380.501
P40938	Replication factor C subunit 3	2	2	2	2	2	0	0	1	1	1	0	0	1	1	1	NaN	NaN	70.285	204.507	119.694
P40939	Trifunctional enzyme subunit alpha, mitochondrial	49	49	49	49	49	20	22	20	19	13	20	22	20	19	13	122.3	181.07	194.033	160.744	176.055
P41091	Eukaryotic translation initiation factor 2 subunit 3	26	26	26	26	26	12	11	11	10	5	12	11	11	10	5	58.3744	73.9132	59.1728	49.2514	52.8935
P41208	Centrin-2	11	11	11	11	11	3	1	0	0	0	3	0	0	0	0	1	NaN	NaN	NaN	NaN
P41212	Transcription factor ETV6	2	2	2	2	2	1	0	0	0	0	1	0	0	0	0	46.1459	NaN	NaN	NaN	NaN
P41218	Myeloid cell nuclear differentiation antigen	60	60	60	60	60	37	36	33	35	28	37	36	33	35	28	11663	7995.77	8497.1	8844.09	8736.37
P41223	Protein BUD31 homolog	8	8	8	8	8	3	1	1	1	0	3	1	1	1	0	5.71118	1.48496	1.76059	6.19279	NaN
P41226	Ubiquitin-like modifier-activating enzyme 7	15	15	15	15	15	9	9	9	6	3	9	9	9	6	3	32.8547	53.3871	41.6605	40.196	35.4478
P41236	Protein phosphatase inhibitor 2	5	5	5	5	5	3	3	3	0	1	3	3	3	0	1	8.94705	9.52424	13.1986	NaN	14.9854
P41240	Tyrosine-protein kinase CSK	19	19	19	19	19	8	10	10	5	5	8	10	10	5	5	105.112	98.458	107.322	89.6822	84.3656
P41250	Glycine--tRNA ligase	22	22	22	22	22	9	12	9	8	7	9	12	9	8	7	66.7768	83.2344	93.9636	104.394	109.297
P41252	Isoleucine--tRNA ligase, cytoplasmic	34	34	34	34	34	12	13	10	10	5	12	13	10	10	5	76.1052	77.0434	55.6716	66.3766	60.5466
P42025	Beta-centractin	16	16	16	16	16	6	6	6	7	4	6	6	6	7	4	333.634	404.905	313.726	338.774	270.878
P42126	Enoyl-CoA delta isomerase 1, mitochondrial	6	6	6	6	6	2	3	2	2	2	2	3	2	2	2	9.70924	23.0549	18.2553	11.0227	22.0553
P42167	Lamina-associated polypeptide 2, isoforms beta/gamma	7	7	7	7	7	6	6	4	4	3	6	6	4	4	3	170.516	180.028	234.501	109.002	150.719
P42224	Signal transducer and activator of transcription 1-alpha/beta	25	25	25	25	25	16	17	12	10	7	16	17	12	10	7	58.8502	79.6095	35.7746	54.3391	57.155
P42226	Signal transducer and activator of transcription 6	14	14	14	14	14	3	4	4	4	2	3	4	4	4	2	53.3651	27.1058	40.0518	24.72	23.4288
P42285	Exosome RNA helicase MTR4	10	10	10	10	10	2	2	1	0	0	2	2	1	0	0	9.30051	6.73429	13.9336	NaN	NaN
P42330;Q04828	Aldo-keto reductase family 1 member C3;Aldo-keto reductase family 1 member C1	3	3	3	3	3	2	3	3	2	2	2	3	3	2	2	57.4525	79.927	201.384	127.686	113.251
P42331	Rho GTPase-activating protein 25	33	33	33	33	33	19	18	15	17	13	19	18	15	17	13	109.607	123.296	160.845	134.078	148.545
P42338	Phosphatidylinositol 4,5-bisphosphate 3-kinase catalytic subunit beta isoform	9	9	9	9	9	0	0	2	1	0	0	0	2	1	0	NaN	NaN	5.15384	8.01752	NaN
P42357	Histidine ammonia-lyase	7	7	7	7	7	1	1	0	1	0	1	1	0	1	0	48.3377	25.751	NaN	24.3749	NaN
P42566	Epidermal growth factor receptor substrate 15	5	5	5	5	5	2	4	3	3	1	2	4	3	3	1	4.78581	25.2199	17.0228	18.8904	37.7119
P42574	Caspase-3	9	9	9	9	9	4	4	3	3	2	4	4	3	3	2	266.008	135.666	146.74	170.107	169.171
P42677	40S ribosomal protein S27	3	3	3	3	3	3	3	2	2	2	3	3	2	2	2	89.893	34.1248	47.5508	64.4349	20.325
P42765	3-ketoacyl-CoA thiolase, mitochondrial	21	21	21	21	21	6	9	11	4	3	6	9	11	4	3	30.4739	27.3578	34.1677	13.2635	10.0463
P42766	60S ribosomal protein L35	13	13	13	13	13	8	8	7	6	3	8	8	7	6	3	121.33	91.7914	116.015	157.76	110.463
P42768	Actin nucleation-promoting factor WAS	7	7	7	7	7	6	5	5	5	4	6	5	5	5	4	241.38	406.878	489.622	364.794	349.54
P42785	Lysosomal Pro-X carboxypeptidase	19	19	19	19	19	8	8	9	8	6	8	8	9	8	6	143.67	180.054	182.528	203.032	229.377
P43034	Platelet-activating factor acetylhydrolase IB subunit beta	21	21	21	21	21	8	10	8	5	7	8	10	8	5	7	46.0526	53.0857	50.5044	42.2337	44.8718
P43243	Matrin-3	25	25	25	25	25	11	9	6	4	2	11	9	6	4	2	127.249	134.649	113.29	129.554	92.8225
P43246	DNA mismatch repair protein Msh2	5	5	5	5	5	1	2	1	0	0	1	2	1	0	0	9.42003	6.2264	14.5874	NaN	NaN
P43250	G protein-coupled receptor kinase 6	22	22	22	22	22	11	7	7	7	5	11	7	7	7	5	79.4701	62.1231	69.0672	63.6291	42.4218
P43251	Biotinidase	7	7	7	7	7	1	1	1	2	2	1	1	1	2	2	18.5489	9.34616	23.4686	40.5658	33.3812
P43304	Glycerol-3-phosphate dehydrogenase, mitochondrial	56	56	56	56	56	17	12	13	11	9	17	12	13	11	9	104.775	92.3633	80.1117	88.5745	84.046
P43307	Translocon-associated protein subunit alpha	4	4	4	4	4	2	2	3	2	1	2	2	3	2	1	70.6653	99.905	79.0946	26.8675	64.304
P43353	Aldehyde dehydrogenase family 3 member B1	24	24	24	24	24	7	8	10	8	6	7	8	10	8	6	95.3714	359.733	322.119	194.552	255.975
P43378	Tyrosine-protein phosphatase non-receptor type 9	5	5	5	5	5	0	0	1	1	1	0	0	1	1	1	NaN	NaN	10.3538	18.4005	19.499
P43403	Tyrosine-protein kinase ZAP-70	3	3	3	3	3	0	0	1	0	0	0	0	1	0	0	NaN	NaN	11.5834	NaN	NaN
P43405	Tyrosine-protein kinase SYK	41	41	41	41	41	20	21	20	17	14	20	21	20	17	14	336.118	286.258	268.524	254.813	264.954
P43487	Ran-specific GTPase-activating protein	12	12	12	12	12	3	2	2	3	3	3	2	2	3	3	542.898	247.288	374.613	261.9	101.207
P43490	Nicotinamide phosphoribosyltransferase	35	35	35	35	35	19	15	18	20	16	19	15	18	20	16	1666.04	1784.82	1862.88	2512.79	2504.01
P43652	Afamin	32	32	32	32	32	7	4	6	12	12	7	4	6	12	12	22.3025	13.2976	12.3013	102.508	135.501
P43686	26S proteasome regulatory subunit 6B	24	24	24	24	24	8	7	6	6	7	8	7	6	6	7	126.692	237.52	243.144	182.746	184.351
P45880	Voltage-dependent anion-selective channel protein 2	13	13	13	13	13	10	7	6	4	3	10	7	6	4	3	50.9669	79.9105	73.849	47.9587	44.1575
P45973	Chromobox protein homolog 5	8	8	8	8	8	2	2	2	2	0	2	2	2	2	0	48.9068	25.6288	21.8998	43.0802	NaN
P45974	Ubiquitin carboxyl-terminal hydrolase 5	31	31	31	31	31	12	11	11	10	8	12	11	11	10	8	65.6928	62.3344	60.9062	55.033	59.7322
P45984	Mitogen-activated protein kinase 9	6	6	6	6	6	2	2	2	0	1	2	2	2	0	1	8.05412	5.06393	10.0341	NaN	11.3616
P45985	Dual specificity mitogen-activated protein kinase kinase 4	7	7	7	7	7	1	1	3	1	0	1	1	3	1	0	31.3823	15.0581	18.9895	13.022	NaN
P46019	Phosphorylase b kinase regulatory subunit alpha, liver isoform	15	15	15	15	15	4	6	3	4	3	4	6	3	4	3	35.8945	38.4765	39.1753	30.597	34.8417
P46060	Ran GTPase-activating protein 1	11	11	11	11	11	2	4	5	2	2	2	4	5	2	2	27.7533	22.8576	30.1997	26.3853	25.2203
P46063	ATP-dependent DNA helicase Q1	10	10	10	10	10	3	3	4	2	2	3	3	4	2	2	35.1303	51.3339	56.077	54.9939	28.1449
P46109	Crk-like protein	8	8	8	8	8	3	4	4	4	2	3	4	4	4	2	42.5029	40.7441	41.4268	26.4106	39.5048
P46199	Translation initiation factor IF-2, mitochondrial	3	3	3	3	3	1	1	1	0	0	1	1	1	0	0	9.37534	8.74897	14.8228	NaN	NaN
P46379	Large proline-rich protein BAG6	5	5	5	5	5	1	3	2	2	2	1	3	2	2	2	16.8714	47.773	30.6716	20.85	38.2067
P46459	Vesicle-fusing ATPase	43	43	43	43	43	21	26	19	22	15	21	26	19	22	15	150.256	251.821	198.285	177.329	214.606
P46531	Neurogenic locus notch homolog protein 1	14	14	14	14	14	1	0	0	1	0	1	0	0	1	0	5.44106	NaN	NaN	4.66267	NaN
P46734	Dual specificity mitogen-activated protein kinase kinase 3	16	16	16	16	16	8	9	8	8	8	8	9	8	8	8	126.985	115.161	152.134	127.74	128.164
P46736	Lys-63-specific deubiquitinase BRCC36	11	11	11	11	11	2	2	2	0	1	2	2	2	0	1	18.4107	16.2219	22.002	NaN	16.164
P46776	60S ribosomal protein L27a	9	9	9	9	9	4	3	3	2	1	4	3	3	2	1	190.408	98.5234	104.471	128.248	134.139
P46777	60S ribosomal protein L5	35	35	35	35	35	16	12	13	6	8	16	12	13	6	8	108.476	82.3201	74.3976	80.4115	61.4336
P46778	60S ribosomal protein L21	15	15	15	15	15	4	3	3	4	1	4	3	3	4	1	31.4633	16.2862	43.0098	31.9908	47.811
P46779	60S ribosomal protein L28	17	17	17	17	17	9	7	9	6	4	9	7	9	6	4	214.543	125.946	132.041	160.345	139.671
P46781	40S ribosomal protein S9	23	23	23	23	23	13	14	15	14	10	13	14	15	14	10	305.289	302.616	351.088	294.888	353.777
P46782	40S ribosomal protein S5	12	12	12	12	12	5	6	4	5	4	5	6	4	5	4	132.495	92.1635	80.6895	107.588	82.759
P46783	40S ribosomal protein S10	3	3	3	3	3	2	2	2	1	0	2	2	2	1	0	39.4192	71.3773	43.3487	68.6334	NaN
P46926	Glucosamine-6-phosphate isomerase 1	13	13	13	13	13	3	3	3	4	2	3	3	3	4	2	133.611	161.3	144.219	132.695	137.191
P46934	E3 ubiquitin-protein ligase NEDD4	17	17	17	17	17	3	4	2	2	2	3	4	2	2	2	35.9405	31.8865	20.0128	16.4134	25.514
P46939	Utrophin	9	9	9	9	9	5	2	2	2	2	5	2	2	2	2	366.941	195.323	125.691	113.275	161.513
P46940	Ras GTPase-activating-like protein IQGAP1	120	120	120	120	120	71	63	67	67	50	71	63	67	67	50	2300.32	1586.55	1864.03	1941.69	1886.12
P46952	3-hydroxyanthranilate 3,4-dioxygenase	3	3	3	3	3	1	1	2	0	0	1	1	2	0	0	10.857	5.00324	29.3156	NaN	NaN
P46976	Glycogenin-1	20	20	20	20	20	7	9	9	8	7	7	9	9	8	7	716.234	1318.86	955.77	1027.69	700.54
P46977	Dolichyl-diphosphooligosaccharide--protein glycosyltransferase subunit STT3A	14	14	14	14	14	5	6	6	3	4	5	6	6	3	4	44.8083	61.7599	66.3845	32.1778	40.2548
P47224	Guanine nucleotide exchange factor MSS4	5	5	5	5	5	2	2	3	3	3	2	2	3	3	3	66.8848	141.07	93.8638	87.0544	83.0841
P47712	Cytosolic phospholipase A2	7	7	7	7	7	3	3	2	2	2	3	3	2	2	2	32.591	38.1477	31.3363	27.4339	29.7462
P47755	F-actin-capping protein subunit alpha-2	17	17	17	17	17	9	8	8	7	5	9	8	8	7	5	350.958	330.292	370.078	455.471	253.818
P47756	F-actin-capping protein subunit beta	36	36	36	36	36	24	24	23	24	20	24	24	23	24	20	3024.34	2594.43	2635.4	2398.32	2240.49
P47813	Eukaryotic translation initiation factor 1A, X-chromosomal	7	7	7	7	7	3	2	2	1	1	3	2	2	1	1	33.7136	23.1433	15.8931	23.6273	7.39011
P47897	Glutamine--tRNA ligase	19	19	19	19	19	8	8	8	7	7	8	8	8	7	7	32.6955	70.0691	60.2266	55.614	45.9557
P47914	60S ribosomal protein L29	5	5	5	5	5	3	3	2	1	1	3	3	2	1	1	12.0241	19.8875	11.9814	26.6435	21.1812
P47929	Galectin-7	2	2	2	2	2	2	1	1	0	0	2	1	1	0	0	17.9295	34.7749	16.8038	NaN	NaN
P47985	Cytochrome b-c1 complex subunit Rieske, mitochondrial	10	10	10	10	10	5	3	3	3	4	5	3	3	3	4	65.956	67.7083	71.5131	49.3145	95.604
P48047	ATP synthase subunit O, mitochondrial	12	12	12	12	12	5	6	7	6	4	5	6	7	6	4	35.1411	35.7792	42.3836	34.6711	47.6619
P48059	LIM and senescent cell antigen-like-containing domain protein 1	21	21	21	21	21	7	5	6	5	5	7	5	6	5	5	85.5928	52.7747	62.1448	44.8376	36.5333
P48060	Glioma pathogenesis-related protein 1	3	3	3	3	3	2	2	3	0	1	2	2	3	0	1	23.403	14.9621	11.2108	NaN	7.59435
P48147	Prolyl endopeptidase	47	47	47	47	47	13	12	9	9	4	13	12	9	9	4	141.608	114.861	109.247	84.0283	105.268
P48426	Phosphatidylinositol 5-phosphate 4-kinase type-2 alpha	17	17	17	17	17	8	7	8	5	5	8	7	8	5	5	249.976	143.729	220.247	267.253	200.518
P48444	Coatomer subunit delta	22	22	22	22	22	13	12	12	12	10	13	12	12	12	10	150.693	176.371	158.002	145.795	143.333
P48449	Lanosterol synthase	9	9	9	9	9	0	0	1	0	0	0	0	1	0	0	NaN	NaN	10.6648	NaN	NaN
P48506	Glutamate--cysteine ligase catalytic subunit	15	15	15	15	15	4	2	2	2	1	4	2	2	2	1	55.8578	28.2339	29.6175	17.1199	37.3071
P48507	Glutamate--cysteine ligase regulatory subunit	8	8	8	8	8	4	5	4	4	2	4	5	4	4	2	86.8834	77.5679	69.6638	68.5598	43.4975
P48556	26S proteasome non-ATPase regulatory subunit 8	6	6	6	6	6	3	3	2	2	4	3	3	2	2	4	74.4691	137.438	108.716	67.9252	104.156
P48595	Serpin B10	28	28	28	28	28	13	15	14	15	12	13	15	14	15	12	527.107	776.217	672.648	587.146	568.566
P48637	Glutathione synthetase	18	18	18	18	18	8	8	8	5	5	8	8	8	5	5	138.771	204.276	210.015	152.55	183.004
P48643	T-complex protein 1 subunit epsilon	23	23	23	23	23	13	14	12	12	9	13	14	12	12	9	80.4618	103.241	98.3105	103.968	103.721
P48651	Phosphatidylserine synthase 1	4	4	4	4	4	1	1	1	1	0	1	1	1	1	0	6.20373	18.0583	14.2669	18.5275	NaN
P48735	Isocitrate dehydrogenase [NADP], mitochondrial	27	27	27	27	27	11	11	13	13	8	11	11	13	13	8	252.326	285.566	259.884	243.82	254.683
P48736	Phosphatidylinositol 4,5-bisphosphate 3-kinase catalytic subunit gamma isoform	8	8	8	8	8	1	2	2	1	1	1	2	2	1	1	20.2129	30.3533	33.28	26.4845	36.5364
P48739	Phosphatidylinositol transfer protein beta isoform	22	22	22	22	22	7	6	5	2	3	7	6	5	2	3	11.3729	9.55808	15.1905	7.83715	16.1166
P48960	Adhesion G protein-coupled receptor E5	24	24	24	24	24	4	4	3	3	3	4	4	3	3	3	115.054	49.5342	51.0784	69.8734	49.6235
P49006	MARCKS-related protein	3	3	3	3	3	3	2	3	2	1	3	2	3	2	1	26.403	8.41352	15.2615	8.30629	5.98868
P49019;Q8TDS4	Hydroxycarboxylic acid receptor 3;Hydroxycarboxylic acid receptor 2	1	1	1	1	1	0	1	1	0	0	0	1	1	0	0	NaN	3.61185	1.78028	NaN	NaN
P49023	Paxillin	13	13	13	13	13	7	7	6	6	3	7	7	6	6	3	173.856	166.292	146.929	195.333	194.363
P49137	MAP kinase-activated protein kinase 2	17	17	17	17	17	8	7	9	7	8	8	7	9	7	8	137.562	152.015	149.551	149.098	194.594
P49189	4-trimethylaminobutyraldehyde dehydrogenase	21	21	21	21	21	13	13	13	9	7	13	13	13	9	7	37.7594	66.7579	65.8455	60.2728	46.4497
P49207	60S ribosomal protein L34	8	8	8	8	8	4	4	4	5	2	4	4	4	5	2	123.29	104.524	83.7177	256.821	245.345
P49247	Ribose-5-phosphate isomerase	20	20	20	20	20	7	7	7	6	6	7	7	7	6	6	257.251	284.116	249.946	249.555	202.173
P49257	Protein ERGIC-53	26	26	26	26	26	8	7	8	9	6	8	7	8	9	6	224.509	152.448	153.306	192.052	185.057
P49327	Fatty acid synthase	22	22	22	22	22	7	7	6	3	1	7	7	6	3	1	9.97949	19.3567	11.224	16.9192	17.1624
P49354	Protein farnesyltransferase/geranylgeranyltransferase type-1 subunit alpha	7	7	7	7	7	1	1	0	0	0	1	1	0	0	0	22.1531	23.7236	NaN	NaN	NaN
P49356	Protein farnesyltransferase subunit beta	8	8	8	8	8	2	2	1	1	2	2	2	1	1	2	14.8919	18.2212	10.8364	7.63891	24.4522
P49368	T-complex protein 1 subunit gamma	29	29	29	29	29	17	19	19	15	10	17	19	19	15	10	74.3973	106.252	109.276	82.6512	93.731
P49407	Beta-arrestin-1	11	11	11	11	11	8	4	5	4	4	8	4	5	4	4	25.2134	17.1224	37.4506	11.0711	32.4212
P49411	Elongation factor Tu, mitochondrial	25	25	25	25	25	15	14	12	10	10	15	14	12	10	10	475.167	345.119	354.981	346.905	305.093
P49441	Inositol polyphosphate 1-phosphatase	5	5	5	5	5	2	2	2	1	1	2	2	2	1	1	8.15282	10.1015	6.6611	21.653	13.2006
P49458	Signal recognition particle 9 kDa protein	13	13	13	13	13	2	4	2	2	2	2	4	2	2	2	64.7605	72.4435	67.6248	44.5149	43.537
P49588	Alanine--tRNA ligase, cytoplasmic	29	29	29	29	29	12	11	10	9	6	12	11	10	9	6	43.4606	53.6961	43.2064	53.8301	52.7752
P49589	Cysteine--tRNA ligase, cytoplasmic	30	30	30	30	30	14	10	11	12	6	14	10	11	12	6	72.713	60.6932	60.8474	78.2596	62.2072
P49590	Histidine--tRNA ligase, mitochondrial	4	4	4	4	4	0	1	0	0	0	0	1	0	0	0	NaN	24.371	NaN	NaN	NaN
P49591	Serine--tRNA ligase, cytoplasmic	27	27	27	27	27	12	13	14	8	4	12	13	14	8	4	97.3769	58.6231	53.8471	47.9578	61.2316
P49593	Protein phosphatase 1F	14	14	14	14	14	5	4	3	5	3	5	4	3	5	3	73.9145	128.343	124.83	143.339	100.694
P49662	Caspase-4	13	13	13	13	13	1	4	4	4	2	1	4	4	4	2	8.26072	42.6928	24.5073	26.5331	15.974
P49711	Transcriptional repressor CTCF	18	18	18	18	18	6	2	3	3	1	6	2	3	3	1	34.8476	21.2445	19.8451	14.6069	22.1879
P49716	CCAAT/enhancer-binding protein delta	2	2	2	2	2	1	0	0	0	0	1	0	0	0	0	20.5583	NaN	NaN	NaN	NaN
P49720	Proteasome subunit beta type-3	9	9	9	9	9	3	2	2	3	2	3	2	2	3	2	51.3978	129.894	84.2335	70.5456	90.1832
P49721	Proteasome subunit beta type-2	12	12	12	12	12	5	6	7	4	2	5	6	7	4	2	75.3778	233.166	201.875	134.088	115.295
P49748	Very long-chain specific acyl-CoA dehydrogenase, mitochondrial	33	33	33	33	33	16	18	16	9	6	16	18	16	9	6	131.357	103.065	92.7692	55.2543	42.4024
P49750	YLP motif-containing protein 1	7	7	7	7	7	1	1	2	1	0	1	1	2	1	0	12.3505	12.6097	21.6873	9.4638	NaN
P49754	Vacuolar protein sorting-associated protein 41 homolog	13	13	13	13	13	2	4	5	2	1	2	4	5	2	1	19.4395	13.6218	12.362	15.4516	4.36198
P49755	Transmembrane emp24 domain-containing protein 10	13	13	13	13	13	7	6	6	5	4	7	6	6	5	4	62.0306	49.9619	55.8104	27.2444	29.8133
P49756	RNA-binding protein 25	20	20	20	20	20	7	4	2	2	0	7	4	2	2	0	31.4067	20.1383	17.3298	19.6538	NaN
P49757	Protein numb homolog	15	15	15	15	15	5	6	4	3	4	5	6	4	3	4	60.3844	46.871	45.5111	48.4043	57.7958
P49773	Adenosine 5'-monophosphoramidase HINT1	9	9	9	9	9	3	3	3	5	3	3	3	3	5	3	372.687	467.372	380.116	634.997	532.817
P49792	E3 SUMO-protein ligase RanBP2	60	60	60	60	60	14	12	15	10	5	14	12	15	10	5	24.7444	19.1373	11.617	15.7817	18.3395
P49795	Regulator of G-protein signaling 19	2	2	2	2	2	1	1	2	1	1	1	1	2	1	1	41.5765	358.89	393.776	169.212	232.853
P49821	NADH dehydrogenase [ubiquinone] flavoprotein 1, mitochondrial	16	16	16	16	16	7	4	4	4	1	7	4	4	4	1	59.2189	35.5796	41.5874	44.5966	34.5863
P49840	Glycogen synthase kinase-3 alpha	3	3	3	3	3	1	1	1	1	0	0	1	1	1	0	NaN	10.076	42.8133	7.81061	NaN
P49841	Glycogen synthase kinase-3 beta	3	3	3	3	3	2	2	2	0	0	2	2	2	0	0	27.6069	28.3345	38.2087	NaN	NaN
P49863	Granzyme K	8	8	8	8	8	2	0	1	0	0	2	0	1	0	0	14.767	NaN	10.6487	NaN	NaN
P49902	Cytosolic purine 5'-nucleotidase	18	18	18	18	18	7	6	7	6	5	7	6	7	6	5	214.369	218.401	133.624	151.703	187.75
P49903	Selenide, water dikinase 1	3	3	3	3	3	1	1	1	1	1	1	1	1	1	1	43.1844	51.1312	64.6742	57.9432	153.171
P49908	Selenoprotein P	6	6	6	6	6	0	0	0	0	2	0	0	0	0	2	NaN	NaN	NaN	NaN	45.007
P49913	Cathelicidin antimicrobial peptide	27	27	27	27	27	14	14	13	13	14	14	14	13	13	14	28403.6	10128.4	16701	16791.1	16832.9
P49914	5-formyltetrahydrofolate cyclo-ligase	9	9	9	9	9	3	1	3	2	2	3	1	3	2	2	51.3257	58.7824	30.3944	28.0958	28.6638
P49915	GMP synthase [glutamine-hydrolyzing]	15	15	15	15	15	7	7	5	2	5	7	7	5	2	5	59.7331	47.4533	52.1228	64.7284	58.7546
P49916	DNA ligase 3	21	21	21	21	21	7	6	6	4	3	7	6	6	4	3	25.8687	20.3212	23.8364	29.8691	35.0077
P49917	DNA ligase 4	4	4	4	4	4	0	1	0	0	0	0	1	0	0	0	NaN	53.3011	NaN	NaN	NaN
P49959	Double-strand break repair protein MRE11	19	19	19	19	19	12	4	6	2	2	12	4	6	2	2	63.323	54.6312	53.0155	17.5019	92.748
P49961	Ectonucleoside triphosphate diphosphohydrolase 1	9	9	9	9	9	1	1	1	3	1	1	1	1	3	1	60.7107	43.1126	44.4281	54.4591	60.709
P50148	Guanine nucleotide-binding protein G(q) subunit alpha	17	17	17	17	17	8	5	7	6	6	8	5	7	6	6	192.722	327.309	165.584	121.035	124.299
P50213	Isocitrate dehydrogenase [NAD] subunit alpha, mitochondrial	5	5	5	5	5	3	3	3	1	2	3	3	3	1	2	16.5304	15.4531	13.1864	33.0435	10.3229
P50225	Sulfotransferase 1A1	11	11	11	11	11	7	6	6	5	6	7	6	6	5	6	536.792	290.387	463.389	266.441	236.163
P50336	Protoporphyrinogen oxidase	3	3	3	3	3	0	0	1	0	0	0	0	1	0	0	NaN	NaN	18.3582	NaN	NaN
P50395	Rab GDP dissociation inhibitor beta	52	52	52	52	52	30	31	30	31	23	30	31	30	31	23	760.501	1035.18	913.224	995.305	1030.49
P50416	Carnitine O-palmitoyltransferase 1, liver isoform	19	19	19	19	19	9	9	7	6	5	9	9	7	6	5	11.5953	17.1221	17.2791	17.5532	8.1147
P50452	Serpin B8	31	31	31	31	31	8	10	9	8	8	8	10	9	8	8	978.455	962.557	859.665	1051.69	973.198
P50453	Serpin B9	24	24	24	24	24	6	6	7	4	6	6	6	7	4	6	18.1044	24.3919	37.6697	19.7079	30.1186
P50502	Hsc70-interacting protein	18	18	18	18	18	7	7	5	7	6	7	7	5	7	6	226.761	232.736	210.412	128.32	185.319
P50552	Vasodilator-stimulated phosphoprotein	24	24	24	24	24	13	14	13	12	11	13	14	13	12	11	837.265	1036.62	1043.2	872.317	945.297
P50570	Dynamin-2	51	51	51	51	51	26	25	24	22	17	26	25	24	22	17	554.897	498.961	496.657	504.632	486.168
P50579	Methionine aminopeptidase 2	12	12	12	12	12	4	2	0	2	2	4	2	0	2	2	7402.63	1531.66	NaN	1507.93	1894.34
P50583	Bis(5'-nucleosyl)-tetraphosphatase [asymmetrical]	3	3	3	3	3	1	2	1	1	1	1	2	1	1	1	9.45125	26.31	33.6102	32.1645	355.861
P50591	Tumor necrosis factor ligand superfamily member 10	9	9	9	9	9	6	3	3	1	1	6	3	3	1	1	5.62183	7.07224	8.37958	1.14123	1.17585
P50749	Ras association domain-containing protein 2	13	13	13	13	13	7	9	8	7	5	7	9	8	7	5	109.406	136.934	132.062	155.372	108.279
P50851	Lipopolysaccharide-responsive and beige-like anchor protein	21	21	21	21	21	3	4	4	2	1	3	4	4	2	1	115.384	20.1968	19.793	14.906	40.5035
P50914	60S ribosomal protein L14	15	15	15	15	15	9	6	7	7	7	9	6	7	7	7	90.1211	68.5299	91.1533	67.6732	72.6187
P50990	T-complex protein 1 subunit theta	40	40	40	40	40	16	21	21	19	14	16	21	21	19	14	179.756	255.795	228.183	207.374	229.893
P50991	T-complex protein 1 subunit delta	22	22	22	22	22	12	13	16	11	8	12	13	16	11	8	102.485	281.192	221.516	228.715	226.506
P50995	Annexin A11	50	50	50	50	50	28	27	25	34	26	28	27	25	34	26	2520.74	1900.72	2158.71	2034.3	2078.25
P51003;Q9NRJ5	Poly(A) polymerase alpha;Poly(A) polymerase beta	2	2	2	2	2	0	2	2	1	0	0	2	2	1	0	NaN	12.3983	13.9608	26.3928	NaN
P51124	Granzyme M	11	11	11	11	11	0	1	2	0	1	0	1	2	0	1	NaN	116.137	3.1332	NaN	52.3091
P51148	Ras-related protein Rab-5C	7	7	7	7	7	4	5	5	6	3	4	5	5	6	3	16.973	60.3332	41.6505	59.1887	62.212
P51149	Ras-related protein Rab-7a	17	17	17	17	17	8	10	10	9	8	8	10	10	9	8	621.169	1905.37	1937.96	1614.8	2024.83
P51153	Ras-related protein Rab-13	10	10	10	10	10	3	3	3	2	2	3	3	3	2	2	46.646	40.3923	33.0512	52.5331	30.1241
P51159	Ras-related protein Rab-27A	12	12	12	12	12	6	7	7	7	7	6	7	7	7	7	595.256	1331.59	1002.41	701.139	516.91
P51178	1-phosphatidylinositol 4,5-bisphosphate phosphodiesterase delta-1	10	10	10	10	10	2	3	2	2	1	2	3	2	2	1	56.9136	117.974	109.466	105.971	259.745
P51397	Death-associated protein 1	4	4	4	4	4	1	1	2	1	1	1	1	2	1	1	60.094	58.0202	51.6037	36.6219	61.1124
P51531	Probable global transcription activator SNF2L2	6	6	6	6	6	1	1	1	0	1	1	1	1	0	1	848.454	1259.52	1070.77	NaN	927.634
P51532	Transcription activator BRG1	16	16	16	16	16	4	6	5	2	2	4	6	5	2	2	53.4668	50.0875	51.2976	42.9526	44.0103
P51570	Galactokinase	18	18	18	18	18	9	11	8	7	4	9	11	8	7	4	70.2299	66.9899	84.0199	74.2394	65.3655
P51571	Translocon-associated protein subunit delta	3	3	3	3	3	0	1	1	1	1	0	1	1	1	1	NaN	26.1043	25.692	18.5423	35.0101
P51572	B-cell receptor-associated protein 31	25	25	25	25	25	12	11	11	9	8	12	11	11	9	8	129.077	107.644	112.12	75.7793	93.9314
P51575	P2X purinoceptor 1	7	7	7	7	7	2	1	3	1	2	2	1	3	1	2	114.55	50.5551	27.0494	69.3439	54.1654
P51580	Thiopurine S-methyltransferase	7	7	7	7	7	0	1	1	2	1	0	1	1	2	1	NaN	22.6619	37.9585	33.2761	46.7121
P51606	N-acylglucosamine 2-epimerase	7	7	7	7	7	3	2	2	2	2	3	2	2	2	2	53.5938	33.2174	55.4048	52.5779	55.7947
P51608	Methyl-CpG-binding protein 2	11	11	11	11	11	6	3	6	2	2	6	3	6	2	2	33.2811	18.4014	16.6069	18.74	29.816
P51610	Host cell factor 1	20	20	20	20	20	6	5	8	4	3	6	5	8	4	3	42.2692	35.0508	35.3552	67.2845	36.8115
P51648	Aldehyde dehydrogenase family 3 member A2	22	22	22	22	22	6	6	6	3	2	6	6	6	3	2	38.049	39.0928	45.5855	20.4078	15.3409
P51659	Peroxisomal multifunctional enzyme type 2	40	40	40	40	40	20	20	18	18	13	20	20	18	18	13	161.973	147.814	175.861	158.931	154.99
P51665	26S proteasome non-ATPase regulatory subunit 7	13	13	13	13	13	6	4	6	5	5	6	4	6	5	5	43.55	35.5207	35.774	41.4355	36.2655
P51668	Ubiquitin-conjugating enzyme E2 D1	2	2	2	2	2	1	1	0	0	1	1	1	0	0	1	167.465	193.566	NaN	NaN	235.001
P51688	N-sulphoglucosamine sulphohydrolase	9	9	9	9	9	0	0	2	1	0	0	0	2	1	0	NaN	NaN	16.3966	9.80803	NaN
P51692	Signal transducer and activator of transcription 5B	18	18	18	18	18	9	11	10	11	8	9	11	10	11	8	160.665	179.473	142.389	162.483	151.934
P51798	H(+)/Cl(-) exchange transporter 7	5	5	5	5	5	0	1	1	0	1	0	1	1	0	1	NaN	98.6117	99.4064	NaN	76.9417
P51809	Vesicle-associated membrane protein 7	6	6	6	6	6	3	4	5	4	3	3	4	5	4	3	89.4758	112.006	105.999	101.872	91.8361
P51812	Ribosomal protein S6 kinase alpha-3	16	16	16	16	16	5	7	5	5	3	5	7	5	5	3	124.893	123.566	149.856	122.012	139.051
P51813	Cytoplasmic tyrosine-protein kinase BMX	17	17	17	17	17	10	7	6	5	3	10	7	6	5	3	41.4704	43.3918	29.7739	36.8912	38.8952
P51858	Hepatoma-derived growth factor	18	18	18	18	18	12	9	9	9	8	12	9	9	9	8	299.343	249.502	235.815	217.665	256.582
P51884	Lumican	6	6	6	6	6	0	0	0	5	2	0	0	0	5	2	NaN	NaN	NaN	41.6122	49.0419
P51970	NADH dehydrogenase [ubiquinone] 1 alpha subcomplex subunit 8	11	11	11	11	11	3	3	4	2	0	3	3	4	2	0	62.5195	21.2844	13.4759	17.9787	NaN
P51991	Heterogeneous nuclear ribonucleoprotein A3	24	24	24	24	24	12	9	7	6	5	12	9	7	6	5	124.078	67.0981	63.3011	43.8934	42.6432
P52209	6-phosphogluconate dehydrogenase, decarboxylating	46	46	46	46	46	29	29	26	29	26	29	29	26	29	26	11670.3	9712.95	9695.04	11571.7	10439
P52272	Heterogeneous nuclear ribonucleoprotein M	45	45	45	45	45	23	17	20	16	14	23	17	20	16	14	304.849	340.456	369.522	280.624	251.42
P52294	Importin subunit alpha-5	3	3	3	3	3	2	1	3	2	1	2	1	3	2	1	20.4087	36.6537	30.0765	24.4877	6.66544
P52298	Nuclear cap-binding protein subunit 2	5	5	5	5	5	0	0	0	0	1	0	0	0	0	1	NaN	NaN	NaN	NaN	24.6003
P52306	Rap1 GTPase-GDP dissociation stimulator 1	4	4	4	4	4	2	2	2	1	2	2	2	2	1	2	56.937	38.2192	35.079	50.4522	29.7606
P52434	DNA-directed RNA polymerases I, II, and III subunit RPABC3	2	2	2	2	2	0	1	0	1	0	0	1	0	1	0	NaN	25.4032	NaN	12.8214	NaN
P52565	Rho GDP-dissociation inhibitor 1	19	19	19	19	19	11	11	11	11	14	11	11	11	11	14	951.622	1303.34	1142.5	958.319	713.098
P52566	Rho GDP-dissociation inhibitor 2	37	37	37	37	37	25	19	16	21	16	25	19	16	21	16	10651.8	8697.22	8118.34	10222.4	9005
P52594	Arf-GAP domain and FG repeat-containing protein 1	11	11	11	11	11	5	6	4	5	2	5	6	4	5	2	36.7733	43.5644	58.2696	40.818	37.6301
P52597	Heterogeneous nuclear ribonucleoprotein F	18	18	18	18	18	6	6	4	5	2	6	6	4	5	2	97.6646	45.7953	48.1875	48.2369	24.3936
P52738	Zinc finger protein 140	1	1	1	1	1	1	0	0	0	0	1	0	0	0	0	71.0731	NaN	NaN	NaN	NaN
P52756	RNA-binding protein 5	7	7	7	7	7	1	0	0	1	0	1	0	0	1	0	743.251	NaN	NaN	631.479	NaN
P52789	Hexokinase-2	29	29	29	29	29	15	13	13	11	5	15	13	13	11	5	42.5823	30.5288	34.6377	42.098	25.2505
P52790	Hexokinase-3	35	35	35	35	35	22	24	22	24	19	22	24	22	24	19	834.984	2111.12	1785.71	1627.04	1507.32
P52815	39S ribosomal protein L12, mitochondrial	4	4	4	4	4	0	1	2	1	1	0	1	2	1	1	NaN	37.9032	9.82404	40.0761	12.9709
P52888	Thimet oligopeptidase	14	14	14	14	14	2	4	4	2	1	2	4	4	2	1	3.07543	7.62006	6.32496	16.996	10.4366
P52907	F-actin-capping protein subunit alpha-1	30	30	30	30	30	13	11	12	11	9	13	11	12	11	9	1329.63	1006.07	1100.59	1322.74	874.765
P52948	Nuclear pore complex protein Nup98-Nup96	7	7	7	7	7	2	2	3	1	0	2	2	3	1	0	18.0916	22.2962	18.5154	11.6284	NaN
P53004	Biliverdin reductase A	16	16	16	16	16	8	7	7	7	6	8	7	7	7	6	498.951	466.037	382.746	395.009	396.989
P53007	Tricarboxylate transport protein, mitochondrial	5	5	5	5	5	3	2	2	2	1	3	2	2	2	1	19.2515	8.65871	11.213	7.64407	15.5273
P53041	Serine/threonine-protein phosphatase 5	14	14	14	14	14	5	2	1	1	1	5	2	1	1	1	11.8861	11.2805	19.1446	6.70065	1606.54
P53367	Arfaptin-1	6	6	6	6	6	1	4	4	3	1	1	4	4	3	1	11.8446	18.3063	18.2652	26.9151	8.93149
P53396	ATP-citrate synthase	62	62	62	62	62	30	31	27	25	22	30	31	27	25	22	256.674	255.666	245.104	263.48	275.662
P53582	Methionine aminopeptidase 1	11	11	11	11	11	2	1	1	1	0	2	1	1	1	0	16.443	5.5141	12.0032	10.1277	NaN
P53597	Succinate--CoA ligase [ADP/GDP-forming] subunit alpha, mitochondrial	13	13	13	13	13	5	6	4	4	2	5	6	4	4	2	64.7863	51.0836	68.7272	40.396	38.6122
P53609	Geranylgeranyl transferase type-1 subunit beta	7	7	7	7	7	4	4	5	4	2	4	4	5	4	2	41.8693	51.3946	46.4901	31.4475	64.9134
P53611	Geranylgeranyl transferase type-2 subunit beta	2	2	2	2	2	0	1	1	0	0	0	1	1	0	0	NaN	12.202	20.7372	NaN	NaN
P53618	Coatomer subunit beta	23	23	23	23	23	8	7	6	7	4	8	7	6	7	4	91.494	109.018	111.389	85.9388	75.7042
P53621	Coatomer subunit alpha	57	57	57	57	57	23	24	17	17	10	23	24	17	17	10	238.51	208.845	191.827	188.092	175.774
P53634	Dipeptidyl peptidase 1	21	21	21	21	21	9	8	8	8	4	9	8	8	8	4	461.397	473.976	339.091	337.997	359.514
P53680	AP-2 complex subunit sigma	5	5	5	5	5	2	2	2	1	2	2	2	2	1	2	167.31	251.977	199.672	255.717	260.758
P53801	Pituitary tumor-transforming gene 1 protein-interacting protein	3	3	3	3	3	2	1	1	1	1	2	1	1	1	1	48.8331	21.0277	39.3936	28.6653	11.4664
P53803	DNA-directed RNA polymerases I, II, and III subunit RPABC4	1	1	1	1	1	0	1	0	0	1	0	1	0	0	1	NaN	3.94736	NaN	NaN	1.00969
P53990	IST1 homolog	9	9	9	9	9	5	5	6	7	5	5	5	6	7	5	88.5222	111.752	124.501	77.1634	96.6748
P53992	Protein transport protein Sec24C	7	7	7	7	7	1	3	3	0	1	1	3	3	0	1	10.1172	39.0844	32.0942	NaN	31.6901
P53999	Activated RNA polymerase II transcriptional coactivator p15	12	12	12	12	12	6	5	5	3	4	6	5	5	3	4	46.8548	58.7035	70.044	55.7044	40.3308
P54108	Cysteine-rich secretory protein 3	24	24	24	24	24	10	7	8	8	7	10	7	8	8	7	163.783	111.87	114.233	115.002	146.963
P54136	Arginine--tRNA ligase, cytoplasmic	28	28	28	28	28	16	12	11	10	6	16	12	11	10	6	84.7913	104.686	88.9373	95.2867	84.6915
P54577	Tyrosine--tRNA ligase, cytoplasmic	43	43	43	43	43	18	19	17	13	9	18	19	17	13	9	159.125	118.879	93.7981	102.575	92.9545
P54578	Ubiquitin carboxyl-terminal hydrolase 14	25	25	25	25	25	11	12	9	9	7	11	12	9	9	7	172.109	163.38	187.198	148.227	193.475
P54619	5'-AMP-activated protein kinase subunit gamma-1	10	10	10	10	10	5	6	6	5	5	5	6	6	5	5	28.1295	39.5766	39.8011	27.7826	54.1318
P54709	Sodium/potassium-transporting ATPase subunit beta-3	12	12	12	12	12	6	5	6	6	4	6	5	6	6	4	94.9936	66.8537	54.4836	61.561	38.5259
P54725	UV excision repair protein RAD23 homolog A	9	9	9	9	9	3	4	4	4	3	3	4	4	4	3	176.043	217.101	248.092	196.669	254.155
P54727	UV excision repair protein RAD23 homolog B	16	16	16	16	16	8	10	10	8	7	8	10	10	8	7	141.792	111.771	113.756	140.309	106.554
P54760	Ephrin type-B receptor 4	3	3	3	3	3	1	0	0	0	0	1	0	0	0	0	13.4402	NaN	NaN	NaN	NaN
P54803	Galactocerebrosidase	9	9	9	9	9	1	3	1	1	1	1	3	1	1	1	5.16742	15.9808	8.66605	17.0913	20.2618
P54819	Adenylate kinase 2, mitochondrial	22	22	22	22	22	9	11	11	11	8	9	11	11	11	8	219.958	566.412	433.488	376.179	315.512
P54920	Alpha-soluble NSF attachment protein	9	9	9	9	9	6	6	6	6	6	6	6	6	6	6	56.0654	117.37	100.297	77.4835	116.186
P55008	Allograft inflammatory factor 1	11	11	11	11	11	6	6	7	5	4	6	6	7	5	4	24.7365	31.802	33.7158	37.1557	26.7975
P55010	Eukaryotic translation initiation factor 5	18	18	18	18	18	7	6	7	5	3	7	6	7	5	3	38.9135	20.6879	21.5047	24.0423	20.4561
P55036	26S proteasome non-ATPase regulatory subunit 4	11	11	11	11	11	9	6	7	5	5	9	6	7	5	5	58.424	35.7563	48.079	45.2352	36.2892
P55039	Developmentally-regulated GTP-binding protein 2	4	4	4	4	4	1	1	1	1	1	1	1	1	1	1	39.8809	36.9335	34.7327	31.2394	66.8845
P55060	Exportin-2	22	22	22	22	22	10	8	10	7	3	10	8	10	7	3	30.415	26.511	26.1526	23.5489	16.9563
P55061	Bax inhibitor 1	3	3	3	3	3	0	1	1	0	0	0	1	1	0	0	NaN	3.82219	5.96684	NaN	NaN
P55072	Transitional endoplasmic reticulum ATPase	66	66	66	66	66	27	31	34	27	20	27	31	34	27	20	422.096	542.06	476.52	472.599	456.825
P55084	Trifunctional enzyme subunit beta, mitochondrial	29	29	29	29	29	11	13	11	13	8	11	13	11	13	8	328.741	328.498	346.872	295.456	323.949
P55145	Mesencephalic astrocyte-derived neurotrophic factor	25	25	25	25	25	9	9	6	6	3	9	9	6	6	3	138.662	51.9405	70.21	54.127	33.1561
P55160	Nck-associated protein 1-like	28	28	28	28	28	14	16	13	13	7	14	16	13	13	7	154.943	177.167	137.491	139.802	125.152
P55209	Nucleosome assembly protein 1-like 1	2	2	2	2	2	2	2	2	2	0	2	2	2	2	0	36.3339	18.4008	34.7556	12.5124	NaN
P55263	Adenosine kinase	22	22	22	22	22	12	14	11	10	8	12	14	11	10	8	136.135	91.2503	114.845	74.271	97.198
P55265	Double-stranded RNA-specific adenosine deaminase	24	24	24	24	24	11	9	10	5	3	11	9	10	5	3	52.0854	46.1687	45.9901	39.6072	53.5614
P55735	Protein SEC13 homolog	8	8	8	8	8	2	3	3	3	2	2	3	3	3	2	50.4599	31.4597	32.6445	9.69618	11.5788
P55769	NHP2-like protein 1	4	4	4	4	4	3	3	3	3	2	3	3	3	3	2	229.626	52.1445	223.279	250.316	137.448
P55786	Puromycin-sensitive aminopeptidase	47	47	47	47	47	25	25	24	26	19	25	25	24	26	19	371.556	293.07	305.953	299.187	294.486
P55795	Heterogeneous nuclear ribonucleoprotein H2	7	7	7	7	7	2	3	2	2	0	2	3	2	2	0	9.77487	20.8861	9.22683	7.43364	NaN
P55809	Succinyl-CoA:3-ketoacid coenzyme A transferase 1, mitochondrial	11	11	11	11	11	3	2	2	0	2	3	2	2	0	2	25.5014	27.5698	23.597	NaN	15.3795
P55854	Small ubiquitin-related modifier 3	7	7	7	7	7	3	2	2	1	1	3	2	2	1	1	1387.55	828.361	592.589	797.677	785.459
P55884	Eukaryotic translation initiation factor 3 subunit B	46	46	46	46	46	17	11	14	9	8	17	11	14	9	8	37.4984	27.4115	23.9229	22.0402	26.0632
P55899	IgG receptor FcRn large subunit p51	7	7	7	7	7	2	1	1	1	1	2	1	1	1	1	45.1741	45.1885	37.0114	22.1086	32.4963
P55957	BH3-interacting domain death agonist	9	9	9	9	9	7	4	4	5	3	7	4	4	5	3	127.034	85.4123	92.6964	151.399	92.5672
P56134	ATP synthase subunit f, mitochondrial	5	5	5	5	5	2	3	2	2	3	2	3	2	2	3	59.4137	110.192	80.3611	91.6493	93.951
P56182	Ribosomal RNA processing protein 1 homolog A	1	1	1	1	1	1	1	1	1	1	1	1	1	1	1	304.128	481.513	423.682	552.614	734.779
P56192	Methionine--tRNA ligase, cytoplasmic	16	16	16	16	16	6	5	6	4	2	6	5	6	4	2	15.9545	29.6107	25.5146	29.1246	26.1027
P56377	AP-1 complex subunit sigma-2	7	7	7	7	7	1	2	1	1	1	1	2	1	1	1	442.355	313.6	356.683	447.729	496.956
P56381	ATP synthase subunit epsilon, mitochondrial	7	7	7	7	7	3	3	3	4	2	3	3	3	4	2	152.2	116.202	161.977	127.667	84.7923
P56385	ATP synthase subunit e, mitochondrial	2	2	2	2	2	2	2	2	2	1	2	2	2	2	1	100.382	173.687	163.608	159.174	247.335
P56524	Histone deacetylase 4	7	7	7	7	7	1	0	1	2	1	1	0	1	2	1	72.6748	NaN	30.1672	19.2839	189.06
P56537	Eukaryotic translation initiation factor 6	7	7	7	7	7	3	2	1	1	1	3	2	1	1	1	140.074	275.824	173.344	113.869	150.223
P56545	C-terminal-binding protein 2	7	7	7	7	7	1	4	4	2	2	1	4	4	2	2	39.9481	45.9305	48.7408	52.1624	55.8993
P57088	Transmembrane protein 33	5	5	5	5	5	2	4	4	2	1	2	4	4	2	1	22.8637	81.0983	51.5501	36.8911	52.6472
P57721	Poly(rC)-binding protein 3	7	7	7	7	7	5	6	6	4	4	5	6	6	4	4	441.667	680.773	873.053	444.965	454.764
P57737	Coronin-7	25	25	25	25	25	9	11	9	9	9	9	11	9	9	9	251.688	234.524	329.594	337.658	367.801
P57764	Gasdermin-D	4	4	4	4	4	3	3	3	2	0	3	3	3	2	0	32.313	33.3041	20.2407	20.9755	NaN
P57772	Selenocysteine-specific elongation factor	7	7	7	7	7	1	1	1	1	0	1	1	1	1	0	92.9816	30.8633	38.1251	49.2679	NaN
P58335	Anthrax toxin receptor 2	6	6	6	6	6	2	2	2	2	2	2	2	2	2	2	28.48	55.3687	41.0907	49.4249	30.0838
P58546	Myotrophin	7	7	7	7	7	4	4	4	4	2	4	4	4	4	2	43.2496	81.668	97.0227	79.2096	72.8996
P58876	Histone H2B type 1-D	9	9	9	9	9	5	6	6	5	5	5	6	6	5	5	21063.4	13431.3	14384.7	16675.7	14215.1
P59665	Neutrophil defensin 1	11	11	11	11	11	6	6	6	6	6	6	6	6	6	6	38839.7	83077.2	47966.6	50173.6	50335.6
P59666	Neutrophil defensin 3	5	5	5	5	5	2	0	4	3	3	2	0	4	3	3	25.6621	NaN	63.6287	25.8327	30.4006
P59768	Guanine nucleotide-binding protein G(I)/G(S)/G(O) subunit gamma-2	2	2	2	2	2	2	2	2	2	2	2	2	2	2	2	131.29	724.744	558.261	201.872	201.457
P59998	Actin-related protein 2/3 complex subunit 4	17	17	17	17	17	12	10	10	10	10	12	10	10	10	10	3212.47	3623.38	4237.82	4067.74	2916.53
P60059	Protein transport protein Sec61 subunit gamma	3	3	3	3	3	2	1	2	1	0	2	1	2	1	0	17.8209	4.80968	5.71758	8.68658	NaN
P60174	Triosephosphate isomerase	30	30	30	30	30	15	16	14	17	16	15	16	14	17	16	2247.38	2383.33	2295.3	2605.11	2233.9
P60228	Eukaryotic translation initiation factor 3 subunit E	9	9	9	9	9	4	4	4	3	3	4	4	4	3	3	34.3265	63.026	62.6153	65.7543	43.2789
P60484	Phosphatidylinositol 3,4,5-trisphosphate 3-phosphatase and dual-specificity protein phosphatase PTEN	6	6	6	6	6	3	2	3	3	0	3	2	3	3	0	26.8561	308.73	26.9279	43.7817	NaN
P60510	Serine/threonine-protein phosphatase 4 catalytic subunit	13	13	13	13	13	2	3	1	2	2	2	3	1	2	2	41.096	39.9433	28.6462	15.2884	26.5775
P60520	Gamma-aminobutyric acid receptor-associated protein-like 2	9	9	9	9	9	7	5	4	3	1	7	5	4	3	1	42.5629	21.8116	25.0362	31.3233	41.551
P60660	Myosin light polypeptide 6	18	18	18	18	18	12	12	12	14	11	12	12	12	14	11	4222.94	6148.19	5952.34	7095.73	6003.35
P60709	Actin, cytoplasmic 1	51	51	51	51	51	39	37	37	40	36	39	37	37	40	36	84149.9	118596	119019	154381	133046
P60842	Eukaryotic initiation factor 4A-I	19	19	19	19	19	7	11	10	9	8	7	11	10	9	8	79.4797	260.754	221.281	180.852	153.76
P60866	40S ribosomal protein S20	11	11	11	11	11	3	3	3	4	3	3	3	3	4	3	188.239	126.477	91.6808	91.9323	80.7024
P60891	Ribose-phosphate pyrophosphokinase 1	18	18	18	18	18	8	7	7	8	5	8	7	7	8	5	110.001	142.466	145.32	87.467	103.703
P60900	Proteasome subunit alpha type-6	25	25	25	25	25	9	9	9	10	8	9	9	9	10	8	153.603	158.183	164.405	116.25	71.3541
P60953	Cell division control protein 42 homolog	14	14	14	14	14	11	7	7	9	4	11	7	7	9	4	284.561	261.397	319.84	329.667	338.382
P60981	Destrin	10	10	10	10	10	2	1	2	2	0	2	1	2	2	0	6.23128	6.29795	19.4005	11	NaN
P60983	Glia maturation factor beta	6	6	6	6	6	2	2	3	3	1	2	2	3	3	1	65.3864	77.421	69.6875	42.931	84.1825
P61006	Ras-related protein Rab-8A	9	9	9	9	9	4	5	5	5	4	4	5	5	5	4	38.2737	29.9563	39.7505	27.3526	31.3772
P61009	Signal peptidase complex subunit 3	7	7	7	7	7	3	4	4	4	2	3	4	4	4	2	65.5962	57.3257	68.2821	53.5786	47.3584
P61011	Signal recognition particle 54 kDa protein	11	11	11	11	11	4	4	6	2	3	4	4	6	2	3	39.1543	29.5283	36.1621	46.4452	51.3594
P61018	Ras-related protein Rab-4B	8	8	8	8	8	3	5	4	3	3	3	5	4	3	3	39.4675	57.0984	70.8147	64.17	57.2731
P61019	Ras-related protein Rab-2A	16	16	16	16	16	6	7	7	5	6	6	7	7	5	6	38.8408	44.7035	48.177	38.43	25.9077
P61020	Ras-related protein Rab-5B	8	8	8	8	8	6	6	5	7	4	6	6	5	7	4	165.256	303.538	299.704	300.522	284.632
P61026	Ras-related protein Rab-10	20	20	20	20	20	7	9	8	9	6	7	9	8	9	6	608.168	436.609	458.66	430.312	428.553
P61077	Ubiquitin-conjugating enzyme E2 D3	3	3	3	3	3	1	1	1	1	1	1	1	1	1	1	108.432	120.984	131.55	219.944	116.745
P61081	NEDD8-conjugating enzyme Ubc12	12	12	12	12	12	8	10	8	8	8	8	10	8	8	8	104.551	84.3193	80.5989	82.9998	69.6842
P61086	Ubiquitin-conjugating enzyme E2 K	8	8	8	8	8	3	2	3	2	1	3	2	3	2	1	128.854	77.0599	105.331	47.7446	69.7316
P61088	Ubiquitin-conjugating enzyme E2 N	12	12	12	12	12	7	6	6	6	6	7	6	6	6	6	373.096	490.853	456.267	342.77	406.469
P61106	Ras-related protein Rab-14	15	15	15	15	15	7	9	9	6	5	7	9	9	6	5	47.6868	109.941	106.887	108.542	84.8806
P61158	Actin-related protein 3	35	35	35	35	35	25	23	20	25	21	25	23	20	25	21	3021.18	3037.35	3050.61	2835.64	3014.31
P61160	Actin-related protein 2	40	40	40	40	40	20	19	19	24	18	20	19	19	24	18	1158.44	1083.99	1171.87	1283.33	1254.29
P61163	Alpha-centractin	14	14	14	14	14	5	4	4	3	4	5	4	4	3	4	97.0038	67.8506	67.6063	81.3036	23.0765
P61201	COP9 signalosome complex subunit 2	14	14	14	14	14	6	5	5	4	2	6	5	5	4	2	36.98	45.9413	34.2827	35.9647	21.2791
P61204;P84077	ADP-ribosylation factor 3;ADP-ribosylation factor 1	10	10	10	10	10	6	6	5	7	5	6	6	5	7	5	137.09	180.649	170.106	159.968	192.238
P61218	DNA-directed RNA polymerases I, II, and III subunit RPABC2	1	1	1	1	1	1	1	0	1	0	1	1	0	1	0	26.6952	27.7298	NaN	48.6625	NaN
P61221	ATP-binding cassette sub-family E member 1	4	4	4	4	4	1	2	1	1	1	1	2	1	1	1	17.4365	18.3706	24.948	31.4735	5.52896
P61224	Ras-related protein Rap-1b	22	22	22	22	22	11	8	11	9	7	11	8	11	9	7	2227.39	3043.43	2399.76	2183.1	1718.97
P61225	Ras-related protein Rap-2b	12	12	12	12	12	5	5	7	6	1	5	5	7	6	1	296.171	307.555	267.203	196.998	254.249
P61244	Protein max	8	8	8	8	8	4	2	2	3	3	4	2	2	3	3	1211.48	543.952	840.181	736.054	903.094
P61247	40S ribosomal protein S3a	25	25	25	25	25	15	12	12	8	7	15	12	12	8	7	168.001	151.318	155.38	147.057	138.385
P61254	60S ribosomal protein L26	14	14	14	14	14	10	7	8	5	5	10	7	8	5	5	143.318	113.767	140.654	182.33	106.881
P61289	Proteasome activator complex subunit 3	6	6	6	6	6	2	2	2	1	1	2	2	2	1	1	9.68248	26.1674	29.8818	21.6886	34.9025
P61313	60S ribosomal protein L15	14	14	14	14	14	4	4	3	5	4	4	4	3	5	4	199.703	109.373	179.734	116.37	174.056
P61326	Protein mago nashi homolog	1	1	1	1	1	0	1	1	1	1	0	1	1	1	1	NaN	18.6002	13.5916	9.35624	15.7455
P61353	60S ribosomal protein L27	9	9	9	9	9	5	5	4	3	3	5	5	4	3	3	452.976	237.363	374.747	265.579	234.083
P61421	V-type proton ATPase subunit d 1	7	7	7	7	7	4	6	6	4	4	4	6	6	4	4	81.2648	199.397	181.933	180.957	135.449
P61457	Pterin-4-alpha-carbinolamine dehydratase	6	6	6	6	6	2	2	3	2	2	2	2	3	2	2	129.312	96.0794	86.5773	95.1002	111.973
P61513	60S ribosomal protein L37a	4	4	4	4	4	1	1	0	1	0	1	1	0	1	0	20.9374	28.9469	NaN	69.9334	NaN
P61586	Transforming protein RhoA	17	17	17	17	17	13	10	11	11	11	13	10	11	11	11	1383.56	1025.87	1098.4	1103.42	1114.02
P61604	10 kDa heat shock protein, mitochondrial	20	20	20	20	20	11	11	10	10	8	11	11	10	10	8	657.562	369.574	421.58	385.332	388.681
P61626	Lysozyme C	28	28	28	28	28	13	13	11	12	13	13	13	11	12	13	20233.7	22022.6	21679.8	27038.2	25790.7
P61758	Prefoldin subunit 3	7	7	7	7	7	3	3	4	3	4	3	3	4	3	4	32.1549	16.4671	24.5297	25.4711	14.5011
P61769	Beta-2-microglobulin	8	8	8	8	8	4	3	3	4	4	4	3	3	4	4	507.327	432.891	416.926	399.062	429.627
P61803	Dolichyl-diphosphooligosaccharide--protein glycosyltransferase subunit DAD1	3	3	3	3	3	3	3	1	2	1	3	3	1	2	1	24.5207	80.5334	72.061	32.3841	65.9949
P61916	NPC intracellular cholesterol transporter 2	15	15	15	15	15	11	9	10	9	8	11	9	10	9	8	996.442	550.714	532.712	607.867	624.072
P61923	Coatomer subunit zeta-1	5	5	5	5	5	3	5	5	3	2	3	5	5	3	2	18.3928	47.8122	35.4394	38.6926	30.6598
P61927	60S ribosomal protein L37	3	3	3	3	3	1	0	1	0	0	1	0	1	0	0	12.67	NaN	7.19549	NaN	NaN
P61956	Small ubiquitin-related modifier 2	3	3	3	3	3	2	2	1	1	2	2	2	1	1	2	54.7666	26.9181	39.2869	35.0412	42.545
P61960	Ubiquitin-fold modifier 1	1	1	1	1	1	1	1	1	1	1	1	1	1	1	1	10.7031	55.225	25.7649	18.0071	33.3675
P61962	DDB1- and CUL4-associated factor 7	5	5	5	5	5	1	2	1	0	0	1	2	1	0	0	8.2347	11.4947	10.4584	NaN	NaN
P61964	WD repeat-containing protein 5	14	14	14	14	14	6	3	4	3	2	6	3	4	3	2	13.2638	13.755	24.2427	15.7785	15.5919
P61970	Nuclear transport factor 2	5	5	5	5	5	2	2	2	2	2	2	2	2	2	2	104.545	368.506	300.956	258.276	136.144
P61978	Heterogeneous nuclear ribonucleoprotein K	31	31	31	31	31	19	18	22	23	18	19	18	22	23	18	610.682	743.805	774.534	672.933	699.142
P61981	14-3-3 protein gamma	12	12	12	12	12	6	9	7	10	8	6	9	7	10	8	86.1215	206.132	171.701	150.897	189.119
P62070	Ras-related protein R-Ras2	2	2	2	2	2	1	1	2	0	0	1	1	2	0	0	16.9376	17.3805	28.7275	NaN	NaN
P62072	Mitochondrial import inner membrane translocase subunit Tim10	2	2	2	2	2	1	1	2	1	1	1	1	2	1	1	24.6397	7.13705	30.1782	35.369	51.4527
P62081	40S ribosomal protein S7	16	16	16	16	16	6	3	4	4	5	6	3	4	4	5	182.271	167.589	158.49	100.153	92.4297
P62136	Serine/threonine-protein phosphatase PP1-alpha catalytic subunit	3	3	3	3	3	3	3	3	2	1	3	3	3	2	1	11.6937	17.4777	19.2671	7.10511	9.91868
P62140	Serine/threonine-protein phosphatase PP1-beta catalytic subunit	19	19	19	19	19	10	9	10	10	6	10	9	10	10	6	32.8597	38.7802	36.2927	31.3785	35.6963
P62191	26S proteasome regulatory subunit 4	29	29	29	29	29	12	14	12	9	8	12	14	12	9	8	124.304	148.58	163.861	134.698	141.437
P62195	26S proteasome regulatory subunit 8	11	11	11	11	11	5	5	3	4	2	5	5	3	4	2	56.8858	83.1248	98.1964	71.1824	54.0575
P62241	40S ribosomal protein S8	17	17	17	17	17	10	10	10	10	7	10	10	10	10	7	282.515	191.604	213.517	192.666	205.792
P62244	40S ribosomal protein S15a	9	9	9	9	9	4	3	3	4	3	4	3	3	4	3	204.551	156.312	171.559	125.891	161.465
P62249	40S ribosomal protein S16	19	19	19	19	19	10	10	10	10	9	10	10	10	10	9	265.407	209.761	198.848	203.018	156.218
P62253	Ubiquitin-conjugating enzyme E2 G1	6	6	6	6	6	1	1	0	1	0	1	1	0	1	0	8.18802	11.3281	NaN	4.50416	NaN
P62258	14-3-3 protein epsilon	14	14	14	14	14	11	10	11	12	8	11	10	11	12	8	327.663	566.524	433.561	528.112	457.194
P62263	40S ribosomal protein S14	11	11	11	11	11	8	8	6	6	6	8	8	6	6	6	176.696	123.783	130.353	108.513	132.054
P62266	40S ribosomal protein S23	9	9	9	9	9	3	3	1	3	2	3	3	1	3	2	37.0494	28.8559	20.1277	35.6398	37.8743
P62269	40S ribosomal protein S18	19	19	19	19	19	9	9	10	9	6	9	9	10	9	6	204.917	260.434	272.842	218.286	239.022
P62273	40S ribosomal protein S29	2	2	2	2	2	2	1	1	2	1	2	1	1	2	1	130.437	107.033	84.7379	63.1301	26.5449
P62277	40S ribosomal protein S13	13	13	13	13	13	6	6	7	7	5	6	6	7	7	5	213.773	222.97	203.598	182.974	185.723
P62280	40S ribosomal protein S11	13	13	13	13	13	8	5	7	7	6	8	5	7	7	6	148.67	109.345	87.4949	108.607	105.997
P62304	Small nuclear ribonucleoprotein E	3	3	3	3	3	3	3	2	2	1	3	3	2	2	1	23.1994	36.7369	32.1208	28.6368	57.2609
P62310	U6 snRNA-associated Sm-like protein LSm3	3	3	3	3	3	2	2	3	3	3	2	2	3	3	3	64.6946	162.412	101.959	125.773	183.928
P62312	U6 snRNA-associated Sm-like protein LSm6	8	8	8	8	8	6	6	7	6	5	6	6	7	6	5	63.4099	143.398	171.413	108.404	166.879
P62314	Small nuclear ribonucleoprotein Sm D1	7	7	7	7	7	4	4	3	4	4	4	4	3	4	4	205.57	139.157	129.435	145.044	104.714
P62316	Small nuclear ribonucleoprotein Sm D2	15	15	15	15	15	7	4	5	4	3	7	4	5	4	3	204.175	144.773	211.028	162.834	146.196
P62318	Small nuclear ribonucleoprotein Sm D3	5	5	5	5	5	2	2	2	3	2	2	2	2	3	2	257.785	371.469	323.96	325.316	316.349
P62328	Thymosin beta-4	7	7	7	7	7	6	6	7	7	6	6	6	7	7	6	2424.18	5607.83	6474.33	4251.06	3566.57
P62330	ADP-ribosylation factor 6	4	4	4	4	4	3	2	2	2	2	3	2	2	2	2	277.366	125.403	149.194	149.183	165.294
P62333	26S proteasome regulatory subunit 10B	27	27	27	27	27	13	13	13	11	10	13	13	13	11	10	59.5466	51.2443	62.3345	58.1768	44.6949
P62424	60S ribosomal protein L7a	16	16	16	16	16	10	11	9	9	6	10	11	9	9	6	160.848	150.677	150.868	132.723	174.914
P62487	DNA-directed RNA polymerase II subunit RPB7	6	6	6	6	6	1	2	2	1	1	1	2	2	1	1	17.9039	24.4908	17.1258	28.3256	18.8317
P62495	Eukaryotic peptide chain release factor subunit 1	16	16	16	16	16	7	6	5	5	5	7	6	5	5	5	100.004	82.3633	98.5049	88.4843	83.6062
P62633	CCHC-type zinc finger nucleic acid binding protein	9	9	9	9	9	6	6	4	3	2	6	6	4	3	2	43.9548	23.5733	18.605	22.3986	31.8453
P62701	40S ribosomal protein S4, X isoform	24	24	24	24	24	10	10	10	7	8	10	10	10	7	8	266.081	292.93	290.083	264.418	286.839
P62714	Serine/threonine-protein phosphatase 2A catalytic subunit beta isoform	20	20	20	20	20	10	10	8	5	3	10	10	8	5	3	253.373	190.62	199.564	172.247	224.886
P62736;P68032;P68133	Actin, aortic smooth muscle;Actin, alpha cardiac muscle 1;Actin, alpha skeletal muscle	4	4	4	4	4	3	4	1	2	1	3	4	1	2	1	25.3775	27.4201	85.3802	30.389	29.6757
P62745	Rho-related GTP-binding protein RhoB	10	10	10	10	10	3	3	1	0	1	3	3	1	0	1	18.4571	20.2372	11.0148	NaN	9.06128
P62750	60S ribosomal protein L23a	11	11	11	11	11	7	6	6	6	4	7	6	6	6	4	256.577	136.106	148.271	149.815	127.666
P62753	40S ribosomal protein S6	22	22	22	22	22	8	9	9	7	7	8	9	9	7	7	160.747	168.04	122.782	149.065	108.436
P62805	Histone H4	22	22	22	22	22	17	15	15	16	13	17	15	15	16	13	131152	99348.8	118659	140255	108056
P62820	Ras-related protein Rab-1A	5	5	5	5	5	2	4	4	3	2	2	4	4	3	2	14.5205	47.2704	23.0992	10.2367	12.4682
P62826	GTP-binding nuclear protein Ran	22	22	22	22	22	10	10	8	11	10	10	10	8	11	10	2708.12	1797.19	1434.93	1560.21	1121.38
P62829	60S ribosomal protein L23	8	8	8	8	8	5	5	4	3	4	5	5	4	3	4	176.361	112.656	146.942	158.775	124.987
P62834	Ras-related protein Rap-1A	7	7	7	7	7	2	2	1	1	1	2	2	1	1	1	12.4968	16.7158	23.8723	13.8784	21.5003
P62841	40S ribosomal protein S15	5	5	5	5	5	2	1	2	1	1	2	1	2	1	1	16.94	11.0902	17.387	11.3871	32.9297
P62847	40S ribosomal protein S24	9	9	9	9	9	2	0	2	2	0	2	0	2	2	0	13.6444	NaN	12.3476	18.4566	NaN
P62851	40S ribosomal protein S25	10	10	10	10	10	5	4	3	4	4	5	4	3	4	4	336.544	204.467	250.303	279.571	224.726
P62861	FAU ubiquitin-like and ribosomal protein S30	3	3	3	3	3	2	1	2	2	2	2	1	2	2	2	89.6723	41.8067	31.4194	68.6804	76.3091
P62873	Guanine nucleotide-binding protein G(I)/G(S)/G(T) subunit beta-1	12	12	12	12	12	4	3	5	2	2	4	3	5	2	2	58.6984	55.6684	47.8751	20.0497	23.5965
P62877	E3 ubiquitin-protein ligase RBX1	4	4	4	4	4	1	1	0	1	0	1	1	0	1	0	2.622	3.24501	NaN	7.37488	NaN
P62879	Guanine nucleotide-binding protein G(I)/G(S)/G(T) subunit beta-2	22	22	22	22	22	9	9	9	5	6	9	9	9	5	6	1031.41	951.522	914.487	769.489	673.877
P62888	60S ribosomal protein L30	9	9	9	9	9	6	6	4	5	4	6	6	4	5	4	99.0706	106.758	133.18	93.883	91.4734
P62899	60S ribosomal protein L31	10	10	10	10	10	3	2	2	1	2	3	2	2	1	2	142.971	75.2812	120.781	121.002	145.547
P62906	60S ribosomal protein L10a	17	17	17	17	17	7	6	7	6	7	7	6	7	6	7	371.511	319.936	362.388	306.19	317.738
P62910	60S ribosomal protein L32	10	10	10	10	10	4	4	3	1	2	4	4	3	1	2	112.122	99.8137	116.882	134.769	48.1144
P62913	60S ribosomal protein L11	14	14	14	14	14	5	5	6	5	4	5	5	6	5	4	1192.66	2039.02	1922.14	1779.88	1391.16
P62917	60S ribosomal protein L8	22	22	22	22	22	12	9	9	9	7	12	9	9	9	7	124.073	65.1848	77.4527	64.0611	69.1877
P62937	Peptidyl-prolyl cis-trans isomerase A	27	27	27	27	27	14	12	11	15	11	14	12	11	15	11	3203.85	2261.55	2477.16	3066.84	2485.25
P62942	Peptidyl-prolyl cis-trans isomerase FKBP1A	8	8	8	8	8	3	5	2	3	3	3	5	2	3	3	749.414	936.579	895.301	518.453	515.402
P62979	Ubiquitin-40S ribosomal protein S27a	8	8	8	8	8	1	3	3	1	1	1	3	3	1	1	24.2988	29.2563	17.3567	51.8012	12.5616
P62993	Growth factor receptor-bound protein 2	25	25	25	25	25	12	9	9	11	9	12	9	9	11	9	738.754	555.44	609.188	604.433	628.876
P62995	Transformer-2 protein homolog beta	15	15	15	15	15	4	1	3	1	1	4	1	3	1	1	64.3867	34.1143	54.7044	31.2386	52.2209
P63000	Ras-related C3 botulinum toxin substrate 1	19	19	19	19	19	13	12	11	12	8	13	12	11	12	8	3059.97	2794.83	2852.74	2806.35	2987.23
P63010	AP-2 complex subunit beta	28	28	28	28	28	12	16	15	11	9	12	16	15	11	9	124.529	193.063	187.268	125.044	133.155
P63092;Q5JWF2	Guanine nucleotide-binding protein G(s) subunit alpha isoforms short;Guanine nucleotide-binding protein G(s) subunit alpha isoforms XLas	8	8	8	8	8	6	8	6	5	4	6	8	6	5	4	66.7901	117.73	100.901	91.8363	106.878
P63104	14-3-3 protein zeta/delta	19	19	19	19	19	18	15	17	18	13	18	15	17	18	13	2976.57	4755.96	4695.17	4352.63	4486.94
P63146	Ubiquitin-conjugating enzyme E2 B	2	2	2	2	2	1	0	1	0	0	1	0	1	0	0	11.3622	NaN	16.846	NaN	NaN
P63151	Serine/threonine-protein phosphatase 2A 55 kDa regulatory subunit B alpha isoform	20	20	20	20	20	8	6	7	7	5	8	6	7	7	5	112.635	90.5402	95.7946	97.5944	99.0744
P63165	Small ubiquitin-related modifier 1	7	7	7	7	7	3	2	2	1	1	3	2	2	1	1	175.65	166.408	150.469	206.745	242.269
P63173	60S ribosomal protein L38	6	6	6	6	6	2	2	1	1	1	2	2	1	1	1	10.9097	8.76567	10.2935	4.14257	9.90007
P63208	S-phase kinase-associated protein 1	14	14	14	14	14	3	1	3	1	1	3	1	3	1	1	20.3901	20.5849	28.5148	13.2836	8.81216
P63218	Guanine nucleotide-binding protein G(I)/G(S)/G(O) subunit gamma-5	3	3	3	3	3	2	3	3	2	3	2	3	3	2	3	23.3588	45.1661	20.7006	16.8243	34.4017
P63220	40S ribosomal protein S21	8	8	8	8	8	2	5	4	3	3	2	5	4	3	3	72.4427	89.2985	105.734	54.767	58.3161
P63241	Eukaryotic translation initiation factor 5A-1	14	14	14	14	14	8	8	8	6	3	8	8	8	6	3	112.763	97.4076	82.9339	70.7402	30.4033
P63244	Receptor of activated protein C kinase 1	22	22	22	22	22	3	3	3	4	4	3	3	3	4	4	94.6796	160.317	187.74	72.6366	59.3122
P63261	Actin, cytoplasmic 2	2	2	2	2	2	2	2	2	2	1	2	2	2	2	1	2876.07	2061.89	1003.97	3684.47	465.869
P63279	SUMO-conjugating enzyme UBC9	6	6	6	6	6	2	2	2	2	2	2	2	2	2	2	40.5437	50.5283	33.4204	45.2696	52.2729
P63313	Thymosin beta-10	3	3	3	3	3	3	3	3	3	3	3	3	3	3	3	87.0867	346.538	443.071	362.756	373.663
P67775	Serine/threonine-protein phosphatase 2A catalytic subunit alpha isoform	4	4	4	4	4	1	1	1	1	1	1	1	1	1	1	139.58	115.283	163.121	92.963	209.189
P67809	Y-box-binding protein 1	2	2	2	2	2	2	2	2	1	1	2	2	2	1	1	20.0356	56.1588	29.8728	69.3772	19.8407
P67812	Signal peptidase complex catalytic subunit SEC11A	15	15	15	15	15	5	5	3	6	5	5	5	3	6	5	167.078	102.781	132.235	91.4646	121.413
P67936	Tropomyosin alpha-4 chain	36	36	36	36	36	23	20	23	20	17	23	20	23	20	17	2536.51	2113.53	2481.89	2312.39	1674.28
P68036	Ubiquitin-conjugating enzyme E2 L3	14	14	14	14	14	7	8	6	7	5	7	8	6	7	5	350.407	210.725	170.637	224.783	194.242
P68104;Q5VTE0	Elongation factor 1-alpha 1;Putative elongation factor 1-alpha-like 3	31	31	31	31	31	19	17	17	19	15	19	17	17	19	15	1587.84	1870.43	1855.46	1503.45	1419.31
P68363	Tubulin alpha-1B chain	30	30	30	30	30	15	14	16	15	12	15	14	16	15	12	595.993	823.532	737.634	865.05	844.857
P68366	Tubulin alpha-4A chain	10	10	10	10	10	6	6	5	7	4	6	6	5	7	4	521.334	560.567	447.405	565.341	543.05
P68371	Tubulin beta-4B chain	27	27	27	27	27	13	14	14	15	13	13	14	14	15	13	416.794	689.904	607.141	619.987	515.006
P68400	Casein kinase II subunit alpha	14	14	14	14	14	6	5	6	3	3	6	5	6	3	3	56.395	61.0373	48.1526	37.2311	51.4796
P68402	Platelet-activating factor acetylhydrolase IB subunit alpha2	9	9	9	9	9	4	3	3	4	3	4	3	3	4	3	197.179	195.917	235.487	199.188	114.675
P68431;Q71DI3	Histone H3.1;Histone H3.2	22	22	22	22	22	11	14	11	12	13	11	14	11	12	13	59850.4	54320.4	60438.5	94000.4	91830.2
P68871	Hemoglobin subunit beta	13	13	13	13	13	10	9	9	9	8	10	9	9	9	8	1104.94	289.135	315.558	611.636	606.698
P69849;Q15155;Q5JPE7	Nodal modulator 3;Nodal modulator 1;Nodal modulator 2	10	10	10	10	10	8	5	3	2	3	8	5	3	2	3	25.9528	15.908	36.3467	34.5635	11.3753
P69905	Hemoglobin subunit alpha	7	7	7	7	7	6	4	4	5	5	6	4	4	5	5	775.237	203.231	276.941	460.523	350.568
P78314	SH3 domain-binding protein 2	9	9	9	9	9	1	0	0	0	0	1	0	0	0	0	42.5754	NaN	NaN	NaN	NaN
P78318	Immunoglobulin-binding protein 1	6	6	6	6	6	1	3	2	1	1	0	3	2	1	1	NaN	33.2072	13.6364	11.0487	54.5837
P78324	Tyrosine-protein phosphatase non-receptor type substrate 1	34	34	34	34	34	14	15	15	14	10	14	15	15	14	10	663.275	488.13	358.841	369.188	377.61
P78325	Disintegrin and metalloproteinase domain-containing protein 8	25	25	25	25	25	10	8	5	7	5	10	8	5	7	5	49.5016	41.802	34.4805	54.0088	37.9166
P78330	Phosphoserine phosphatase	3	3	3	3	3	2	1	1	1	0	2	1	1	1	0	6.53559	7.95281	6.39113	2.84316	NaN
P78344	Eukaryotic translation initiation factor 4 gamma 2	11	11	11	11	11	5	4	3	1	2	5	4	3	1	2	61.7657	36.4012	44.6826	31.0903	31.4579
P78347	General transcription factor II-I	4	4	4	4	4	1	0	2	1	0	1	0	2	1	0	11.5782	NaN	30.4567	18.5668	NaN
P78356	Phosphatidylinositol 5-phosphate 4-kinase type-2 beta	5	5	5	5	5	2	2	0	0	1	2	2	0	0	1	10.4068	3.48328	NaN	NaN	12.5746
P78362	SRSF protein kinase 2	7	7	7	7	7	3	4	4	2	1	3	4	4	2	1	52.0453	58.6556	58.6534	31.3908	65.6976
P78368;Q9Y6M4	Casein kinase I isoform gamma-2;Casein kinase I isoform gamma-3	5	5	5	5	5	3	1	1	0	0	3	1	1	0	0	17.0107	12.3064	24.0818	NaN	NaN
P78371	T-complex protein 1 subunit beta	37	37	37	37	37	16	16	16	13	9	16	16	16	13	9	193.873	192.306	147.27	146.6	121.548
P78380	Oxidized low-density lipoprotein receptor 1	13	13	13	13	13	5	4	5	4	3	5	4	5	4	3	374.617	180.988	178.283	177.863	215.138
P78406	mRNA export factor RAE1	16	16	16	16	16	8	5	6	5	3	8	5	6	5	3	87.974	69.414	40.558	39.6321	32.853
P78417	Glutathione S-transferase omega-1	24	24	24	24	24	17	15	15	16	11	17	15	15	16	11	2129.04	2912.74	2912.48	2866.31	3395.26
P78527	DNA-dependent protein kinase catalytic subunit	105	105	105	105	105	39	40	44	32	26	39	40	44	32	26	169.402	177.177	187.436	197.607	214.666
P80108	Phosphatidylinositol-glycan-specific phospholipase D	10	10	10	10	10	0	0	0	4	5	0	0	0	4	5	NaN	NaN	NaN	33.1418	34.1464
P80162	C-X-C motif chemokine 6	2	2	2	2	2	0	1	1	1	0	0	1	1	1	0	NaN	4.86389	2.36449	21.0582	NaN
P80188	Neutrophil gelatinase-associated lipocalin	28	28	28	28	28	16	15	14	17	13	16	15	14	17	13	5170.71	4913.71	5350.95	5577.1	5068.23
P80217	Interferon-induced 35 kDa protein	10	10	10	10	10	4	7	5	3	4	4	7	5	3	4	53.9729	223.128	154.612	193.315	174.48
P80297	Metallothionein-1X	2	2	2	2	2	2	0	0	1	0	2	0	0	1	0	2.48265	NaN	NaN	2.01774	NaN
P80303	Nucleobindin-2	19	19	19	19	19	7	5	4	2	0	7	5	4	2	0	19.1018	27.8096	14.8962	16.3599	NaN
P80404	4-aminobutyrate aminotransferase, mitochondrial	8	8	8	8	8	1	0	1	0	0	1	0	1	0	0	6.49783	NaN	12.6103	NaN	NaN
P80511	Protein S100-A12	14	14	14	14	14	9	6	6	6	6	9	6	6	6	6	4666.89	3084.79	3121.09	3772.12	3177.9
P80723	Brain acid soluble protein 1	19	19	19	19	19	15	12	13	12	12	15	12	13	12	12	3461.8	1348	1476.38	1215.25	1333.17
P81605	Dermcidin	3	3	3	3	3	2	2	2	2	1	2	2	2	2	1	65.3971	31.1913	13.6829	52.4447	46.5988
P82909	Alpha-ketoglutarate dehydrogenase component 4	3	3	3	3	3	2	2	2	1	2	2	2	2	1	2	39.5728	24.2435	16.4791	14.7204	16.0796
P82979	SAP domain-containing ribonucleoprotein	5	5	5	5	5	4	2	4	2	3	4	2	4	2	3	76.1488	147.816	128.506	60.7599	82.4673
P83110	Serine protease HTRA3	6	6	6	6	6	0	2	2	1	0	0	2	2	1	0	NaN	18.8404	9.96231	26.3152	NaN
P83111	Serine beta-lactamase-like protein LACTB, mitochondrial	12	12	12	12	12	5	2	1	2	1	5	2	1	2	1	444.589	402.424	477.73	422.077	1965.48
P83731	60S ribosomal protein L24	10	10	10	10	10	3	2	3	4	3	3	2	3	4	3	43.1275	52.2678	57.2154	54.7269	41.2564
P83916	Chromobox protein homolog 1	11	11	11	11	11	3	4	3	3	1	3	4	3	3	1	71.6042	41.9712	21.3337	31.8337	63.7922
P84085	ADP-ribosylation factor 5	5	5	5	5	5	1	1	2	1	1	1	1	2	1	1	100.736	253.111	249.215	138.961	182.155
P84090	Enhancer of rudimentary homolog	7	7	7	7	7	2	4	3	3	0	2	4	3	3	0	31.4333	21.648	38.3284	17.0507	NaN
P84095	Rho-related GTP-binding protein RhoG	16	16	16	16	16	10	9	9	7	8	10	9	9	7	8	193.728	231.31	213.071	153.11	152.523
P84098	60S ribosomal protein L19	10	10	10	10	10	3	2	1	2	1	3	2	1	2	1	68.9092	35.8212	85.4065	92.3146	84.7692
P84103	Serine/arginine-rich splicing factor 3	15	15	15	15	15	10	9	9	9	7	10	9	9	9	7	622.241	480.4	446.681	423.485	372.812
P85037	Forkhead box protein K1	2	2	2	2	2	1	1	1	0	1	1	1	1	0	1	11.199	21.6313	22.7683	NaN	17.6684
P86790;P86791	Vacuolar fusion protein CCZ1 homolog B;Vacuolar fusion protein CCZ1 homolog	4	4	4	4	4	0	1	1	0	0	0	1	1	0	0	NaN	10.8434	11.2472	NaN	NaN
P98066	Tumor necrosis factor-inducible gene 6 protein	11	11	11	11	11	4	1	4	4	2	4	1	4	4	2	50.5056	8.29389	38.2195	29.5729	42.1505
P98171	Rho GTPase-activating protein 4	38	38	38	38	38	23	19	20	22	15	23	19	20	22	15	281.008	284.794	272.822	355.932	288.223
P98179	RNA-binding protein 3	4	4	4	4	4	0	0	1	0	0	0	0	1	0	0	NaN	NaN	9.50332	NaN	NaN
P98196	Phospholipid-transporting ATPase IH	18	18	18	18	18	3	5	5	2	5	3	5	5	2	5	16.1064	14.6287	18.9515	20.6937	22.5802
P99999	Cytochrome c	14	14	14	14	14	6	5	3	4	3	6	5	3	4	3	119.9	62.6108	54.5916	85.6897	71.1052
Q00013	55 kDa erythrocyte membrane protein	12	12	12	12	12	5	4	4	4	3	5	4	4	4	3	37.5648	46.1132	54.3445	50.3389	44.8496
Q00059	Transcription factor A, mitochondrial	12	12	12	12	12	3	3	2	1	1	3	3	2	1	1	32.5249	23.0161	27.669	28.4864	44.2486
Q00169	Phosphatidylinositol transfer protein alpha isoform	23	23	23	23	23	9	3	4	4	2	9	3	4	4	2	24.7011	26.3711	18.3761	22.1274	20.1174
Q00325	Phosphate carrier protein, mitochondrial	19	19	19	19	19	8	10	8	7	6	8	10	8	7	6	149.664	232.717	235.64	149.252	195.56
Q00341	Vigilin	14	14	14	14	14	3	2	3	2	2	3	2	3	2	2	21.333	21.4224	17.8479	31.8818	34.0578
Q00535	Cyclin-dependent kinase 5	2	2	2	2	2	2	0	1	0	0	2	0	0	0	0	1	NaN	NaN	NaN	NaN
Q00577	Transcriptional activator protein Pur-alpha	6	6	6	6	6	2	2	2	2	3	2	2	2	2	3	64.5019	16.4952	25.6406	21.4021	22.0947
Q00610	Clathrin heavy chain 1	70	70	70	70	70	40	46	46	45	30	40	46	46	45	30	343.678	492.138	527.526	474.65	471.59
Q00653	Nuclear factor NF-kappa-B p100 subunit	10	10	10	10	10	2	0	1	2	0	2	0	1	2	0	31.2107	NaN	41.6288	30.805	NaN
Q00688	Peptidyl-prolyl cis-trans isomerase FKBP3	18	18	18	18	18	5	3	3	4	2	5	3	3	4	2	93.3573	52.2583	60.273	59.9389	62.5961
Q00722	1-phosphatidylinositol 4,5-bisphosphate phosphodiesterase beta-2	35	35	35	35	35	10	10	9	7	7	10	10	9	7	7	27.1307	44.9735	33.0332	28.6257	20.4138
Q00765	Receptor expression-enhancing protein 5	10	10	10	10	10	6	5	4	4	2	6	5	4	4	2	17.2712	15.4086	18.9666	7.77302	5.40034
Q00796	Sorbitol dehydrogenase	13	13	13	13	13	2	4	2	2	1	2	4	2	2	1	75.9244	70.9814	89.0289	82.2301	76.5577
Q00839	Heterogeneous nuclear ribonucleoprotein U	39	39	39	39	39	24	25	22	21	17	24	25	22	21	17	667.394	752.606	766.18	628.26	499.02
Q01081	Splicing factor U2AF 35 kDa subunit	8	8	8	8	8	2	2	2	1	2	2	2	2	1	2	217.777	190.185	192.549	98.4192	106.226
Q01082	Spectrin beta chain, non-erythrocytic 1	181	181	181	181	181	82	73	69	70	51	82	73	69	70	51	645.81	612.555	613.99	606.582	648.085
Q01085	Nucleolysin TIAR	5	5	5	5	5	3	2	3	2	3	3	2	3	2	3	82.1314	39.0418	45.7927	42.7035	49.5922
Q01105	Protein SET	16	16	16	16	16	6	5	5	4	4	6	5	5	4	4	117.718	90.2914	86.9598	76.1151	55.612
Q01130	Serine/arginine-rich splicing factor 2	13	13	13	13	13	2	4	4	1	1	2	4	4	1	1	138.351	147.602	124.059	82.8551	52.3631
Q01415	N-acetylgalactosamine kinase	3	3	3	3	3	1	2	2	0	0	1	2	2	0	0	18.0101	28.3067	29.6261	NaN	NaN
Q01432	AMP deaminase 3	39	39	39	39	39	22	23	22	20	16	22	23	22	20	16	478.46	415.854	395.048	431.785	505.485
Q01433	AMP deaminase 2	25	25	25	25	25	9	8	7	9	9	9	8	7	9	9	90.2002	72.6726	60.5129	76.3876	71.9874
Q01459	Di-N-acetylchitobiase	17	17	17	17	17	6	5	6	5	2	6	5	6	5	2	117.552	97.5998	93.8321	71.8077	56.7271
Q01469	Fatty acid-binding protein 5	19	19	19	19	19	9	9	9	8	9	9	9	9	8	9	703.888	510.093	469.13	535.076	312.468
Q01518	Adenylyl cyclase-associated protein 1	44	44	44	44	44	27	27	26	27	26	27	27	26	27	26	1444.93	1461.72	1571.26	1170.91	1150.66
Q01844	RNA-binding protein EWS	10	10	10	10	10	2	1	1	1	1	2	1	1	1	1	544.202	268.868	294.273	240.318	206.327
Q01968	Inositol polyphosphate 5-phosphatase OCRL	7	7	7	7	7	0	2	1	1	1	0	2	1	1	1	NaN	10.1631	6.63493	13.1628	19.08
Q02218	2-oxoglutarate dehydrogenase complex component E1	35	35	35	35	35	13	12	10	6	4	13	12	10	6	4	64.1678	53.5589	48.4741	60.289	41.7962
Q02252	Methylmalonate-semialdehyde dehydrogenase [acylating], mitochondrial	10	10	10	10	10	2	5	3	3	3	2	5	3	3	3	46.5088	46.1244	35.4965	27.8532	28.3132
Q02338	D-beta-hydroxybutyrate dehydrogenase, mitochondrial	6	6	6	6	6	2	3	3	1	0	2	3	3	1	0	36.4969	48.2645	35.9922	37.8298	NaN
Q02413	Desmoglein-1	19	19	19	19	19	14	5	3	5	6	14	5	3	5	6	22.9116	6.38523	7.81075	17.064	18.4705
Q02446	Transcription factor Sp4	2	2	2	2	2	1	1	0	1	0	1	1	0	1	0	10.3977	38.6136	NaN	66.2415	NaN
Q02447	Transcription factor Sp3	4	4	4	4	4	3	2	1	0	0	3	2	1	0	0	21.5545	9.07463	11.8898	NaN	NaN
Q02543	60S ribosomal protein L18a	16	16	16	16	16	7	6	5	6	2	7	6	5	6	2	66.028	34.8437	61.2151	40.5643	33.0703
Q02742	Beta-1,3-galactosyl-O-glycosyl-glycoprotein beta-1,6-N-acetylglucosaminyltransferase	2	2	2	2	2	0	1	0	0	0	0	1	0	0	0	NaN	12.4506	NaN	NaN	NaN
Q02750	Dual specificity mitogen-activated protein kinase kinase 1	16	16	16	16	16	7	6	8	5	6	7	6	8	5	6	100.932	105.022	125.007	91.458	92.6267
Q02790	Peptidyl-prolyl cis-trans isomerase FKBP4	21	21	21	21	21	4	6	4	2	2	4	6	4	2	2	50.7156	57.9008	52.4927	96.6613	53.8032
Q02809	Procollagen-lysine,2-oxoglutarate 5-dioxygenase 1	6	6	6	6	6	2	2	1	0	0	2	2	1	0	0	7.90283	6.9337	2.15036	NaN	NaN
Q02818	Nucleobindin-1	22	22	22	22	22	8	9	5	5	6	8	9	5	5	6	55.3636	40.592	47.639	52.3652	45.6962
Q02878	60S ribosomal protein L6	23	23	23	23	23	11	10	11	8	7	11	10	11	8	7	276.4	230.796	241.626	257.648	247.894
Q02880	DNA topoisomerase 2-beta	43	43	43	43	43	20	18	18	14	7	20	18	18	14	7	45.5182	42.9853	39.6602	31.5341	24.8674
Q02978	Mitochondrial 2-oxoglutarate/malate carrier protein	9	9	9	9	9	5	7	6	5	2	5	7	6	5	2	59.4407	149.736	164.527	103.247	112.941
Q03169	Tumor necrosis factor alpha-induced protein 2	6	6	6	6	6	6	6	5	4	1	6	6	5	4	1	53.2824	34.889	35.5677	42.1512	46.5405
Q03188	Centromere protein C	3	3	3	3	3	2	2	1	1	1	2	2	1	1	1	7.25828	13.0124	10.9715	16.4435	3.17587
Q03252	Lamin-B2	49	49	49	49	49	27	28	29	24	19	27	28	29	24	19	296.213	286.4	350.439	308.166	273.983
Q03405	Urokinase plasminogen activator surface receptor	14	14	14	14	14	6	4	6	4	2	6	4	6	4	2	51.8253	27.2654	21.569	42.4121	38.7649
Q03518	Antigen peptide transporter 1	7	7	7	7	7	2	2	2	1	2	2	2	2	1	2	21.8408	28.8978	36.0671	15.5521	12.8524
Q03519	Antigen peptide transporter 2	4	4	4	4	4	3	4	3	2	2	3	4	3	2	2	33.7078	45.499	42.8615	24.6085	9.66598
Q03591	Complement factor H-related protein 1	11	11	11	11	11	2	0	1	3	4	2	0	1	3	4	18.4811	NaN	316.663	31.8564	24.4026
Q04206	Transcription factor p65	22	22	22	22	22	8	7	8	7	5	8	7	8	7	5	93.5021	66.1164	88.6977	79.6937	78.6
Q04323	UBX domain-containing protein 1	13	13	13	13	13	4	4	4	2	2	4	4	4	2	2	49.9071	28.6932	32.5458	39.8335	18.3699
Q04446	1,4-alpha-glucan-branching enzyme	43	43	43	43	43	18	17	19	18	15	18	17	19	18	15	282.675	258.368	231.197	273.935	269.466
Q04637	Eukaryotic translation initiation factor 4 gamma 1	11	11	11	11	11	5	4	4	2	1	5	4	4	2	1	33.5839	24.5739	45.0841	19.5509	31.0207
Q04695	Keratin, type I cytoskeletal 17	8	8	8	8	8	4	5	3	4	3	4	5	3	4	3	33.6484	50.7776	32.7958	41.1378	44.4528
Q04724;Q04727	Transducin-like enhancer protein 1;Transducin-like enhancer protein 4	5	5	5	5	5	1	1	1	0	0	1	1	1	0	0	3.92111	5.02842	8.72048	NaN	NaN
Q04726	Transducin-like enhancer protein 3	14	14	14	14	14	3	3	1	0	2	3	3	1	0	2	27.2022	25.6746	32.3131	NaN	31.2129
Q04760	Lactoylglutathione lyase	16	16	16	16	16	6	4	5	4	3	6	4	5	4	3	117.63	75.1389	97.5742	79.5777	68.824
Q04837	Single-stranded DNA-binding protein, mitochondrial	14	14	14	14	14	7	5	6	5	4	7	5	6	5	4	243.235	161.657	162.125	156.283	185.786
Q04864	Proto-oncogene c-Rel	20	20	20	20	20	10	7	8	2	3	10	7	8	2	3	69.971	45.8343	39.5362	23.7483	55.7432
Q04917	14-3-3 protein eta	15	15	15	15	15	8	11	11	11	7	8	11	11	11	7	117.726	295.419	190.023	199.615	141.378
Q04941	Proteolipid protein 2	1	1	1	1	1	1	1	1	1	1	1	1	1	1	1	632.675	600.44	530.553	381.3	381.53
Q05048	Cleavage stimulation factor subunit 1	14	14	14	14	14	3	3	0	0	0	3	3	0	0	0	18.2874	11.4237	NaN	NaN	NaN
Q05086	Ubiquitin-protein ligase E3A	6	6	6	6	6	2	1	0	1	0	2	1	0	1	0	3.88803	11.6862	NaN	8.39931	NaN
Q05195	Max dimerization protein 1	4	4	4	4	4	1	1	1	0	1	1	1	1	0	1	25.0026	11.0319	22.5183	NaN	32.6738
Q05209	Tyrosine-protein phosphatase non-receptor type 12	19	19	19	19	19	9	9	9	8	5	9	9	9	8	5	55.2293	43.3744	51.4068	37.2459	43.7957
Q05315	Galectin-10	12	12	12	12	12	7	5	7	6	4	7	5	7	6	4	2841.16	3724.47	6861.32	2592.43	2974.13
Q05469	Hormone-sensitive lipase	7	7	7	7	7	2	1	3	1	2	2	1	3	1	2	26.3795	26.4061	20.2913	31.476	22.5896
Q05519	Serine/arginine-rich splicing factor 11	4	4	4	4	4	2	2	2	1	1	2	2	2	1	1	1179.92	930.383	480.287	483.722	974.619
Q05655	Protein kinase C delta type	56	56	56	56	56	31	21	18	20	18	31	21	18	20	18	254.718	219.355	222.186	199.311	198.45
Q05823	2-5A-dependent ribonuclease	18	18	18	18	18	8	1	3	1	0	8	1	3	1	0	15.8455	4.80418	18.5998	10.1358	NaN
Q06033	Inter-alpha-trypsin inhibitor heavy chain H3	7	7	7	7	7	0	0	0	2	3	0	0	0	2	3	NaN	NaN	NaN	28.3429	31.8916
Q06124	Tyrosine-protein phosphatase non-receptor type 11	21	21	21	21	21	9	9	3	5	3	9	9	3	5	3	118.168	83.5138	61.7867	83.2742	71.47
Q06187	Tyrosine-protein kinase BTK	18	18	18	18	18	8	7	7	5	4	8	7	7	5	4	48.4319	46.6477	73.8913	68.9992	61.5778
Q06203	Amidophosphoribosyltransferase	10	10	10	10	10	0	1	2	0	1	0	1	2	0	1	NaN	20.3727	9.53643	NaN	15.9124
Q06210	Glutamine--fructose-6-phosphate aminotransferase [isomerizing] 1	14	14	14	14	14	4	5	3	2	2	4	5	3	2	2	47.1038	27.3335	26.844	21.4134	25.7112
Q06323	Proteasome activator complex subunit 1	21	21	21	21	21	15	17	14	11	10	15	17	14	11	10	1074.89	892.747	753.258	364.863	527.44
Q06330	Recombining binding protein suppressor of hairless	14	14	14	14	14	5	3	4	4	2	5	3	4	4	2	20.3018	16.4747	14.7326	21.7541	15.8039
Q06481	Amyloid beta precursor like protein 2	14	14	14	14	14	1	1	1	0	0	1	1	1	0	0	12.0601	5.47509	9.22509	NaN	NaN
Q06546	GA-binding protein alpha chain	6	6	6	6	6	4	3	2	2	1	4	3	2	2	1	40.3278	18.8669	31.1129	4.59005	21.5504
Q06587;Q99496	E3 ubiquitin-protein ligase RING1;E3 ubiquitin-protein ligase RING2	1	1	1	1	1	1	1	1	1	0	1	1	1	1	0	16.9295	9.72218	9.80175	8.58012	NaN
Q06830	Peroxiredoxin-1	19	19	19	19	19	10	12	12	11	7	10	12	12	11	7	267.638	248.274	289.344	171.447	202.801
Q07020	60S ribosomal protein L18	15	15	15	15	15	7	6	7	4	5	7	6	7	4	5	150.756	94.261	114.185	86.3491	93.073
Q07021	Complement component 1 Q subcomponent-binding protein, mitochondrial	6	6	6	6	6	4	1	2	1	0	4	1	2	1	0	9.00521	7.13158	1.39736	13.528	NaN
Q07065	Cytoskeleton-associated protein 4	30	30	30	30	30	18	15	14	12	9	18	15	14	12	9	61.7977	72.0445	56.4468	57.9397	63.4667
Q07666	KH domain-containing, RNA-binding, signal transduction-associated protein 1	9	9	9	9	9	4	3	2	3	3	4	3	2	3	3	196.976	157.759	131.811	353.596	294.841
Q07812	Apoptosis regulator BAX	9	9	9	9	9	7	5	7	6	5	7	5	7	6	5	56.7606	52.1834	65.9573	74.1828	46.5089
Q07866	Kinesin light chain 1	14	14	14	14	14	9	9	7	4	1	9	9	7	4	1	72.4971	51.9219	58.6875	41.1124	58.7829
Q07890	Son of sevenless homolog 2	13	13	13	13	13	2	0	0	0	0	2	0	0	0	0	4.39211	NaN	NaN	NaN	NaN
Q07955	Serine/arginine-rich splicing factor 1	36	36	36	36	36	18	13	16	12	11	18	13	16	12	11	300.093	191.071	197.476	182.6	181.656
Q07960	Rho GTPase-activating protein 1	18	18	18	18	18	9	8	8	5	3	9	8	8	5	3	277.663	353.863	330.994	265.585	257.5
Q08170	Serine/arginine-rich splicing factor 4	14	14	14	14	14	8	3	5	3	3	8	3	5	3	3	95.9737	147.604	103.75	111.939	45.6475
Q08188	Protein-glutamine gamma-glutamyltransferase E	5	5	5	5	5	3	1	1	0	0	3	1	1	0	0	19.3073	23.4944	9.73441	NaN	NaN
Q08209	Protein phosphatase 3 catalytic subunit alpha	15	15	15	15	15	10	14	13	12	10	10	14	13	12	10	88.6897	179.714	178.313	108.339	127.127
Q08211	ATP-dependent RNA helicase A	35	35	35	35	35	18	18	20	13	12	18	18	20	13	12	160.907	198.206	191.139	181.306	141.639
Q08257	Quinone oxidoreductase	7	7	7	7	7	3	6	6	4	2	3	6	6	4	2	23.8103	50.2289	23.0659	20.9371	28.9212
Q08378	Golgin subfamily A member 3	10	10	10	10	10	6	4	2	0	1	6	4	2	0	1	7.49166	5.37279	7.16438	NaN	7.82337
Q08379	Golgin subfamily A member 2	4	4	4	4	4	1	2	3	3	1	1	2	3	3	0	16.1708	8.42112	5.9207	4.60302	NaN
Q08380	Galectin-3-binding protein	9	9	9	9	9	2	5	1	3	2	2	5	1	3	2	22.9369	34.4988	12.5121	19.3356	18.0937
Q08426	Peroxisomal bifunctional enzyme	8	8	8	8	8	1	0	0	0	0	1	0	0	0	0	15.0697	NaN	NaN	NaN	NaN
Q08477	Cytochrome P450 4F3	26	26	26	26	26	12	12	12	12	11	12	12	12	12	11	1153.39	856.983	1181.03	1101.48	1225.78
Q08554	Desmocollin-1	6	6	6	6	6	6	3	2	3	2	6	3	2	3	2	76.2815	19.4249	24.1846	23.9147	28.5196
Q08722	Leukocyte surface antigen CD47	8	8	8	8	8	5	3	2	3	3	5	3	2	3	3	326.386	269.077	242.206	278.232	271.936
Q08752	Peptidyl-prolyl cis-trans isomerase D	11	11	11	11	11	5	4	4	3	1	5	4	4	3	1	20.0952	32.3424	25.0028	26.5687	25.6587
Q08945	FACT complex subunit SSRP1	26	26	26	26	26	6	4	7	6	1	6	4	7	6	1	31.586	29.118	29.6152	15.2371	43.6054
Q08AM6	Protein VAC14 homolog	3	3	3	3	3	0	2	1	0	0	0	2	1	0	0	NaN	7.47015	6.59134	NaN	NaN
Q08ET2	Sialic acid-binding Ig-like lectin 14	19	19	19	19	19	9	8	11	9	8	9	8	11	9	8	309.547	112.557	192.403	194.798	158.495
Q08J23	RNA cytosine C(5)-methyltransferase NSUN2	7	7	7	7	7	3	3	3	3	2	3	3	3	3	2	12.7377	16.2694	11.4288	11.0768	13.0692
Q09028	Histone-binding protein RBBP4	17	17	17	17	17	4	6	5	6	3	4	6	5	6	3	36.6737	23.7936	36.5986	13.8065	16.2641
Q09161	Nuclear cap-binding protein subunit 1	11	11	11	11	11	5	3	4	2	1	5	3	4	2	1	12.4931	14.164	10.9161	13.1317	11.0403
Q09472	Histone acetyltransferase p300	10	10	10	10	10	2	3	1	1	1	2	3	1	1	1	21.7274	26.8634	27.4735	109.02	41.3767
Q09666	Neuroblast differentiation-associated protein AHNAK	7	7	7	7	7	0	0	1	0	0	0	0	1	0	0	NaN	NaN	8.89388	NaN	NaN
Q0VD83	Apolipoprotein B receptor	57	57	57	57	57	22	16	12	14	9	22	16	12	14	9	214.29	124.298	128.22	109.101	99.9609
Q0VDG4	Secernin-3	6	6	6	6	6	3	2	1	1	0	3	2	1	1	0	12.3505	7.58413	6.94025	6.51845	NaN
Q0VGL1	Ragulator complex protein LAMTOR4	4	4	4	4	4	1	2	1	1	1	1	2	1	1	1	83.9	233.557	136.399	73.9056	81.7434
Q10471	Polypeptide N-acetylgalactosaminyltransferase 2	14	14	14	14	14	1	2	0	1	1	1	2	0	1	1	42.1938	32.4202	NaN	25.0561	1669.36
Q10472	Polypeptide N-acetylgalactosaminyltransferase 1	13	13	13	13	13	7	3	4	2	2	7	3	4	2	2	33.9493	32.2347	24.2012	41.3069	39.8224
Q10567	AP-1 complex subunit beta-1	17	17	17	17	17	6	9	7	8	6	6	9	7	8	6	192.908	196.808	176.958	154.406	211.301
Q10570	Cleavage and polyadenylation specificity factor subunit 1	14	14	14	14	14	3	4	4	1	2	3	4	4	1	2	158.502	79.314	92.3749	52.7836	143.213
Q10588	ADP-ribosyl cyclase/cyclic ADP-ribose hydrolase 2	20	20	20	20	20	10	8	8	10	8	10	8	8	10	8	1993.67	1741.2	1080.84	1572.44	1644.26
Q10589	Bone marrow stromal antigen 2	2	2	2	2	2	2	1	1	0	0	2	1	1	0	0	18.6758	28.0876	17.2371	NaN	NaN
Q12765	Secernin-1	17	17	17	17	17	4	5	5	4	3	4	5	5	4	3	42.3008	37.937	35.9417	32.2236	27.2885
Q12768	WASH complex subunit 5	22	22	22	22	22	5	11	7	6	3	5	11	7	6	3	38.5664	38.8682	39.3501	72.7981	69.2735
Q12802	A-kinase anchor protein 13	21	21	21	21	21	8	5	3	2	4	8	5	3	2	4	32.329	23.3929	24.2887	26.8976	29.0972
Q12846	Syntaxin-4	9	9	9	9	9	5	4	6	3	1	5	4	6	3	1	20.2375	16.1491	17.9248	16.1152	13.4713
Q12851	Mitogen-activated protein kinase kinase kinase kinase 2	3	3	3	3	3	1	0	0	0	0	1	0	0	0	0	2.89698	NaN	NaN	NaN	NaN
Q12874	Splicing factor 3A subunit 3	13	13	13	13	13	5	4	3	4	2	5	4	3	4	2	41.0132	50.8494	46.9752	41.6579	31.1006
Q12882	Dihydropyrimidine dehydrogenase [NADP(+)]	51	51	51	51	51	14	8	11	6	3	14	8	11	6	3	51.6497	44.3986	56.9063	40.6579	67.7972
Q12904	Aminoacyl tRNA synthase complex-interacting multifunctional protein 1	13	13	13	13	13	6	4	4	2	1	6	4	4	2	1	143.271	57.2105	99.6266	75.2294	221.922
Q12905	Interleukin enhancer-binding factor 2	12	12	12	12	12	7	8	7	6	3	7	8	7	6	3	90.5282	143.393	160.154	116.54	126.433
Q12906	Interleukin enhancer-binding factor 3	11	11	11	11	11	9	9	9	7	7	9	9	9	7	7	77.4077	76.5881	90.9386	73.6921	80.5654
Q12907	Vesicular integral-membrane protein VIP36	19	19	19	19	19	8	7	6	7	5	8	7	6	7	5	267.294	265.498	233.097	230.389	306.559
Q12912	Inositol 1,4,5-triphosphate receptor associated 2	17	17	17	17	17	4	1	0	2	0	4	1	0	2	0	27.8239	17.999	NaN	19.5339	NaN
Q12913	Receptor-type tyrosine-protein phosphatase eta	52	52	52	52	52	31	28	24	26	24	31	28	24	26	24	309.012	214.333	189.08	199.552	179.205
Q12959	Disks large homolog 1	10	10	10	10	10	1	3	2	2	1	1	3	2	2	1	26.006	14.4623	15.1186	26.8535	7.60939
Q12965	Unconventional myosin-Ie	2	2	2	2	2	2	2	2	2	2	2	2	2	2	2	324.01	242.963	211.899	231.87	184.598
Q12972	Nuclear inhibitor of protein phosphatase 1	3	3	3	3	3	1	0	1	0	0	1	0	1	0	0	19.0465	NaN	27.7025	NaN	NaN
Q12974;Q93096	Protein tyrosine phosphatase type IVA 2;Protein tyrosine phosphatase type IVA 1	3	3	3	3	3	2	2	3	3	1	2	2	3	3	1	32.6248	44.5813	32.9762	30.2952	40.693
Q12979	Active breakpoint cluster region-related protein	12	12	12	12	12	6	5	5	6	5	6	5	5	6	5	26.3794	52.0267	41.1546	45.4244	43.8101
Q12982	BCL2/adenovirus E1B 19 kDa protein-interacting protein 2	6	6	6	6	6	2	1	1	0	1	2	1	1	0	1	21.89	14.3965	6.82071	NaN	28.5846
Q12996	Cleavage stimulation factor subunit 3	9	9	9	9	9	5	2	1	2	1	5	2	1	2	1	46.2399	22.0401	26.321	26.9501	33.9807
Q13011	Delta(3,5)-Delta(2,4)-dienoyl-CoA isomerase, mitochondrial	6	6	6	6	6	3	4	3	3	1	3	4	3	3	1	17.9824	29.8672	24.5035	17.5956	23.5253
Q13033	Striatin-3	10	10	10	10	10	2	2	2	2	2	2	2	2	2	2	30.1858	32.7592	22.7908	30.1082	13.3593
Q13043	Serine/threonine-protein kinase 4	28	28	28	28	28	14	14	15	14	9	14	14	15	14	9	123.507	139.499	161.097	195.768	181.714
Q13045	Protein flightless-1 homolog	45	45	45	45	45	17	17	18	17	14	17	17	18	17	14	315.571	311.533	294.067	276.051	313.133
Q13057	Bifunctional coenzyme A synthase	9	9	9	9	9	4	6	5	5	5	4	6	5	5	5	32.4737	32.509	40.4465	31.0909	21.4091
Q13085	Acetyl-CoA carboxylase 1	14	14	14	14	14	2	3	0	1	1	2	3	0	1	1	8.45147	8.28951	NaN	10.1761	9.31597
Q13094	Lymphocyte cytosolic protein 2	23	23	23	23	23	16	15	12	12	8	16	15	12	12	8	87.2935	80.5325	96.1632	74.4737	84.1032
Q13098	COP9 signalosome complex subunit 1	6	6	6	6	6	3	3	3	3	3	3	3	3	3	3	34.4517	35.908	47.2306	41.8184	47.1733
Q13107	Ubiquitin carboxyl-terminal hydrolase 4	10	10	10	10	10	2	2	4	2	1	2	2	4	2	1	67.3433	71.8649	29.8986	31.672	54.1506
Q13114	TNF receptor-associated factor 3	7	7	7	7	7	1	1	0	1	0	1	1	0	1	0	23.0137	4.51879	NaN	2.58579	NaN
Q13126	S-methyl-5'-thioadenosine phosphorylase	20	20	20	20	20	11	8	6	8	4	11	8	6	8	4	38.6872	57.461	49.3913	47.1837	48.677
Q13131	5'-AMP-activated protein kinase catalytic subunit alpha-1	16	16	16	16	16	5	6	5	3	2	5	6	5	3	2	75.8522	56.0354	75.0951	69.1011	52.8582
Q13136	Liprin-alpha-1	10	10	10	10	10	5	1	0	1	1	5	1	0	1	1	8.04246	4.29989	NaN	2.5815	9.81109
Q13137	Calcium-binding and coiled-coil domain-containing protein 2	14	14	14	14	14	3	1	1	0	0	3	1	1	0	0	11.269	13.4917	6.50099	NaN	NaN
Q13148	TAR DNA-binding protein 43	8	8	8	8	8	3	3	4	2	1	3	3	4	2	1	32.7787	48.0899	45.1147	25.8836	49.1068
Q13151	Heterogeneous nuclear ribonucleoprotein A0	12	12	12	12	12	3	4	4	2	2	3	4	4	2	2	32.175	32.6665	47.0489	42.1696	21.7736
Q13153	Serine/threonine-protein kinase PAK 1	13	13	13	13	13	8	7	8	7	5	8	7	8	7	5	87.2192	103.453	92.7622	52.2612	82.7584
Q13155	Aminoacyl tRNA synthase complex-interacting multifunctional protein 2	6	6	6	6	6	2	1	1	1	0	2	1	1	1	0	24.9664	24.4976	17.7959	32.4761	NaN
Q13162	Peroxiredoxin-4	11	11	11	11	11	6	4	4	4	2	6	4	4	4	2	37.5512	29.122	24.4076	27.6599	20.9147
Q13177	Serine/threonine-protein kinase PAK 2	17	17	17	17	17	11	12	12	7	4	11	12	12	7	4	158.853	130.516	103.322	71.4595	65.7065
Q13185	Chromobox protein homolog 3	14	14	14	14	14	5	6	5	6	5	5	6	5	6	5	290.199	200.529	170.001	192.328	223.576
Q13190	Syntaxin-5	5	5	5	5	5	1	1	0	2	1	1	1	0	2	1	43.9764	26.2102	NaN	60.7725	55.6612
Q13200	26S proteasome non-ATPase regulatory subunit 2	35	35	35	35	35	18	20	22	9	9	18	20	22	9	9	61.124	84.5784	74.3202	66.8641	65.8422
Q13217	DnaJ homolog subfamily C member 3	28	28	28	28	28	6	7	4	5	6	6	7	4	5	6	108.28	63.4358	52.6011	71.2719	77.5111
Q13231	Chitotriosidase-1	43	43	43	43	43	15	14	13	15	12	15	14	13	15	12	2567.23	1562.13	1631.57	1671.25	1610.1
Q13232	Nucleoside diphosphate kinase 3	6	6	6	6	6	1	0	2	0	0	0	0	2	0	0	NaN	NaN	1	NaN	NaN
Q13242	Serine/arginine-rich splicing factor 9	8	8	8	8	8	4	3	4	3	1	4	3	4	3	1	7.32548	15.0588	12.593	10.8881	4.72106
Q13247	Serine/arginine-rich splicing factor 6	5	5	5	5	5	4	3	2	1	2	4	3	2	1	2	48.875	54.825	42.0231	34.9104	57.0909
Q13263	Transcription intermediary factor 1-beta	14	14	14	14	14	4	4	3	2	2	4	4	3	2	2	21.5079	15.2608	16.0764	8.1514	10.7753
Q13277	Syntaxin-3	19	19	19	19	19	9	6	5	8	6	9	6	5	8	6	86.1147	49.1243	36.0065	49.6102	39.6695
Q13283	Ras GTPase-activating protein-binding protein 1	5	5	5	5	5	0	1	1	0	0	0	1	1	0	0	NaN	18.6488	2.70157	NaN	NaN
Q13287	N-myc-interactor	32	32	32	32	32	16	17	12	12	6	16	17	12	12	6	127.848	90.3402	79.8929	83.2676	58.4601
Q13303	Voltage-gated potassium channel subunit beta-2	22	22	22	22	22	10	9	7	9	6	10	9	7	9	6	132.974	143.765	132.577	120.017	128.441
Q13310	Polyadenylate-binding protein 4	9	9	9	9	9	4	3	3	4	3	4	3	3	4	3	22.643	16.6045	9.81328	19.3038	32.6044
Q13315	Serine-protein kinase ATM	9	9	9	9	9	2	4	2	1	0	2	4	2	1	0	10.9015	9.97972	7.61016	11.9358	NaN
Q13347	Eukaryotic translation initiation factor 3 subunit I	14	14	14	14	14	6	6	6	4	7	6	6	6	4	7	51.3925	50.4808	62.5476	59.0183	46.4774
Q13362;Q14738	Serine/threonine-protein phosphatase 2A 56 kDa regulatory subunit gamma isoform;Serine/threonine-protein phosphatase 2A 56 kDa regulatory subunit delta isoform	1	1	1	1	1	1	1	1	0	0	1	1	1	0	0	16.0152	20.8284	12.89	NaN	NaN
Q13363	C-terminal-binding protein 1	4	4	4	4	4	0	1	2	0	0	0	1	2	0	0	NaN	20.7527	27.6231	NaN	NaN
Q13393	Phospholipase D1	29	29	29	29	29	6	9	7	5	4	6	9	7	5	4	57.6256	56.302	78.6313	67.5154	137.452
Q13404	Ubiquitin-conjugating enzyme E2 variant 1	12	12	12	12	12	4	6	6	6	5	4	6	6	6	5	63.2083	87.3661	112.243	96.6778	106.646
Q13409	Cytoplasmic dynein 1 intermediate chain 2	17	17	17	17	17	5	4	5	4	4	5	4	5	4	4	106.962	55.2232	54.6403	51.0869	54.7428
Q13418	Integrin-linked protein kinase	25	25	25	25	25	6	4	2	2	2	6	4	2	2	2	126.13	90.0727	94.6629	79.5828	91.2933
Q13422	DNA-binding protein Ikaros	10	10	10	10	10	0	1	1	0	1	0	1	1	0	1	NaN	133.888	2.60107	NaN	112.249
Q13423	NAD(P) transhydrogenase, mitochondrial	23	23	23	23	23	14	15	14	14	10	14	15	14	14	10	81.222	113.12	116.755	101.791	80.7113
Q13425	Beta-2-syntrophin	2	2	2	2	2	0	1	1	0	0	0	1	1	0	0	NaN	13.4948	19.2966	NaN	NaN
Q13426	DNA repair protein XRCC4	6	6	6	6	6	3	2	2	1	1	3	2	2	1	1	32.1746	20.8259	28.9291	35.4527	45.4643
Q13427	Peptidyl-prolyl cis-trans isomerase G	7	7	7	7	7	2	2	0	0	0	2	2	0	0	0	10.4348	3.07741	NaN	NaN	NaN
Q13432	Protein unc-119 homolog A	4	4	4	4	4	1	1	1	0	0	1	1	1	0	0	50.7055	44.5525	35.4913	NaN	NaN
Q13435	Splicing factor 3B subunit 2	11	11	11	11	11	5	5	4	3	3	5	5	4	3	3	56.1672	50.1056	45.5793	35.6505	39.4842
Q13442	28 kDa heat- and acid-stable phosphoprotein	8	8	8	8	8	5	4	4	2	0	5	4	4	2	0	10.1085	9.40867	9.96511	2.90837	NaN
Q13443	Disintegrin and metalloproteinase domain-containing protein 9	12	12	12	12	12	1	1	1	1	0	1	1	1	1	0	13.9913	3.81791	2.87148	27.5188	NaN
Q13451	Peptidyl-prolyl cis-trans isomerase FKBP5	31	31	31	31	31	5	6	6	3	3	5	6	6	3	3	50.6959	66.1666	32.4562	27.722	68.8364
Q13459	Unconventional myosin-IXb	27	27	27	27	27	13	13	12	8	7	13	13	12	8	7	48.7343	43.6246	46.8637	56.9281	42.9173
Q13464	Rho-associated protein kinase 1	100	100	100	100	100	38	30	34	31	22	38	30	34	31	22	197.075	133.272	138.038	125.754	139.396
Q13478	Interleukin-18 receptor 1	9	9	9	9	9	3	2	1	1	1	3	2	1	1	1	14.4111	13.9177	5.75892	8.8723	26.0532
Q13488	V-type proton ATPase 116 kDa subunit a 3	22	22	22	22	22	13	15	11	10	11	13	15	11	10	11	147.369	228.313	225.142	159.651	216.563
Q13490	Baculoviral IAP repeat-containing protein 2	6	6	6	6	6	2	1	1	1	0	2	1	1	1	0	10.4254	7.83997	14.7328	38.7494	NaN
Q13492	Phosphatidylinositol-binding clathrin assembly protein	10	10	10	10	10	6	6	6	7	4	6	6	6	7	4	109.259	127.937	127.991	136.501	151.401
Q13501	Sequestosome-1	12	12	12	12	12	4	3	3	2	2	4	3	3	2	2	5.68412	6.25545	8.02532	1.76259	19.6192
Q13510	Acid ceramidase	21	21	21	21	21	9	10	10	8	6	9	10	10	8	6	215.085	236.833	234.937	151.957	147.594
Q13526	Peptidyl-prolyl cis-trans isomerase NIMA-interacting 1	13	13	13	13	13	2	3	0	1	0	2	3	0	1	0	9.68097	12.8492	NaN	9.28988	NaN
Q13546	Receptor-interacting serine/threonine-protein kinase 1	11	11	11	11	11	5	3	4	2	1	5	3	4	2	1	28.976	24.7929	17.978	18.8879	30.2153
Q13547	Histone deacetylase 1	12	12	12	12	12	5	5	6	4	2	5	5	6	4	2	97.8663	88.995	112.563	64.9094	89.1497
Q13555	Calcium/calmodulin-dependent protein kinase type II subunit gamma	18	18	18	18	18	6	6	5	6	3	6	6	5	6	3	46.5202	32.1579	31.8846	33.8102	39.0977
Q13561	Dynactin subunit 2	23	23	23	23	23	11	12	12	15	7	11	12	12	15	7	44.5168	74.0031	74.5015	72.9601	66.006
Q13564	NEDD8-activating enzyme E1 regulatory subunit	19	19	19	19	19	7	5	3	3	6	7	5	3	3	6	55.1178	58.5695	41.6149	40.1797	43.1541
Q13572	Inositol-tetrakisphosphate 1-kinase	1	1	1	1	1	0	1	0	0	0	0	1	0	0	0	NaN	10.94	NaN	NaN	NaN
Q13574	Diacylglycerol kinase zeta	9	9	9	9	9	1	3	0	0	0	0	3	0	0	0	NaN	1	NaN	NaN	NaN
Q13576	Ras GTPase-activating-like protein IQGAP2	40	40	40	40	40	22	21	23	18	14	22	21	23	18	14	148.827	111.051	142.443	112.333	92.0144
Q13586	Stromal interaction molecule 1	26	26	26	26	26	7	8	7	7	4	7	8	7	7	4	83.846	60.5614	63.8598	68.146	45.0789
Q13595	Transformer-2 protein homolog alpha	6	6	6	6	6	2	1	2	2	1	2	1	2	2	1	11.7557	4.89043	23.8962	10.6437	65.5679
Q13596	Sorting nexin-1	14	14	14	14	14	10	8	8	5	6	10	8	8	5	6	22.0705	23.4604	28.4471	25.3805	16.5316
Q13613	Myotubularin-related protein 1	7	7	7	7	7	1	0	1	0	1	1	0	1	0	1	43.0122	NaN	33.2474	NaN	48.9983
Q13615	Myotubularin-related protein 3	18	18	18	18	18	9	7	4	4	4	9	7	4	4	4	33.5253	21.5867	29.0879	31.663	22.1631
Q13616	Cullin-1	10	10	10	10	10	1	2	2	0	1	1	2	2	0	1	59.4206	21.1957	23.5058	NaN	15.6345
Q13617	Cullin-2	9	9	9	9	9	3	3	3	1	2	3	3	3	1	2	18.881	17.9986	17.9555	9.2487	11.3553
Q13618	Cullin-3	34	34	34	34	34	17	13	15	8	9	17	13	15	8	9	108.18	85.9037	77.0995	83.608	127.374
Q13620	Cullin-4B	23	23	23	23	23	7	3	4	6	2	7	3	4	6	2	60.678	47.6115	51.2513	48.5365	28.0121
Q13627	Dual specificity tyrosine-phosphorylation-regulated kinase 1A	16	16	16	16	16	4	4	2	2	1	4	4	2	2	1	53.1365	19.8663	22.6746	45.1182	12.2775
Q13630	GDP-L-fucose synthase	9	9	9	9	9	3	3	3	3	2	3	3	3	3	2	146.296	202.593	161.313	124.838	68.837
Q13636	Ras-related protein Rab-31	17	17	17	17	17	11	10	10	8	6	11	10	10	8	6	190.886	175.949	132.164	130.327	145.594
Q13637	Ras-related protein Rab-32	15	15	15	15	15	6	6	7	7	5	6	6	7	7	5	132.312	244.069	208.821	228.103	165.926
Q13643	Four and a half LIM domains protein 3	17	17	17	17	17	7	3	4	4	2	7	3	4	4	2	122.013	52.5209	69.954	46.0616	46.4098
Q13724	Mannosyl-oligosaccharide glucosidase	22	22	22	22	22	9	14	11	4	3	9	14	11	4	3	58.7208	94.6228	90.0809	71.5234	73.7719
Q13797	Integrin alpha-9	18	18	18	18	18	0	2	1	1	2	0	2	1	1	2	NaN	12.3966	90.7423	49.196	85.6945
Q13813	Spectrin alpha chain, non-erythrocytic 1	204	204	204	204	204	94	81	86	74	61	94	81	86	74	61	567.284	509.267	481.116	512.526	465.644
Q13825	Methylglutaconyl-CoA hydratase, mitochondrial	1	1	1	1	1	1	0	0	0	0	1	0	0	0	0	21.87	NaN	NaN	NaN	NaN
Q13835	Plakophilin-1	3	3	3	3	3	3	0	1	0	0	3	0	1	0	0	26.2604	NaN	3.77302	NaN	NaN
Q13838	Spliceosome RNA helicase DDX39B	13	13	13	13	13	5	2	4	3	3	5	2	4	3	3	100.818	55.9528	55.5735	63.9718	45.5596
Q13867	Bleomycin hydrolase	23	23	23	23	23	4	7	3	3	3	4	7	3	3	3	57.3421	71.3822	31.205	51.7781	31.3735
Q13868	Exosome complex component RRP4	3	3	3	3	3	1	0	1	1	1	1	0	1	1	1	4.22136	NaN	11.6084	7.43082	13.0486
Q13884	Beta-1-syntrophin	4	4	4	4	4	1	0	1	1	0	1	0	1	1	0	18.9645	NaN	28.1687	38.6535	NaN
Q13907	Isopentenyl-diphosphate Delta-isomerase 1	1	1	1	1	1	0	0	1	0	0	0	0	1	0	0	NaN	NaN	4.11889	NaN	NaN
Q13951	Core-binding factor subunit beta	7	7	7	7	7	1	4	3	4	2	1	4	3	4	2	34.392	30.9957	37.9132	30.9511	71.4284
Q13952	Nuclear transcription factor Y subunit gamma	3	3	3	3	3	1	1	1	1	1	1	1	1	1	1	39.0706	81.3416	70.7868	90.4967	76.4195
Q14005	Pro-interleukin-16	20	20	20	20	20	12	10	12	11	7	12	10	12	11	7	336.664	318.438	384.12	306.403	275.861
Q14008	Cytoskeleton-associated protein 5	20	20	20	20	20	7	5	5	4	3	7	5	5	4	3	27.2221	31.9125	20.4308	29.8649	23.7757
Q14011	Cold-inducible RNA-binding protein	1	1	1	1	1	1	1	1	0	0	1	1	1	0	0	14.5509	7.99276	14.6008	NaN	NaN
Q14019	Coactosin-like protein	20	20	20	20	20	12	15	14	16	10	12	15	14	16	10	1546.41	1550.13	2155.46	2020.81	2214.38
Q14088	Ras-related protein Rab-33A	3	3	3	3	3	2	3	2	2	1	2	3	2	2	1	115.546	127.841	71.2153	66.3701	74.7481
Q14103	Heterogeneous nuclear ribonucleoprotein D0	31	31	31	31	31	11	9	11	13	9	11	9	11	13	9	1245.24	640.14	791.961	553.033	870.844
Q14108	Lysosome membrane protein 2	9	9	9	9	9	1	1	1	1	0	1	1	1	1	0	24.3193	12.6847	14.213	32.4503	NaN
Q14116	Interleukin-18	10	10	10	10	10	4	4	3	2	2	4	4	3	2	2	139.179	103.791	131.577	81.2854	97.9019
Q14119	Vascular endothelial zinc finger 1	3	3	3	3	3	3	0	1	0	0	3	0	1	0	0	3.75771	NaN	3.26304	NaN	NaN
Q14139	Ubiquitin conjugation factor E4 A	1	1	1	1	1	1	1	1	1	1	1	1	1	1	1	26.5424	27.3246	18.1896	35.1959	29.4737
Q14141	Septin-6	22	22	22	22	22	7	7	6	8	6	7	7	6	8	6	122.999	84.351	86.3363	98.9501	118.817
Q14151	Scaffold attachment factor B2	7	7	7	7	7	1	1	1	1	1	1	1	1	1	1	8426.01	10230.6	9183.66	19029.6	20895.7
Q14152	Eukaryotic translation initiation factor 3 subunit A	91	91	91	91	91	22	20	16	18	10	22	20	16	18	10	142.771	89.5588	96.2211	71.2208	92.6548
Q14156	Protein EFR3 homolog A	3	3	3	3	3	1	1	0	0	0	1	1	0	0	0	5.44167	9.91842	NaN	NaN	NaN
Q14161	ARF GTPase-activating protein GIT2	21	21	21	21	21	13	10	15	15	7	13	10	15	15	7	107.446	85.481	101.507	121.931	82.7057
Q14165	Malectin	14	14	14	14	14	7	8	7	7	4	7	8	7	7	4	108.518	172.236	175.897	115.011	114.344
Q14166	Tubulin--tyrosine ligase-like protein 12	15	15	15	15	15	8	8	10	8	7	8	8	10	8	7	79.5762	89.1353	74.9987	71.993	70.7066
Q14203	Dynactin subunit 1	35	35	35	35	35	15	18	14	12	10	15	18	14	12	10	80.4275	58.1834	90.0338	79.1343	75.6697
Q14204	Cytoplasmic dynein 1 heavy chain 1	158	158	158	158	158	63	70	75	53	49	63	70	75	53	49	173.923	235.009	238.196	218.092	236.821
Q14232	Translation initiation factor eIF-2B subunit alpha	5	5	5	5	5	2	2	2	2	1	2	2	2	2	1	7.59118	14.8322	7.86719	10.3797	5.87513
Q14240	Eukaryotic initiation factor 4A-II	8	8	8	8	8	1	4	5	3	2	1	4	5	3	2	21.5209	89.1319	53.407	38.9907	70.9381
Q14254	Flotillin-2	29	29	29	29	29	19	20	20	18	15	19	20	20	18	15	182.056	277.594	301.89	283.428	270.812
Q14258	E3 ubiquitin/ISG15 ligase TRIM25	25	25	25	25	25	10	10	8	9	4	10	10	8	9	4	52.6459	49.0375	33.5486	34.6235	43.8974
Q14289	Protein-tyrosine kinase 2-beta	20	20	20	20	20	7	11	12	6	2	7	11	12	6	2	67.2465	65.3334	74.2224	51.3413	39.6563
Q14314	Fibroleukin	35	35	35	35	35	15	9	11	10	3	15	9	11	10	3	119.809	111.612	122.199	88.863	100.742
Q14315	Filamin-C	1	1	1	1	1	1	1	1	1	1	1	1	1	1	1	1995.09	1783.56	1797.54	1005.47	1407.29
Q14318	Peptidyl-prolyl cis-trans isomerase FKBP8	4	4	4	4	4	1	1	1	1	1	1	1	1	1	1	57.2155	69.8186	45.4481	47.2397	35.5264
Q14331	Protein FRG1	5	5	5	5	5	1	1	1	0	0	1	1	1	0	0	8.27508	5.06717	3.25869	NaN	NaN
Q14344	Guanine nucleotide-binding protein subunit alpha-13	21	21	21	21	21	6	9	6	5	5	6	9	6	5	5	64.967	79.953	87.8977	74.6972	67.17
Q14376	UDP-glucose 4-epimerase	9	9	9	9	9	1	1	1	0	1	1	1	1	0	1	11.5844	42.4981	37.5021	NaN	4.23446
Q14444	Caprin-1	12	12	12	12	12	7	5	5	3	2	7	5	5	3	2	21.5216	14.0805	12.6852	6.50446	11.4906
Q14498	RNA-binding protein 39	14	14	14	14	14	9	5	5	4	5	9	5	5	4	5	82.8809	76.3661	75.6239	72.8833	106.609
Q14520	Hyaluronan-binding protein 2	7	7	7	7	7	0	0	0	2	1	0	0	0	2	1	NaN	NaN	NaN	32.3762	17.1721
Q14525;Q15323	Keratin, type I cuticular Ha3-II;Keratin, type I cuticular Ha1	2	2	2	2	2	0	1	1	0	0	0	1	1	0	0	NaN	16.6992	1.013	NaN	NaN
Q14554	Protein disulfide-isomerase A5	18	18	18	18	18	7	4	3	4	3	7	4	3	4	3	46.6408	28.8908	21.1527	52.8529	65.0199
Q14558	Phosphoribosyl pyrophosphate synthase-associated protein 1	8	8	8	8	8	3	2	3	2	1	3	2	3	2	1	15.037	16.083	12.3182	14.183	31.0355
Q14571	Inositol 1,4,5-trisphosphate receptor type 2	24	24	24	24	24	1	1	2	0	0	1	1	2	0	0	6.0315	7.5161	10.7854	NaN	NaN
Q14624	Inter-alpha-trypsin inhibitor heavy chain H4	29	29	29	29	29	5	6	6	19	15	5	6	6	19	15	26.0466	23.0351	25.119	481.52	512.119
Q14651	Plastin-1	2	2	2	2	2	0	1	1	1	1	0	1	1	1	1	NaN	25.954	15.2798	42.6423	14.446
Q14677	Clathrin interactor 1	16	16	16	16	16	7	4	1	1	2	7	4	1	1	2	54.2348	39.7971	41.1871	17.3333	49.0281
Q14683	Structural maintenance of chromosomes protein 1A	98	98	98	98	98	46	36	35	30	20	46	36	35	30	20	238.929	172.168	163.867	149.105	186.543
Q14689	Disco-interacting protein 2 homolog A	8	8	8	8	8	1	2	0	0	1	1	2	0	0	1	1.29973	6.37031	NaN	NaN	6.7921
Q14696	LRP chaperone MESD	4	4	4	4	4	1	0	1	1	0	1	0	1	1	0	47.5036	NaN	21.1649	91.6076	NaN
Q14697	Neutral alpha-glucosidase AB	52	52	52	52	52	25	22	22	19	16	25	22	22	19	16	560.455	545.657	522.275	538.916	483.409
Q14728	Major facilitator superfamily domain-containing protein 10	7	7	7	7	7	2	2	3	2	2	2	2	3	2	2	39.984	51.1667	66.0236	28.2054	38.2567
Q14739	Delta(14)-sterol reductase LBR	27	27	27	27	27	14	13	11	11	8	14	13	11	11	8	947.487	671.321	835.709	620.715	617.245
Q14764	Major vault protein	49	49	49	49	49	27	29	29	30	20	27	29	29	30	20	111.168	195.552	145.007	127.353	148.539
Q14789	Golgin subfamily B member 1	7	7	7	7	7	2	0	1	0	0	2	0	1	0	0	16.8625	NaN	9.77694	NaN	NaN
Q14790	Caspase-8	10	10	10	10	10	5	3	6	3	2	5	3	6	3	2	43.8735	45.7211	41.1293	54.6488	43.8066
Q14839	Chromodomain-helicase-DNA-binding protein 4	29	29	29	29	29	4	2	2	2	1	4	2	2	2	1	94.6838	30.7505	34.9523	59.9607	32.1265
Q14847	LIM and SH3 domain protein 1	19	19	19	19	19	11	11	13	10	11	11	11	13	10	11	901.968	1042.56	1148.01	732.322	872.719
Q14914	Prostaglandin reductase 1	4	4	4	4	4	1	2	1	2	1	1	2	1	2	1	1.26624	29.8051	16.9528	44.0057	28.2198
Q14919	Dr1-associated corepressor	2	2	2	2	2	1	1	1	1	2	1	1	1	1	2	63.3356	81.1791	69.9319	61.6359	90.3077
Q14966	Zinc finger protein 638	6	6	6	6	6	0	0	1	0	0	0	0	1	0	0	NaN	NaN	3.67325	NaN	NaN
Q14974	Importin subunit beta-1	20	20	20	20	20	9	12	12	11	6	9	12	12	11	6	207.385	630.703	436.457	299.46	335.761
Q14980	Nuclear mitotic apparatus protein 1	55	55	55	55	55	36	28	27	22	17	36	28	27	22	17	31.7334	29.623	30.4448	23.3963	23.2689
Q14BN4	Sarcolemmal membrane-associated protein	13	13	13	13	13	7	4	2	1	2	7	4	2	1	2	20.994	19.0632	11.2792	32.1908	21.6816
Q14C86	GTPase-activating protein and VPS9 domain-containing protein 1	9	9	9	9	9	3	3	4	2	2	3	3	4	2	2	21.846	14.7753	21.9988	21.4586	9.76565
Q14CX7	N-alpha-acetyltransferase 25, NatB auxiliary subunit	5	5	5	5	5	0	0	1	0	0	0	0	1	0	0	NaN	NaN	9.33717	NaN	NaN
Q15005	Signal peptidase complex subunit 2	18	18	18	18	18	5	6	4	4	5	5	6	4	4	5	179.536	269.713	301.669	231.424	169.395
Q15006	ER membrane protein complex subunit 2	3	3	3	3	3	2	1	2	1	1	2	1	2	1	1	13.2326	13.0178	12.2665	8.41404	14.9499
Q15008	26S proteasome non-ATPase regulatory subunit 6	22	22	22	22	22	11	8	9	6	5	11	8	9	6	5	76.0105	69.5818	63.9368	55.7282	39.5379
Q15018	BRISC complex subunit Abraxas 2	12	12	12	12	12	4	5	4	3	2	4	5	4	3	2	23.6756	17.3224	20.6036	23.5194	12.7485
Q15019	Septin-2	13	13	13	13	13	5	6	7	5	3	5	6	7	5	3	32.1338	28.8412	29.7488	32.5677	16.6391
[truncated: 1,422 more rows]

## Sheet: Human_1000cell_NOT_identified
# Proteins NOT identified in 1,000 human cells but detected in 4,000 cell equivalent
PG.ProteinAccessions	PG.Genes	PG.ProteinDescriptions
A0A075B6I4	IGLV10-54	Immunoglobulin lambda variable 10-54
A0A075B6P5	IGKV2-28	Immunoglobulin kappa variable 2-28
A0A075B6R2	IGHV4-4	Immunoglobulin heavy variable 4-4
A0A075B6S9	IGKV1-37	Probable non-functional immunoglobulinn kappa variable 1-37
A0A087WSX0	IGLV5-45	Immunoglobulin lambda variable 5-45
A0A0B4J1U3	IGLV1-36	Immunoglobulin lambda variable 1-36
A0A0B4J1X5	IGHV3-74	Immunoglobulin heavy variable 3-74
A0A0B4J1Y8	IGLV9-49	Immunoglobulin lambda variable 9-49
A0A0B4J1Y9	IGHV3-72	Immunoglobulin heavy variable 3-72
A0A0C4DH25	IGKV3D-20	Immunoglobulin kappa variable 3D-20
A0A0C4DH31	IGHV1-18	Immunoglobulin heavy variable 1-18
A0A0C4DH33	IGHV1-24	Immunoglobulin heavy variable 1-24
A0A0C4DH36	IGHV3-38	Probable non-functional immunoglobulin heavy variable 3-38
A0A0C4DH38	IGHV5-51	Immunoglobulin heavy variable 5-51
A0A0C4DH55	IGKV3D-7	Immunoglobulin kappa variable 3D-7
A0A0C4DH67	IGKV1-8	Immunoglobulin kappa variable 1-8
A0A0J9YX35	IGHV3-64D	Immunoglobulin heavy variable 3-64D
A0AV96	RBM47	RNA-binding protein 47
A0JNW5	BLTP3B	Bridge-like lipid transfer protein family member 3B
A1L0T0	ILVBL	2-hydroxyacyl-CoA lyase 2
A1L390	PLEKHG3	Pleckstrin homology domain-containing family G member 3
A5D8V6	VPS37C	Vacuolar protein sorting-associated protein 37C
A5PLN9	TRAPPC13	Trafficking protein particle complex subunit 13
A6NI73	LILRA5	Leukocyte immunoglobulin-like receptor subfamily A member 5
A6NI79	CCDC69	Coiled-coil domain-containing protein 69
A8CG34	POM121C	Nuclear envelope pore membrane protein POM 121C
A8MVU1	NCF1C	Putative neutrophil cytosol factor 1C
B6SEH8	ERVV-1	Endogenous retrovirus group V member 1 Env polyprotein
O00142	TK2	Thymidine kinase 2, mitochondrial
O00151	PDLIM1	PDZ and LIM domain protein 1
O00193	SMAP	Small acidic protein
O00206	TLR4	Toll-like receptor 4
O00214	LGALS8	Galectin-8
O00255	MEN1	Menin
O00273	DFFA	DNA fragmentation factor subunit alpha
O00399	DCTN6	Dynactin subunit 6
O00746	NME4	Nucleoside diphosphate kinase, mitochondrial
O14561	NDUFAB1	Acyl carrier protein, mitochondrial
O14602	EIF1AY	Eukaryotic translation initiation factor 1A, Y-chromosomal
O14647	CHD2	Chromodomain-helicase-DNA-binding protein 2
O14684	PTGES	Prostaglandin E synthase
O14733	MAP2K7	Dual specificity mitogen-activated protein kinase kinase 7
O14735	CDIPT	CDP-diacylglycerol--inositol 3-phosphatidyltransferase
O14867	BACH1	Transcription regulator protein BACH1
O14907	TAX1BP3	Tax1-binding protein 3
O14910	LIN7A	Protein lin-7 homolog A
O14929	HAT1	Histone acetyltransferase type B catalytic subunit
O14948	TFEC	Transcription factor EC
O15037	KHNYN	Protein KHNYN
O15050	TRANK1	TPR and ankyrin repeat-containing protein 1
O15083	ERC2	ERC protein 2
O15118	NPC1	NPC intracellular cholesterol transporter 1
O15126	SCAMP1	Secretory carrier-associated membrane protein 1
O15156	ZBTB7B	Zinc finger and BTB domain-containing protein 7B
O15228	GNPAT	Dihydroxyacetone phosphate acyltransferase
O15357	INPPL1	Phosphatidylinositol 3,4,5-trisphosphate 5-phosphatase 2
O15379	HDAC3	Histone deacetylase 3
O15382	BCAT2	Branched-chain-amino-acid aminotransferase, mitochondrial
O15525	MAFG	Transcription factor MafG
O43181	NDUFS4	NADH dehydrogenase [ubiquinone] iron-sulfur protein 4, mitochondrial
O43189	PHF1	PHD finger protein 1
O43292	GPAA1	Glycosylphosphatidylinositol anchor attachment 1 protein
O43402	EMC8	ER membrane protein complex subunit 8
O43464	HTRA2	Serine protease HTRA2, mitochondrial
O43493	TGOLN2	Trans-Golgi network integral membrane protein 2
O43567	RNF13	E3 ubiquitin-protein ligase RNF13
O43674	NDUFB5	NADH dehydrogenase [ubiquinone] 1 beta subcomplex subunit 5, mitochondrial
O43852	CALU	Calumenin
O43914	TYROBP	TYRO protein tyrosine kinase-binding protein
O43924	PDE6D	Retinal rod rhodopsin-sensitive cGMP 3',5'-cyclic phosphodiesterase subunit delta
O60268	KIAA0513	Uncharacterized protein KIAA0513
O60508	CDC40	Pre-mRNA-processing factor 17
O60704	TPST2	Protein-tyrosine sulfotransferase 2
O60870	KIN	DNA/RNA-binding protein KIN17
O60907	TBL1X	F-box-like/WD repeat-containing protein TBL1X
O60925	PFDN1	Prefoldin subunit 1
O75027	ABCB7	Iron-sulfur clusters transporter ABCB7, mitochondrial
O75110	ATP9A	Probable phospholipid-transporting ATPase IIA
O75140	DEPDC5	GATOR complex protein DEPDC5
O75152	ZC3H11A	Zinc finger CCCH domain-containing protein 11A
O75167	PHACTR2	Phosphatase and actin regulator 2
O75175	CNOT3	CCR4-NOT transcription complex subunit 3
O75251	NDUFS7	NADH dehydrogenase [ubiquinone] iron-sulfur protein 7, mitochondrial
O75306	NDUFS2	NADH dehydrogenase [ubiquinone] iron-sulfur protein 2, mitochondrial
O75312	ZPR1	Zinc finger protein ZPR1
O75376	NCOR1	Nuclear receptor corepressor 1
O75391	SPAG7	Sperm-associated antigen 7
O75439	PMPCB	Mitochondrial-processing peptidase subunit beta
O75494	SRSF10	Serine/arginine-rich splicing factor 10
O75503	CLN5	Ceroid-lipofuscinosis neuronal protein 5
O75530	EED	Polycomb protein EED
O75569	PRKRA	Interferon-inducible double-stranded RNA-dependent protein kinase activator A
O75586	MED6	Mediator of RNA polymerase II transcription subunit 6
O75689	ADAP1	Arf-GAP with dual PH domain-containing protein 1
O75871	CEACAM4	Carcinoembryonic antigen-related cell adhesion molecule 4
O75925	PIAS1	E3 SUMO-protein ligase PIAS1
O75976	CPD	Carboxypeptidase D
O76013	KRT36	Keratin, type I cuticular Ha6
O94842	TOX4	TOX high mobility group box family member 4
O94851	MICAL2	[F-actin]-monooxygenase MICAL2
O94966	USP19	Ubiquitin carboxyl-terminal hydrolase 19
O95104	SCAF4	SR-related and CTD-associated factor 4
O95155	UBE4B	Ubiquitin conjugation factor E4 B
O95163	ELP1	Elongator complex protein 1
O95164	UBL3	Ubiquitin-like protein 3
O95169	NDUFB8	NADH dehydrogenase [ubiquinone] 1 beta subcomplex subunit 8, mitochondrial
O95202	LETM1	Mitochondrial proton/calcium exchanger protein
O95219	SNX4	Sorting nexin-4
O95248	SBF1	Myotubularin-related protein 5
O95376	ARIH2	E3 ubiquitin-protein ligase ARIH2
O95400	CD2BP2	CD2 antigen cytoplasmic tail-binding protein 2
O95487	SEC24B	Protein transport protein Sec24B
O95619	YEATS4	YEATS domain-containing protein 4
O95633	FSTL3	Follistatin-related protein 3
O95639	CPSF4	Cleavage and polyadenylation specificity factor subunit 4
O95684	CEP43	Centrosomal protein 43
O95870	ABHD16A	Phosphatidylserine lipase ABHD16A
O95977	S1PR4	Sphingosine 1-phosphate receptor 4
O96006	ZBED1	E3 SUMO-protein ligase ZBED1
O96008	TOMM40	Mitochondrial import receptor subunit TOM40 homolog
P00352	ALDH1A1	Aldehyde dehydrogenase 1A1
P00414	MT-CO3	Cytochrome c oxidase subunit 3
P00739	HPR	Haptoglobin-related protein
P01036	CST4	Cystatin-S
P01601	IGKV1D-16	Immunoglobulin kappa variable 1D-16
P01703	IGLV1-40	Immunoglobulin lambda variable 1-40
P01732	CD8A	T-cell surface glycoprotein CD8 alpha chain
P01743	IGHV1-46	Immunoglobulin heavy variable 1-46
P01766	IGHV3-13	Immunoglobulin heavy variable 3-13
P01817	IGHV2-5	Immunoglobulin heavy variable 2-5
P01903	HLA-DRA	HLA class II histocompatibility antigen, DR alpha chain
P02452	COL1A1	Collagen alpha-1(I) chain
P02686	MBP	Myelin basic protein
P02776	PF4	Platelet factor 4
P03915	MT-ND5	NADH-ubiquinone oxidoreductase chain 5
P04070	PROC	Vitamin K-dependent protein C
P04156	PRNP	Major prion protein
P04920	SLC4A2	Anion exchange protein 2
P05067	APP	Amyloid-beta precursor protein
P05120	SERPINB2	Plasminogen activator inhibitor 2
P05154	SERPINA5	Plasma serine protease inhibitor
P05165	PCCA	Propionyl-CoA carboxylase alpha chain, mitochondrial
P06127	CD5	T-cell surface glycoprotein CD5
P07199	CENPB	Major centromere autoantigen B
P07320	CRYGD	Gamma-crystallin D
P07711	CTSL	Procathepsin L
P07738	BPGM	Bisphosphoglycerate mutase
P07951	TPM2	Tropomyosin beta chain
P08048	ZFY	Zinc finger Y-chromosomal protein
P08069	IGF1R	Insulin-like growth factor 1 receptor
P08134	RHOC	Rho-related GTP-binding protein RhoC
P08185	SERPINA6	Corticosteroid-binding globulin
P09104	ENO2	Gamma-enolase
P09234	SNRPC	U1 small nuclear ribonucleoprotein C
P09913	IFIT2	Interferon-induced protein with tetratricopeptide repeats 2
P0C2W1	FBXO45	F-box/SPRY domain-containing protein 1
P0DI81	TRAPPC2	Trafficking protein particle complex subunit 2
P0DJI8	SAA1	Serum amyloid A-1 protein
P0DOX6		Immunoglobulin mu heavy chain
P0DOY3	IGLC3	Immunoglobulin lambda constant 3
P0DTE1	IGHV3-38-3	Probable non-functional immunoglobulin heavy variable 3-38-3
P10301	RRAS	Ras-related protein R-Ras
P11226	MBL2	Mannose-binding protein C
P11308	ERG	Transcriptional regulator ERG
P12273	PIP	Prolactin-inducible protein
P12694	BCKDHA	2-oxoisovalerate dehydrogenase subunit alpha, mitochondrial
P13164	IFITM1	Interferon-induced transmembrane protein 1
P13284	IFI30	Gamma-interferon-inducible lysosomal thiol reductase
P13591	NCAM1	Neural cell adhesion molecule 1
P13929	ENO3	Beta-enolase
P14210	HGF	Hepatocyte growth factor
P14316	IRF2	Interferon regulatory factor 2
P15056	BRAF	Serine/threonine-protein kinase B-raf
P15927	RPA2	Replication protein A 32 kDa subunit
P17028	ZNF24	Zinc finger protein 24
P17066	HSPA6	Heat shock 70 kDa protein 6
P17275	JUNB	Transcription factor JunB
P17936	IGFBP3	Insulin-like growth factor-binding protein 3
P18433	PTPRA	Receptor-type tyrosine-protein phosphatase alpha
P18858	LIG1	DNA ligase 1
P19021	PAM	Peptidyl-glycine alpha-amidating monooxygenase
P19438	TNFRSF1A	Tumor necrosis factor receptor superfamily member 1A
P19447	ERCC3	General transcription and DNA repair factor IIH helicase subunit XPB
P19652	ORM2	Alpha-1-acid glycoprotein 2
P20020	ATP2B1	Plasma membrane calcium-transporting ATPase 1
P20742	PZP	Pregnancy zone protein
P20807	CAPN3	Calpain-3
P21926	CD9	CD9 antigen
P22033	MMUT	Methylmalonyl-CoA mutase, mitochondrial
P22735	TGM1	Protein-glutamine gamma-glutamyltransferase K
P23229	ITGA6	Integrin alpha-6
P23921	RRM1	Ribonucleoside-diphosphate reductase large subunit
P24311	COX7B	Cytochrome c oxidase subunit 7B, mitochondrial
P24386	CHM	Rab proteins geranylgeranyltransferase component A 1
P25105	PTAFR	Platelet-activating factor receptor
P25445	FAS	Tumor necrosis factor receptor superfamily member 6
P25686	DNAJB2	DnaJ homolog subfamily B member 2
P26927	MST1	Hepatocyte growth factor-like protein
P27449	ATP6V0C	V-type proton ATPase 16 kDa proteolipid subunit c
P27487	DPP4	Dipeptidyl peptidase 4
P27930	IL1R2	Interleukin-1 receptor type 2
P28161	GSTM2	Glutathione S-transferase Mu 2
P28288	ABCD3	ATP-binding cassette sub-family D member 3
P29353	SHC1	SHC-transforming protein 1
P29374	ARID4A	AT-rich interactive domain-containing protein 4A
P29558	RBMS1	RNA-binding motif, single-stranded-interacting protein 1
P29597	TYK2	Non-receptor tyrosine-protein kinase TYK2
P30519	HMOX2	Heme oxygenase 2
P30837	ALDH1B1	Aldehyde dehydrogenase X, mitochondrial
P31749	AKT1	RAC-alpha serine/threonine-protein kinase
P31751	AKT2	RAC-beta serine/threonine-protein kinase
P31785	IL2RG	Cytokine receptor common subunit gamma
P32969	RPL9P9	60S ribosomal protein L9
P33897	ABCD1	ATP-binding cassette sub-family D member 1
P33908	MAN1A1	Mannosyl-oligosaccharide 1,2-alpha-mannosidase IA
P35125	USP6	Ubiquitin carboxyl-terminal hydrolase 6
P35226	BMI1	Polycomb complex protein BMI-1
P35244	RPA3	Replication protein A 14 kDa subunit
P35475	IDUA	Alpha-L-iduronidase
P35542	SAA4	Serum amyloid A-4 protein
P35610	SOAT1	Sterol O-acyltransferase 1
P35858	IGFALS	Insulin-like growth factor-binding protein complex acid labile subunit
P37173	TGFBR2	TGF-beta receptor type-2
P40222	TXLNA	Alpha-taxilin
P40937	RFC5	Replication factor C subunit 5
P41227	NAA10	N-alpha-acetyltransferase 10
P42345	MTOR	Serine/threonine-protein kinase mTOR
P42356	PI4KA	Phosphatidylinositol 4-kinase alpha
P42704	LRPPRC	Leucine-rich PPR motif-containing protein, mitochondrial
P42858	HTT	Huntingtin
P42892	ECE1	Endothelin-converting enzyme 1
P42898	MTHFR	Methylenetetrahydrofolate reductase (NADPH)
P43155	CRAT	Carnitine O-acetyltransferase
P45954	ACADSB	Short/branched chain specific acyl-CoA dehydrogenase, mitochondrial
P46100	ATRX	Transcriptional regulator ATRX
P48061	CXCL12	Stromal cell-derived factor 1
P48553	TRAPPC10	Trafficking protein particle complex subunit 10
P48723	HSPA13	Heat shock 70 kDa protein 13
P48729	CSNK1A1	Casein kinase I isoform alpha
P48730	CSNK1D	Casein kinase I isoform delta
P48740	MASP1	Mannan-binding lectin serine protease 1
P48745	CCN3	CCN family member 3
P49184	DNASE1L1	Deoxyribonuclease-1-like 1
P49321	NASP	Nuclear autoantigenic sperm protein
P49336	CDK8	Cyclin-dependent kinase 8
P49427	CDC34	Ubiquitin-conjugating enzyme E2 R1
P49450	CENPA	Histone H3-like centromeric protein A
P49459	UBE2A	Ubiquitin-conjugating enzyme E2 A
P49585	PCYT1A	Choline-phosphate cytidylyltransferase A
P49643	PRIM2	DNA primase large subunit
P49768	PSEN1	Presenilin-1
P49789	FHIT	Bis(5'-adenosyl)-triphosphatase
P49790	NUP153	Nuclear pore complex protein Nup153
P49815	TSC2	Tuberin
P50135	HNMT	Histamine N-methyltransferase
P50238	CRIP1	Cysteine-rich protein 1
P50613	CDK7	Cyclin-dependent kinase 7
P50750	CDK9	Cyclin-dependent kinase 9
P50897	PPT1	Palmitoyl-protein thioesterase 1
P51114	FXR1	RNA-binding protein FXR1
P51116	FXR2	RNA-binding protein FXR2
P51157	RAB28	Ras-related protein Rab-28
P51689	ARSD	Arylsulfatase D
P51808	DYNLT3	Dynein light chain Tctex-type 3
P51828	ADCY7	Adenylate cyclase type 7
P52435	POLR2J	DNA-directed RNA polymerase II subunit RPB11-a
P52630	STAT2	Signal transducer and activator of transcription 2
P52701	MSH6	DNA mismatch repair protein Msh6
P52747	ZNF143	Zinc finger protein 143
P52788	SMS	Spermine synthase
P52848	NDST1	Bifunctional heparan sulfate N-deacetylase/N-sulfotransferase 1
P53602	MVD	Diphosphomevalonate decarboxylase
P53671	LIMK2	LIM domain kinase 2
P54252	ATXN3	Ataxin-3
P54253	ATXN1	Ataxin-1
P54274	TERF1	Telomeric repeat-binding factor 1
P54687	BCAT1	Branched-chain-amino-acid aminotransferase, cytosolic
P54802	NAGLU	Alpha-N-acetylglucosaminidase
P55081	MFAP1	Microfibrillar-associated protein 1
P55196	AFDN	Afadin
P55199	ELL	RNA polymerase II elongation factor ELL
P55201	BRPF1	Peregrin
P55211	CASP9	Caspase-9
P55212	CASP6	Caspase-6
P55345	PRMT2	Protein arginine N-methyltransferase 2
P56270	MAZ	Myc-associated zinc finger protein
P56277	CMC4	Cx9C motif-containing protein 4
P56378	ATP5MJ	ATP synthase subunit ATP5MJ, mitochondrial
P56556	NDUFA6	NADH dehydrogenase [ubiquinone] 1 alpha subcomplex subunit 6
P57053	H2BC12L	Histone H2B type F-S
P57740	NUP107	Nuclear pore complex protein Nup107
P60763	RAC3	Ras-related C3 botulinum toxin substrate 3
P60903	S100A10	Protein S100-A10
P61966	AP1S1	AP-1 complex subunit sigma-1A
P62256	UBE2H	Ubiquitin-conjugating enzyme E2 H
P62306	SNRPF	Small nuclear ribonucleoprotein F
P62699	YPEL5	Protein yippee-like 5
P62837	UBE2D2	Ubiquitin-conjugating enzyme E2 D2
P62857	RPS28	40S ribosomal protein S28
P62987	UBA52	Ubiquitin-60S ribosomal protein L40
P63098	PPP3R1	Calcineurin subunit B type 1
P63167	DYNLL1	Dynein light chain 1, cytoplasmic
P63172	DYNLT1	Dynein light chain Tctex-type 1
P67870	CSNK2B	Casein kinase II subunit beta
P69891	HBG1	Hemoglobin subunit gamma-1
P78386	KRT85	Keratin, type II cuticular Hb5
P78536	ADAM17	Disintegrin and metalloproteinase domain-containing protein 17
P78537	BLOC1S1	Biogenesis of lysosome-related organelles complex 1 subunit 1
P82094	TMF1	TATA element modulatory factor
P83881	RPL36A	60S ribosomal protein L36a
P84101	SERF2	Small EDRK-rich factor 2
P84243	H3-3B	Histone H3.3
P98175	RBM10	RNA-binding protein 10
P98194	ATP2C1	Calcium-transporting ATPase type 2C member 1
Q00978	IRF9	Interferon regulatory factor 9
Q01813	PFKP	ATP-dependent 6-phosphofructokinase, platelet type
Q01970	PLCB3	1-phosphatidylinositol 4,5-bisphosphate phosphodiesterase beta-3
Q02040	AKAP17A	A-kinase anchor protein 17A
Q02127	DHODH	Dihydroorotate dehydrogenase (quinone), mitochondrial
Q03154	ACY1	Aminoacylase-1
Q04721	NOTCH2	Neurogenic locus notch homolog protein 2
Q04756	HGFAC	Hepatocyte growth factor activator
Q04828	AKR1C1	Aldo-keto reductase family 1 member C1
Q05BQ5	MBTD1	MBT domain-containing protein 1
Q06265	EXOSC9	Exosome complex component RRP45
Q08623	PUDP	Pseudouridine-5'-phosphatase
Q09328	MGAT5	Alpha-1,6-mannosylglycoprotein 6-beta-N-acetylglucosaminyltransferase A
Q0JRZ9	FCHO2	F-BAR domain only protein 2
Q0VDF9	HSPA14	Heat shock 70 kDa protein 14
Q10469	MGAT2	Alpha-1,6-mannosyl-glycoprotein 2-beta-N-acetylglucosaminyltransferase
Q10713	PMPCA	Mitochondrial-processing peptidase subunit alpha
Q11130	FUT7	Alpha-(1,3)-fucosyltransferase 7
Q12769	NUP160	Nuclear pore complex protein Nup160
Q12792	TWF1	Twinfilin-1
Q12797	ASPH	Aspartyl/asparaginyl beta-hydroxylase
Q12800	TFCP2	Alpha-globin transcription factor CP2
Q12805	EFEMP1	EGF-containing fibulin-like extracellular matrix protein 1
Q12824	SMARCB1	SWI/SNF-related matrix-associated actin-dependent regulator of chromatin subfamily B member 1
Q12830	BPTF	Nucleosome-remodeling factor subunit BPTF
Q12899	TRIM26	Tripartite motif-containing protein 26
Q12931	TRAP1	Heat shock protein 75 kDa, mitochondrial
Q12933	TRAF2	TNF receptor-associated factor 2
Q13003	GRIK3	Glutamate receptor ionotropic, kainate 3
Q13075	NAIP	Baculoviral IAP repeat-containing protein 1
Q13103	SPP2	Secreted phosphoprotein 24
Q13123	IK	Protein Red
Q13158	FADD	FAS-associated death domain protein
Q13188	STK3	Serine/threonine-protein kinase 3
Q13239	SLA	Src-like-adapter
Q13356	PPIL2	RING-type E3 ubiquitin-protein ligase PPIL2
Q13438	OS9	Protein OS-9
Q13439	GOLGA4	Golgin subfamily A member 4
Q13444	ADAM15	Disintegrin and metalloproteinase domain-containing protein 15
Q13485	SMAD4	Mothers against decapentaplegic homolog 4
Q13496	MTM1	Myotubularin
Q13523	PRPF4B	Serine/threonine-protein kinase PRP4 homolog
Q13557	CAMK2D	Calcium/calmodulin-dependent protein kinase type II subunit delta
Q13571	LAPTM5	Lysosomal-associated transmembrane protein 5
Q13619	CUL4A	Cullin-4A
Q13642	FHL1	Four and a half LIM domains protein 1
Q13670	PMS2P11	Putative postmeiotic segregation increased 2-like protein 11
Q13772	NCOA4	Nuclear receptor coactivator 4
Q14145	KEAP1	Kelch-like ECH-associated protein 1
Q14155	ARHGEF7	Rho guanine nucleotide exchange factor 7
Q14160	SCRIB	Protein scribble homolog
Q14242	SELPLG	P-selectin glycoprotein ligand 1
Q14246	ADGRE1	Adhesion G protein-coupled receptor E1
Q14435	GALNT3	Polypeptide N-acetylgalactosaminyltransferase 3
Q14457	BECN1	Beclin-1
Q14511	NEDD9	Enhancer of filamentation 1
Q14562	DHX8	ATP-dependent RNA helicase DHX8
Q14642	INPP5A	Inositol polyphosphate-5-phosphatase A
Q14669	TRIP12	E3 ubiquitin-protein ligase TRIP12
Q14676	MDC1	Mediator of DNA damage checkpoint protein 1
Q14849	STARD3	StAR-related lipid transfer protein 3
Q14872	MTF1	Metal regulatory transcription factor 1
Q14997	PSME4	Proteasome activator complex subunit 4
Q15003	NCAPH	Condensin complex subunit 2
Q15021	NCAPD2	Condensin complex subunit 1
Q15022	SUZ12	Polycomb protein SUZ12
Q15024	EXOSC7	Exosome complex component RRP42
Q15126	PMVK	Phosphomevalonate kinase
Q15165	PON2	Serum paraoxonase/arylesterase 2
Q15223	NECTIN1	Nectin-1
Q15323	KRT31	Keratin, type I cuticular Ha1
Q15399	TLR1	Toll-like receptor 1
Q15428	SF3A2	Splicing factor 3A subunit 2
Q15437	SEC23B	Protein transport protein Sec23B
Q15554	TERF2	Telomeric repeat-binding factor 2
Q15596	NCOA2	Nuclear receptor coactivator 2
Q15643	TRIP11	Thyroid receptor-interacting protein 11
Q15645	TRIP13	Pachytene checkpoint protein 2 homolog
Q15744	CEBPE	CCAAT/enhancer-binding protein epsilon
Q15750	TAB1	TGF-beta-activated kinase 1 and MAP3K7-binding protein 1
Q15796	SMAD2	Mothers against decapentaplegic homolog 2
Q16270	IGFBP7	Insulin-like growth factor-binding protein 7
Q16513	PKN2	Serine/threonine-protein kinase N2
Q16739	UGCG	Ceramide glucosyltransferase
Q16774	GUK1	Guanylate kinase
Q16854	DGUOK	Deoxyguanosine kinase, mitochondrial
Q2M385	MPEG1	Macrophage-expressed gene 1 protein
Q2PZI1	DPY19L1	Probable C-mannosyltransferase DPY19L1
Q2TAA5	ALG11	GDP-Man:Man(3)GlcNAc(2)-PP-Dol alpha-1,2-mannosyltransferase
Q30154	HLA-DRB5	HLA class II histocompatibility antigen, DR beta 5 chain
Q38SD2	LRRK1	Leucine-rich repeat serine/threonine-protein kinase 1
Q3KPI0	CEACAM21	Carcinoembryonic antigen-related cell adhesion molecule 21
Q3SY17	SLC25A52	Mitochondrial nicotinamide adenine dinucleotide transporter SLC25A52
Q3SY84	KRT71	Keratin, type II cytoskeletal 71
Q3ZCQ8	TIMM50	Mitochondrial import inner membrane translocase subunit TIM50
Q460N5	PARP14	Protein mono-ADP-ribosyltransferase PARP14
Q4G176	ACSF3	Malonate--CoA ligase ACSF3, mitochondrial
Q4KMP7	TBC1D10B	TBC1 domain family member 10B
Q52LG2	KRTAP13-2	Keratin-associated protein 13-2
Q53F39	MPPE1	Metallophosphoesterase 1
Q53FT3	HIKESHI	Protein Hikeshi
Q53GL0	PLEKHO1	Pleckstrin homology domain-containing family O member 1
Q53H12	AGK	Acylglycerol kinase, mitochondrial
Q5BJF6	ODF2	Outer dense fiber protein 2
Q5D1E8	ZC3H12A	Endoribonuclease ZC3H12A
Q5EBL4	RILPL1	RILP-like protein 1
Q5F1R6	DNAJC21	DnaJ homolog subfamily C member 21
Q5H9L2	TCEAL5	Transcription elongation factor A protein-like 5
Q5HYI8	RABL3	Rab-like protein 3
Q5HYJ3	FAM76B	Protein FAM76B
Q5HYK3	COQ5	2-methoxy-6-polyprenyl-1,4-benzoquinol methylase, mitochondrial
Q5JRX3	PITRM1	Presequence protease, mitochondrial
Q5JU69	TOR2A	Torsin-2A
Q5MNZ6	WDR45B	WD repeat domain phosphoinositide-interacting protein 3
Q5R372	RABGAP1L	Rab GTPase-activating protein 1-like
Q5R3I4	TTC38	Tetratricopeptide repeat protein 38
Q5SRE5	NUP188	Nucleoporin NUP188
Q5T013	HYI	Putative hydroxypyruvate isomerase
Q5T4F4	ZFYVE27	Protrudin
Q5TA45	INTS11	Integrator complex subunit 11
Q5TA50	CPTP	Ceramide-1-phosphate transfer protein
Q5UCC4	EMC10	ER membrane protein complex subunit 10
Q5VSL9	STRIP1	Striatin-interacting protein 1
Q5VST6	ABHD17B	Alpha/beta hydrolase domain-containing protein 17B
Q5VTL8	PRPF38B	Pre-mRNA-splicing factor 38B
Q5VVQ6	YOD1	Ubiquitin thioesterase OTU1
Q5VW38	GPR107	Protein GPR107
Q5XPI4	RNF123	E3 ubiquitin-protein ligase RNF123
Q658Y4	FAM91A1	Protein FAM91A1
Q68CP4	HGSNAT	Heparan-alpha-glucosaminide N-acetyltransferase
Q6FIF0	ZFAND6	AN1-type zinc finger protein 6
Q6GMV3	PTRHD1	Putative peptidyl-tRNA hydrolase PTRHD1
Q6I9Y2	THOC7	THO complex subunit 7 homolog
Q6IA17	SIGIRR	Single Ig IL-1-related receptor
Q6J4K2	SLC8B1	Mitochondrial sodium/calcium exchanger protein
Q6KC79	NIPBL	Nipped-B-like protein
Q6L8Q7	PDE12	2',5'-phosphodiesterase 12
Q6P179	ERAP2	Endoplasmic reticulum aminopeptidase 2
Q6P1J9	CDC73	Parafibromin
Q6P3W7	SCYL2	SCY1-like protein 2
Q6P587	FAHD1	Acylpyruvase FAHD1, mitochondrial
Q6P996	PDXDC1	Pyridoxal-dependent decarboxylase domain-containing protein 1
Q6P9B9	INTS5	Integrator complex subunit 5
Q6PCB5	RSBN1L	Lysine-specific demethylase RSBN1L
Q6PD62	CTR9	RNA polymerase-associated protein CTR9 homolog
Q6PJF5	RHBDF2	Inactive rhomboid protein 2
Q6PJI9	WDR59	GATOR complex protein WDR59
Q6PKG0	LARP1	La-related protein 1
Q6PL18	ATAD2	ATPase family AAA domain-containing protein 2
Q6ULP2	AFTPH	Aftiphilin
Q6UWL2	SUSD1	Sushi domain-containing protein 1
Q6UXG2	ELAPOR1	Endosome/lysosome-associated apoptosis and autophagy regulator 1
Q6UXH1	CRELD2	Protein disulfide isomerase CRELD2
Q6VN20	RANBP10	Ran-binding protein 10
Q6Y1H2	HACD2	Very-long-chain (3R)-3-hydroxyacyl-CoA dehydratase 2
Q6Y7W6	GIGYF2	GRB10-interacting GYF protein 2
Q6YP21	KYAT3	Kynurenine--oxoglutarate transaminase 3
Q6ZNB6	NFXL1	NF-X1-type zinc finger protein NFXL1
Q6ZNC8	MBOAT1	Lysophospholipid acyltransferase 1
Q6ZS72	PEAK3	Protein PEAK3
Q6ZT21	TMPPE	Transmembrane protein with metallophosphoesterase domain
Q6ZWT7	MBOAT2	Lysophospholipid acyltransferase 2
Q71UM5	RPS27L	40S ribosomal protein S27-like
Q7L3T8	PARS2	Probable proline--tRNA ligase, mitochondrial
Q7L523	RRAGA	Ras-related GTP-binding protein A
Q7L775	EPM2AIP1	EPM2A-interacting protein 1
Q7LBC6	KDM3B	Lysine-specific demethylase 3B
Q7LG56	RRM2B	Ribonucleoside-diphosphate reductase subunit M2 B
Q7Z2E3	APTX	Aprataxin
Q7Z2H8	SLC36A1	Proton-coupled amino acid transporter 1
Q7Z2W9	MRPL21	39S ribosomal protein L21, mitochondrial
Q7Z4F1	LRP10	Low-density lipoprotein receptor-related protein 10
Q7Z4H7	HAUS6	HAUS augmin-like complex subunit 6
Q7Z614	SNX20	Sorting nexin-20
Q7Z6M1	RABEPK	Rab9 effector protein with kelch motifs
Q7Z6M3	MILR1	Allergin-1
Q7Z7A1	CNTRL	Centriolin
Q7Z7A4	PXK	PX domain-containing protein kinase-like protein
Q7Z7E8	UBE2Q1	Ubiquitin-conjugating enzyme E2 Q1
Q7Z7K6	CENPV	Centromere protein V
Q7Z7M8	B3GNT8	UDP-GlcNAc:betaGal beta-1,3-N-acetylglucosaminyltransferase 8
Q86SR1	GALNT10	Polypeptide N-acetylgalactosaminyltransferase 10
Q86TP1	PRUNE1	Exopolyphosphatase PRUNE1
Q86U44	METTL3	N6-adenosine-methyltransferase catalytic subunit
Q86UQ4	ABCA13	ATP-binding cassette sub-family A member 13
Q86UY8	NT5DC3	5'-nucleotidase domain-containing protein 3
Q86V21	AACS	Acetoacetyl-CoA synthetase
Q86VM9	ZC3H18	Zinc finger CCCH domain-containing protein 18
Q86VR2	RETREG3	Reticulophagy regulator 3
Q86VX2	COMMD7	COMM domain-containing protein 7
Q86VZ1	P2RY8	P2Y purinoceptor 8
Q86WC4	OSTM1	Osteopetrosis-associated transmembrane protein 1
Q86WH2	RASSF3	Ras association domain-containing protein 3
Q86WN1	FCHSD1	F-BAR and double SH3 domains protein 1
Q86WQ0	NR2C2AP	Nuclear receptor 2C2-associated protein
Q86X10	RALGAPB	Ral GTPase-activating protein subunit beta
Q86X52	CHSY1	Chondroitin sulfate synthase 1
Q86X55	CARM1	Histone-arginine methyltransferase CARM1
Q86YS7	C2CD5	C2 domain-containing protein 5
Q8IV38	ANKMY2	Ankyrin repeat and MYND domain-containing protein 2
Q8IV48	ERI1	3'-5' exoribonuclease 1
Q8IVH4	MMAA	Methylmalonic aciduria type A protein, mitochondrial
Q8IW45	NAXD	ATP-dependent (S)-NAD(P)H-hydrate dehydratase
Q8IWB1	ITPRIP	Inositol 1,4,5-trisphosphate receptor-interacting protein
Q8IWS0	PHF6	PHD finger protein 6
Q8IWT0	ZBTB8OS	Protein archease
Q8IWU5	SULF2	Extracellular sulfatase Sulf-2
Q8IWV7	UBR1	E3 ubiquitin-protein ligase UBR1
Q8IWV8	UBR2	E3 ubiquitin-protein ligase UBR2
Q8IWW6	ARHGAP12	Rho GTPase-activating protein 12
Q8IXB1	DNAJC10	DnaJ homolog subfamily C member 10
Q8IXM6	NRM	Nurim
Q8IY17	PNPLA6	Patatin-like phospholipase domain-containing protein 6
Q8IY18	SMC5	Structural maintenance of chromosomes protein 5
Q8IY34	SLC15A3	Solute carrier family 15 member 3
Q8IY95	TMEM192	Transmembrane protein 192
Q8IYB3	SRRM1	Serine/arginine repetitive matrix protein 1
Q8IYB7	DIS3L2	DIS3-like exonuclease 2
Q8IYU8	MICU2	Calcium uptake protein 2, mitochondrial
Q8IZQ1	WDFY3	WD repeat and FYVE domain-containing protein 3
Q8IZQ5	SELENOH	Selenoprotein H
Q8IZY2	ABCA7	Phospholipid-transporting ATPase ABCA7
Q8N1F8	STK11IP	Serine/threonine-protein kinase 11-interacting protein
Q8N1G2	CMTR1	Cap-specific mRNA (nucleoside-2'-O-)-methyltransferase 1
Q8N201	INTS1	Integrator complex subunit 1
Q8N2K0	ABHD12	Lysophosphatidylserine lipase ABHD12
Q8N4C8	MINK1	Misshapen-like kinase 1
Q8N4L1	TMEM151A	Transmembrane protein 151A
Q8N4N3	KLHL36	Kelch-like protein 36
Q8N4V1	MMGT1	ER membrane protein complex subunit 5
Q8N554	ZNF276	Zinc finger protein 276
Q8N5H7	SH2D3C	SH2 domain-containing protein 3C
Q8N5X7	EIF4E3	Eukaryotic translation initiation factor 4E type 3
Q8N5Y2	MSL3	Male-specific lethal 3 homolog
Q8N6T7	SIRT6	NAD-dependent protein deacylase sirtuin-6
Q8N766	EMC1	ER membrane protein complex subunit 1
Q8N8N7	PTGR2	Prostaglandin reductase 2
Q8N8R5	C2orf69	Mitochondrial protein C2orf69
Q8N9N5	BANP	Protein BANP
Q8NAA4	ATG16L2	Protein Atg16l2
Q8NAV1	PRPF38A	Pre-mRNA-splicing factor 38A
Q8NB78	KDM1B	Lysine-specific histone demethylase 2
Q8NBJ9	SIDT2	SID1 transmembrane family member 2
Q8NBK3	SUMF1	Formylglycine-generating enzyme
Q8NC42	RNF149	E3 ubiquitin-protein ligase RNF149
Q8NCA5	FAM98A	Protein FAM98A
Q8NCJ5	SPRYD3	SPRY domain-containing protein 3
Q8NCK3	ZNF485	Zinc finger protein 485
Q8NCN2	ZBTB34	Zinc finger and BTB domain-containing protein 34
Q8NCN5	PDPR	Pyruvate dehydrogenase phosphatase regulatory subunit, mitochondrial
Q8ND04	SMG8	Nonsense-mediated mRNA decay factor SMG8
Q8ND56	LSM14A	Protein LSM14 homolog A
Q8NDA8	MROH1	Maestro heat-like repeat-containing protein family member 1
Q8NDX6	ZNF740	Zinc finger protein 740
Q8NEU8	APPL2	DCC-interacting protein 13-beta
Q8NFQ8	TOR1AIP2	Torsin-1A-interacting protein 2
Q8NHH9	ATL2	Atlastin-2
Q8NHV4	NEDD1	Protein NEDD1
Q8NHX9	TPCN2	Two pore channel protein 2
Q8NI08	NCOA7	Nuclear receptor coactivator 7
Q8NI60	COQ8A	Atypical kinase COQ8A, mitochondrial
Q8TAE8	GADD45GIP1	Growth arrest and DNA damage-inducible proteins-interacting protein 1
Q8TB96	ITFG1	T-cell immunomodulatory protein
Q8TBA6	GOLGA5	Golgin subfamily A member 5
Q8TBM8	DNAJB14	DnaJ homolog subfamily B member 14
Q8TC12	RDH11	Retinol dehydrogenase 11
Q8TCF1	ZFAND1	AN1-type zinc finger protein 1
Q8TCT7	SPPL2B	Signal peptide peptidase-like 2B
Q8TDJ6	DMXL2	DmX-like protein 2
Q8TDS5	OXER1	Oxoeicosanoid receptor 1
Q8TEH3	DENND1A	DENN domain-containing protein 1A
Q8TEP8	CEP192	Centrosomal protein of 192 kDa
Q8TEQ6	GEMIN5	Gem-associated protein 5
Q8TF62	ATP8B4	Probable phospholipid-transporting ATPase IM
Q8WTT0	CLEC4C	C-type lectin domain family 4 member C
Q8WUA2	PPIL4	Peptidyl-prolyl cis-trans isomerase-like 4
Q8WUA4	GTF3C2	General transcription factor 3C polypeptide 2
Q8WUF8	FAM172A	Cotranscriptional regulator FAM172A
Q8WUH1	CHURC1	Protein Churchill
Q8WV99	ZFAND2B	AN1-type zinc finger protein 2B
Q8WVV4	POF1B	Protein POF1B
Q8WYL5	SSH1	Protein phosphatase Slingshot homolog 1
Q8WYR1	PIK3R5	Phosphoinositide 3-kinase regulatory subunit 5
Q8WZ42	TTN	Titin
Q92466	DDB2	DNA damage-binding protein 2
Q92478	CLEC2B	C-type lectin domain family 2 member B
Q92539	LPIN2	Phosphatidate phosphatase LPIN2
Q92544	TM9SF4	Transmembrane 9 superfamily member 4
Q92562	FIG4	Polyphosphoinositide phosphatase
Q92574	TSC1	Hamartin
Q92576	PHF3	PHD finger protein 3
Q92597	NDRG1	Protein NDRG1
Q92600	CNOT9	CCR4-NOT transcription complex subunit 9
Q92609	TBC1D5	TBC1 domain family member 5
Q92616	GCN1	eIF-2-alpha kinase activator GCN1
Q92685	ALG3	Dol-P-Man:Man(5)GlcNAc(2)-PP-Dol alpha-1,3-mannosyltransferase
Q92783	STAM	Signal transducing adapter molecule 1
Q92793	CREBBP	CREB-binding protein
Q92887	ABCC2	ATP-binding cassette sub-family C member 2
Q92917	GPKOW	G-patch domain and KOW motifs-containing protein
Q92922	SMARCC1	SWI/SNF complex subunit SMARCC1
Q92956	TNFRSF14	Tumor necrosis factor receptor superfamily member 14
Q92982	NINJ1	Ninjurin-1
Q969J3	BORCS5	BLOC-1-related complex subunit 5
Q969M3	YIPF5	Protein YIPF5
Q969M7	UBE2F	NEDD8-conjugating enzyme UBE2F
Q969S9	GFM2	Ribosome-releasing factor 2, mitochondrial
Q969U6	FBXW5	F-box/WD repeat-containing protein 5
Q969X5	ERGIC1	Endoplasmic reticulum-Golgi intermediate compartment protein 1
Q96AD5	PNPLA2	Patatin-like phospholipase domain-containing protein 2
Q96AH0	NABP1	SOSS complex subunit B2
Q96AT9	RPE	Ribulose-phosphate 3-epimerase
Q96C01	FAM136A	Protein FAM136A
Q96C11	FGGY	FGGY carbohydrate kinase domain-containing protein
Q96C55	ZNF524	Zinc finger protein 524
Q96CP6	GRAMD1A	Protein Aster-A
Q96CW5	TUBGCP3	Gamma-tubulin complex component 3
Q96DA6	DNAJC19	Mitochondrial import inner membrane translocase subunit TIM14
Q96DE0	NUDT16	U8 snoRNA-decapping enzyme
Q96DP5	MTFMT	Methionyl-tRNA formyltransferase, mitochondrial
Q96DT6	ATG4C	Cysteine protease ATG4C
Q96DZ1	ERLEC1	Endoplasmic reticulum lectin 1
Q96EB1	ELP4	Elongator complex protein 4
Q96EC8	YIPF6	Protein YIPF6
Q96EY1	DNAJA3	DnaJ homolog subfamily A member 3, mitochondrial
Q96FA3	PELI1	E3 ubiquitin-protein ligase pellino homolog 1
Q96FV9	THOC1	THO complex subunit 1
Q96GQ5	RUSF1	RUS family member 1
Q96GS6	ABHD17A	Alpha/beta hydrolase domain-containing protein 17A
Q96H78	SLC25A44	Solute carrier family 25 member 44
Q96I25	RBM17	Splicing factor 45
Q96IG2	FBXL20	F-box/LRR-repeat protein 20
Q96IV0	NGLY1	Peptide-N(4)-(N-acetyl-beta-glucosaminyl)asparagine amidase
Q96IY4	CPB2	Carboxypeptidase B2
Q96J01	THOC3	THO complex subunit 3
Q96J02	ITCH	E3 ubiquitin-protein ligase Itchy homolog
Q96JI7	SPG11	Spatacsin
Q96JM3	CHAMP1	Chromosome alignment-maintaining phosphoprotein 1
Q96JP5	ZFP91	E3 ubiquitin-protein ligase ZFP91
Q96K17	BTF3L4	Transcription factor BTF3 homolog 4
Q96KA5	CLPTM1L	Lipid scramblase CLPTM1L
Q96KC8	DNAJC1	DnaJ homolog subfamily C member 1
Q96L08	SUSD3	Sushi domain-containing protein 3
Q96LC7	SIGLEC10	Sialic acid-binding Ig-like lectin 10
Q96LD8	SENP8	Sentrin-specific protease 8
Q96LI5	CNOT6L	CCR4-NOT transcription complex subunit 6-like
Q96MS3	GLT1D1	Glycosyltransferase 1 domain-containing protein 1
Q96MU7	YTHDC1	YTH domain-containing protein 1
Q96N96	SPATA13	Spermatogenesis-associated protein 13
Q96NB2	SFXN2	Sideroflexin-2
Q96NW4	ANKRD27	Ankyrin repeat domain-containing protein 27
Q96P11	NSUN5	28S rRNA (cytosine-C(5))-methyltransferase
Q96PU5	NEDD4L	E3 ubiquitin-protein ligase NEDD4-like
Q96QA5	GSDMA	Gasdermin-A
Q96QC0	PPP1R10	Serine/threonine-protein phosphatase 1 regulatory subunit 10
Q96RQ1	ERGIC2	Endoplasmic reticulum-Golgi intermediate compartment protein 2
Q96SB8	SMC6	Structural maintenance of chromosomes protein 6
Q99418	CYTH2	Cytohesin-2
Q99470	SDF2	Stromal cell-derived factor 2
Q99496	RNF2	E3 ubiquitin-protein ligase RING2
Q99538	LGMN	Legumain
Q99543	DNAJC2	DnaJ homolog subfamily C member 2
Q99704	DOK1	Docking protein 1
Q99720	SIGMAR1	Sigma non-opioid intracellular receptor 1
Q99807	COQ7	5-demethoxyubiquinone hydroxylase, mitochondrial
Q99873	PRMT1	Protein arginine N-methyltransferase 1
Q99933	BAG1	BAG family molecular chaperone regulator 1
Q99969	RARRES2	Retinoic acid receptor responder protein 2
Q9BPZ7	MAPKAP1	Target of rapamycin complex 2 subunit MAPKAP1
Q9BQQ3	GORASP1	Golgi reassembly-stacking protein 1
Q9BRD0	BUD13	BUD13 homolog
Q9BRJ7	NUDT16L1	Tudor-interacting repair regulator protein
Q9BSH4	TACO1	Translational activator of cytochrome c oxidase 1
Q9BSQ5	CCM2	Cerebral cavernous malformations 2 protein
Q9BT22	ALG1	Chitobiosyldiphosphodolichol beta-mannosyltransferase
Q9BTC0	DIDO1	Death-inducer obliterator 1
Q9BTD8	RBM42	RNA-binding protein 42
Q9BTE1	DCTN5	Dynactin subunit 5
Q9BTE3	MCMBP	Mini-chromosome maintenance complex-binding protein
Q9BTX7	TTPAL	Alpha-tocopherol transfer protein-like
Q9BUB7	TMEM70	Transmembrane protein 70, mitochondrial
Q9BV19	C1orf50	Uncharacterized protein C1orf50
Q9BV44	THUMPD3	tRNA (guanine(6)-N2)-methyltransferase THUMP3
Q9BV68	RNF126	E3 ubiquitin-protein ligase RNF126
Q9BVL4	SELENOO	Protein adenylyltransferase SelO, mitochondrial
Q9BW27	NUP85	Nuclear pore complex protein Nup85
Q9BWH2	FUNDC2	FUN14 domain-containing protein 2
Q9BWJ5	SF3B5	Splicing factor 3B subunit 5
Q9BWS9	CHID1	Chitinase domain-containing protein 1
Q9BX10	GTPBP2	GTP-binding protein 2
Q9BX68	HINT2	Adenosine 5'-monophosphoramidase HINT2
Q9BXI6	TBC1D10A	TBC1 domain family member 10A
Q9BXK5	BCL2L13	Bcl-2-like protein 13
Q9BXP2	SLC12A9	Solute carrier family 12 member 9
Q9BXR0	QTRT1	Queuine tRNA-ribosyltransferase catalytic subunit 1
Q9BXR6	CFHR5	Complement factor H-related protein 5
Q9BY49	PECR	Peroxisomal trans-2-enoyl-CoA reductase
Q9BY77	POLDIP3	Polymerase delta-interacting protein 3
Q9BYK8	HELZ2	Helicase with zinc finger domain 2
Q9BZ95	NSD3	Histone-lysine N-methyltransferase NSD3
Q9BZW5	TM6SF1	Transmembrane 6 superfamily member 1
Q9C037	TRIM4	E3 ubiquitin-protein ligase TRIM4
Q9C075	KRT23	Keratin, type I cytoskeletal 23
Q9C0D3	ZYG11B	Protein zyg-11 homolog B
Q9C0I1	MTMR12	Myotubularin-related protein 12
Q9C0J8	WDR33	pre-mRNA 3' end processing protein WDR33
Q9GZU7	CTDSP1	Carboxy-terminal domain RNA polymerase II polypeptide A small phosphatase 1
Q9H078	CLPB	Caseinolytic peptidase B protein homolog
Q9H081	MIS12	Protein MIS12 homolog
Q9H0C8	ILKAP	Integrin-linked kinase-associated serine/threonine phosphatase 2C
Q9H0R8	GABARAPL1	Gamma-aminobutyric acid receptor-associated protein-like 1
Q9H1B7	IRF2BPL	Probable E3 ubiquitin-protein ligase IRF2BPL
Q9H1E5	TMX4	Thioredoxin-related transmembrane protein 4
Q9H1Z4	WDR13	WD repeat-containing protein 13
Q9H2F5	EPC1	Enhancer of polycomb homolog 1
Q9H490	PIGU	Phosphatidylinositol glycan anchor biosynthesis class U protein
Q9H4A9	DPEP2	Dipeptidase 2
Q9H6H4	REEP4	Receptor expression-enhancing protein 4
Q9H6Q4	CIAO3	Cytosolic iron-sulfur assembly component 3
Q9H6V9	LDAH	Lipid droplet-associated hydrolase
Q9H6Y7	RNF167	E3 ubiquitin-protein ligase RNF167
Q9H7Z7	PTGES2	Prostaglandin E synthase 2
Q9H900	ZWILCH	Protein zwilch homolog
Q9H9C1	VIPAS39	Spermatogenesis-defective protein 39 homolog
Q9H9T3	ELP3	Elongator complex protein 3
Q9HAC8	UBTD1	Ubiquitin domain-containing protein 1
Q9HAD4	WDR41	WD repeat-containing protein 41
Q9HAJ7	SAP30L	Histone deacetylase complex subunit SAP30L
Q9HAT2	SIAE	Sialate O-acetylesterase
Q9HAT8	PELI2	E3 ubiquitin-protein ligase pellino homolog 2
Q9HAV0	GNB4	Guanine nucleotide-binding protein subunit beta-4
Q9HAV7	GRPEL1	GrpE protein homolog 1, mitochondrial
Q9HB40	SCPEP1	Retinoid-inducible serine carboxypeptidase
Q9HB58	SP110	Sp110 nuclear body protein
Q9HBL7	PLGRKT	Plasminogen receptor (KT)
Q9HBL8	NMRAL1	NmrA-like family domain-containing protein 1
Q9HC07	TMEM165	Transmembrane protein 165
Q9HC16	APOBEC3G	DNA dC->dU-editing enzyme APOBEC-3G
Q9HC21	SLC25A19	Mitochondrial thiamine pyrophosphate carrier
Q9HCC0	MCCC2	Methylcrotonoyl-CoA carboxylase beta chain, mitochondrial
Q9HCE0	EPG5	Ectopic P granules protein 5 homolog
Q9HCI7	MSL2	E3 ubiquitin-protein ligase MSL2
Q9HCK5	AGO4	Protein argonaute-4
Q9HCP0	CSNK1G1	Casein kinase I isoform gamma-1
Q9HD15	SRA1	Steroid receptor RNA activator 1
Q9HD40	SEPSECS	O-phosphoseryl-tRNA(Sec) selenium transferase
Q9NP64	ZCCHC17	Zinc finger CCHC domain-containing protein 17
Q9NP73	ALG13	Putative bifunctional UDP-N-acetylglucosamine transferase and deubiquitinase ALG13
Q9NP97	DYNLRB1	Dynein light chain roadblock-type 1
Q9NPD3	EXOSC4	Exosome complex component RRP41
Q9NPE3	NOP10	H/ACA ribonucleoprotein complex subunit 3
Q9NPF2	CHST11	Carbohydrate sulfotransferase 11
Q9NPF5	DMAP1	DNA methyltransferase 1-associated protein 1
Q9NPJ6	MED4	Mediator of RNA polymerase II transcription subunit 4
Q9NQ11	ATP13A2	Polyamine-transporting ATPase 13A2
Q9NQ50	MRPL40	39S ribosomal protein L40, mitochondrial
Q9NQ75	CASS4	Cas scaffolding protein family member 4
Q9NR50	EIF2B3	Translation initiation factor eIF-2B subunit gamma
Q9NRA2	SLC17A5	Sialin
Q9NRG9	AAAS	Aladin
Q9NRH2	SNRK	SNF-related serine/threonine-protein kinase
Q9NRL2	BAZ1A	Bromodomain adjacent to zinc finger domain protein 1A
Q9NRL3	STRN4	Striatin-4
Q9NRP2	CMC2	COX assembly mitochondrial protein 2 homolog
Q9NRR5	UBQLN4	Ubiquilin-4
Q9NRW4	DUSP22	Dual specificity protein phosphatase 22
Q9NRX2	MRPL17	39S ribosomal protein L17, mitochondrial
Q9NRZ7	AGPAT3	1-acyl-sn-glycerol-3-phosphate acyltransferase gamma
Q9NS93	TM7SF3	Transmembrane 7 superfamily member 3
Q9NSB2	KRT84	Keratin, type II cuticular Hb4
Q9NSI8	SAMSN1	SAM domain-containing protein SAMSN-1
Q9NSK0	KLC4	Kinesin light chain 4
Q9NSY2	STARD5	StAR-related lipid transfer protein 5
Q9NU19	TBC1D22B	TBC1 domain family member 22B
Q9NUM4	TMEM106B	Transmembrane protein 106B
Q9NUP1	BLOC1S4	Biogenesis of lysosome-related organelles complex 1 subunit 4
Q9NVE7	PANK4	4'-phosphopantetheine phosphatase
Q9NVH1	DNAJC11	DnaJ homolog subfamily C member 11
Q9NVH6	TMLHE	Trimethyllysine dioxygenase, mitochondrial
Q9NVM9	INTS13	Integrator complex subunit 13
Q9NVP2	ASF1B	Histone chaperone ASF1B
Q9NW82	WDR70	WD repeat-containing protein 70
Q9NWT1	PAK1IP1	p21-activated protein kinase-interacting protein 1
Q9NWU1	OXSM	3-oxoacyl-[acyl-carrier-protein] synthase, mitochondrial
Q9NWV8	BABAM1	BRISC and BRCA1-A complex member 1
Q9NWY4	HPF1	Histone PARylation factor 1
Q9NX58	LYAR	Cell growth-regulating nucleolar protein
Q9NX62	BPNT2	Golgi-resident adenosine 3',5'-bisphosphate 3'-phosphatase
Q9NXE4	SMPD4	Sphingomyelin phosphodiesterase 4
Q9NXS2	QPCTL	Glutaminyl-peptide cyclotransferase-like protein
Q9NY27	PPP4R2	Serine/threonine-protein phosphatase 4 regulatory subunit 2
Q9NY97	B3GNT2	N-acetyllactosaminide beta-1,3-N-acetylglucosaminyltransferase 2
Q9NYB0	TERF2IP	Telomeric repeat-binding factor 2-interacting protein 1
Q9NZ43	USE1	Vesicle transport protein USE1
Q9NZ45	CISD1	CDGSH iron-sulfur domain-containing protein 1
Q9NZC3	GDE1	Glycerophosphodiester phosphodiesterase 1
Q9NZH8	IL36G	Interleukin-36 gamma
Q9NZT1	CALML5	Calmodulin-like protein 5
Q9P003	CNIH4	Protein cornichon homolog 4
Q9P015	MRPL15	39S ribosomal protein L15, mitochondrial
Q9P035	HACD3	Very-long-chain (3R)-3-hydroxyacyl-CoA dehydratase 3
Q9P0J1	PDP1	[Pyruvate dehydrogenase [acetyl-transferring]]-phosphatase 1, mitochondrial
Q9P0M6	MACROH2A2	Core histone macro-H2A.2
Q9P0S9	TMEM14C	Transmembrane protein 14C
Q9P2E3	ZNFX1	NFX1-type zinc finger-containing protein 1
Q9P2E5	CHPF2	Chondroitin sulfate glucuronyltransferase
Q9P2K3	RCOR3	REST corepressor 3
Q9P2R6	RERE	Arginine-glutamic acid dipeptide repeats protein
Q9UBE0	SAE1	SUMO-activating enzyme subunit 1
Q9UBN7	HDAC6	Histone deacetylase 6
Q9UBS0	RPS6KB2	Ribosomal protein S6 kinase beta-2
Q9UBU8	MORF4L1	Mortality factor 4-like protein 1
Q9UGV2	NDRG3	Protein NDRG3
Q9UI09	NDUFA12	NADH dehydrogenase [ubiquinone] 1 alpha subcomplex subunit 12
Q9UIJ5	ZDHHC2	Palmitoyltransferase ZDHHC2
Q9UIS9	MBD1	Methyl-CpG-binding domain protein 1
Q9UJ41	RABGEF1	Rab5 GDP/GTP exchange factor
Q9UJ83	HACL1	2-hydroxyacyl-CoA lyase 1
Q9UJV9	DDX41	Probable ATP-dependent RNA helicase DDX41
Q9UJX5	ANAPC4	Anaphase-promoting complex subunit 4
Q9UK55	SERPINA10	Protein Z-dependent protease inhibitor
Q9UK99	FBXO3	F-box only protein 3
Q9UKA9	PTBP2	Polypyrimidine tract-binding protein 2
Q9UKT8	FBXW2	F-box/WD repeat-containing protein 2
Q9UKU7	ACAD8	Isobutyryl-CoA dehydrogenase, mitochondrial
Q9UL15	BAG5	BAG family molecular chaperone regulator 5
Q9UL26	RAB22A	Ras-related protein Rab-22A
Q9UL33	TRAPPC2L	Trafficking protein particle complex subunit 2-like protein
Q9ULR3	PPM1H	Protein phosphatase 1H
Q9ULT8	HECTD1	E3 ubiquitin-protein ligase HECTD1
Q9UN86	G3BP2	Ras GTPase-activating protein-binding protein 2
Q9UNK0	STX8	Syntaxin-8
Q9UNW8	GPR132	Probable G-protein coupled receptor 132
Q9UP95	SLC12A4	Solute carrier family 12 member 4
Q9UPM8	AP4E1	AP-4 complex subunit epsilon-1
Q9UPN3	MACF1	Microtubule-actin cross-linking factor 1, isoforms 1/2/3/4/5
Q9UPR3	SMG5	Nonsense-mediated mRNA decay factor SMG5
Q9UPT8	ZC3H4	Zinc finger CCCH domain-containing protein 4
Q9UQ16	DNM3	Dynamin-3
Q9Y224	RTRAF	RNA transcription, translation and transport factor protein
Q9Y257	KCNK6	Potassium channel subfamily K member 6
Q9Y282	ERGIC3	Endoplasmic reticulum-Golgi intermediate compartment protein 3
Q9Y2G1	MYRF	Myelin regulatory factor
Q9Y2H6	FNDC3A	Fibronectin type-III domain-containing protein 3A
Q9Y2I1	NISCH	Nischarin
Q9Y2L9	LRCH1	Leucine-rich repeat and calponin homology domain-containing protein 1
Q9Y2R9	MRPS7	28S ribosomal protein S7, mitochondrial
Q9Y2U8	LEMD3	Inner nuclear membrane protein Man1
Q9Y2X7	GIT1	ARF GTPase-activating protein GIT1
Q9Y365	STARD10	START domain-containing protein 10
Q9Y385	UBE2J1	Ubiquitin-conjugating enzyme E2 J1
Q9Y3D3	MRPS16	28S ribosomal protein S16, mitochondrial
Q9Y3E5	PTRH2	Peptidyl-tRNA hydrolase 2, mitochondrial
Q9Y3E7	CHMP3	Charged multivesicular body protein 3
Q9Y3I1	FBXO7	F-box only protein 7
Q9Y3Q3	TMED3	Transmembrane emp24 domain-containing protein 3
Q9Y478	PRKAB1	5'-AMP-activated protein kinase subunit beta-1
Q9Y485	DMXL1	DmX-like protein 1
Q9Y4E1	WASHC2C	WASH complex subunit 2C
Q9Y4E6	WDR7	WD repeat-containing protein 7
Q9Y4K3	TRAF6	TNF receptor-associated factor 6
Q9Y4P1	ATG4B	Cysteine protease ATG4B
Q9Y4P3	TBL2	Transducin beta-like protein 2
Q9Y508	RNF114	E3 ubiquitin-protein ligase RNF114
Q9Y587	AP4S1	AP-4 complex subunit sigma-1
Q9Y5E7	PCDHB2	Protocadherin beta-2
Q9Y5Q8	GTF3C5	General transcription factor 3C polypeptide 5
Q9Y5S1	TRPV2	Transient receptor potential cation channel subfamily V member 2
Q9Y5W8	SNX13	Sorting nexin-13
Q9Y613	FHOD1	FH1/FH2 domain-containing protein 1
Q9Y653	ADGRG1	Adhesion G-protein coupled receptor G1
Q9Y679	AUP1	Lipid droplet-regulating VLDL assembly factor AUP1
Q9Y697	NFS1	Cysteine desulfurase
Q9Y6A4	CFAP20	Cilia- and flagella-associated protein 20
Q9Y6D6	ARFGEF1	Brefeldin A-inhibited guanine nucleotide-exchange protein 1
Q9Y6H3	ATP23	Mitochondrial inner membrane protease ATP23 homolog
Q9Y6M5	SLC30A1	Proton-coupled zinc antiporter SLC30A1
Q9Y6M9	NDUFB9	NADH dehydrogenase [ubiquinone] 1 beta subcomplex subunit 9
Q9Y6R7	FCGBP	IgGFc-binding protein
Q9Y6Y0	IVNS1ABP	Influenza virus NS1A-binding protein

## Sheet: Human_1000cell eq_identified
		No. of peptides measured in library					No. of peptides identified					No. of peptides used for quantification					Quantification
PG.ProteinAccessions	PG.ProteinDescriptions	HNO_1Keq._R1	HNO_1Keq._R2	HNO_1Keq._R3	HNO_1Keq._R4	HNO_1Keq._R5	HNO_1Keq._R1	HNO_1Keq._R2	HNO_1Keq._R3	HNO_1Keq._R4	HNO_1Keq._R5	HNO_1Keq._R1	HNO_1Keq._R2	HNO_1Keq._R3	HNO_1Keq._R4	HNO_1Keq._R5	HNO_1Keq._R1	HNO_1Keq._R2	HNO_1Keq._R3	HNO_1Keq._R4	HNO_1Keq._R5
A0A075B6H9	Immunoglobulin lambda variable 4-69	2	2	2	2	2	0	0	0	2	1	0	0	0	2	1	NaN	NaN	NaN	272.837	109.903
A0A075B6I0	Immunoglobulin lambda variable 8-61	3	3	3	3	3	2	1	1	3	3	2	1	1	3	3	30.0361	23.3584	9.45778	229.596	276.425
A0A075B6I1	Immunoglobulin lambda variable 4-60	1	1	1	1	1	0	0	0	1	0	0	0	0	1	0	NaN	NaN	NaN	75.0368	NaN
A0A075B6I9;P04211	Immunoglobulin lambda variable 7-46;Immunoglobulin lambda variable 7-43	1	1	1	1	1	1	0	0	1	1	1	0	0	1	1	61.8224	NaN	NaN	331.75	289.432
A0A075B6K4	Immunoglobulin lambda variable 3-10	7	7	7	7	7	2	0	1	3	3	2	0	1	3	3	19.1097	NaN	12.3825	236.87	88.745
A0A075B6K5	Immunoglobulin lambda variable 3-9	5	5	5	5	5	2	2	3	3	3	2	2	3	3	3	19.1295	27.0672	7.72239	73.9842	68.7201
A0A075B6P5;A0A087WW87;P01614;P01615	Immunoglobulin kappa variable 2-28;Immunoglobulin kappa variable 2-40;Immunoglobulin kappa variable 2D-40;Immunoglobulin kappa variable 2D-28	2	2	2	2	2	1	1	1	1	2	1	1	1	1	2	60.8898	20.2527	49.7429	760.704	829.969
A0A075B6R9;A0A0C4DH68	Probable non-functional immunoglobulin kappa variable 2D-24;Immunoglobulin kappa variable 2-24	5	5	5	5	5	1	1	1	1	1	1	1	1	1	1	16.2668	8.23083	40.8885	117.368	143.277
A0A075B6S5;A0A0C4DH67;A0A0C4DH69	Immunoglobulin kappa variable 1-27;Immunoglobulin kappa variable 1-8;Immunoglobulin kappa variable 1-9	1	1	1	1	1	0	0	0	1	0	0	0	0	1	0	NaN	NaN	NaN	10.1989	NaN
A0A087WSY6	Immunoglobulin kappa variable 3D-15	1	1	1	1	1	1	0	0	1	1	1	0	0	1	1	55.4143	NaN	NaN	151.861	182.216
A0A0A0MRZ8;P04433	Immunoglobulin kappa variable 3D-11;Immunoglobulin kappa variable 3-11	4	4	4	4	4	1	1	1	1	1	1	1	1	1	1	257.769	96.3355	104.358	2185.32	1768.2
A0A0A0MS15	Immunoglobulin heavy variable 3-49	5	5	5	5	5	0	0	0	2	2	0	0	0	2	2	NaN	NaN	NaN	35.8776	76.7007
A0A0B4J1U7	Immunoglobulin heavy variable 6-1	4	4	4	4	4	0	0	0	1	1	0	0	0	1	1	NaN	NaN	NaN	265.27	185.76
A0A0B4J1V0	Immunoglobulin heavy variable 3-15	6	6	6	6	6	0	0	0	5	2	0	0	0	5	2	NaN	NaN	NaN	36.2506	21.4802
A0A0B4J1Y8	Immunoglobulin lambda variable 9-49	2	2	2	2	2	0	0	0	1	1	0	0	0	1	1	NaN	NaN	NaN	25.1093	25.6711
A0A0B4J1Y9	Immunoglobulin heavy variable 3-72	6	6	6	6	6	0	0	0	1	1	0	0	0	1	1	NaN	NaN	NaN	60.5812	37.0219
A0A0B4J2D5;P0DPI2	Putative glutamine amidotransferase-like class 1 domain-containing protein 3B, mitochondrial;Glutamine amidotransferase-like class 1 domain-containing protein 3, mitochondrial	11	11	11	11	11	3	4	3	3	2	3	4	3	3	2	75.0131	110.371	138.089	54.28	42.8624
A0A0C4DH24	Immunoglobulin kappa variable 6-21	3	3	3	3	3	0	0	0	2	2	0	0	0	2	2	NaN	NaN	NaN	48.1265	45.8685
A0A0C4DH35	Probable non-functional immunoglobulin heavy variable 3-35	1	1	1	1	1	0	0	0	1	1	0	0	0	1	1	NaN	NaN	NaN	82.8756	50.6834
A0A0C4DH36	Probable non-functional immunoglobulin heavy variable 3-38	2	2	2	2	2	0	0	0	1	0	0	0	0	1	0	NaN	NaN	NaN	10.7556	NaN
A0A0C4DH38	Immunoglobulin heavy variable 5-51	3	3	3	3	3	0	0	0	1	0	0	0	0	1	0	NaN	NaN	NaN	95.8889	NaN
A0A0C4DH41;P01824;P01825;P06331;P0DP06;P0DP08	Immunoglobulin heavy variable 4-61;Immunoglobulin heavy variable 4-39;Immunoglobulin heavy variable 4-59;Immunoglobulin heavy variable 4-34;Immunoglobulin heavy variable 4-30-4;Immunoglobulin heavy variable 4-38-2	2	2	2	2	2	1	1	0	2	1	1	1	0	2	1	11.8579	8.83462	NaN	141.341	35.104
A0A0C4DH55;P01624	Immunoglobulin kappa variable 3D-7;Immunoglobulin kappa variable 3-15	2	2	2	2	2	1	1	1	1	2	1	1	1	1	2	475.102	422.883	322.947	4488.45	4450.32
A0A0J9YX35	Immunoglobulin heavy variable 3-64D	3	3	3	3	3	0	0	0	1	1	0	0	0	1	1	NaN	NaN	NaN	33.66	9.94964
A0AVT1	Ubiquitin-like modifier-activating enzyme 6	30	30	30	30	30	13	12	10	6	8	13	12	10	6	8	194.334	164.011	159.243	137.036	138.44
A0FGR8	Extended synaptotagmin-2	15	15	15	15	15	12	8	9	9	7	12	8	9	9	7	876.767	970.365	907.661	892.166	733.754
A0JNW5	Bridge-like lipid transfer protein family member 3B	4	4	4	4	4	0	1	0	0	1	0	1	0	0	1	NaN	7.9773	NaN	NaN	17.8312
A0M8Q6	Immunoglobulin lambda constant 7	3	3	3	3	3	1	0	1	2	1	1	0	1	2	1	12.6942	NaN	886.182	92.2998	24.4311
A2RRP1	NBAS subunit of NRZ tethering complex	10	10	10	10	10	2	0	2	0	1	2	0	2	0	1	18.4106	NaN	9.39951	NaN	26.4109
A2RUS2	DENN domain-containing protein 3	16	16	16	16	16	5	6	3	2	2	5	6	3	2	2	33.4911	57.1135	27.3962	11.2968	32.4411
A4D1P6	WD repeat-containing protein 91	13	13	13	13	13	1	1	1	3	1	1	1	1	3	1	22.5625	19.2577	29.077	24.3916	36.5733
A4D1S5	Ras-related protein Rab-19	9	9	9	9	9	4	4	2	3	2	4	4	2	3	2	26.3752	36.5477	27.9163	16.162	22.2576
A5PLN9	Trafficking protein particle complex subunit 13	2	2	2	2	2	1	1	1	0	0	1	1	1	0	0	5.75305	7.66835	5.53923	NaN	NaN
A5YKK6	CCR4-NOT transcription complex subunit 1	10	10	10	10	10	3	5	5	1	3	3	5	5	1	3	24.8914	35.05	74.3666	12.373	11.6342
A6NC98	Coiled-coil domain-containing protein 88B	72	72	72	72	72	35	37	33	27	31	35	37	33	27	31	294.658	281.358	246.934	183.523	284.538
A6NCE7;Q9GZQ8;Q9H492	Microtubule-associated proteins 1A/1B light chain 3 beta 2;Microtubule-associated proteins 1A/1B light chain 3B;Microtubule-associated proteins 1A/1B light chain 3A	2	2	2	2	2	2	1	2	2	1	2	1	2	2	1	98.0948	39.2133	45.2788	56.9917	35.8796
A6NDG6	Glycerol-3-phosphate phosphatase	9	9	9	9	9	4	4	4	3	3	4	4	4	3	3	61.5131	127.764	133.059	80.0929	105.153
A6NHG4;P30046	D-dopachrome decarboxylase-like protein;D-dopachrome decarboxylase	7	7	7	7	7	6	5	4	6	3	6	5	4	6	3	144.344	197.513	194.695	200.605	186.035
A6NHR9	Structural maintenance of chromosomes flexible hinge domain-containing protein 1	83	83	83	83	83	37	32	32	31	23	37	32	32	31	23	126.134	190.372	214.724	130.811	159.573
A6NI73	Leukocyte immunoglobulin-like receptor subfamily A member 5	6	6	6	6	6	0	0	1	0	0	0	0	1	0	0	NaN	NaN	18.2152	NaN	NaN
A6NIH7	Protein unc-119 homolog B	4	4	4	4	4	1	1	2	1	1	1	1	2	1	1	53.4216	44.6167	69.0539	42.5092	47.3024
A6NJG2	Ankyrin repeat domain-containing protein SOWAHD	3	3	3	3	3	0	1	1	0	1	0	1	1	0	1	NaN	11.3477	4.67099	NaN	10.6354
A8MVS5	Protein HIDE1	2	2	2	2	2	2	2	2	2	1	2	2	2	2	1	82.7021	110.947	78.2376	82.0195	71.2779
A8MWD9;P62308	Putative small nuclear ribonucleoprotein G-like protein 15;Small nuclear ribonucleoprotein G	7	7	7	7	7	3	2	2	2	2	3	2	2	2	2	586.219	442.887	510.653	291.794	434.867
A8MXV4	Acyl-coenzyme A diphosphatase NUDT19	4	4	4	4	4	1	1	1	1	1	1	1	1	1	1	37.0455	62.5953	38.5401	36.4878	32.111
B0I1T2	Unconventional myosin-Ig	46	46	46	46	46	19	20	18	15	14	19	20	18	15	14	103.126	98.9133	96.7117	111.098	103.172
B5ME19;Q99613	Eukaryotic translation initiation factor 3 subunit C-like protein;Eukaryotic translation initiation factor 3 subunit C	29	29	29	29	29	16	13	13	13	12	16	13	13	13	12	107.945	94.3638	109.061	120.521	108.201
B6A8C7	T-cell-interacting, activating receptor on myeloid cells protein 1	10	10	10	10	10	4	4	3	2	1	4	4	3	2	1	142.551	82.6389	53.1092	91.2063	61.7157
C4AMC7;Q6VEQ5	Putative WAS protein family homolog 3;WAS protein family homolog 2	8	8	8	8	8	3	3	3	3	2	3	3	3	3	2	141.376	163.406	100.332	120.193	109.031
E9PAV3;Q13765	Nascent polypeptide-associated complex subunit alpha, muscle-specific form;Nascent polypeptide-associated complex subunit alpha	4	4	4	4	4	3	2	2	3	2	3	2	2	3	2	25.386	29.9505	36.9356	40.3208	33.1794
G9CGD6;Q8WWN9	CNK3/IPCEF1 fusion protein;Interactor protein for cytohesin exchange factors 1	7	7	7	7	7	4	3	3	1	2	4	3	3	1	2	91.8024	57.8654	61.3784	103.095	66.2336
iRT-Kit_WR_fusion		11	11	11	11	11	11	11	11	11	10	11	11	11	11	10	107519	119133	114424	152471	138198
O00115	Deoxyribonuclease-2-alpha	3	3	3	3	3	0	1	1	0	0	0	1	1	0	0	NaN	46.449	37.4861	NaN	NaN
O00116	Alkyldihydroxyacetonephosphate synthase, peroxisomal	28	28	28	28	28	6	5	7	6	3	6	5	7	6	3	31.5615	30.8017	31.181	30.9196	58.3831
O00139	Kinesin-like protein KIF2A	8	8	8	8	8	3	3	2	1	2	3	3	2	1	2	40.5866	26.2272	25.6843	33.1521	38.176
O00142	Thymidine kinase 2, mitochondrial	4	4	4	4	4	0	0	1	1	0	0	0	1	1	0	NaN	NaN	14.5823	17.7073	NaN
O00148	ATP-dependent RNA helicase DDX39A	23	23	23	23	23	12	13	11	12	10	12	13	11	12	10	540.962	564.825	596.073	633.315	541.486
O00151	PDZ and LIM domain protein 1	2	2	2	2	2	1	1	1	0	1	1	1	1	0	1	3.34706	2.24065	2.01723	NaN	7.79923
O00160	Unconventional myosin-If	80	80	80	80	80	44	41	40	43	34	44	41	40	43	34	849.117	737.687	753.139	834.223	801.623
O00161	Synaptosomal-associated protein 23	12	12	12	12	12	3	3	2	4	2	3	3	2	4	2	25.3814	34.1789	24.8238	20.4633	21.9994
O00170	AH receptor-interacting protein	15	15	15	15	15	6	6	5	3	5	6	6	5	3	5	82.1608	78.7821	77.02	110.822	56.0047
O00178	GTP-binding protein 1	20	20	20	20	20	7	5	4	6	3	7	5	4	6	3	41.3468	19.2402	20.2903	26.3507	24.9982
O00182;Q3B8N2;Q6DKI2	Galectin-9;Galectin-9B;Galectin-9C	1	1	1	1	1	0	0	0	0	1	0	0	0	0	1	NaN	NaN	NaN	NaN	51.2563
O00186	Syntaxin-binding protein 3	12	12	12	12	12	8	5	6	3	2	8	5	6	3	2	26.0345	37.2017	31.9018	16.1933	17.6787
O00203	AP-3 complex subunit beta-1	22	22	22	22	22	12	9	11	10	6	12	9	11	10	6	61.1635	77.7925	69.2353	46.4258	59.3676
O00217	NADH dehydrogenase [ubiquinone] iron-sulfur protein 8, mitochondrial	6	6	6	6	6	2	1	0	0	0	2	1	0	0	0	32.9997	61.322	NaN	NaN	NaN
O00231	26S proteasome non-ATPase regulatory subunit 11	18	18	18	18	18	10	8	11	10	7	10	8	11	10	7	247.127	292.83	237.978	300.259	224.357
O00232	26S proteasome non-ATPase regulatory subunit 12	23	23	23	23	23	10	9	7	6	6	10	9	7	6	6	43.1396	80.3961	75.7448	41.5647	58.1986
O00233	26S proteasome non-ATPase regulatory subunit 9	6	6	6	6	6	5	3	3	2	2	5	3	3	2	2	77.2916	99.4886	96.2448	58.3684	51.5197
O00241	Signal-regulatory protein beta-1	12	12	12	12	12	9	7	8	10	6	9	7	8	10	6	172.405	105.781	88.5663	203.87	113.956
O00244	Copper transport protein ATOX1	7	7	7	7	7	4	2	2	3	2	4	2	2	3	2	72.5846	74.2699	79.7027	57.5392	58.6287
O00264	Membrane-associated progesterone receptor component 1	6	6	6	6	6	1	1	2	1	2	1	1	2	1	2	35.9166	47.2809	38.7558	32.9774	29.2654
O00267	Transcription elongation factor SPT5	13	13	13	13	13	6	4	6	4	3	6	4	6	4	3	63.3462	68.1352	58.1743	55.3526	66.2856
O00291	Huntingtin-interacting protein 1	30	30	30	30	30	10	9	11	12	8	10	9	11	12	8	159.147	149.25	156.727	209.106	174.43
O00299	Chloride intracellular channel protein 1	23	23	23	23	23	13	14	12	15	10	13	14	12	15	10	2420.82	3338.55	2754.05	2439.92	2437.71
O00303	Eukaryotic translation initiation factor 3 subunit F	2	2	2	2	2	1	1	1	0	0	1	1	1	0	0	15.2692	46.416	32.3187	NaN	NaN
O00329	Phosphatidylinositol 4,5-bisphosphate 3-kinase catalytic subunit delta isoform	21	21	21	21	21	5	7	5	5	4	5	7	5	5	4	50.132	45.7619	25.6469	49.6697	32.1982
O00330	Pyruvate dehydrogenase protein X component, mitochondrial	3	3	3	3	3	2	1	1	0	0	2	1	1	0	0	17.4862	14.4188	19.2255	NaN	NaN
O00391	Sulfhydryl oxidase 1	29	29	29	29	29	20	15	15	17	14	20	15	15	17	14	455.682	323.432	363.263	379.86	421.18
O00410	Importin-5	8	8	8	8	8	1	1	2	0	1	1	1	2	0	1	47.1399	94.6384	20.1904	NaN	30.9374
O00422	Histone deacetylase complex subunit SAP18	8	8	8	8	8	3	5	5	5	1	3	5	5	5	1	225.986	167.5	156.52	229.515	145.223
O00429	Dynamin-1-like protein	8	8	8	8	8	2	3	4	3	2	2	3	4	3	2	68.9702	93.7644	62.9576	69.39	82.4068
O00442	RNA 3'-terminal phosphate cyclase	9	9	9	9	9	3	3	3	2	3	3	3	3	2	3	44.5657	44.3791	40.9728	28.4423	26.3874
O00453	Leukocyte-specific transcript 1 protein	4	4	4	4	4	1	1	1	1	1	1	1	1	1	1	81.3761	82.7878	145.24	68.6447	62.7127
O00462	Beta-mannosidase	31	31	31	31	31	6	9	8	8	5	6	9	8	8	5	54.6231	55.0941	58.4726	104.661	69.6724
O00471	Exocyst complex component 5	16	16	16	16	16	1	4	2	1	2	1	4	2	1	2	33.7055	34.1333	15.7921	17.2459	7.27605
O00479	High mobility group nucleosome-binding domain-containing protein 4	4	4	4	4	4	1	1	2	1	1	1	1	2	1	1	74.1776	97.7377	123.665	94.932	95.787
O00481	Butyrophilin subfamily 3 member A1	5	5	5	5	5	0	1	1	0	0	0	1	1	0	0	NaN	24.986	6.39066	NaN	NaN
O00483	Cytochrome c oxidase subunit NDUFA4	4	4	4	4	4	2	1	2	0	1	2	1	2	0	1	64.8235	76.8823	61.7535	NaN	56.8107
O00487	26S proteasome non-ATPase regulatory subunit 14	5	5	5	5	5	2	3	1	2	1	2	3	1	2	1	33.6458	70.1326	79.5465	16.465	33.0749
O00505	Importin subunit alpha-4	5	5	5	5	5	2	2	3	1	2	2	2	3	1	2	21.6202	32.4199	34.5047	21.4235	32.2669
O00560	Syntenin-1	23	23	23	23	23	8	5	8	4	7	8	5	8	4	7	85.3582	107.559	117.842	93.317	130.775
O00562	Membrane-associated phosphatidylinositol transfer protein 1	9	9	9	9	9	0	3	5	1	2	0	3	5	1	2	NaN	25.9111	18.6289	14.8805	18.1235
O00567	Nucleolar protein 56	10	10	10	10	10	1	4	4	2	2	1	4	4	2	2	23.0886	19.1185	19.5224	12.571	5.10291
O00571	ATP-dependent RNA helicase DDX3X	27	27	27	27	27	12	13	14	12	8	12	13	14	12	8	152.618	185.854	190.296	132.96	182.798
O00584	Ribonuclease T2	17	17	17	17	17	4	4	4	5	4	4	4	4	5	4	253.882	245.316	283.004	279.591	201.12
O00602	Ficolin-1	30	30	30	30	30	14	11	10	17	11	14	11	10	17	11	1061	540.729	460.164	2173.78	572.317
O00629	Importin subunit alpha-3	5	5	5	5	5	3	4	3	2	2	3	4	3	2	2	108.734	38.1777	16.49	51.7181	37.4874
O00635	E3 ubiquitin-protein ligase TRIM38	4	4	4	4	4	3	2	1	3	0	3	2	1	3	0	27.9226	24.702	14.8785	17.152	NaN
O00743	Serine/threonine-protein phosphatase 6 catalytic subunit	13	13	13	13	13	3	5	2	2	2	3	5	2	2	2	24.4665	26.8134	32.124	28.7139	25.2034
O00754	Lysosomal alpha-mannosidase	44	44	44	44	44	15	16	17	16	14	15	16	17	16	14	93.3706	88.256	105.763	181.037	125.387
O00757	Fructose-1,6-bisphosphatase isozyme 2	2	2	2	2	2	1	1	1	1	1	1	1	1	1	1	58.64	31.8956	62.475	46.234	30.6184
O00763;Q13085	Acetyl-CoA carboxylase 2;Acetyl-CoA carboxylase 1	2	2	2	2	2	2	1	1	0	0	2	1	1	0	0	6.39456	1.78361	9.39996	NaN	NaN
O00764	Pyridoxal kinase	19	19	19	19	19	8	6	7	5	5	8	6	7	5	5	164.073	225.034	204.897	164.368	171.372
O14497	AT-rich interactive domain-containing protein 1A	4	4	4	4	4	1	2	0	0	0	1	2	0	0	0	15.0637	19.6346	NaN	NaN	NaN
O14524	Nuclear envelope integral membrane protein 1	2	2	2	2	2	1	1	0	0	0	1	1	0	0	0	17.4484	8.8695	NaN	NaN	NaN
O14526	F-BAR domain only protein 1	3	3	3	3	3	1	1	1	1	1	1	1	1	1	1	14.2644	23.3668	22.5359	9.69214	35.2007
O14530	Thioredoxin domain-containing protein 9	1	1	1	1	1	1	1	1	1	1	1	1	1	1	1	12.7538	17.4611	13.721	13.3903	16.861
O14545	TRAF-type zinc finger domain-containing protein 1	4	4	4	4	4	2	1	2	2	1	2	1	2	2	1	2.69237	12.1972	4.11174	11.3036	16.3997
O14569	Transmembrane reductase CYB561D2	1	1	1	1	1	0	1	1	0	0	0	1	1	0	0	NaN	16.1966	19.9208	NaN	NaN
O14579	Coatomer subunit epsilon	14	14	14	14	14	2	8	6	1	2	2	8	6	1	2	60.3756	111.674	102.6	50.5438	93.2904
O14602	Eukaryotic translation initiation factor 1A, Y-chromosomal	2	2	2	2	2	0	2	2	0	0	0	2	2	0	0	NaN	17.2995	22.9319	NaN	NaN
O14617	AP-3 complex subunit delta-1	15	15	15	15	15	7	6	5	4	3	7	6	5	4	3	45.984	45.2838	49.6876	50.2525	68.6024
O14618	Copper chaperone for superoxide dismutase	10	10	10	10	10	5	3	4	5	2	5	3	4	5	2	140.438	78.2907	67.7343	157.113	43.8002
O14646	Chromodomain-helicase-DNA-binding protein 1	2	2	2	2	2	1	0	1	1	0	1	0	1	1	0	17.6619	NaN	48.7733	31.6286	NaN
O14647	Chromodomain-helicase-DNA-binding protein 2	1	1	1	1	1	1	1	0	1	0	1	1	0	1	0	26.3288	9.63494	NaN	29.9742	NaN
O14656	Torsin-1A	9	9	9	9	9	7	4	4	4	3	7	4	4	4	3	74.509	57.4915	71.7513	57.7561	31.4048
O14657	Torsin-1B	7	7	7	7	7	2	1	1	2	1	2	1	1	2	1	33.1051	42.603	32.9054	24.6852	10.4854
O14672	Disintegrin and metalloproteinase domain-containing protein 10	37	37	37	37	37	14	11	9	13	9	14	11	9	13	9	252.512	236.417	234.17	350.89	263.065
O14683	Tumor protein p53-inducible protein 11	7	7	7	7	7	4	3	4	4	5	4	3	4	4	5	67.2099	97.9566	91.1048	49.5646	70.3771
O14727	Apoptotic protease-activating factor 1	48	48	48	48	48	22	20	19	21	18	22	20	19	21	18	275.921	324.801	306.767	290.439	279.321
O14732	Inositol monophosphatase 2	6	6	6	6	6	3	2	4	3	3	3	2	4	3	3	113.926	181.77	164.855	57.7566	149.289
O14734	Acyl-coenzyme A thioesterase 8	4	4	4	4	4	0	1	2	1	0	0	1	2	1	0	NaN	3.7804	10.0474	1.40772	NaN
O14744	Protein arginine N-methyltransferase 5	9	9	9	9	9	2	2	2	0	0	2	2	2	0	0	6.48151	5.34194	33.6577	NaN	NaN
O14745	Na(+)/H(+) exchange regulatory cofactor NHE-RF1	23	23	23	23	23	18	16	16	15	12	18	16	16	15	12	1007.33	762.608	1029.82	890.296	778.054
O14773	Tripeptidyl-peptidase 1	9	9	9	9	9	5	4	4	5	4	5	4	4	5	4	261.432	223.471	226.238	443.958	232.056
O14776	Transcription elongation regulator 1	32	32	32	32	32	11	8	8	9	5	11	8	8	9	5	138.178	95.2716	85.6683	140.896	103.296
O14791	Apolipoprotein L1	10	10	10	10	10	1	0	0	7	5	1	0	0	7	5	2.76585	NaN	NaN	326.016	191.11
O14798	Tumor necrosis factor receptor superfamily member 10C	8	8	8	8	8	5	3	3	4	2	5	3	3	4	2	68.9799	26.2184	38.1009	42.5222	23.7255
O14818	Proteasome subunit alpha type-7	24	24	24	24	24	14	13	14	12	13	14	13	14	12	13	771.112	758.883	679.513	588.945	748.888
O14828	Secretory carrier-associated membrane protein 3	4	4	4	4	4	1	1	1	1	1	1	1	1	1	1	14.8668	7.3503	3.96236	13.2471	5.47328
O14841	5-oxoprolinase	22	22	22	22	22	3	5	3	3	2	3	5	3	3	2	58.0448	48.5663	27.8038	49.4665	53.7413
O14879	Interferon-induced protein with tetratricopeptide repeats 3	9	9	9	9	9	5	5	1	1	1	5	5	1	1	1	36.9903	30.3281	17.8125	20.2997	19.3248
O14907	Tax1-binding protein 3	1	1	1	1	1	0	0	1	0	0	0	0	1	0	0	NaN	NaN	4.69547	NaN	NaN
O14920	Inhibitor of nuclear factor kappa-B kinase subunit beta	14	14	14	14	14	8	8	7	7	4	8	8	7	7	4	16.499	27.3477	25.0175	19.5642	27.8652
O14949	Cytochrome b-c1 complex subunit 8	5	5	5	5	5	4	4	4	3	3	4	4	4	3	3	66.1179	76.1392	85.1851	60.1069	66.5882
O14950;P19105	Myosin regulatory light chain 12B;Myosin regulatory light chain 12A	14	14	14	14	14	10	9	9	10	9	10	9	9	10	9	4152.82	4691.82	4716.71	3694.13	5222.68
O14964	Hepatocyte growth factor-regulated tyrosine kinase substrate	17	17	17	17	17	9	5	8	7	5	9	5	8	7	5	78.5583	69.7149	82.1643	72.9627	85.8468
O14972	Vacuolar protein sorting-associated protein 26C	3	3	3	3	3	0	1	0	0	0	0	1	0	0	0	NaN	2.82601	NaN	NaN	NaN
O14974	Protein phosphatase 1 regulatory subunit 12A	25	25	25	25	25	16	13	15	10	11	16	13	15	10	11	251.176	227.727	224.628	125.147	198.671
O14975	Long-chain fatty acid transport protein 2	17	17	17	17	17	3	4	3	4	3	3	4	3	4	3	52.8623	27.3514	40.2513	52.6752	26.4787
O14976	Cyclin-G-associated kinase	16	16	16	16	16	5	4	3	3	0	5	4	3	3	0	19.0462	34.0808	15.9107	23.9147	NaN
O14979	Heterogeneous nuclear ribonucleoprotein D-like	6	6	6	6	6	3	2	3	2	1	3	2	3	2	1	49.7848	30.1837	34.6877	34.3048	25.0345
O14980	Exportin-1	20	20	20	20	20	5	5	4	3	1	5	5	4	3	1	27.8153	38.5784	17.703	29.1889	80.8373
O15027	Protein transport protein Sec16A	6	6	6	6	6	1	2	2	1	0	1	2	2	1	0	30.421	29.0059	29.9289	14.8995	NaN
O15040	Tectonin beta-propeller repeat-containing protein 2	5	5	5	5	5	0	0	0	1	0	0	0	0	1	0	NaN	NaN	NaN	11.4474	NaN
O15042	U2 snRNP-associated SURP motif-containing protein	9	9	9	9	9	4	3	3	2	1	4	3	3	2	1	30.7925	34.2383	32.4855	29.3355	25.771
O15067	Phosphoribosylformylglycinamidine synthase	19	19	19	19	19	8	7	9	6	1	8	7	9	6	1	105.607	77.6725	79.1645	74.615	109.785
O15083;Q8IUD2	ERC protein 2;ELKS/Rab6-interacting/CAST family member 1	1	1	1	1	1	1	0	0	0	0	1	0	0	0	0	7.50848	NaN	NaN	NaN	NaN
O15111	Inhibitor of nuclear factor kappa-B kinase subunit alpha	8	8	8	8	8	4	3	3	3	2	4	3	3	3	2	21.894	27.4329	29.4209	24.3188	31.036
O15116	U6 snRNA-associated Sm-like protein LSm1	1	1	1	1	1	1	1	1	1	0	1	1	1	1	0	51.0073	136.771	151	60.7613	NaN
O15117	FYN-binding protein 1	17	17	17	17	17	9	7	8	7	5	9	7	8	7	5	126.78	85.6762	85.5247	77.8597	48.8588
O15120	1-acyl-sn-glycerol-3-phosphate acyltransferase beta	5	5	5	5	5	1	2	2	1	1	1	2	2	1	1	6.20532	26.0867	8.73801	3.52025	8.95077
O15121	Sphingolipid delta(4)-desaturase DES1	8	8	8	8	8	1	1	1	2	1	1	1	1	2	1	13.0301	8.6716	15.0986	26.2192	21.8023
O15127	Secretory carrier-associated membrane protein 2	5	5	5	5	5	2	2	2	2	2	2	2	2	2	2	153.075	56.5483	60.815	105.511	82.9482
O15143	Actin-related protein 2/3 complex subunit 1B	38	38	38	38	38	17	17	15	16	13	17	17	15	16	13	3547.33	2732.28	2809.34	2995.63	2790.95
O15144	Actin-related protein 2/3 complex subunit 2	37	37	37	37	37	23	22	23	25	18	23	22	23	25	18	1658.25	1378.58	1457.75	1503.02	1351.95
O15145	Actin-related protein 2/3 complex subunit 3	10	10	10	10	10	8	9	9	10	8	8	9	9	10	8	1708.65	2267	2561.36	1684.21	2031.36
O15162	Phospholipid scramblase 1	9	9	9	9	9	3	4	3	2	2	3	4	3	2	2	46.7954	90.5369	90.5781	32.2508	59.0024
O15173	Membrane-associated progesterone receptor component 2	6	6	6	6	6	4	5	5	3	3	4	5	5	3	3	58.3857	78.0862	101.227	45.7613	103.984
O15211	Ral guanine nucleotide dissociation stimulator-like 2	5	5	5	5	5	1	0	1	1	1	1	0	1	1	1	22.0405	NaN	15.5478	10.2428	17.0655
O15212	Prefoldin subunit 6	2	2	2	2	2	0	1	1	1	2	0	1	1	1	2	NaN	11.2618	43.8141	17.0137	27.2404
O15258	Protein RER1	4	4	4	4	4	2	2	2	3	2	2	2	2	3	2	54.0774	89.0547	83.2619	45.4576	62.3053
O15260	Surfeit locus protein 4	1	1	1	1	1	1	1	1	1	0	1	1	1	1	0	22.8428	92.0066	69.0316	31.6244	NaN
O15264	Mitogen-activated protein kinase 13	3	3	3	3	3	2	2	2	1	0	2	2	2	1	0	91.9599	57.0294	80.1162	33.3198	NaN
O15269	Serine palmitoyltransferase 1	7	7	7	7	7	2	4	3	2	0	2	4	3	2	0	24.5215	23.4854	19.0889	19.8086	NaN
O15270	Serine palmitoyltransferase 2	5	5	5	5	5	0	1	1	1	0	0	1	1	1	0	NaN	38.4217	6.71911	49.8635	NaN
O15294	UDP-N-acetylglucosamine--peptide N-acetylglucosaminyltransferase 110 kDa subunit	7	7	7	7	7	2	6	6	3	3	2	6	6	3	3	34.6282	19.4372	24.8221	17.793	16.9942
O15305	Phosphomannomutase 2	14	14	14	14	14	2	3	3	5	1	2	3	3	5	1	58.7723	72.9958	71.9691	49.169	35.6393
O15347	High mobility group protein B3	18	18	18	18	18	8	6	7	7	6	8	6	7	7	6	342.257	323.093	226.208	303.131	247.995
O15355	Protein phosphatase 1G	11	11	11	11	11	5	4	2	1	1	5	4	2	1	1	9.39223	10.1416	18.1907	62.025	13.1019
O15357	Phosphatidylinositol 3,4,5-trisphosphate 5-phosphatase 2	11	11	11	11	11	2	0	1	0	1	2	0	1	0	1	9.42109	NaN	229.636	NaN	18.6142
O15371	Eukaryotic translation initiation factor 3 subunit D	13	13	13	13	13	5	5	3	5	3	5	5	3	5	3	91.7717	80.4654	64.3625	70.4112	55.4427
O15372	Eukaryotic translation initiation factor 3 subunit H	10	10	10	10	10	5	5	5	4	4	5	5	5	4	4	70.2259	128.263	140.152	85.7575	127.671
O15389	Sialic acid-binding Ig-like lectin 5	11	11	11	11	11	3	2	3	2	2	3	2	3	2	2	330.36	162.274	318.496	250.747	227.799
O15400	Syntaxin-7	13	13	13	13	13	12	10	9	7	9	12	10	9	7	9	150.978	229.216	276.538	171.709	225.511
O15427	Monocarboxylate transporter 4	6	6	6	6	6	3	2	2	3	2	3	2	2	3	2	29.5176	44.5884	51.5096	18.9236	17.9301
O15498	Synaptobrevin homolog YKT6	6	6	6	6	6	4	3	4	3	1	4	3	4	3	1	66.0159	136.154	148.715	35.1054	22.2979
O15511	Actin-related protein 2/3 complex subunit 5	18	18	18	18	18	10	8	11	10	8	10	8	11	10	8	6218.94	4479.94	4977.57	5473.06	5479.24
O15530	3-phosphoinositide-dependent protein kinase 1	20	20	20	20	20	7	9	6	5	5	7	9	6	5	5	51.9066	52.613	71.3921	44.3399	50.2854
O15533	Tapasin	7	7	7	7	7	4	1	2	3	2	4	1	2	3	2	258.358	555.08	379.124	170.079	229.69
O15541	E3 ubiquitin-protein ligase RNF113A	2	2	2	2	2	1	1	1	1	1	1	1	1	1	1	38.8421	31.6104	23.6961	34.4393	22.055
O15552	Free fatty acid receptor 2	1	1	1	1	1	0	1	1	0	0	0	1	1	0	0	NaN	8.27838	12.5289	NaN	NaN
O15553	Pyrin	16	16	16	16	16	11	8	6	7	6	11	8	6	7	6	73.0705	60.058	54.7414	65.0347	38.5448
O43143	ATP-dependent RNA helicase DHX15	24	24	24	24	24	10	12	11	8	9	10	12	11	8	9	153.334	204.727	178.349	118.602	145.289
O43148	mRNA cap guanine-N7 methyltransferase	5	5	5	5	5	3	2	1	1	2	3	2	1	1	2	25.4673	7.57201	11.8744	21.8892	9.27914
O43149	Zinc finger ZZ-type and EF-hand domain-containing protein 1	25	25	25	25	25	5	3	3	4	0	5	3	3	4	0	15.2954	11.6672	8.61006	10.019	NaN
O43169	Cytochrome b5 type B	5	5	5	5	5	3	3	2	1	2	3	3	2	1	2	54.9267	55.1996	30.0226	35.9826	20.2474
O43172	U4/U6 small nuclear ribonucleoprotein Prp4	12	12	12	12	12	5	3	3	2	0	5	3	3	2	0	9.85511	7.6046	10.2882	5.67705	NaN
O43175	D-3-phosphoglycerate dehydrogenase	6	6	6	6	6	4	2	4	4	4	4	2	4	4	4	48.8299	44.9392	83.5319	49.7083	64.7809
O43181	NADH dehydrogenase [ubiquinone] iron-sulfur protein 4, mitochondrial	6	6	6	6	6	2	0	0	2	0	2	0	0	2	0	75.9805	NaN	NaN	17.3297	NaN
O43237	Cytoplasmic dynein 1 light intermediate chain 2	2	2	2	2	2	1	1	0	1	1	1	1	0	1	1	31.3272	7.94074	NaN	5.17178	8.59824
O43242	26S proteasome non-ATPase regulatory subunit 3	23	23	23	23	23	13	12	13	9	9	13	12	13	9	9	139.324	180.328	173.8	103.542	143.516
O43252	Bifunctional 3'-phosphoadenosine 5'-phosphosulfate synthase 1	17	17	17	17	17	3	2	2	2	1	3	2	2	2	1	4.1344	39.5741	37.1002	17.3843	49.6341
O43290	U4/U6.U5 tri-snRNP-associated protein 1	8	8	8	8	8	2	2	1	1	0	2	2	1	1	0	6.87452	39.6261	46.2286	8.39897	NaN
O43314	Inositol hexakisphosphate and diphosphoinositol-pentakisphosphate kinase 2	27	27	27	27	27	10	12	7	8	5	10	12	7	8	5	62.5162	54.5675	46.5603	63.7855	50.9241
O43324	Eukaryotic translation elongation factor 1 epsilon-1	5	5	5	5	5	2	2	2	2	1	2	2	2	2	1	35.243	66.1968	60.9901	18.2574	52.9325
O43390	Heterogeneous nuclear ribonucleoprotein R	21	21	21	21	21	11	10	9	9	8	11	10	9	9	8	74.1887	77.9242	60.0928	48.1508	62.6006
O43395	U4/U6 small nuclear ribonucleoprotein Prp3	6	6	6	6	6	1	2	1	1	1	1	2	1	1	1	16.273	22.1669	15.9628	27.6189	37.2126
O43396	Thioredoxin-like protein 1	13	13	13	13	13	5	6	5	4	4	5	6	5	4	4	219.01	248.225	225.688	145.458	206.192
O43399	Tumor protein D54	13	13	13	13	13	7	7	8	5	7	7	7	8	5	7	126.093	175.693	181.508	75.2795	110.407
O43426	Synaptojanin-1	23	23	23	23	23	10	4	7	4	3	10	4	7	4	3	35.8273	32.3558	37.7771	41.0652	33.6127
O43427	Acidic fibroblast growth factor intracellular-binding protein	3	3	3	3	3	1	0	1	1	0	1	0	1	1	0	20.4877	NaN	36.2228	23.0358	NaN
O43447	Peptidyl-prolyl cis-trans isomerase H	8	8	8	8	8	3	2	2	4	2	3	2	2	4	2	55.7225	73.7819	51.8843	56.1412	63.8258
O43451	Maltase-glucoamylase	78	78	78	78	78	29	23	27	30	25	29	23	27	30	25	728.574	640.984	871.261	1213.78	640.541
O43488	Aflatoxin B1 aldehyde reductase member 2	16	16	16	16	16	6	7	5	7	6	6	7	5	7	6	162.955	171.784	163.521	151.615	174.995
O43493	Trans-Golgi network integral membrane protein 2	9	9	9	9	9	0	1	0	1	0	0	1	0	1	0	NaN	9.77779	NaN	8.50109	NaN
O43504	Ragulator complex protein LAMTOR5	2	2	2	2	2	1	1	1	1	1	1	1	1	1	1	83.9733	200.056	100.341	102.45	115.531
O43516	WAS/WASL-interacting protein family member 1	3	3	3	3	3	3	3	3	3	3	3	3	3	3	3	230.84	480.132	445.413	172.09	409.388
O43521	Bcl-2-like protein 11	2	2	2	2	2	1	1	1	1	1	1	1	1	1	1	1345.86	1018.28	850.537	951.463	602.084
O43557	Tumor necrosis factor ligand superfamily member 14	5	5	5	5	5	3	1	1	2	1	3	1	1	2	1	28.5187	47.0124	41.447	30.9746	25.6284
O43566	Regulator of G-protein signaling 14	5	5	5	5	5	3	2	3	2	1	3	2	3	2	1	32.1669	62.4677	79.2232	24.89	55.5814
O43567	E3 ubiquitin-protein ligase RNF13	10	10	10	10	10	2	2	0	1	0	2	2	0	1	0	86.9957	30.7741	NaN	33.9455	NaN
O43572	A-kinase anchor protein 10, mitochondrial	2	2	2	2	2	0	1	1	0	0	0	1	1	0	0	NaN	7.92491	4.78545	NaN	NaN
O43586	Proline-serine-threonine phosphatase-interacting protein 1	28	28	28	28	28	11	9	9	10	8	11	9	9	10	8	435.034	373.656	314.618	577.285	377.842
O43592	Exportin-T	7	7	7	7	7	3	3	4	2	1	3	3	4	2	1	16.6653	51.9255	70.1951	19.961	43.4448
O43598	2'-deoxynucleoside 5'-phosphate N-hydrolase 1	3	3	3	3	3	0	0	1	1	0	0	0	1	1	0	NaN	NaN	29.4536	95.5281	NaN
O43615	Mitochondrial import inner membrane translocase subunit TIM44	14	14	14	14	14	2	1	0	4	2	2	1	0	4	2	19.641	18.6293	NaN	27.8693	21.8226
O43617	Trafficking protein particle complex subunit 3	6	6	6	6	6	3	3	3	3	2	3	3	3	3	2	173.708	265.08	278.486	128.697	177.672
O43633	Charged multivesicular body protein 2a	11	11	11	11	11	4	5	3	3	3	4	5	3	3	3	201.298	84.7021	105.794	103.949	116.374
O43639	Cytoplasmic protein NCK2	7	7	7	7	7	5	1	1	4	1	5	1	1	4	1	11.9124	8.71584	29.1864	9.90509	13.9407
O43660	Pleiotropic regulator 1	20	20	20	20	20	5	4	2	6	3	5	4	2	6	3	30.1296	13.4117	10.8018	26.2968	18.9169
O43670	BUB3-interacting and GLEBS motif-containing protein ZNF207	6	6	6	6	6	2	4	3	3	2	2	4	3	3	2	207.171	84.8892	107.598	91.9809	80.5829
O43674	NADH dehydrogenase [ubiquinone] 1 beta subcomplex subunit 5, mitochondrial	5	5	5	5	5	0	0	2	1	0	0	0	2	1	0	NaN	NaN	33.1947	38.6904	NaN
O43676	NADH dehydrogenase [ubiquinone] 1 beta subcomplex subunit 3	3	3	3	3	3	2	1	1	1	1	2	1	1	1	1	27.2636	7.4608	1.31527	30.1196	11.2544
O43678	NADH dehydrogenase [ubiquinone] 1 alpha subcomplex subunit 2	3	3	3	3	3	1	3	2	2	1	1	3	2	2	1	3.09456	50.5755	32.4499	10.8184	40.435
O43681	ATPase GET3	10	10	10	10	10	4	4	4	3	4	4	4	4	3	4	66.203	78.7353	75.0574	49.5004	63.2008
O43684	Mitotic checkpoint protein BUB3	12	12	12	12	12	4	4	5	4	4	4	4	5	4	4	154.504	170.028	174.372	132.031	130.644
O43704	Sulfotransferase 1B1	10	10	10	10	10	5	3	4	3	4	5	3	4	3	4	78.132	99.4435	52.3669	102.04	89.1193
O43707	Alpha-actinin-4	74	74	74	74	74	43	34	34	36	25	43	34	34	36	25	700.816	866.021	857.721	727.131	830.14
O43719	HIV Tat-specific factor 1	10	10	10	10	10	2	2	1	2	0	2	2	1	2	0	48.8062	27.0069	39.6249	32.9249	NaN
O43739	Cytohesin-3	1	1	1	1	1	1	1	1	0	0	1	1	1	0	0	88.5083	48.8606	29.3123	NaN	NaN
O43741;Q9Y478	5'-AMP-activated protein kinase subunit beta-2;5'-AMP-activated protein kinase subunit beta-1	1	1	1	1	1	1	1	1	0	1	1	1	1	0	1	11.0267	12.8827	17.8445	NaN	4.03848
O43747	AP-1 complex subunit gamma-1	12	12	12	12	12	8	7	6	6	6	8	7	6	6	6	67.1755	165.485	161.056	68.6676	130.178
O43759	Synaptogyrin-1	3	3	3	3	3	1	2	2	1	2	1	2	2	1	2	28.3836	58.0535	73.9847	27.7444	59.3637
O43760	Synaptogyrin-2	6	6	6	6	6	3	2	4	3	3	3	2	4	3	3	54.2575	124.697	110.56	67.8185	63.589
O43765	Small glutamine-rich tetratricopeptide repeat-containing protein alpha	4	4	4	4	4	1	3	4	0	0	1	3	4	0	0	6.5127	21.0901	14.8616	NaN	NaN
O43768	Alpha-endosulfine	2	2	2	2	2	1	1	1	0	1	1	1	1	0	1	131.48	209.15	192.686	NaN	144.447
O43772	Mitochondrial carnitine/acylcarnitine carrier protein	15	15	15	15	15	4	8	6	6	6	4	8	6	6	6	63.8207	102.156	78.2049	44.9814	78.6904
O43776	Asparagine--tRNA ligase, cytoplasmic	20	20	20	20	20	5	5	6	3	2	5	5	6	3	2	83.7317	120.723	88.8494	148.691	82.1632
O43790;P78385;P78386;Q14533	Keratin, type II cuticular Hb6;Keratin, type II cuticular Hb3;Keratin, type II cuticular Hb5;Keratin, type II cuticular Hb1	1	1	1	1	1	1	1	1	0	1	1	1	1	0	1	360.682	483.924	410.109	NaN	883.643
O43809	Cleavage and polyadenylation specificity factor subunit 5	14	14	14	14	14	6	5	3	4	2	6	5	3	4	2	64.9477	87.7022	89.3757	67.1112	107.157
O43813	Glutathione S-transferase LANCL1	7	7	7	7	7	2	5	5	3	3	2	5	5	3	3	34.0718	136.612	135.826	41.5956	116.998
O43815	Striatin	19	19	19	19	19	3	4	2	3	2	3	4	2	3	2	18.7958	17.2914	19.204	30.7935	26.885
O43837	Isocitrate dehydrogenase [NAD] subunit beta, mitochondrial	2	2	2	2	2	1	1	1	0	1	1	1	1	0	1	30.9212	25.1045	13.2218	NaN	22.1272
O43847	Nardilysin	16	16	16	16	16	2	3	3	1	1	2	3	3	1	1	16.3742	9.72297	5.84279	29.3027	14.9506
O43852	Calumenin	6	6	6	6	6	2	0	0	0	0	2	0	0	0	0	23.9202	NaN	NaN	NaN	NaN
O43865	S-adenosylhomocysteine hydrolase-like protein 1	19	19	19	19	19	4	5	4	4	3	4	5	4	4	3	62.6627	43.7699	52.6133	39.8098	48.5956
O43866	CD5 antigen-like	21	21	21	21	21	3	1	1	9	10	3	1	1	9	10	35.5248	11.3188	22.4112	228.058	230.286
O43914	TYRO protein tyrosine kinase-binding protein	2	2	2	2	2	0	1	0	0	1	0	1	0	0	1	NaN	6.52629	NaN	NaN	2.49154
O43920	NADH dehydrogenase [ubiquinone] iron-sulfur protein 5	9	9	9	9	9	3	1	0	1	1	3	1	0	1	1	130.083	92.2399	NaN	104.495	52.9807
O60216	Double-strand-break repair protein rad21 homolog	15	15	15	15	15	5	3	2	3	1	5	3	2	3	0	29.1615	24.0103	17.4971	23.1681	NaN
O60220	Mitochondrial import inner membrane translocase subunit Tim8 A	1	1	1	1	1	0	1	1	0	0	0	1	1	0	0	NaN	9.11422	16.9169	NaN	NaN
O60234	Glia maturation factor gamma	17	17	17	17	17	8	11	10	8	8	8	11	10	8	8	2298.4	2936.45	2941.73	2186.16	2500.14
O60237	Protein phosphatase 1 regulatory subunit 12B	9	9	9	9	9	2	0	1	2	0	2	0	1	2	0	10.8018	NaN	14.9085	14.4321	NaN
O60256	Phosphoribosyl pyrophosphate synthase-associated protein 2	7	7	7	7	7	3	4	3	3	2	3	4	3	3	2	72.5562	98.1189	74.6667	79.0685	72.5835
O60264	SWI/SNF-related matrix-associated actin-dependent regulator of chromatin subfamily A member 5	29	29	29	29	29	14	10	8	8	9	14	10	8	8	9	39.3169	45.5824	40.5077	45.3698	28.976
O60268	Uncharacterized protein KIAA0513	4	4	4	4	4	2	1	2	2	0	2	1	2	2	0	40.0157	27.3832	37.1261	23.0571	NaN
O60271	C-Jun-amino-terminal kinase-interacting protein 4	17	17	17	17	17	5	4	3	3	1	5	4	3	3	1	54.9252	63.1521	26.0317	34.9679	37.1787
O60306	RNA helicase aquarius	11	11	11	11	11	3	1	3	0	1	3	1	3	0	1	14.3128	13.9878	5.15738	NaN	15.3665
O60307	Microtubule-associated serine/threonine-protein kinase 3	6	6	6	6	6	3	2	2	2	1	3	2	2	2	1	13.5842	23.5495	16.6581	13.5489	10.2762
O60313	Dynamin-like 120 kDa protein, mitochondrial	25	25	25	25	25	6	3	3	2	1	6	3	3	2	1	19.7206	15.7186	22.7616	28.4921	20.197
O60333	Kinesin-like protein KIF1B	13	13	13	13	13	5	3	3	2	2	5	3	3	2	2	13.2928	8.88601	12.2114	8.00811	10.9801
O60341	Lysine-specific histone demethylase 1A	6	6	6	6	6	0	2	1	1	1	0	2	1	1	1	NaN	14.1785	17.3264	9.95958	5.12965
O60449	Lymphocyte antigen 75	44	44	44	44	44	8	6	6	7	4	8	6	6	7	4	33.6661	19.9437	19.9608	42.8394	36.607
O60486	Plexin-C1	45	45	45	45	45	13	11	8	13	9	13	11	8	13	9	102.355	95.7321	70.1736	135.124	104.899
O60488	Long-chain-fatty-acid--CoA ligase 4	26	26	26	26	26	7	7	8	6	3	7	7	8	6	3	54.8896	49.7256	39.7792	61.0252	45.6883
O60493	Sorting nexin-3	16	16	16	16	16	9	8	8	7	7	9	8	8	7	7	597.536	491.693	512.228	343.803	450.659
O60496	Docking protein 2	2	2	2	2	2	0	1	1	0	0	0	1	1	0	0	NaN	40.9386	54.0128	NaN	NaN
O60502	Protein O-GlcNAcase	14	14	14	14	14	4	5	5	4	3	4	5	5	4	3	91.9694	103.964	75.0848	88.2434	81.6391
O60506	Heterogeneous nuclear ribonucleoprotein Q	31	31	31	31	31	17	14	12	10	6	17	14	12	10	6	77.7779	64.687	86.7819	91.3655	62.6505
O60547	GDP-mannose 4,6 dehydratase	17	17	17	17	17	5	3	6	5	3	5	3	6	5	3	61.3826	50.5152	52.8807	55.1386	71.008
O60603	Toll-like receptor 2	18	18	18	18	18	7	8	7	6	5	7	8	7	6	5	26.3197	34.3456	31.4917	18.1449	27.5725
O60610	Protein diaphanous homolog 1	50	50	50	50	50	26	21	16	19	11	26	21	16	19	11	359.223	338.074	294.881	309.089	250.013
O60613	Selenoprotein F	6	6	6	6	6	2	3	2	2	3	2	3	2	2	3	53.5896	48.5674	51.2871	46.8522	56.1955
O60636	Tetraspanin-2	3	3	3	3	3	1	2	1	1	1	1	2	1	1	1	68.7139	61.5471	58.1195	108.804	55.6927
O60637	Tetraspanin-3	1	1	1	1	1	1	1	0	1	0	1	1	0	1	0	156.124	102.29	NaN	167.275	NaN
O60645	Exocyst complex component 3	13	13	13	13	13	5	8	5	4	5	5	8	5	4	5	13.6308	13.8386	13.7058	12.7321	27.466
O60664	Perilipin-3	19	19	19	19	19	12	13	11	11	11	12	13	11	11	11	773.527	826.32	748.577	615.609	695.969
O60674	Tyrosine-protein kinase JAK2	5	5	5	5	5	1	1	2	1	0	1	1	2	1	0	8.3105	9.94385	11.387	11.5985	NaN
O60701	UDP-glucose 6-dehydrogenase	3	3	3	3	3	1	1	1	0	1	1	1	1	0	1	20.5235	16.721	23.0364	NaN	12.4581
O60739;P41567	Eukaryotic translation initiation factor 1b;Eukaryotic translation initiation factor 1	6	6	6	6	6	4	4	2	4	1	4	4	2	4	1	78.1537	54.6885	44.391	37.108	24.0941
O60749	Sorting nexin-2	15	15	15	15	15	7	9	8	7	7	7	9	8	7	7	71.1331	82.8862	75.021	60.4928	70.5903
O60762	Dolichol-phosphate mannosyltransferase subunit 1	13	13	13	13	13	7	3	5	6	3	7	3	5	6	3	66.1381	56.9647	43.8933	41.0286	46.7263
O60763	General vesicular transport factor p115	33	33	33	33	33	19	17	14	18	13	19	17	14	18	13	79.6557	95.43	101.99	78.1285	92.1465
O60784	Target of Myb1 membrane trafficking protein	6	6	6	6	6	4	3	1	3	2	4	3	1	3	2	43.55	59.1631	56.6528	37.1899	34.8017
O60825	6-phosphofructo-2-kinase/fructose-2,6-bisphosphatase 2	30	30	30	30	30	16	12	11	10	8	16	12	11	10	8	211.536	218.157	189.669	185.531	169.91
O60826	Coiled-coil domain-containing protein 22	14	14	14	14	14	6	7	7	2	4	6	7	7	2	4	66.1449	79.3356	75.5417	57.2837	64.9709
O60831	PRA1 family protein 2	2	2	2	2	2	1	1	1	1	1	1	1	1	1	1	47.8254	43.4456	42.9826	55.7307	54.1105
O60832	H/ACA ribonucleoprotein complex subunit DKC1	14	14	14	14	14	2	5	5	3	1	2	5	5	3	1	49.966	47.3787	59.2524	26.8868	49.8423
O60841	Eukaryotic translation initiation factor 5B	14	14	14	14	14	4	1	3	1	0	4	1	3	1	0	48.8464	39.2535	22.5058	22.4346	NaN
O60861	Growth arrest-specific protein 7	13	13	13	13	13	2	1	2	2	1	2	1	2	2	1	12.3502	3.46959	8.34789	12.7372	11.5562
O60869	Endothelial differentiation-related factor 1	8	8	8	8	8	6	3	3	5	4	6	3	3	5	4	96.0354	54.1174	84.9325	88.0312	51.9646
O60879	Protein diaphanous homolog 2	13	13	13	13	13	4	3	3	4	3	4	3	3	4	3	39.8541	45.1772	48.4617	100.349	59.0685
O60884	DnaJ homolog subfamily A member 2	15	15	15	15	15	8	6	5	6	5	8	6	5	6	5	159.942	129.979	142.031	105.009	112.765
O60885	Bromodomain-containing protein 4	7	7	7	7	7	0	1	1	2	0	0	1	1	2	0	NaN	23.1334	25.2491	42.4618	NaN
O60888	Protein CutA	2	2	2	2	2	1	1	1	1	1	1	1	1	1	1	24.839	116.676	109.317	47.7287	71.2433
O60925	Prefoldin subunit 1	2	2	2	2	2	1	1	1	1	1	1	1	1	1	1	17.3295	79.4312	77.2697	18.607	56.8385
O60934	Nibrin	3	3	3	3	3	1	0	1	1	0	1	0	1	1	0	16.2068	NaN	20.5877	22.0106	NaN
O75015	Low affinity immunoglobulin gamma Fc region receptor III-B	14	14	14	14	14	7	8	5	7	6	7	8	5	7	6	1755.15	1945.36	1297.45	2857.59	1868.12
O75022	Leukocyte immunoglobulin-like receptor subfamily B member 3	12	12	12	12	12	7	8	3	6	5	7	8	3	6	5	78.3345	67.3494	36.7596	59.7758	62.2662
O75044	SLIT-ROBO Rho GTPase-activating protein 2	7	7	7	7	7	1	1	2	0	2	1	1	2	0	2	25.565	10.3251	17.262	NaN	34.9176
O75064	DENN domain-containing protein 4B	4	4	4	4	4	1	1	1	0	1	1	1	1	0	1	46.8299	29.2674	16.1562	NaN	45.6027
O75083	WD repeat-containing protein 1	60	60	60	60	60	31	27	26	28	26	31	27	26	28	26	4694.62	3665.23	3715.76	5095.89	4130.52
O75113	NEDD4-binding protein 1	6	6	6	6	6	2	2	3	0	1	2	2	3	0	1	24.2659	24.1428	27.7925	NaN	33.1537
O75116	Rho-associated protein kinase 2	42	42	42	42	42	20	12	11	11	10	20	12	11	11	10	35.4448	32.9591	23.6639	47.4995	45.9837
O75122	CLIP-associating protein 2	4	4	4	4	4	2	1	2	2	2	2	1	2	2	2	17.0849	4.13361	11.8689	14.1482	13.7691
O75131	Copine-3	44	44	44	44	44	25	23	21	22	17	25	23	21	22	17	1746.43	1585.46	1539.03	1644	1542.17
O75146	Huntingtin-interacting protein 1-related protein	6	6	6	6	6	3	0	0	0	0	3	0	0	0	0	20.372	NaN	NaN	NaN	NaN
O75150	E3 ubiquitin-protein ligase BRE1B	21	21	21	21	21	4	0	0	5	0	4	0	0	5	0	31.4644	NaN	NaN	23.3632	NaN
O75151	Lysine-specific demethylase PHF2	5	5	5	5	5	2	0	1	1	1	2	0	1	1	1	107.73	NaN	65.17	64.2018	58.7798
O75165	DnaJ homolog subfamily C member 13	83	83	83	83	83	36	35	34	33	27	36	35	34	33	27	257.17	377.245	251.393	267.067	282.166
O75167	Phosphatase and actin regulator 2	9	9	9	9	9	1	1	0	1	1	0	1	0	1	1	NaN	7.66223	NaN	31.0741	5.73114
O75175	CCR4-NOT transcription complex subunit 3	16	16	16	16	16	2	0	1	2	0	2	0	1	2	0	4.08137	NaN	47.8169	54.3879	NaN
O75190	DnaJ homolog subfamily B member 6	11	11	11	11	11	5	2	3	3	1	5	2	3	3	1	48.1526	33.2086	39.7652	57.0996	56.2199
O75191	Xylulose kinase	3	3	3	3	3	0	2	1	0	0	0	2	1	0	0	NaN	4.29611	4.84472	NaN	NaN
O75223	Gamma-glutamylcyclotransferase	14	14	14	14	14	6	7	7	7	6	6	7	7	7	6	101.546	101.044	86.0138	116.809	69.0095
O75264	Small integral membrane protein 24	4	4	4	4	4	3	1	1	2	1	3	1	1	2	1	87.0101	28.6099	13.0221	56.2603	16.8902
O75323	Protein NipSnap homolog 2	7	7	7	7	7	2	1	2	1	1	2	1	2	1	1	24.7656	35.8218	34.6873	21.3667	257.43
O75340	Programmed cell death protein 6	9	9	9	9	9	3	5	3	3	2	3	5	3	3	2	123.559	173.225	154.838	147.793	171.409
O75347	Tubulin-specific chaperone A	15	15	15	15	15	10	10	9	8	10	10	10	9	8	10	678.703	579.843	597.007	525.285	532.313
O75348	V-type proton ATPase subunit G 1	10	10	10	10	10	6	6	6	5	7	6	6	6	5	7	209.532	129.393	135.127	133.516	138.65
O75351	Vacuolar protein sorting-associated protein 4B	29	29	29	29	29	14	11	10	10	6	14	11	10	10	6	507.122	503.571	645.127	326.922	553.173
O75352	Mannose-P-dolichol utilization defect 1 protein	2	2	2	2	2	2	2	2	2	2	2	2	2	2	2	95.1851	91.0428	97.9183	125.257	75.5835
O75367	Core histone macro-H2A.1	19	19	19	19	19	8	10	10	10	8	8	10	10	10	8	3066.49	3829.52	3974.25	2750.85	3850.66
O75368	Adapter SH3BGRL	17	17	17	17	17	10	10	10	11	10	10	10	10	11	10	1074.06	1340.21	1641.16	1264.67	1315.22
O75369	Filamin-B	29	29	29	29	29	12	6	2	3	1	12	6	2	3	1	26.3607	14.5777	20.0431	18.8971	20.2327
O75380	NADH dehydrogenase [ubiquinone] iron-sulfur protein 6, mitochondrial	5	5	5	5	5	2	2	2	1	0	2	2	2	1	0	13.579	16.4257	9.08368	6.33128	NaN
O75390	Citrate synthase, mitochondrial	14	14	14	14	14	6	9	9	6	5	6	9	9	6	5	553.225	1212.78	1145.63	370.285	846.695
O75396	Vesicle-trafficking protein SEC22b	9	9	9	9	9	7	9	9	6	7	7	9	9	6	7	50.169	89.8035	69.7089	35.5713	65.3845
O75400	Pre-mRNA-processing factor 40 homolog A	29	29	29	29	29	6	6	6	7	4	6	6	6	7	4	66.9419	56.2442	49.8652	75.6868	40.5277
O75410	Transforming acidic coiled-coil-containing protein 1	9	9	9	9	9	4	0	1	1	1	4	0	1	1	1	28.4008	NaN	257.167	18.4332	22.6824
O75427	Leucine-rich repeat and calponin homology domain-containing protein 4	11	11	11	11	11	3	5	3	2	2	3	5	3	2	2	36.9301	66.0948	61.8562	21.1841	56.1795
O75431	Metaxin-2	2	2	2	2	2	0	1	1	0	1	0	1	1	0	1	NaN	4.9175	19.8622	NaN	11.8243
O75436	Vacuolar protein sorting-associated protein 26A	17	17	17	17	17	9	6	7	6	1	9	6	7	6	1	152.568	142.406	149.364	152.636	197.619
O75449	Katanin p60 ATPase-containing subunit A1	1	1	1	1	1	1	0	0	1	0	1	0	0	1	0	33.196	NaN	NaN	65.1738	NaN
O75460	Serine/threonine-protein kinase/endoribonuclease IRE1	2	2	2	2	2	0	1	0	1	1	0	1	0	1	1	NaN	15.1951	NaN	39.8681	19.5897
O75475	PC4 and SFRS1-interacting protein	11	11	11	11	11	5	3	2	0	1	5	3	2	0	1	36.8019	52.0051	34.1906	NaN	48.7592
O75477	Erlin-1	22	22	22	22	22	16	6	11	9	5	16	6	11	9	5	84.3954	55.1401	64.7239	63.4938	67.8506
O75489	NADH dehydrogenase [ubiquinone] iron-sulfur protein 3, mitochondrial	6	6	6	6	6	1	3	4	2	1	1	3	4	2	1	10.0232	21.3721	21.6114	17.5838	22.2247
O75494;Q8WXF0	Serine/arginine-rich splicing factor 10;Serine/arginine-rich splicing factor 12	1	1	1	1	1	1	0	0	0	1	1	0	0	0	1	16.4933	NaN	NaN	NaN	12.8045
O75530	Polycomb protein EED	7	7	7	7	7	1	1	1	2	1	1	1	1	2	1	29.7389	13.0942	27.191	62.0099	59.2235
O75533	Splicing factor 3B subunit 1	27	27	27	27	27	12	9	11	9	9	12	9	11	9	9	104.787	139.162	130.562	89.2948	108.907
O75534	Cold shock domain-containing protein E1	13	13	13	13	13	4	4	5	2	1	4	4	5	2	1	45.7227	42.1499	42.5802	48.8072	29.3784
O75558	Syntaxin-11	7	7	7	7	7	3	4	3	4	2	3	4	3	4	2	34.476	16.1869	32.0336	39.2404	11.8717
O75563	Src kinase-associated phosphoprotein 2	25	25	25	25	25	13	11	13	12	11	13	11	13	12	11	236.779	228.605	220.104	223.551	204.611
O75569	Interferon-inducible double-stranded RNA-dependent protein kinase activator A	3	3	3	3	3	1	1	1	0	0	1	1	1	0	0	9.36993	18.8222	27.9356	NaN	NaN
O75582	Ribosomal protein S6 kinase alpha-5	14	14	14	14	14	5	3	5	4	2	5	3	5	4	2	42.4871	29.4574	70.2677	31.4963	23.18
O75592	E3 ubiquitin-protein ligase MYCBP2	55	55	55	55	55	7	6	11	8	6	7	6	11	8	6	23.3034	24.4624	23.6393	15.2591	24.2611
O75594	Peptidoglycan recognition protein 1	7	7	7	7	7	6	5	5	6	6	6	5	5	6	6	7706.29	6499.23	4779.81	8364.69	5545.91
O75608	Acyl-protein thioesterase 1	2	2	2	2	2	2	2	2	2	2	2	2	2	2	2	127.827	689.49	547.75	156.694	267.162
O75636	Ficolin-3	4	4	4	4	4	0	0	0	2	2	0	0	0	2	2	NaN	NaN	NaN	49.4404	29.3862
O75643	U5 small nuclear ribonucleoprotein 200 kDa helicase	41	41	41	41	41	21	19	19	13	12	21	19	19	13	12	48.8373	54.3066	60.2187	41.6637	50.8561
O75663	TIP41-like protein	9	9	9	9	9	3	4	4	4	4	3	4	4	4	4	79.2808	77.2953	69.0942	61.2035	63.8712
O75688	Protein phosphatase 1B	25	25	25	25	25	10	7	8	11	7	10	7	8	11	7	215.109	216.074	195.958	220.195	257.41
O75689	Arf-GAP with dual PH domain-containing protein 1	14	14	14	14	14	2	0	0	1	0	2	0	0	1	0	33.8811	NaN	NaN	37.7239	NaN
O75694	Nuclear pore complex protein Nup155	12	12	12	12	12	3	6	4	2	2	3	6	4	2	2	6.49285	11.8475	8.45188	10.9621	19.7363
O75695	Protein XRP2	13	13	13	13	13	7	7	7	7	5	7	7	7	7	5	472.545	490.726	486.89	352.365	462.07
O75746	Electrogenic aspartate/glutamate antiporter SLC25A12, mitochondrial	4	4	4	4	4	4	2	2	2	2	4	2	2	2	2	37.1339	33.5841	26.6579	16.3438	25.0102
O75787	Renin receptor	3	3	3	3	3	1	1	1	0	0	1	1	1	0	0	178.654	136.524	52.7523	NaN	NaN
O75821	Eukaryotic translation initiation factor 3 subunit G	11	11	11	11	11	3	2	3	1	1	3	2	3	1	1	55.1164	37.5682	32.7174	49.5316	42.4926
O75822	Eukaryotic translation initiation factor 3 subunit J	4	4	4	4	4	1	0	2	1	0	1	0	2	1	0	65.9647	NaN	72.5707	82.6942	NaN
O75832	26S proteasome non-ATPase regulatory subunit 10	7	7	7	7	7	4	4	5	2	1	4	4	5	2	1	62.8739	33.9069	27.121	13.4452	48.8325
O75843	AP-1 complex subunit gamma-like 2	6	6	6	6	6	3	5	3	4	3	3	5	3	4	3	59.6827	67.8644	50.3701	50.4769	43.5879
O75844	CAAX prenyl protease 1 homolog	9	9	9	9	9	4	1	2	4	1	4	1	2	4	1	18.3949	24.9484	23.9501	8.35315	21.6192
O75871	Carcinoembryonic antigen-related cell adhesion molecule 4	3	3	3	3	3	0	1	0	1	0	0	1	0	1	0	NaN	9.17822	NaN	30.9466	NaN
O75874	Isocitrate dehydrogenase [NADP] cytoplasmic	27	27	27	27	27	14	14	11	12	8	14	14	11	12	8	410.161	402.119	354.54	359.208	362.199
O75880	Protein SCO1 homolog, mitochondrial	4	4	4	4	4	1	1	0	1	0	1	1	0	1	0	3.73032	22.7993	NaN	6.55337	NaN
O75882	Attractin	25	25	25	25	25	0	1	0	9	6	0	0	0	9	6	NaN	NaN	NaN	116.369	75.1549
O75884	Serine hydrolase RBBP9	8	8	8	8	8	2	2	2	1	1	2	2	2	1	1	18.1835	34.4303	28.2037	14.9783	22.522
O75886	Signal transducing adapter molecule 2	2	2	2	2	2	1	2	2	1	0	1	2	2	1	0	18.5229	24.4387	28.3344	21.73	NaN
O75888	Tumor necrosis factor ligand superfamily member 13	5	5	5	5	5	2	1	0	0	0	2	1	0	0	0	41.1466	17.1609	NaN	NaN	NaN
O75915	PRA1 family protein 3	8	8	8	8	8	3	3	3	4	2	3	3	3	4	2	79.625	81.0347	79.61	105.699	62.4649
O75923	Dysferlin	122	122	122	122	122	45	45	39	39	32	45	45	39	39	32	354.202	474.15	387.324	323.025	366.127
O75925;O75928	E3 SUMO-protein ligase PIAS1;E3 SUMO-protein ligase PIAS2	1	1	1	1	1	0	1	0	1	0	0	1	0	1	0	NaN	2.04157	NaN	69.2271	NaN
O75934	Pre-mRNA-splicing factor SPF27	5	5	5	5	5	0	0	0	1	0	0	0	0	1	0	NaN	NaN	NaN	5.0151	NaN
O75935	Dynactin subunit 3	9	9	9	9	9	6	6	6	4	7	6	6	6	4	7	104.407	142.779	190.204	70.1893	134.836
O75937	DnaJ homolog subfamily C member 8	25	25	25	25	25	10	7	9	10	6	10	7	9	10	6	141.826	85.6256	114.731	191.327	132.213
O75940	Survival of motor neuron-related-splicing factor 30	2	2	2	2	2	1	1	0	2	0	1	1	0	2	0	3.26854	2.68583	NaN	2.01161	NaN
O75947	ATP synthase subunit d, mitochondrial	15	15	15	15	15	7	3	4	4	1	7	3	4	4	1	93.5712	109.898	86.7083	68.8676	77.4705
O75955	Flotillin-1	33	33	33	33	33	20	21	18	18	19	20	21	18	18	19	210.523	329.194	285.681	177.584	240.799
O75964	ATP synthase subunit g, mitochondrial	6	6	6	6	6	3	4	5	3	4	3	4	5	3	4	34.2932	159.813	139.486	42.9496	90.6884
O75995	SAM and SH3 domain-containing protein 3	9	9	9	9	9	5	5	4	5	5	5	5	4	5	5	104.469	52.774	63.3588	77.0232	61.8147
O76003	Glutaredoxin-3	9	9	9	9	9	3	2	2	3	2	3	2	2	3	2	62.1616	50.0913	50.569	32.6866	41.865
O76071	Probable cytosolic iron-sulfur protein assembly protein CIAO1	13	13	13	13	13	5	3	3	4	3	5	3	3	4	3	30.0788	16.6836	11.9717	41.7918	28.2323
O76094	Signal recognition particle subunit SRP72	13	13	13	13	13	4	8	9	4	3	4	8	9	4	3	65.8108	24.3118	22.5966	18.453	7.72106
O76096	Cystatin-F	5	5	5	5	5	2	2	2	2	1	2	2	2	2	1	105.637	119.803	98.9962	129.424	78.3584
O94759	Transient receptor potential cation channel subfamily M member 2	10	10	10	10	10	2	0	1	2	1	2	0	1	2	1	2.20134	NaN	4.73746	6.19139	35.5013
O94760	N(G),N(G)-dimethylarginine dimethylaminohydrolase 1	7	7	7	7	7	1	1	3	2	1	1	1	3	2	1	25.6946	15.8921	33.0755	31.3921	46.6344
O94768	Serine/threonine-protein kinase 17B	4	4	4	4	4	1	1	0	1	0	1	1	0	1	0	12.5601	17.6592	NaN	13.8019	NaN
O94776	Metastasis-associated protein MTA2	14	14	14	14	14	5	5	7	5	2	5	5	7	5	2	42.2279	66.0162	53.7131	46.3095	72.5397
O94804	Serine/threonine-protein kinase 10	55	55	55	55	55	31	26	25	23	16	31	26	25	23	16	480.942	364.453	364.162	283.974	302.16
O94819	Kelch repeat and BTB domain-containing protein 11	9	9	9	9	9	3	3	3	3	2	3	3	3	3	2	73.7527	93.603	95.6551	71.9184	75.2693
O94826	Mitochondrial import receptor subunit TOM70	5	5	5	5	5	3	1	2	1	2	3	1	2	1	2	36.3278	38.0828	25.4325	45.4209	28.8527
O94851	[F-actin]-monooxygenase MICAL2	1	1	1	1	1	1	0	0	0	0	1	0	0	0	0	4.6649	NaN	NaN	NaN	NaN
O94874	E3 UFM1-protein ligase 1	8	8	8	8	8	1	4	4	3	4	1	4	4	3	4	46.5272	70.5919	82.7525	42.4934	48.4964
O94876	Transmembrane and coiled-coil domains protein 1	4	4	4	4	4	1	1	0	1	0	1	1	0	1	0	20.6527	15.4815	NaN	33.7208	NaN
O94886	CSC1-like protein 1	7	7	7	7	7	1	2	2	2	2	1	2	2	2	2	78.1361	144.211	120.001	58.5605	126.006
O94888	UBX domain-containing protein 7	2	2	2	2	2	1	1	2	0	1	1	1	2	0	1	68.7539	64.6936	77.1639	NaN	70.4649
O94903	Pyridoxal phosphate homeostasis protein	9	9	9	9	9	4	4	3	4	3	4	4	3	4	3	69.7333	130.262	117.191	63.7527	94.3762
O94905	Erlin-2	15	15	15	15	15	4	5	3	1	2	4	5	3	1	2	23.4963	24.5177	35.8599	11.8201	18.7397
O94906	Pre-mRNA-processing factor 6	15	15	15	15	15	7	4	5	2	3	7	4	5	2	3	36.1465	60.1604	42.7859	35.6571	45.4096
O94915	Protein furry homolog-like	7	7	7	7	7	4	3	5	3	2	4	3	5	3	2	25.06	40.3089	31.8187	19.6322	22.0323
O94973	AP-2 complex subunit alpha-2	23	23	23	23	23	6	8	7	5	6	6	8	7	5	6	106.384	120.927	114.835	106.771	109.05
O94979	Protein transport protein Sec31A	34	34	34	34	34	13	14	14	15	11	13	14	14	15	11	153.333	214.365	163.989	136.886	189.195
O95104	SR-related and CTD-associated factor 4	3	3	3	3	3	1	1	0	1	0	1	1	0	1	0	19.7074	2.12477	NaN	26.0074	NaN
O95139	NADH dehydrogenase [ubiquinone] 1 beta subcomplex subunit 6	3	3	3	3	3	1	1	0	1	1	1	1	0	1	1	31.2688	30.692	NaN	13.7082	5.48415
O95140	Mitofusin-2	5	5	5	5	5	0	2	1	2	0	0	2	1	2	0	NaN	8.40787	5.54494	8.96943	NaN
O95166	Gamma-aminobutyric acid receptor-associated protein	7	7	7	7	7	3	4	3	3	3	3	4	3	3	3	161.89	102.535	91.5405	140.579	90.5055
O95168	NADH dehydrogenase [ubiquinone] 1 beta subcomplex subunit 4	3	3	3	3	3	2	2	2	1	2	2	2	2	1	2	15.4895	61.9361	59.6746	11.338	63.1438
O95182	NADH dehydrogenase [ubiquinone] 1 alpha subcomplex subunit 7	3	3	3	3	3	3	2	2	2	1	3	2	2	2	1	5.31135	11.2773	7.88071	6.38014	16.9945
O95197	Reticulon-3	12	12	12	12	12	5	4	4	6	5	5	4	4	6	5	202.497	273.249	332.14	352.027	273.471
O95210	Starch-binding domain-containing protein 1	6	6	6	6	6	2	1	1	1	1	2	1	1	1	1	246.373	203.752	132.376	319.421	202.249
O95232	Luc7-like protein 3	6	6	6	6	6	4	2	3	4	1	4	2	3	4	1	31.382	27.5068	34.0506	27.5368	17.1096
O95248	Myotubularin-related protein 5	15	15	15	15	15	0	1	2	0	0	0	1	2	0	0	NaN	10.2269	10.1792	NaN	NaN
O95292	Vesicle-associated membrane protein-associated protein B/C	9	9	9	9	9	4	4	3	5	5	4	4	3	5	5	102.779	74.8488	51.7802	74.9714	68.3678
O95295	SNARE-associated protein Snapin	2	2	2	2	2	1	2	2	1	2	1	2	2	1	2	35.5437	22.6661	16.8636	31.1895	25.7409
O95299	NADH dehydrogenase [ubiquinone] 1 alpha subcomplex subunit 10, mitochondrial	4	4	4	4	4	2	2	1	1	0	2	2	1	1	0	26.9775	18.6167	15.6069	15.2484	NaN
O95319	CUGBP Elav-like family member 2	12	12	12	12	12	6	5	7	6	6	6	5	7	6	6	56.7696	68.2397	60.8527	32.0999	37.87
O95336	6-phosphogluconolactonase	6	6	6	6	6	3	3	4	3	3	3	3	4	3	3	120.961	562.28	554.206	188.148	477.309
O95340	Bifunctional 3'-phosphoadenosine 5'-phosphosulfate synthase 2	16	16	16	16	16	2	3	1	2	0	2	3	1	2	0	23.831	14.9162	22.0749	46.1795	NaN
O95347	Structural maintenance of chromosomes protein 2	20	20	20	20	20	4	4	1	3	0	4	4	1	3	0	24.9336	8.36133	14.5576	12.9617	NaN
O95352	Ubiquitin-like modifier-activating enzyme ATG7	20	20	20	20	20	9	14	11	10	9	9	14	11	10	9	76.2069	132.581	146.268	75.7122	67.9429
O95372	Acyl-protein thioesterase 2	1	1	1	1	1	0	1	1	0	1	0	1	1	0	1	NaN	56.2113	60.3151	NaN	43.7953
O95373	Importin-7	5	5	5	5	5	2	3	2	0	1	2	3	2	0	1	28.4945	109.534	68.481	NaN	40.0148
O95376	E3 ubiquitin-protein ligase ARIH2	7	7	7	7	7	0	1	0	0	1	0	1	0	0	1	NaN	180.082	NaN	NaN	30.9849
O95379	Tumor necrosis factor alpha-induced protein 8	4	4	4	4	4	3	2	2	2	2	3	2	2	2	2	52.6146	128.28	100.14	17.208	341.304
O95394	Phosphoacetylglucosamine mutase	3	3	3	3	3	1	2	2	1	0	1	2	2	1	0	13.4431	43.4027	39.7148	25.6827	NaN
O95400	CD2 antigen cytoplasmic tail-binding protein 2	3	3	3	3	3	0	1	2	0	0	0	1	2	0	0	NaN	20.3811	34.9109	NaN	NaN
O95415	Brain protein I3	4	4	4	4	4	1	0	2	1	1	1	0	2	1	1	49.5265	NaN	41.9309	38.3951	38.5217
O95425	Supervillin	34	34	34	34	34	11	7	5	8	2	11	7	5	8	2	46.3706	42.7982	54.878	49.3448	25.0912
O95433	Activator of 90 kDa heat shock protein ATPase homolog 1	12	12	12	12	12	6	5	4	5	5	6	5	4	5	5	107.692	67.8739	69.7108	74.4678	66.922
O95445	Apolipoprotein M	7	7	7	7	7	1	0	0	3	1	1	0	0	3	1	50.0768	NaN	NaN	431.238	368.135
O95466	Formin-like protein 1	47	47	47	47	47	20	20	16	18	18	20	20	16	18	18	1032.53	1098.42	1305.31	835.544	1172.29
O95470	Sphingosine-1-phosphate lyase 1	4	4	4	4	4	2	1	2	1	2	2	1	2	1	2	6.40718	12.6979	12.6726	16.3431	16.8388
O95479	GDH/6PGL endoplasmic bifunctional protein	31	31	31	31	31	10	8	10	8	7	10	8	10	8	7	75.7397	90.9185	92.0429	75.8613	93.9264
O95487	Protein transport protein Sec24B	7	7	7	7	7	0	1	1	0	0	0	1	1	0	0	NaN	14.0801	29.1432	NaN	NaN
O95497	Pantetheinase	15	15	15	15	15	9	5	5	8	5	9	5	5	8	5	312.832	111.835	112.823	138.119	143.086
O95498	Pantetheine hydrolase VNN2	17	17	17	17	17	6	7	7	7	6	6	7	7	7	6	121.373	82.4741	62.5282	181.533	89.0182
O95544	NAD kinase	14	14	14	14	14	4	7	8	6	6	4	7	8	6	6	90.0511	109.547	80.6908	55.944	85.5389
O95571	Persulfide dioxygenase ETHE1, mitochondrial	10	10	10	10	10	6	7	7	7	8	6	7	7	7	8	111.965	154.492	128.016	84.3775	99.641
O95573	Fatty acid CoA ligase Acsl3	16	16	16	16	16	4	6	4	4	4	4	6	4	4	4	9.67824	19.043	18.1008	15.2718	17.9176
O95630	STAM-binding protein	9	9	9	9	9	3	3	4	3	1	3	3	4	3	1	50.103	39.8532	38.0966	57.4303	49.0724
O95671	Probable bifunctional dTTP/UTP pyrophosphatase/methyltransferase protein	6	6	6	6	6	0	2	0	0	0	0	2	0	0	0	NaN	16.1301	NaN	NaN	NaN
O95685	Protein phosphatase 1 regulatory subunit 3D	9	9	9	9	9	3	2	1	1	1	3	2	1	1	1	17.1333	29.1668	59.8542	37.338	45.9946
O95716	Ras-related protein Rab-3D	17	17	17	17	17	4	7	5	5	4	4	7	5	5	4	578.772	913.804	816.882	489.342	636.455
O95721	Synaptosomal-associated protein 29	2	2	2	2	2	1	2	1	0	0	1	2	1	0	0	10.5649	7.87787	6.96673	NaN	NaN
O95741	Copine-6	2	2	2	2	2	0	0	1	0	0	0	0	1	0	0	NaN	NaN	1.00239	NaN	NaN
O95747	Serine/threonine-protein kinase OSR1	18	18	18	18	18	10	9	8	9	8	10	9	8	9	8	147.377	150.377	114.971	132.729	103.825
O95749	Geranylgeranyl pyrophosphate synthase	10	10	10	10	10	2	4	2	2	1	2	4	2	2	1	12.8343	9.37951	8.20525	17.1019	15.3652
O95757	Heat shock 70 kDa protein 4L	26	26	26	26	26	11	7	7	10	6	11	7	7	10	6	86.4211	87.005	60.6524	93.0337	90.7991
O95758	Polypyrimidine tract-binding protein 3	6	6	6	6	6	3	3	3	4	3	3	3	3	4	3	44.0455	48.4818	35.5919	53.1363	47.168
O95777	U6 snRNA-associated Sm-like protein LSm8	5	5	5	5	5	2	3	3	2	2	2	3	3	2	2	90.8384	138.71	68.6319	80.3955	18.0315
O95782	AP-2 complex subunit alpha-1	24	24	24	24	24	9	11	12	8	7	9	11	12	8	7	73.3246	148.678	145.64	104.16	96.1666
O95786	Antiviral innate immune response receptor RIG-I	14	14	14	14	14	2	2	3	4	0	2	2	3	4	0	12.6746	28.3704	21.9236	26.0311	NaN
O95819	Mitogen-activated protein kinase kinase kinase kinase 4	27	27	27	27	27	6	2	4	7	2	6	2	4	7	2	27.0139	34.9565	30.2103	25.6949	21.4013
O95825	Quinone oxidoreductase-like protein 1	5	5	5	5	5	2	1	1	2	0	2	1	1	2	0	15.1209	15.1173	19.7689	27.5424	NaN
O95831	Apoptosis-inducing factor 1, mitochondrial	18	18	18	18	18	7	6	8	8	5	7	6	8	8	5	30.2785	32.2499	29.6588	34.9508	24.6511
O95834	Echinoderm microtubule-associated protein-like 2	20	20	20	20	20	7	6	6	8	6	7	6	6	8	6	97.3998	81.6497	82.7903	91.5935	70.4871
O95861	3'(2'),5'-bisphosphate nucleotidase 1	8	8	8	8	8	6	6	7	5	5	6	6	7	5	5	61.3297	78.3051	56.7188	62.0441	42.1002
O95865	N(G),N(G)-dimethylarginine dimethylaminohydrolase 2	6	6	6	6	6	2	3	4	2	1	2	3	4	2	1	42.4853	45.8507	56.9667	12.0051	34.7907
O95870	Phosphatidylserine lipase ABHD16A	7	7	7	7	7	1	1	3	1	1	1	1	3	1	1	26.6021	36.6996	27.2426	47.9312	22.9339
O95881	Thioredoxin domain-containing protein 12	11	11	11	11	11	3	2	3	2	2	3	2	3	2	2	320.2	147.238	190.673	198.946	129.497
O95976	Immunoglobulin superfamily member 6	10	10	10	10	10	3	2	2	3	2	3	2	2	3	2	49.0221	48.4923	28.6841	81.3201	43.4484
O95977	Sphingosine 1-phosphate receptor 4	1	1	1	1	1	0	1	1	1	0	0	1	1	1	0	NaN	79.108	45.6458	20.7251	NaN
O95989	Diphosphoinositol polyphosphate phosphohydrolase 1	9	9	9	9	9	3	3	4	3	2	3	3	4	3	2	89.7439	114.677	107.732	89.8039	71.5996
O95999	B-cell lymphoma/leukemia 10	6	6	6	6	6	1	1	3	0	1	1	1	3	0	1	13.5604	22.5915	24.4089	NaN	18.5925
O96000	NADH dehydrogenase [ubiquinone] 1 beta subcomplex subunit 10	13	13	13	13	13	5	2	2	4	0	5	2	2	4	0	47.0415	31.3436	45.7154	36.3423	NaN
O96011	Peroxisomal membrane protein 11B	5	5	5	5	5	3	4	4	0	4	3	4	4	0	4	25.8698	26.3424	20.0929	NaN	27.3728
O96019	Actin-like protein 6A	6	6	6	6	6	2	4	3	2	2	2	4	3	2	2	15.9328	26.8712	20.7887	23.1342	14.9283
P00167	Cytochrome b5	4	4	4	4	4	1	0	1	0	0	1	0	1	0	0	6.55669	NaN	6.14004	NaN	NaN
P00338	L-lactate dehydrogenase A chain	35	35	35	35	35	18	22	17	21	18	18	22	17	21	18	4649.73	11452.6	10855.1	5338.58	10022.6
P00367	Glutamate dehydrogenase 1, mitochondrial	35	35	35	35	35	13	11	12	10	11	13	11	12	10	11	158.729	173.301	220.539	124.027	134.034
P00387	NADH-cytochrome b5 reductase 3	26	26	26	26	26	11	9	7	8	6	11	9	7	8	6	436.323	314.112	286.416	461.323	305.208
P00390	Glutathione reductase, mitochondrial	38	38	38	38	38	13	14	13	12	9	13	14	13	12	9	715.797	1455.86	1425.32	800.237	1089.18
P00403	Cytochrome c oxidase subunit 2	7	7	7	7	7	3	3	4	3	2	3	3	4	3	2	71.3496	168.413	156.572	79.8455	83.0598
P00414	Cytochrome c oxidase subunit 3	1	1	1	1	1	1	1	0	0	1	1	1	0	0	0	6.31615	6.15285	NaN	NaN	NaN
P00441	Superoxide dismutase [Cu-Zn]	16	16	16	16	16	9	8	8	9	9	9	8	8	9	9	321.409	158.843	197.518	452.628	185.456
P00450	Ceruloplasmin	53	53	53	53	53	15	10	8	28	24	15	10	8	28	24	136.745	84.1284	79.8477	2550.15	1232.22
P00488	Coagulation factor XIII A chain	10	10	10	10	10	0	3	1	4	1	0	3	0	4	1	NaN	9.50507	NaN	7.31916	11.8623
P00491	Purine nucleoside phosphorylase	21	21	21	21	21	11	11	12	12	12	11	11	12	12	12	732.009	1197.61	1464.88	1261.6	1590.93
P00492	Hypoxanthine-guanine phosphoribosyltransferase	14	14	14	14	14	7	9	8	8	7	7	9	8	8	7	249.632	234.137	215.997	161.771	207.384
P00505	Aspartate aminotransferase, mitochondrial	23	23	23	23	23	13	11	9	12	6	13	11	9	12	6	155.431	177.123	175.933	151.416	165.776
P00558	Phosphoglycerate kinase 1	57	57	57	57	57	31	33	34	35	33	31	33	34	35	33	5166.98	4535.43	4830.15	4411.87	4948.21
P00734	Prothrombin	29	29	29	29	29	5	3	2	14	12	5	3	2	14	12	29.1326	11.0259	7.45354	274.848	177.106
P00736	Complement C1r subcomponent	20	20	20	20	20	1	0	0	8	4	1	0	0	8	4	37.4847	NaN	NaN	246.065	109.534
P00738	Haptoglobin	45	45	45	45	45	27	26	24	31	27	27	26	24	31	27	2021.28	1768.13	1410.61	3301.17	2922.11
P00740	Coagulation factor IX	7	7	7	7	7	0	0	0	4	3	0	0	0	4	3	NaN	NaN	NaN	43.9218	21.8767
P00742	Coagulation factor X	4	4	4	4	4	0	0	0	4	1	0	0	0	4	1	NaN	NaN	NaN	66.0755	60.8284
P00746	Complement factor D	17	17	17	17	17	6	1	6	3	4	6	1	6	3	4	156.926	17.3054	93.8227	59.4989	70.7833
P00747	Plasminogen	49	49	49	49	49	10	8	8	25	20	10	8	8	25	20	33.5347	30.0891	22.2263	357.385	188.577
P00748	Coagulation factor XII	12	12	12	12	12	1	0	0	7	5	1	0	0	7	5	30.9238	NaN	NaN	348.827	106.399
P00749	Urokinase-type plasminogen activator	20	20	20	20	20	7	3	4	2	1	7	3	4	2	1	30.4027	32.677	27.4215	20.5843	13.7001
P00751	Complement factor B	41	41	41	41	41	9	6	5	21	18	9	6	5	21	18	71.3793	40.4261	31.0321	518.188	258.342
P00813	Adenosine deaminase	7	7	7	7	7	1	3	5	1	1	1	3	5	1	1	7.49585	14.9402	15.3348	110.759	11.1924
P00918	Carbonic anhydrase 2	13	13	13	13	13	9	4	6	6	6	9	4	6	6	6	459.766	108.303	185.604	208.07	140.795
P01008	Antithrombin-III	35	35	35	35	35	9	9	8	22	16	9	9	8	22	16	23.0915	17.7494	18.1722	163.079	121.702
P01009	Alpha-1-antitrypsin	42	42	42	42	42	26	24	22	29	24	26	24	22	29	24	3476.02	2381.45	2459.33	21839.2	11735.2
P01011	Alpha-1-antichymotrypsin	22	22	22	22	22	15	14	12	17	12	15	14	12	17	12	520.975	446.058	354.065	1646.4	1324.19
P01019	Angiotensinogen	9	9	9	9	9	2	3	2	7	6	2	3	2	7	6	19.9869	11.1218	25.1976	360.033	81.4869
P01023	Alpha-2-macroglobulin	84	84	84	84	84	34	22	22	60	50	34	22	22	60	50	270.61	124.965	208.197	4140.01	4209.66
P01024	Complement C3	122	122	122	122	122	56	51	41	88	66	56	51	41	88	66	349.457	291.524	239.044	4263.62	2644.51
P01031	Complement C5	29	29	29	29	29	1	1	4	15	11	1	1	4	15	11	6.92202	18.3221	9.66357	60.7507	40.9548
P01033	Metalloproteinase inhibitor 1	7	7	7	7	7	3	1	2	1	1	3	1	2	1	1	54.3123	78.5204	78.5154	45.2394	48.7768
P01034	Cystatin-C	3	3	3	3	3	3	2	2	2	2	3	2	2	2	2	26.855	22.7859	19.296	14.1363	26.5714
P01040	Cystatin-A	18	18	18	18	18	10	11	10	12	11	10	11	10	12	11	830.43	1241.72	1195.61	1001.83	908.474
P01042	Kininogen-1	23	23	23	23	23	12	10	11	18	15	12	10	11	18	15	73.6346	41.3257	49.5344	1009.62	429.635
P01111	GTPase NRas	13	13	13	13	13	6	5	5	4	4	6	5	5	4	4	104.265	174.18	154.321	86.0951	89.5097
P01116	GTPase KRas	8	8	8	8	8	2	2	5	1	2	2	2	5	1	2	24.204	31.9806	37.4295	30.2734	28.1735
P01137	Transforming growth factor beta-1 proprotein	19	19	19	19	19	6	8	6	6	3	6	8	6	6	3	48.8803	57.8992	52.6389	53.277	46.6781
P01344	Insulin-like growth factor II	1	1	1	1	1	0	0	1	1	0	0	0	1	1	0	NaN	NaN	5.44482	4.20013	NaN
P01591	Immunoglobulin J chain	14	14	14	14	14	4	1	2	7	6	4	1	2	7	6	45.636	28.8914	33.7534	388.518	393.513
P01599	Immunoglobulin kappa variable 1-17	4	4	4	4	4	0	0	0	1	1	0	0	0	1	1	NaN	NaN	NaN	34.1287	29.0894
P01601	Immunoglobulin kappa variable 1D-16	1	1	1	1	1	0	0	0	1	1	0	0	0	1	1	NaN	NaN	NaN	35.3722	31.998
P01619	Immunoglobulin kappa variable 3-20	6	6	6	6	6	2	0	1	3	2	2	0	1	3	2	293.563	NaN	202.372	2740.11	2201.91
P01700	Immunoglobulin lambda variable 1-47	1	1	1	1	1	1	1	1	1	1	1	1	1	1	1	81.5324	43.8631	47.147	1332.56	523.652
P01701	Immunoglobulin lambda variable 1-51	5	5	5	5	5	1	0	0	4	2	1	0	0	4	2	39.0887	NaN	NaN	300.687	98.9014
P01714	Immunoglobulin lambda variable 3-19	5	5	5	5	5	1	0	0	3	1	1	0	0	3	1	23.8005	NaN	NaN	308.668	140.378
P01717	Immunoglobulin lambda variable 3-25	4	4	4	4	4	0	0	0	1	1	0	0	0	1	1	NaN	NaN	NaN	41.5229	49.2918
P01721	Immunoglobulin lambda variable 6-57	2	2	2	2	2	0	0	0	1	0	0	0	0	1	0	NaN	NaN	NaN	13.8202	NaN
P01742	Immunoglobulin heavy variable 1-69	4	4	4	4	4	1	1	1	1	2	1	1	1	1	2	86.3904	76.1037	38.8591	707.936	511.504
P01766	Immunoglobulin heavy variable 3-13	1	1	1	1	1	1	0	0	1	0	1	0	0	1	0	15.4424	NaN	NaN	60.4086	NaN
P01768;P0DP03	Immunoglobulin heavy variable 3-30;Immunoglobulin heavy variable 3-30-5	6	6	6	6	6	2	1	2	5	4	2	1	2	5	4	40.3164	43.9421	34.3738	334.169	235.115
P01780	Immunoglobulin heavy variable 3-7	7	7	7	7	7	4	3	3	4	4	4	3	3	4	4	69.2753	36.2203	30.8205	373.823	205.23
P01782	Immunoglobulin heavy variable 3-9	2	2	2	2	2	1	1	0	1	1	1	1	0	1	1	12.8419	9.55407	NaN	213.099	44.931
P01833	Polymeric immunoglobulin receptor	4	4	4	4	4	0	0	0	3	1	0	0	0	3	1	NaN	NaN	NaN	12.5935	8.9665
P01834	Immunoglobulin kappa constant	2	2	2	2	2	1	1	1	1	1	1	1	1	1	1	653.071	362.185	656.327	6024.86	12300.4
P01857	Immunoglobulin heavy constant gamma 1	33	33	33	33	33	13	14	10	23	17	13	14	10	23	17	6918.33	4168.34	3772.23	60723.3	48437.7
P01859	Immunoglobulin heavy constant gamma 2	21	21	21	21	21	10	6	7	11	12	10	6	7	11	12	2108.53	774.327	826.459	5698.99	9661.7
P01860	Immunoglobulin heavy constant gamma 3	9	9	9	9	9	4	2	2	6	4	4	2	2	6	4	147.042	112.208	45.1784	592.218	408.663
P01861	Immunoglobulin heavy constant gamma 4	11	11	11	11	11	2	3	4	3	5	2	3	4	3	5	95.0473	83.3973	193.913	280.2	608.584
P01871	Immunoglobulin heavy constant mu	27	27	27	27	27	15	12	12	22	20	15	12	12	22	20	403.58	123.116	179.395	3953.3	4348.34
P01876	Immunoglobulin heavy constant alpha 1	13	13	13	13	13	5	7	6	8	6	5	7	6	8	6	544.642	650.471	599.209	2818.6	5100.82
P01889	HLA class I histocompatibility antigen, B alpha chain	12	12	12	12	12	1	4	2	3	1	1	4	2	3	1	276.482	313.767	308.574	397.919	257.323
P01911;P04440	HLA class II histocompatibility antigen, DRB1 beta chain;HLA class II histocompatibility antigen, DP beta 1 chain	1	1	1	1	1	0	0	1	0	0	0	0	1	0	0	NaN	NaN	47.0119	NaN	NaN
P02042	Hemoglobin subunit delta	4	4	4	4	4	1	1	2	1	1	1	1	2	1	1	96.2578	23.6184	21.0316	84.6206	37.5463
P02533	Keratin, type I cytoskeletal 14	41	41	41	41	41	34	29	27	33	24	34	29	27	33	24	11950	6113.59	4790.63	12675.1	7483.93
P02538	Keratin, type II cytoskeletal 6A	48	48	48	48	48	32	38	28	35	32	32	38	28	35	32	3789.42	3873.15	2642.65	6638.5	3818.16
P02545	Prelamin-A/C	2	2	2	2	2	1	0	1	1	1	0	0	0	0	0	NaN	NaN	NaN	NaN	NaN
P02647	Apolipoprotein A-I	55	55	55	55	55	28	25	24	37	32	28	25	24	37	32	1087.7	448.605	615.606	17385.2	7981.19
P02649	Apolipoprotein E	22	22	22	22	22	7	3	2	12	14	7	3	2	12	14	84.7915	44.9318	72.454	1196.11	1068.74
P02652	Apolipoprotein A-II	7	7	7	7	7	4	5	5	6	6	4	5	5	6	6	42.4578	128.247	167.961	624.372	1760.19
P02654	Apolipoprotein C-I	5	5	5	5	5	2	1	1	2	2	2	1	1	2	2	57.1216	38.2268	54.5541	351.22	629.196
P02655	Apolipoprotein C-II	2	2	2	2	2	0	0	0	1	1	0	0	0	1	1	NaN	NaN	NaN	32.4197	70.7732
P02656	Apolipoprotein C-III	4	4	4	4	4	1	1	1	1	2	1	1	1	1	2	58.1014	83.6552	92.9683	786.761	833.181
P02671	Fibrinogen alpha chain	64	64	64	64	64	24	20	18	35	35	24	20	18	35	35	548.993	258.153	270.656	5901.41	5161.59
P02675	Fibrinogen beta chain	52	52	52	52	52	17	15	17	26	20	17	15	17	26	20	1262.39	444.137	519.342	11920.5	7654.27
P02679	Fibrinogen gamma chain	40	40	40	40	40	22	14	16	29	24	22	14	16	29	24	596.818	297.576	306.479	5170.97	4693.31
P02743	Serum amyloid P-component	10	10	10	10	10	4	6	3	8	8	4	6	3	8	8	60.4264	82.7651	52.6884	520.729	246.712
P02746	Complement C1q subcomponent subunit B	3	3	3	3	3	0	0	0	1	2	0	0	0	1	2	NaN	NaN	NaN	33.1321	37.8431
P02747	Complement C1q subcomponent subunit C	5	5	5	5	5	2	2	3	4	4	2	2	3	4	4	30.6876	31.9877	11.0775	172.299	197.6
P02748	Complement component C9	18	18	18	18	18	7	4	3	14	12	7	4	3	14	12	38.1404	16.339	25.1479	228.106	248.323
P02749	Beta-2-glycoprotein 1	22	22	22	22	22	9	4	8	12	11	9	4	8	12	11	52.7471	39.5722	64.9601	509.742	478.034
P02750	Leucine-rich alpha-2-glycoprotein	17	17	17	17	17	8	7	7	6	6	8	7	7	6	6	139.703	245.727	233.41	145.291	348.384
P02751	Fibronectin	65	65	65	65	65	10	4	12	32	24	10	4	12	32	24	31.7525	37.5566	38.0865	263.349	276.783
P02753	Retinol-binding protein 4	12	12	12	12	12	2	2	3	7	7	2	2	3	7	7	38.8198	20.4357	12.7668	316.405	115.932
P02760	Protein AMBP	24	24	24	24	24	5	2	3	11	8	5	2	3	11	8	73.8067	23.318	27.9052	537.716	318.416
P02763	Alpha-1-acid glycoprotein 1	21	21	21	21	21	8	6	7	9	6	8	6	7	9	6	776.851	331.546	268.957	1798.79	807.166
P02765	Alpha-2-HS-glycoprotein	11	11	11	11	11	2	4	3	7	6	2	4	3	7	6	94.5744	26.747	25.2193	593.621	347.622
P02766	Transthyretin	10	10	10	10	10	1	1	0	5	1	1	1	0	5	1	21.5362	12.4317	NaN	377.091	51.0458
P02768	Albumin	115	115	115	115	115	66	59	57	80	73	66	59	57	80	73	23106.8	14071.7	16207.3	230263	154730
P02774	Vitamin D-binding protein	48	48	48	48	48	15	8	11	32	19	15	8	11	32	19	53.7219	34.3296	34.5036	684.357	337.152
P02775	Platelet basic protein	4	4	4	4	4	2	1	2	3	2	2	1	2	3	2	19.8568	15.3611	26.574	50.493	42.5269
P02787	Serotransferrin	97	97	97	97	97	47	39	40	59	49	47	39	40	59	49	1388.57	685.291	741.239	17091.8	10781.2
P02788	Lactotransferrin	136	136	136	136	136	76	75	75	80	68	76	75	75	80	68	149245	89953.4	78254.7	141549	104395
P02790	Hemopexin	25	25	25	25	25	9	5	6	12	8	9	5	6	12	8	224.22	187.627	203.126	2531.8	1508.59
P02792	Ferritin light chain	12	12	12	12	12	6	6	5	5	4	6	6	5	5	4	421.279	623.91	420.397	612.582	358.046
P02794	Ferritin heavy chain	18	18	18	18	18	9	7	8	9	6	9	7	8	9	6	110.837	150.468	156.956	100.425	136.086
P02795;P04732;P13640;P80297;Q8N339	Metallothionein-2;Metallothionein-1E;Metallothionein-1G;Metallothionein-1X;Metallothionein-1M	1	1	1	1	1	1	1	1	0	0	0	0	0	0	0	NaN	NaN	NaN	NaN	NaN
P03952	Plasma kallikrein	21	21	21	21	21	0	0	1	8	4	0	0	1	8	4	NaN	NaN	264.024	53.8012	41.4236
P03973	Antileukoproteinase	10	10	10	10	10	4	3	4	4	3	4	3	4	4	3	183.228	141.064	95.5184	114.446	76.8483
P04003	C4b-binding protein alpha chain	35	35	35	35	35	9	6	4	11	10	9	6	4	11	10	66.1283	40.264	39.3646	399.483	365.216
P04004	Vitronectin	17	17	17	17	17	5	4	3	10	6	5	4	3	10	6	40.0793	22.2355	22.2971	357.435	148.849
P04040	Catalase	68	68	68	68	68	33	29	32	37	30	33	29	32	37	30	5288.28	4554	3652.72	10789.1	5017.17
P04049	RAF proto-oncogene serine/threonine-protein kinase	6	6	6	6	6	2	2	3	1	0	2	2	3	1	0	34.5744	27.3298	26.6003	19.0378	NaN
P04062	Lysosomal acid glucosylceramidase	11	11	11	11	11	5	5	3	4	1	5	5	3	4	1	88.8148	74.1859	69.9752	76.3983	164.533
P04066	Tissue alpha-L-fucosidase	11	11	11	11	11	2	3	2	1	3	2	3	2	1	3	26.465	20.6635	15.0263	44.0003	18.3235
P04075	Fructose-bisphosphate aldolase A	45	45	45	45	45	29	30	26	29	27	29	30	26	29	27	2521.73	5250.73	4573.35	2485.75	4363.2
P04080	Cystatin-B	7	7	7	7	7	6	5	5	6	5	6	5	5	6	5	348.775	219.175	469.162	558.971	730.776
P04083	Annexin A1	54	54	54	54	54	30	31	33	34	27	30	31	33	34	27	8717.87	10319.6	10431.2	9193.22	11918
P04114	Apolipoprotein B-100	143	143	143	143	143	26	10	26	86	66	26	10	26	86	66	47.6892	28.0864	51.4327	547.325	464.097
P04179	Superoxide dismutase [Mn], mitochondrial	16	16	16	16	16	11	10	8	10	10	11	10	8	10	10	933.761	779.525	681.841	1090.86	1004.92
P04180	Phosphatidylcholine-sterol acyltransferase	1	1	1	1	1	0	0	0	1	1	0	0	0	1	1	NaN	NaN	NaN	15.1263	24.3214
P04196	Histidine-rich glycoprotein	16	16	16	16	16	5	1	2	8	8	5	1	2	8	8	35.1875	41.288	40.0511	479.479	312.276
P04217	Alpha-1B-glycoprotein	20	20	20	20	20	7	2	4	14	8	7	2	4	14	8	180.346	172.234	211.573	1533.24	1244.39
P04259	Keratin, type II cytoskeletal 6B	8	8	8	8	8	5	5	4	5	4	5	5	4	5	4	1372.69	2080.35	853.07	3120.74	1520.45
P04264	Keratin, type II cytoskeletal 1	64	64	64	64	64	47	41	40	46	37	47	41	40	46	37	32560.3	9523.36	9992.07	22941.8	15254.2
P04406	Glyceraldehyde-3-phosphate dehydrogenase	48	48	48	48	48	27	30	28	30	25	27	30	28	30	25	33080.6	32441.1	29283.5	30477.9	32345.3
P04424	Argininosuccinate lyase	16	16	16	16	16	7	8	8	7	7	7	8	8	7	7	77.3605	85.5208	90.0342	81.695	92.1722
P04430	Immunoglobulin kappa variable 1-16	2	2	2	2	2	0	0	0	1	1	0	0	0	1	1	NaN	NaN	NaN	25.216	22.5626
P04439	HLA class I histocompatibility antigen, A alpha chain	28	28	28	28	28	12	10	12	12	8	12	10	12	12	8	312.76	242.633	181.939	228.491	224.142
P04632	Calpain small subunit 1	8	8	8	8	8	2	2	2	2	2	2	2	2	2	2	236.482	341.679	451.666	142.594	197.269
P04746	Pancreatic alpha-amylase	2	2	2	2	2	1	1	1	1	1	1	1	1	1	1	63.9303	33.8123	85.2974	83.2383	95.5112
P04839	Cytochrome b-245 heavy chain	27	27	27	27	27	12	11	9	12	9	12	11	9	12	9	1524.47	1596.77	1857.61	1624.57	1455.86
P04843	Dolichyl-diphosphooligosaccharide--protein glycosyltransferase subunit 1	33	33	33	33	33	16	14	12	17	12	16	14	12	17	12	288.667	324.473	282.776	267.686	276.423
P04844	Dolichyl-diphosphooligosaccharide--protein glycosyltransferase subunit 2	12	12	12	12	12	4	7	3	5	2	4	7	3	5	2	46.1409	94.1992	26.677	42.8335	23.6498
P04899	Guanine nucleotide-binding protein G(i) subunit alpha-2	33	33	33	33	33	20	19	17	20	17	20	19	17	20	17	613.955	948.923	932.107	599.254	754.765
P04908;Q7L7L0	Histone H2A type 1-B/E;Histone H2A type 3	14	14	14	14	14	7	4	5	7	7	7	4	5	7	7	57663.7	35550.5	39194.1	77181.3	44082.7
P04920	Anion exchange protein 2	4	4	4	4	4	1	1	1	0	0	1	1	1	0	0	16.4616	13.6124	20.9466	NaN	NaN
P05023	Sodium/potassium-transporting ATPase subunit alpha-1	42	42	42	42	42	17	16	16	13	10	17	16	16	13	10	92.8726	127.846	93.6926	90.8499	86.3111
P05089	Arginase-1	27	27	27	27	27	12	12	13	12	10	12	12	13	12	10	790.479	1420.55	1307.03	760.731	1309.74
P05090	Apolipoprotein D	13	13	13	13	13	4	5	7	11	9	4	5	7	11	9	59.2321	67.7861	55.0868	669.141	771.987
P05091	Aldehyde dehydrogenase, mitochondrial	39	39	39	39	39	23	22	20	23	19	23	22	20	23	19	161.001	125.288	129.317	146.219	159.176
P05107	Integrin beta-2	77	77	77	77	77	44	39	40	42	36	44	39	40	42	36	9878.66	7062.52	7560.84	9933.68	7647.44
P05109	Protein S100-A8	18	18	18	18	18	14	13	13	15	13	14	13	13	15	13	63125.5	51979.6	48776.9	74856.8	56400.2
P05114	Non-histone chromosomal protein HMG-14	2	2	2	2	2	1	1	1	1	0	1	1	1	1	0	33.8464	42.7193	49.6953	31.5266	NaN
P05141	ADP/ATP translocase 2	10	10	10	10	10	5	5	5	4	4	5	5	5	4	4	99.6047	195.197	222.262	120.607	121.465
P05155	Plasma protease C1 inhibitor	13	13	13	13	13	5	3	4	7	6	5	3	4	7	6	111.887	78.9446	74.9652	1154.64	793.267
P05156	Complement factor I	20	20	20	20	20	1	1	0	6	4	0	1	0	6	4	NaN	15.1966	NaN	43.4219	21.7344
P05160	Coagulation factor XIII B chain	15	15	15	15	15	0	0	0	4	3	0	0	0	4	3	NaN	NaN	NaN	28.831	29.2267
P05161	Ubiquitin-like protein ISG15	6	6	6	6	6	3	4	3	0	1	3	4	3	0	1	19.0442	62.3557	18.7494	NaN	10.8906
P05164	Myeloperoxidase	91	91	91	91	91	46	52	50	49	46	46	52	50	49	46	21718.8	26807.1	23098.3	18257.8	21713.2
P05186	Alkaline phosphatase, tissue-nonspecific isozyme	25	25	25	25	25	8	5	5	8	7	8	5	5	8	7	127.736	162.974	53.4035	186.12	154.953
P05198	Eukaryotic translation initiation factor 2 subunit 1	27	27	27	27	27	11	9	9	10	9	11	9	9	10	9	140.742	175.241	130.152	110.875	105.666
P05204	Non-histone chromosomal protein HMG-17	6	6	6	6	6	5	4	5	5	4	5	4	5	5	4	2590.92	370.23	610.641	973.379	556.098
P05362	Intercellular adhesion molecule 1	18	18	18	18	18	7	4	5	6	2	7	4	5	6	2	22.7836	10.1076	13.966	31.1274	15.4155
P05387	60S acidic ribosomal protein P2	6	6	6	6	6	3	6	6	5	5	3	6	6	5	5	41.0985	237.708	177.83	57.066	149.204
P05388	60S acidic ribosomal protein P0	9	9	9	9	9	5	5	5	4	5	5	5	5	4	5	60.8617	233.581	247.299	75.1824	190.502
P05452	Tetranectin	5	5	5	5	5	0	0	0	2	3	0	0	0	2	3	NaN	NaN	NaN	45.9321	37.1017
P05455	Lupus La protein	35	35	35	35	35	13	11	10	12	9	13	11	10	12	9	127.408	104.661	113.04	192.115	106.858
P05543	Thyroxine-binding globulin	6	6	6	6	6	0	0	0	2	2	0	0	0	2	2	NaN	NaN	NaN	50.2309	20.9555
P05546	Heparin cofactor 2	11	11	11	11	11	5	2	2	7	6	5	2	2	7	6	39.9459	30.5671	27.0286	284.384	330.896
P05556	Integrin beta-1	21	21	21	21	21	8	1	3	2	1	8	1	3	2	1	20.4669	3.89042	28.4148	15.1128	35.4799
P05771	Protein kinase C beta type	42	42	42	42	42	19	18	16	19	16	19	18	16	19	16	149.429	82.6999	94.4986	171.673	127.281
P06132	Uroporphyrinogen decarboxylase	2	2	2	2	2	0	0	1	1	0	0	0	1	1	0	NaN	NaN	42.5993	17.3488	NaN
P06280	Alpha-galactosidase A	18	18	18	18	18	5	4	2	3	4	5	4	2	3	4	48.9129	48.4884	27.0766	40.4232	47.0624
P06310	Immunoglobulin kappa variable 2-30	4	4	4	4	4	0	0	0	1	1	0	0	0	1	1	NaN	NaN	NaN	32.0547	31.8821
P06312	Immunoglobulin kappa variable 4-1	4	4	4	4	4	1	2	2	2	2	1	2	2	2	2	34.9866	18.3504	14.3971	242.621	145.033
P06396	Gelsolin	87	87	87	87	87	38	38	38	42	38	38	38	38	42	38	14788.6	13463.4	12342.5	12942.3	12663.6
P06400	Retinoblastoma-associated protein	2	2	2	2	2	1	1	0	1	0	1	1	0	1	0	4.74935	4.29906	NaN	4.53198	NaN
P06454	Prothymosin alpha	3	3	3	3	3	2	2	2	2	2	2	2	2	2	2	46.215	153.951	183.084	45.5484	84.3585
P06576	ATP synthase subunit beta, mitochondrial	26	26	26	26	26	18	16	18	19	11	18	16	18	19	11	378.321	597.34	547.489	411.263	541.698
P06681	Complement C2	10	10	10	10	10	1	1	1	3	2	1	1	1	3	2	5.10682	10.8384	8.50518	96.9409	64.5687
P06702	Protein S100-A9	19	19	19	19	19	13	13	12	12	13	13	13	12	12	13	35715.1	25562.4	21662.2	48421.6	31834.4
P06703	Protein S100-A6	11	11	11	11	11	7	7	7	6	6	7	7	7	6	6	16137.6	16706.9	17562.3	12459.4	16988.1
P06727	Apolipoprotein A-IV	35	35	35	35	35	14	9	6	28	22	14	9	6	28	22	30.0693	19.0384	26.2285	298.224	273.75
P06730	Eukaryotic translation initiation factor 4E	8	8	8	8	8	3	3	3	2	1	3	3	3	2	1	100.224	97.236	119.438	113.077	32.0539
P06733	Alpha-enolase	77	77	77	77	77	34	33	31	33	31	34	33	31	33	31	17062.9	20054.1	18761	15947.8	17646.3
P06737	Glycogen phosphorylase, liver form	81	81	81	81	81	49	46	44	48	44	49	46	44	48	44	2220.86	2809.98	2742.15	2535.44	2644.89
P06744	Glucose-6-phosphate isomerase	57	57	57	57	57	31	29	27	29	28	31	29	27	29	28	5223.76	5860.1	5251.89	5798.66	5491.58
P06748	Nucleophosmin	25	25	25	25	25	12	14	13	12	10	12	14	13	12	10	609.093	463.673	522.31	507.66	635.458
P06753	Tropomyosin alpha-3 chain	15	15	15	15	15	13	11	9	14	9	13	11	9	14	9	2226.42	1338.15	1381.62	2066.86	1138.2
P06858	Lipoprotein lipase	5	5	5	5	5	0	1	0	0	0	0	1	0	0	0	NaN	16.9931	NaN	NaN	NaN
P06865	Beta-hexosaminidase subunit alpha	21	21	21	21	21	5	7	5	7	5	5	7	5	7	5	76.0253	101.782	98.2609	101.497	80.0527
P06899	Histone H2B type 1-J	21	21	21	21	21	14	11	12	15	13	14	11	12	15	13	86530.2	96556.4	97859.3	114226	106581
P07099	Epoxide hydrolase 1	20	20	20	20	20	3	6	5	2	4	3	6	5	2	4	121.304	160.865	158.76	120.52	106.313
P07108	Acyl-CoA-binding protein	14	14	14	14	14	6	5	4	5	5	6	5	4	5	5	137.85	130.051	143.042	94.9842	153.005
P07195	L-lactate dehydrogenase B chain	21	21	21	21	21	12	13	11	12	11	12	13	11	12	11	1374	3120.13	2635.23	2109.94	2439.7
P07203	Glutathione peroxidase 1	11	11	11	11	11	6	6	5	3	2	6	6	5	3	2	9.23178	29.4813	32.0408	27.1741	29.8735
P07225	Vitamin K-dependent protein S	12	12	12	12	12	3	1	1	7	2	3	1	1	7	2	20.6428	39.1374	37.6917	145.698	136.942
P07237	Protein disulfide-isomerase	65	65	65	65	65	34	34	29	35	32	34	34	29	35	32	1713.14	1565.4	1387.57	1518.51	1525.97
P07305	Histone H1.0	19	19	19	19	19	10	9	9	10	11	10	9	9	10	11	3259.51	3116.69	1715.59	4472.75	2714.6
P07311	Acylphosphatase-1	7	7	7	7	7	3	3	2	4	3	3	3	2	4	3	93.7244	60.8205	50.2751	85.2439	71.4326
P07332	Tyrosine-protein kinase Fes/Fps	27	27	27	27	27	9	6	6	7	9	9	6	6	7	9	283.227	216.293	202.592	245.231	214.748
P07339	Cathepsin D	24	24	24	24	24	12	13	14	12	12	12	13	14	12	12	499.039	379.526	530.661	352.976	307.77
P07355	Annexin A2	26	26	26	26	26	11	12	13	10	8	11	12	13	10	8	74.18	79.7414	127.224	72.1909	70.5373
P07357	Complement component C8 alpha chain	19	19	19	19	19	0	0	0	8	7	0	0	0	8	7	NaN	NaN	NaN	63.8223	44.8882
P07358	Complement component C8 beta chain	12	12	12	12	12	2	0	0	6	3	2	0	0	6	3	21.8263	NaN	NaN	87.5044	46.3271
P07360	Complement component C8 gamma chain	2	2	2	2	2	0	0	0	1	0	0	0	0	1	0	NaN	NaN	NaN	3.34372	NaN
P07384	Calpain-1 catalytic subunit	50	50	50	50	50	25	21	22	24	16	25	21	22	24	16	1636.93	1416.16	1520.94	1536.78	1338.85
P07437	Tubulin beta chain	7	7	7	7	7	4	5	4	6	4	4	5	4	6	4	437.981	461.4	363.382	501.613	441.483
P07477	Serine protease 1	2	2	2	2	2	2	1	2	2	2	2	1	2	2	2	4154.82	2886.21	2094.8	4654.26	2691.02
P07602	Prosaposin	14	14	14	14	14	3	5	4	4	3	3	5	4	4	3	573.888	1682.71	1532.8	532.718	1300.61
P07686	Beta-hexosaminidase subunit beta	22	22	22	22	22	9	9	6	6	5	9	9	6	6	5	169.199	129.361	104.942	92.289	76.8101
P07711	Procathepsin L	5	5	5	5	5	1	0	1	0	0	1	0	1	0	0	15.2067	NaN	9.1624	NaN	NaN
P07737	Profilin-1	26	26	26	26	26	16	16	16	18	16	16	16	16	18	16	5039.63	7654.41	7705.18	5601.08	7197.86
P07738	Bisphosphoglycerate mutase	11	11	11	11	11	2	1	2	3	1	2	1	2	3	1	53.6065	73.7704	65.052	39.5746	40.6447
P07741	Adenine phosphoribosyltransferase	8	8	8	8	8	6	7	7	7	5	6	7	7	7	5	257.22	888.553	856.344	363.402	654.665
P07814	Bifunctional glutamate/proline--tRNA ligase	43	43	43	43	43	21	21	18	18	18	21	21	18	18	18	148.081	128.723	114.085	110.555	128.068
P07858	Cathepsin B	14	14	14	14	14	7	7	4	6	5	7	7	4	6	5	253.892	191.068	88.8395	130.231	144.116
P07900	Heat shock protein HSP 90-alpha	45	45	45	45	45	18	15	18	16	14	18	15	18	16	14	1166.03	1231.25	1163.27	1423.84	1174.34
P07902	Galactose-1-phosphate uridylyltransferase	7	7	7	7	7	3	3	3	2	2	3	3	3	2	2	43.7795	54.4254	68.326	26.5085	35.0416
P07910	Heterogeneous nuclear ribonucleoproteins C1/C2	18	18	18	18	18	13	13	13	12	11	13	13	13	12	11	581.954	529.088	525.709	486.597	537.599
P07919	Cytochrome b-c1 complex subunit 6, mitochondrial	4	4	4	4	4	2	1	2	1	1	2	1	2	0	1	43.3896	49.9598	63.5076	NaN	53.0407
P07948	Tyrosine-protein kinase Lyn	35	35	35	35	35	15	15	13	13	13	15	15	13	13	13	579.777	441.251	531.209	607.319	584.128
P07951	Tropomyosin beta chain	10	10	10	10	10	2	1	3	2	3	2	1	3	2	3	1223.44	905.946	1254.26	1096.76	1252.41
P07954	Fumarate hydratase, mitochondrial	12	12	12	12	12	4	8	7	1	3	4	8	7	1	3	23.2414	31.4293	32.2444	31.6298	32.2696
P08047	Transcription factor Sp1	8	8	8	8	8	2	2	2	1	2	2	2	2	1	2	35.0102	25.0261	15.4445	35.4784	35.0894
P08133	Annexin A6	93	93	93	93	93	48	46	44	48	39	48	46	44	48	39	4340.64	3722.24	3365.93	3873.38	3286.45
P08174	Complement decay-accelerating factor	23	23	23	23	23	10	9	5	10	4	10	9	5	10	4	181	144.233	131.835	261.686	137.904
P08185	Corticosteroid-binding globulin	4	4	4	4	4	0	0	0	2	0	0	0	0	2	0	NaN	NaN	NaN	51.2841	NaN
P08195	4F2 cell-surface antigen heavy chain	7	7	7	7	7	3	1	2	1	1	3	1	2	1	1	38.377	40.1234	71.2303	17.4144	43.8346
P08236	Beta-glucuronidase	25	25	25	25	25	5	6	5	6	2	5	6	5	6	2	268.07	285.33	254.504	413.703	312.814
P08238	Heat shock protein HSP 90-beta	67	67	67	67	67	36	33	32	35	30	36	33	32	35	30	2186.58	2037.39	1872.63	2210.73	1849.13
P08240	Signal recognition particle receptor subunit alpha	9	9	9	9	9	5	5	3	3	2	5	5	3	3	2	21.8466	25.8423	16.6024	14.2641	25.9772
P08243	Asparagine synthetase [glutamine-hydrolyzing]	1	1	1	1	1	0	1	1	0	1	0	1	1	0	1	NaN	13.7176	4.95539	NaN	12.2233
P08246	Neutrophil elastase	17	17	17	17	17	9	9	8	11	9	9	9	8	11	9	76460.2	102704	87202	95127	122271
P08311	Cathepsin G	45	45	45	45	45	24	25	23	25	26	24	25	23	25	26	52753.3	37121.4	34130.9	58187.3	47576.2
P08473	Neprilysin	47	47	47	47	47	14	15	15	14	7	14	15	15	14	7	125.959	152.973	133.874	179.973	137.448
P08519	Apolipoprotein(a)	8	8	8	8	8	1	0	0	5	2	1	0	0	5	2	22.8344	NaN	NaN	506.203	73.6778
P08559	Pyruvate dehydrogenase E1 component subunit alpha, somatic form, mitochondrial	11	11	11	11	11	3	4	3	2	1	3	4	3	2	1	47.5265	88.2999	71.6148	52.7863	56.5998
P08567	Pleckstrin	24	24	24	24	24	6	8	7	6	5	6	8	7	6	5	64.1085	88.1085	74.2406	75.6928	49.0858
P08571	Monocyte differentiation antigen CD14	9	9	9	9	9	3	5	2	4	4	3	5	2	4	4	38.8376	103.716	80.4297	67.4079	87.2032
P08574	Cytochrome c1, heme protein, mitochondrial	12	12	12	12	12	3	4	3	3	0	3	4	3	3	0	27.6099	26.2478	61.5348	23.296	NaN
P08575	Receptor-type tyrosine-protein phosphatase C	87	87	87	87	87	47	40	41	47	36	47	40	41	47	36	1666.93	1115.25	1105.43	1768.83	1093.91
P08579	U2 small nuclear ribonucleoprotein B''	5	5	5	5	5	3	3	4	3	2	3	3	4	3	2	65.6625	73.3644	56.5086	55.96	41.6724
P08603	Complement factor H	74	74	74	74	74	16	12	7	30	22	16	12	7	30	22	60.7382	37.8249	39.3881	426.72	227.2
P08621	U1 small nuclear ribonucleoprotein 70 kDa	24	24	24	24	24	10	7	10	10	8	10	7	10	10	8	85.3673	59.2399	51.9909	79.2825	61.7441
P08631	Tyrosine-protein kinase HCK	29	29	29	29	29	11	8	9	10	8	11	8	9	10	8	336.997	385.782	285.453	311.332	307.338
P08637	Low affinity immunoglobulin gamma Fc region receptor III-A	3	3	3	3	3	1	2	2	1	2	1	2	2	1	2	48.4816	451.587	53.0959	22.7201	22.3129
P08648	Integrin alpha-5	11	11	11	11	11	2	3	2	0	1	2	3	2	0	1	13.8962	27.3974	21.0557	NaN	97.5509
P08651	Nuclear factor 1 C-type	2	2	2	2	2	2	2	1	2	0	2	2	1	2	0	52.8697	44.3212	35.7783	17.7644	NaN
P08670	Vimentin	73	73	73	73	73	50	51	46	48	48	50	51	46	48	48	3615.75	6215.26	5741.21	2940.27	5062.01
P08697	Alpha-2-antiplasmin	9	9	9	9	9	1	2	2	5	4	1	2	2	5	4	9.07103	11.4405	34.4189	62.0444	119.241
P08708	40S ribosomal protein S17	9	9	9	9	9	7	4	5	6	3	7	4	5	6	3	140.395	91.6458	91.7954	80.8057	82.9229
P08754	Guanine nucleotide-binding protein G(i) subunit alpha-3	10	10	10	10	10	8	7	7	7	6	8	7	7	7	6	403.767	308.605	348.64	445.908	279.437
P08758	Annexin A5	37	37	37	37	37	19	14	17	18	16	19	14	17	18	16	1600.15	2536.05	2314.6	1724.94	3034.94
P08779	Keratin, type I cytoskeletal 16	18	18	18	18	18	8	10	7	11	6	8	10	7	11	6	78.7519	112.964	52.4973	154.724	61.2242
P08865	40S ribosomal protein SA	7	7	7	7	7	5	6	6	6	4	5	6	6	6	4	39.5493	80.9244	121.33	37.9902	50.6585
P08887	Interleukin-6 receptor subunit alpha	5	5	5	5	5	1	1	0	0	0	1	1	0	0	0	46.831	2.02842	NaN	NaN	NaN
P08962	CD63 antigen	8	8	8	8	8	4	3	4	4	3	4	3	4	4	3	48.4031	73.7477	105.645	84.7297	63.1851
P09012	U1 small nuclear ribonucleoprotein A	10	10	10	10	10	2	3	3	2	2	2	3	3	2	2	82.8196	145.977	170.538	58.5774	104.349
P09110	3-ketoacyl-CoA thiolase, peroxisomal	17	17	17	17	17	4	6	6	4	4	4	6	6	4	4	56.5145	61.9024	46.7713	59.4363	70.0283
P09132	Signal recognition particle 19 kDa protein	5	5	5	5	5	2	1	1	1	1	2	1	1	1	1	27.0618	3.09259	8.95819	9.7165	11.8178
P09211	Glutathione S-transferase P	23	23	23	23	23	13	10	9	14	9	13	10	9	14	9	1705.84	3667.69	3125.67	1760.69	2348.79
P09326	CD48 antigen	15	15	15	15	15	4	3	4	5	3	4	3	4	5	3	72.1782	89.1276	86.4461	109.803	90.3576
P09382	Galectin-1	10	10	10	10	10	7	8	6	7	4	7	8	6	7	4	169.917	201.158	210.762	128.548	66.5593
P09417	Dihydropteridine reductase	9	9	9	9	9	3	7	6	2	3	3	7	6	2	3	84.128	97.445	93.2188	56.8777	104.643
P09429	High mobility group protein B1	29	29	29	29	29	16	16	14	16	12	16	16	14	16	12	995.881	731.811	863.464	637.58	631.918
P09467	Fructose-1,6-bisphosphatase 1	14	14	14	14	14	2	5	5	3	4	2	5	5	3	4	72.6908	48.6981	102.428	59.8479	65.9865
P09488	Glutathione S-transferase Mu 1	14	14	14	14	14	7	1	2	3	5	7	1	2	3	5	71.6121	24.3974	21.7642	42.9363	77.6759
P09493	Tropomyosin alpha-1 chain	13	13	13	13	13	4	4	3	6	2	4	4	3	6	2	66.0173	32.048	55.4854	80.4965	75.9008
P09496	Clathrin light chain A	13	13	13	13	13	5	6	5	5	4	5	6	5	5	4	501.364	315.987	365.593	405.262	393.028
P09497	Clathrin light chain B	12	12	12	12	12	3	3	3	4	3	3	3	3	4	3	154.445	120.434	138.57	117.787	115.876
P09525	Annexin A4	43	43	43	43	43	22	19	19	18	16	22	19	19	18	16	1080.61	1403.49	1428.93	1179.39	1225.22
P09543	2',3'-cyclic-nucleotide 3'-phosphodiesterase	24	24	24	24	24	7	8	7	6	1	7	8	7	6	1	38.3194	90.5324	75.2161	54.4507	75.1684
P09622	Dihydrolipoyl dehydrogenase, mitochondrial	29	29	29	29	29	12	13	8	11	8	12	13	8	11	8	110.953	129.114	129.96	135.342	124.135
P09651	Heterogeneous nuclear ribonucleoprotein A1	31	31	31	31	31	16	13	12	12	13	16	13	12	12	13	183.732	168.195	199.374	190.932	163.957
P09661	U2 small nuclear ribonucleoprotein A'	19	19	19	19	19	11	9	9	10	5	11	9	9	10	5	138.186	167.956	160.098	125.479	164.926
P09668	Pro-cathepsin H	12	12	12	12	12	4	4	4	4	3	4	4	4	4	3	48.5832	44.6776	43.9765	41.0483	38.4896
P09669	Cytochrome c oxidase subunit 6C	7	7	7	7	7	4	3	4	3	3	4	3	4	3	3	309.904	392.885	371.113	218.818	376.588
P09769	Tyrosine-protein kinase Fgr	28	28	28	28	28	14	13	13	10	11	14	13	13	10	11	704.258	776.422	750.141	644.537	599.227
P09871	Complement C1s subcomponent	18	18	18	18	18	1	2	2	9	5	1	2	2	9	5	29.7078	19.9354	25.9406	263.96	178.184
P09874	Poly [ADP-ribose] polymerase 1	21	21	21	21	21	4	2	3	4	2	4	2	3	4	2	16.6441	14.8543	26.028	18.8243	12.2857
P09913	Interferon-induced protein with tetratricopeptide repeats 2	10	10	10	10	10	2	0	1	0	0	2	0	1	0	0	11.4059	NaN	3.27182	NaN	NaN
P09914	Interferon-induced protein with tetratricopeptide repeats 1	5	5	5	5	5	2	0	0	0	0	2	0	0	0	0	6.44812	NaN	NaN	NaN	NaN
P09917	Polyunsaturated fatty acid 5-lipoxygenase	42	42	42	42	42	16	17	15	17	12	16	17	15	17	12	513.964	593.486	541.419	543.676	561.357
P09960	Leukotriene A-4 hydrolase	43	43	43	43	43	29	25	26	30	24	29	25	26	30	24	1422.45	1947.53	2119.68	1675.67	1923.38
P09972	Fructose-bisphosphate aldolase C	41	41	41	41	41	18	23	17	21	19	18	23	17	21	19	272.05	514.076	564.486	390.628	534.538
P0C0L4;P0C0L5	Complement C4-A;Complement C4-B	36	36	36	36	36	17	7	12	34	26	17	7	12	34	26	36.4685	30.0004	28.4131	343.658	328.538
P0C0S5;Q71UI9	Histone H2A.Z;Histone H2A.V	6	6	6	6	6	2	3	2	2	2	2	3	2	2	2	6215.24	1645.37	1983.48	5430.84	3546.16
P0C0S8;Q6FI13;Q96KK5	Histone H2A type 1;Histone H2A type 2-A;Histone H2A type 1-H	3	3	3	3	3	2	1	2	1	2	2	1	2	1	2	6120.22	4561.71	4239.94	6397.82	3723.55
P0C2W1	F-box/SPRY domain-containing protein 1	4	4	4	4	4	2	2	0	1	0	2	2	0	1	0	37.1569	22.6679	NaN	22.9933	NaN
P0CG47;P0CG48	Polyubiquitin-B;Polyubiquitin-C	20	20	20	20	20	7	9	7	9	7	7	9	7	9	7	4145.58	5152.05	3759.3	5222.92	4690.6
P0DJI8;P0DJI9	Serum amyloid A-1 protein;Serum amyloid A-2 protein	2	2	2	2	2	0	0	0	1	1	0	0	0	1	1	NaN	NaN	NaN	108.352	25.2899
P0DMV8;P0DMV9	Heat shock 70 kDa protein 1A;Heat shock 70 kDa protein 1B	66	66	66	66	66	46	38	35	42	35	46	38	35	42	35	9467.86	7971.68	8056.75	8578.78	7895.59
P0DOX2	Immunoglobulin alpha-2 heavy chain	16	16	16	16	16	3	3	1	6	4	3	3	1	6	4	32.4495	13.7695	35.8159	163.415	156.768
P0DOX5	Immunoglobulin gamma-1 heavy chain	1	1	1	1	1	0	1	0	1	1	0	1	0	1	1	NaN	26.7724	NaN	216.66	223.885
P0DOX7	Immunoglobulin kappa light chain	20	20	20	20	20	7	7	6	11	8	7	7	6	11	8	78.2166	41.0122	42.6114	655.83	360.648
P0DOX8	Immunoglobulin lambda-1 light chain	11	11	11	11	11	5	3	4	6	5	5	3	4	6	5	355.121	168.675	197.372	2648.71	2045.12
P0DOY3	Immunoglobulin lambda constant 3	12	12	12	12	12	6	4	5	7	7	6	4	5	7	7	1401.6	713.447	694.062	10934	9139.6
P0DP23;P0DP24;P0DP25	Calmodulin-1;Calmodulin-2;Calmodulin-3	9	9	9	9	9	7	8	9	6	7	7	8	9	6	7	114.049	260.798	301.369	111.71	263.341
P10124	Serglycin	11	11	11	11	11	2	5	1	5	4	2	5	1	5	4	341.363	295.269	202.974	355.7	282.472
P10144	Granzyme B	7	7	7	7	7	2	2	2	1	0	2	2	2	1	0	9.18102	31.3802	25.8121	9.76603	NaN
P10153	Non-secretory ribonuclease	8	8	8	8	8	5	5	4	5	4	5	5	4	5	4	507.978	740.438	847.279	539.15	805.134
P10155	RNA-binding protein RO60	28	28	28	28	28	6	4	5	3	3	6	4	5	3	3	78.0353	88.7419	72.9207	95.1963	53.5294
P10253	Lysosomal alpha-glucosidase	25	25	25	25	25	3	5	4	6	4	3	5	4	6	4	14.7685	25.2242	16.7355	23.5403	23.8079
P10301	Ras-related protein R-Ras	4	4	4	4	4	1	1	2	1	0	1	1	2	1	0	43.0682	47.7272	36.1269	57.3684	NaN
P10321	HLA class I histocompatibility antigen, C alpha chain	15	15	15	15	15	2	3	2	4	2	2	3	2	4	2	472.424	224.268	109.073	278.113	120.7
P10398	Serine/threonine-protein kinase A-Raf	6	6	6	6	6	1	2	1	1	1	1	2	1	1	1	30.733	8.55901	26.4605	21.867	31.0564
P10412	Histone H1.4	25	25	25	25	25	17	18	16	17	16	17	18	16	17	16	4995.78	10435.2	13221.7	3320.7	10102.8
P10515	Dihydrolipoyllysine-residue acetyltransferase component of pyruvate dehydrogenase complex, mitochondrial	6	6	6	6	6	1	3	2	1	3	1	3	2	1	3	134.738	116.408	103.336	32.7261	77.2637
P10599	Thioredoxin	14	14	14	14	14	10	9	10	10	7	10	9	10	10	7	1193.47	1648.4	1538.06	1420.05	1551.16
P10606	Cytochrome c oxidase subunit 5B, mitochondrial	9	9	9	9	9	6	5	6	7	6	6	5	6	7	6	85.2271	113.685	150.613	77.5807	140.245
P10619	Lysosomal protective protein	13	13	13	13	13	6	6	4	6	4	6	6	4	6	4	138.282	197.622	139.144	113.235	143.649
P10620	Microsomal glutathione S-transferase 1	5	5	5	5	5	2	1	1	2	1	2	1	1	2	1	54.1326	63.1075	42.5206	63.5795	40.9705
P10643	Complement component C7	26	26	26	26	26	3	1	1	11	8	3	1	1	11	8	9.61923	84.9342	7.60267	45.3215	37.825
P10644	cAMP-dependent protein kinase type I-alpha regulatory subunit	19	19	19	19	19	11	9	9	9	7	11	9	9	9	7	137.796	176.9	140.747	121.372	138.668
P10768	S-formylglutathione hydrolase	21	21	21	21	21	9	9	8	11	6	9	9	8	11	6	158.833	187.087	167.167	183.875	174.567
P10809	60 kDa heat shock protein, mitochondrial	38	38	38	38	38	22	25	24	19	13	22	25	24	19	13	404.126	491.04	447.509	454.418	445.431
P10909	Clusterin	29	29	29	29	29	13	5	10	20	15	13	5	10	20	15	61.9226	37.6939	36.7555	780.509	508.706
P11021	Endoplasmic reticulum chaperone BiP	73	73	73	73	73	38	35	32	35	34	38	35	32	35	34	1234.93	1064.94	1100.62	1321.6	1016.54
P11049	Leukocyte antigen CD37	5	5	5	5	5	3	3	4	3	2	3	3	4	3	2	49.3021	39.8202	56.896	73.6215	60.0426
P11117	Lysosomal acid phosphatase	6	6	6	6	6	1	2	2	2	3	1	2	2	2	3	4.8672	29.1119	26.6976	18.2699	9.70034
P11142	Heat shock cognate 71 kDa protein	63	63	63	63	63	38	32	33	41	33	38	32	33	41	33	2574.75	2588.72	2759.33	2669.59	2747.01
P11169	Solute carrier family 2, facilitated glucose transporter member 3	10	10	10	10	10	4	4	5	5	6	4	4	5	5	6	771.325	1091.13	1151.34	808.833	900.83
P11171	Protein 4.1	12	12	12	12	12	2	2	2	1	1	2	2	2	1	1	41.2582	65.7872	37.03	34.709	52.8979
P11177	Pyruvate dehydrogenase E1 component subunit beta, mitochondrial	8	8	8	8	8	2	3	2	1	1	2	3	2	1	1	27.4205	38.3505	47.0534	19.2364	51.654
P11215	Integrin alpha-M	82	82	82	82	82	50	46	45	49	43	50	46	45	49	43	6098.34	4678.13	4917.75	6072.38	5272.21
P11216	Glycogen phosphorylase, brain form	27	27	27	27	27	6	6	11	4	6	6	6	11	4	6	42.2622	54.5072	96.7273	57.4539	84.162
P11233	Ras-related protein Ral-A	7	7	7	7	7	2	2	2	1	2	2	2	2	1	2	26.7884	30.4895	37.5965	6.50034	19.1549
P11234	Ras-related protein Ral-B	15	15	15	15	15	8	8	9	9	5	8	8	9	9	5	219.304	470.414	398.136	331.579	280.988
P11279	Lysosome-associated membrane glycoprotein 1	16	16	16	16	16	6	6	6	6	6	6	6	6	6	6	1005.98	992.3	1019.86	872.368	883.419
P11310	Medium-chain specific acyl-CoA dehydrogenase, mitochondrial	33	33	33	33	33	10	9	9	9	8	10	9	9	9	8	165.776	230.244	168.427	191.761	180.14
P11387	DNA topoisomerase 1	34	34	34	34	34	15	9	8	11	4	15	9	8	11	4	168.058	107.898	109.128	176.373	157.212
P11413	Glucose-6-phosphate 1-dehydrogenase	57	57	57	57	57	32	33	29	34	25	32	33	29	34	25	3210.22	3508.26	3814.11	2585.3	3810.71
P11441	Ubiquitin-like protein 4A	1	1	1	1	1	0	1	1	0	0	0	1	1	0	0	NaN	14.3843	21.2562	NaN	NaN
P11586	C-1-tetrahydrofolate synthase, cytoplasmic	40	40	40	40	40	23	22	22	18	15	23	22	22	18	15	202.706	355.033	332.09	213.62	265.775
P11678	Eosinophil peroxidase	63	63	63	63	63	28	32	30	30	24	28	32	30	30	24	2893.03	4562.15	8352.23	4335.55	2991.94
P11717	Cation-independent mannose-6-phosphate receptor	122	122	122	122	122	51	48	42	51	35	51	48	42	51	35	188.12	162.381	127.833	202.526	116.326
P11766	Alcohol dehydrogenase class-3	25	25	25	25	25	8	9	8	8	7	8	9	8	8	7	155.462	140.446	182.754	181.106	158.872
P11908	Ribose-phosphate pyrophosphokinase 2	14	14	14	14	14	3	4	4	2	2	3	4	4	2	2	33.0183	53.1655	32.6832	40.3432	41.7751
P11940	Polyadenylate-binding protein 1	42	42	42	42	42	20	20	20	19	16	20	20	20	19	16	360.811	309.301	294.78	354.803	238.983
P12004	Proliferating cell nuclear antigen	8	8	8	8	8	3	6	4	4	4	3	6	4	4	4	48.3473	94.3055	79.4582	52.8531	50.8933
P12081	Histidine--tRNA ligase, cytoplasmic	22	22	22	22	22	12	10	12	12	10	12	10	12	12	10	126.204	157.468	184.531	117.249	164.017
P12236	ADP/ATP translocase 3	21	21	21	21	21	11	11	11	12	6	11	11	11	12	6	421.422	794.655	813.345	389.388	530.32
P12259	Coagulation factor V	15	15	15	15	15	0	1	1	4	3	0	0	1	4	3	NaN	NaN	2.10522	6.25811	11.208
P12268	Inosine-5'-monophosphate dehydrogenase 2	28	28	28	28	28	15	15	13	15	13	15	15	13	15	13	504.055	445.567	410.735	430.561	460.095
P12270	Nucleoprotein TPR	40	40	40	40	40	24	19	16	21	10	24	19	16	21	10	46.4294	47.0021	57.2523	50.6254	68.7413
P12314	High affinity immunoglobulin gamma Fc receptor I	5	5	5	5	5	3	1	1	3	1	3	1	1	3	1	25.1044	35.3017	15.1908	27.6264	30.3221
P12318;P31995	Low affinity immunoglobulin gamma Fc region receptor II-a;Low affinity immunoglobulin gamma Fc region receptor II-c	3	3	3	3	3	3	2	2	1	1	3	2	2	1	1	443.746	286.308	239.527	512.178	269.797
P12429	Annexin A3	64	64	64	64	64	37	34	32	38	35	37	34	32	38	35	17089.9	12014.9	12204.8	17066.7	12658.1
P12544	Granzyme A	18	18	18	18	18	7	6	5	4	5	7	6	5	4	5	21.1765	36.5028	70.6943	15.674	21.9501
P12694	2-oxoisovalerate dehydrogenase subunit alpha, mitochondrial	4	4	4	4	4	1	1	1	0	0	1	1	1	0	0	203.649	232.625	206.024	NaN	NaN
P12724	Eosinophil cationic protein	13	13	13	13	13	11	11	10	11	9	11	11	10	11	9	3491.39	3809.62	2938.01	4827.99	1824.72
P12814	Alpha-actinin-1	107	107	107	107	107	43	45	37	47	38	43	45	37	47	38	990.651	1046.35	1052.59	932.019	1048.24
P12838	Defensin alpha 4	4	4	4	4	4	2	2	1	2	1	2	2	1	2	1	107.255	26.7784	9.18095	69.8153	17.7199
P12955	Xaa-Pro dipeptidase	19	19	19	19	19	5	5	5	4	5	5	5	5	4	5	49.4757	41.5639	74.9605	42.5465	38.7426
P12956	X-ray repair cross-complementing protein 6	40	40	40	40	40	23	21	18	24	16	23	21	18	24	16	179.546	206.003	253.741	161.775	188.384
P13010	X-ray repair cross-complementing protein 5	30	30	30	30	30	19	16	15	15	13	19	16	15	15	13	263.429	298.227	304.593	189.175	263.474
P13073	Cytochrome c oxidase subunit 4 isoform 1, mitochondrial	17	17	17	17	17	7	7	7	5	6	7	7	7	5	6	690.095	292.671	284.92	548.573	336.632
P13473	Lysosome-associated membrane glycoprotein 2	11	11	11	11	11	5	4	3	4	3	5	4	3	4	3	1561.97	556.316	710.589	1946.74	762.769
P13489	Ribonuclease inhibitor	17	17	17	17	17	12	11	13	13	12	12	11	13	13	12	148.524	278.129	269.672	187.511	207.776
P13498	Cytochrome b-245 light chain	8	8	8	8	8	5	3	4	5	3	5	3	4	5	3	1321.34	1087.58	1319.59	1571.08	1311.67
P13591	Neural cell adhesion molecule 1	2	2	2	2	2	0	0	1	1	0	0	0	0	1	0	NaN	NaN	NaN	1	NaN
P13639	Elongation factor 2	65	65	65	65	65	35	27	30	31	25	35	27	30	31	25	1746.14	1642.01	1725.9	1488.17	1442.24
P13645	Keratin, type I cytoskeletal 10	37	37	37	37	37	29	27	24	27	24	29	27	24	27	24	11355.9	4075.77	3605.57	12405.3	6563.68
P13646	Keratin, type I cytoskeletal 13	4	4	4	4	4	0	2	2	1	1	0	2	2	1	1	NaN	62.6498	234.727	50.413	102.945
P13647	Keratin, type II cytoskeletal 5	35	35	35	35	35	25	21	19	22	17	25	21	19	22	17	1082.35	476.293	443.046	948.08	673.128
P13667	Protein disulfide-isomerase A4	57	57	57	57	57	30	24	28	26	21	30	24	28	26	21	251.234	157.399	146.633	178.246	160.476
P13671	Complement component C6	23	23	23	23	23	2	1	1	8	7	2	1	1	8	7	37.6649	182.472	43.9673	200.832	157.007
P13688	Carcinoembryonic antigen-related cell adhesion molecule 1	14	14	14	14	14	6	6	6	8	6	6	6	6	8	6	8762.23	4371.51	4622.86	11759.8	5781.86
P13693	Translationally-controlled tumor protein	11	11	11	11	11	7	7	6	8	5	7	7	6	8	5	333.833	268.546	236.559	388.233	255.368
P13716	Delta-aminolevulinic acid dehydratase	13	13	13	13	13	3	6	6	4	3	3	6	6	4	3	38.283	76.7191	78.7125	52.7207	72.9197
P13727	Bone marrow proteoglycan	12	12	12	12	12	5	5	6	6	5	5	5	6	6	5	1669.96	4289.93	4170.08	2755.01	2246.45
P13747	HLA class I histocompatibility antigen, alpha chain E	15	15	15	15	15	2	1	0	3	1	2	1	0	3	1	82.3309	52.7125	NaN	91.1675	88.0638
P13796	Plastin-2	55	55	55	55	55	30	35	33	34	31	30	35	33	34	31	3775.86	6503.22	8138.2	3770.25	5974.45
P13798	Acylamino-acid-releasing enzyme	30	30	30	30	30	8	8	9	8	7	8	8	9	8	7	229.28	403.59	347.756	280.189	275.551
P13804	Electron transfer flavoprotein subunit alpha, mitochondrial	21	21	21	21	21	9	7	8	5	7	9	7	8	5	7	43.4966	43.5848	49.4949	43.6372	27.1637
P13807	Glycogen [starch] synthase, muscle	32	32	32	32	32	11	10	10	10	6	11	10	10	10	6	95.5699	148.067	153.876	77.8745	107.397
P13861	cAMP-dependent protein kinase type II-alpha regulatory subunit	19	19	19	19	19	8	6	7	6	6	8	6	7	6	6	180.709	96.1924	90.7892	162.783	105.216
P13929	Beta-enolase	3	3	3	3	3	1	0	1	1	0	1	0	1	1	0	34.5315	NaN	2.26117	37.3759	NaN
P13984	General transcription factor IIF subunit 2	3	3	3	3	3	0	0	2	0	0	0	0	2	0	0	NaN	NaN	25.2291	NaN	NaN
P13987	CD59 glycoprotein	8	8	8	8	8	6	6	5	6	6	6	6	5	6	6	555.336	608.485	615.532	653.109	614.302
P14151	L-selectin	17	17	17	17	17	4	4	2	3	2	4	4	2	3	2	172.275	123.139	127.319	276.378	103.086
P14174	Macrophage migration inhibitory factor	3	3	3	3	3	2	2	2	2	2	2	2	2	2	2	526.721	1179.84	1562.05	751.009	514.86
P14222	Perforin-1	25	25	25	25	25	9	10	12	5	6	9	10	12	5	6	100.282	183.292	535.002	71.3654	119.445
P14314	Glucosidase 2 subunit beta	41	41	41	41	41	18	14	16	16	16	18	14	16	16	16	392.836	199.789	199.337	444.283	241.637
P14317	Hematopoietic lineage cell-specific protein	39	39	39	39	39	19	14	18	18	17	19	14	18	18	17	943.534	545.899	526.418	489.377	511.91
P14324	Farnesyl pyrophosphate synthase	10	10	10	10	10	6	8	5	6	5	6	8	5	6	5	211.189	200.786	197.632	236.538	185.226
P14406	Cytochrome c oxidase subunit 7A2, mitochondrial	3	3	3	3	3	2	2	2	2	2	2	2	2	2	2	177.258	208.78	256.891	86.4301	161.602
P14550	Aldo-keto reductase family 1 member A1	16	16	16	16	16	9	9	9	7	7	9	9	9	7	7	238.624	334.29	343.458	249.73	237.384
P14598	Neutrophil cytosol factor 1	40	40	40	40	40	19	19	20	23	17	19	19	20	23	17	460.886	484.4	532.289	438.337	517.424
P14618	Pyruvate kinase PKM	70	70	70	70	70	41	36	40	40	36	41	36	40	40	36	11442.7	14418.5	12488.3	13107.3	13144.5
P14621	Acylphosphatase-2	7	7	7	7	7	1	1	3	1	1	1	1	3	1	1	24.9965	30.1516	32.9521	6.29309	25.2909
P14625	Endoplasmin	57	57	57	57	57	25	22	22	27	22	25	22	22	27	22	1635.88	1336.27	1291.34	1779.19	1438.48
P14678;P63162	Small nuclear ribonucleoprotein-associated proteins B and B';Small nuclear ribonucleoprotein-associated protein N	12	12	12	12	12	6	4	5	3	4	6	4	5	3	4	746.318	626.156	743.487	815.116	638.688
P14735	Insulin-degrading enzyme	25	25	25	25	25	4	3	4	4	1	4	3	4	4	1	22.0278	28.907	28.3281	28.4689	38.3178
P14780	Matrix metalloproteinase-9	73	73	73	73	73	32	38	25	35	26	32	38	25	35	26	13462.8	15180.1	10583.7	13262.8	10252.9
P14854	Cytochrome c oxidase subunit 6B1	11	11	11	11	11	2	2	2	0	1	2	2	2	0	1	55.268	94.2073	94.2893	NaN	31.6505
P14866	Heterogeneous nuclear ribonucleoprotein L	26	26	26	26	26	14	15	15	13	12	14	15	15	13	12	559.596	555.854	537.228	695.114	466.428
P14868	Aspartate--tRNA ligase, cytoplasmic	41	41	41	41	41	18	18	17	13	11	18	18	17	13	11	159.387	194.857	198.742	165.229	209.67
P14923	Junction plakoglobin	18	18	18	18	18	11	8	4	7	3	11	8	4	7	3	59.8064	27.7807	21.2401	44.8409	34.4345
P14927	Cytochrome b-c1 complex subunit 7	15	15	15	15	15	4	4	5	4	3	4	4	5	4	3	151.866	89.3683	100.222	126.974	107.055
P15056	Serine/threonine-protein kinase B-raf	10	10	10	10	10	6	3	4	5	4	6	3	4	5	4	78.7463	86.0528	75.898	77.3816	81.9507
P15104	Glutamine synthetase	13	13	13	13	13	3	3	2	1	1	3	3	2	1	1	40.0891	42.9472	43.1947	31.9132	61.0557
P15121	Aldo-keto reductase family 1 member B1	3	3	3	3	3	1	1	2	1	1	1	1	2	1	1	47.2843	76.3652	190.841	24.1771	58.5098
P15144	Aminopeptidase N	55	55	55	55	55	21	27	19	15	13	21	27	19	15	13	128.298	197.182	166.949	114.606	144.404
P15153	Ras-related C3 botulinum toxin substrate 2	8	8	8	8	8	4	4	4	4	4	4	4	4	4	4	4712.95	3949.18	4363.34	3386.86	4818.3
P15169	Carboxypeptidase N catalytic chain	2	2	2	2	2	0	0	0	2	1	0	0	0	2	1	NaN	NaN	NaN	35.01	18.7414
P15170	Eukaryotic peptide chain release factor GTP-binding subunit ERF3A	27	27	27	27	27	8	6	7	9	5	8	6	7	9	5	60.3844	54.7686	40.1831	58.2857	59.8864
P15260	Interferon gamma receptor 1	5	5	5	5	5	2	1	1	1	1	2	1	1	1	1	187.978	45.9395	63.2699	107.538	154.745
P15289	Arylsulfatase A	12	12	12	12	12	4	3	2	4	2	4	3	2	4	2	74.7327	98.5051	37.3286	82.2103	47.3794
P15291	Beta-1,4-galactosyltransferase 1	1	1	1	1	1	1	1	0	0	0	1	1	0	0	0	14.9217	20.6169	NaN	NaN	NaN
P15309	Prostatic acid phosphatase	10	10	10	10	10	3	3	2	2	4	3	3	2	2	4	18.7522	57.142	43.7063	23.4775	34.4571
P15311	Ezrin	37	37	37	37	37	20	14	17	18	13	20	14	17	18	13	1086.85	720.854	762.256	716.446	651.9
P15374	Ubiquitin carboxyl-terminal hydrolase isozyme L3	9	9	9	9	9	3	4	2	3	2	3	4	2	3	2	48.5605	38.9396	69.8824	40.8253	48.7934
P15498	Proto-oncogene vav	29	29	29	29	29	13	11	11	11	7	13	11	11	11	7	396.025	363.108	403.921	337.423	393.243
P15509	Granulocyte-macrophage colony-stimulating factor receptor subunit alpha	6	6	6	6	6	3	2	2	3	1	3	2	2	3	1	59.3457	29.9712	25.7772	55.1014	41.5208
P15529	Membrane cofactor protein	14	14	14	14	14	4	2	2	4	1	4	2	2	4	1	62.5564	13.6442	21.8523	56.0223	67.8234
P15531	Nucleoside diphosphate kinase A	11	11	11	11	11	8	8	8	8	7	8	8	8	8	7	973.433	770.449	795.898	1068.04	856.333
P15586	N-acetylglucosamine-6-sulfatase	20	20	20	20	20	10	10	10	9	9	10	10	10	9	9	893.712	653.33	667.01	1311.41	827.571
P15735	Phosphorylase b kinase gamma catalytic chain, liver/testis isoform	10	10	10	10	10	4	4	3	5	4	4	4	3	5	4	80.1029	93.2537	127.042	69.4717	103.525
P15848	Arylsulfatase B	19	19	19	19	19	5	6	6	6	3	5	6	6	6	3	132.124	132.591	128.824	155.468	128.93
P15880	40S ribosomal protein S2	13	13	13	13	13	4	4	6	6	5	4	4	6	6	5	138.71	196.448	205.316	127.893	145.626
P15907	Beta-galactoside alpha-2,6-sialyltransferase 1	3	3	3	3	3	0	0	1	1	0	0	0	1	1	0	NaN	NaN	5.36963	13.8803	NaN
P15924	Desmoplakin	58	58	58	58	58	35	19	14	19	13	35	19	14	19	13	173.608	63.1537	65.141	108.125	88.7756
P16035	Metalloproteinase inhibitor 2	16	16	16	16	16	6	5	5	5	3	6	5	5	5	3	95.6281	87.6321	72.6742	135.224	87.242
P16050	Polyunsaturated fatty acid lipoxygenase ALOX15	12	12	12	12	12	2	2	3	1	1	2	2	3	1	1	68.1043	119.534	119.607	45.3867	81.4775
P16070	CD44 antigen	15	15	15	15	15	6	6	6	5	6	6	6	6	5	6	242.212	131.201	121.74	301.008	157.87
P16083	Ribosyldihydronicotinamide dehydrogenase [quinone]	21	21	21	21	21	7	9	7	7	7	7	9	7	7	7	400.787	621.795	333.361	271.323	353.919
P16150	Leukosialin	5	5	5	5	5	3	2	3	4	2	3	2	3	4	2	853.063	767.23	851.268	808.848	306.803
P16152	Carbonyl reductase [NADPH] 1	9	9	9	9	9	6	5	5	3	3	6	5	5	3	3	20.8422	57.2009	41.3498	42.1498	51.3367
P16219	Short-chain specific acyl-CoA dehydrogenase, mitochondrial	6	6	6	6	6	0	1	1	0	0	0	1	1	0	0	NaN	33.5722	38.3291	NaN	NaN
P16220	Cyclic AMP-responsive element-binding protein 1	4	4	4	4	4	3	2	3	3	2	3	2	3	3	2	285.776	136.087	176.226	257.173	163.958
P16278	Beta-galactosidase	11	11	11	11	11	3	5	5	4	3	3	5	5	4	3	43.2443	66.8876	43.0353	26.0509	53.99
P16284	Platelet endothelial cell adhesion molecule	45	45	45	45	45	22	17	15	21	9	22	17	15	21	9	376.937	216.67	208.803	301.417	236.86
P16298	Serine/threonine-protein phosphatase 2B catalytic subunit beta isoform	9	9	9	9	9	2	3	3	0	2	2	3	3	0	2	15.1382	30.0142	31.3498	NaN	30.4546
P16333	Cytoplasmic protein NCK1	15	15	15	15	15	6	4	6	5	6	6	4	6	5	6	29.5875	30.9427	25.2147	41.7299	23.6858
P16401	Histone H1.5	21	21	21	21	21	15	14	14	16	15	15	14	14	16	15	7580.02	9304.9	11849.3	4870.34	9328.78
P16402	Histone H1.3	7	7	7	7	7	7	7	6	5	6	7	7	6	5	6	769.846	635.98	1096.32	357.757	579.453
P16403	Histone H1.2	6	6	6	6	6	4	5	5	5	5	4	5	5	5	5	585.057	1120.89	1363.55	353.169	1089.16
P16435	NADPH--cytochrome P450 reductase	22	22	22	22	22	7	6	5	5	4	7	6	5	5	4	78.5287	101.783	129.789	52.1212	91.8706
P16615	Sarcoplasmic/endoplasmic reticulum calcium ATPase 2	17	17	17	17	17	4	4	4	4	2	4	4	4	4	2	36.0852	45.657	49.5159	25.89	32.2185
P16885	1-phosphatidylinositol 4,5-bisphosphate phosphodiesterase gamma-2	49	49	49	49	49	25	21	21	18	16	25	21	21	18	16	393.569	317.179	319.201	284.625	332.648
P16930	Fumarylacetoacetase	17	17	17	17	17	5	10	7	7	5	5	10	7	7	5	76.8752	113.434	113.49	71.4404	93.55
P16949	Stathmin	23	23	23	23	23	17	13	13	13	12	17	13	13	13	12	1325.78	1055.03	1143.01	851.219	1140.56
P17026	Zinc finger protein 22	13	13	13	13	13	7	5	6	4	5	7	5	6	4	5	70.8877	35.0642	43.5369	77.4221	37.4638
P17050	Alpha-N-acetylgalactosaminidase	10	10	10	10	10	2	2	1	2	1	2	2	1	2	1	39.5297	54.2234	57.8496	90.7746	64.7179
P17096	High mobility group protein HMG-I/HMG-Y	4	4	4	4	4	2	1	2	1	2	2	1	2	1	2	20.6093	39.5281	61.4707	12.8406	15.2409
P17174	Aspartate aminotransferase, cytoplasmic	29	29	29	29	29	13	12	12	17	13	13	12	12	17	13	240.459	252.763	231.321	251.763	258.224
P17213	Bactericidal permeability-increasing protein	33	33	33	33	33	19	19	17	21	19	19	19	17	21	19	18464.6	10157.7	11345.2	14747.4	11606.5
P17480	Nucleolar transcription factor 1	8	8	8	8	8	2	0	1	1	1	2	0	1	1	1	32.1282	NaN	17.3001	37.0618	129.048
P17568	NADH dehydrogenase [ubiquinone] 1 beta subcomplex subunit 7	8	8	8	8	8	2	1	1	1	1	2	1	1	1	1	48.529	26.4891	28.6831	49.7914	32.9204
P17612	cAMP-dependent protein kinase catalytic subunit alpha	21	21	21	21	21	11	12	10	10	10	11	12	10	10	10	396.419	400.692	323.532	380.796	399.74
P17655	Calpain-2 catalytic subunit	11	11	11	11	11	3	5	4	2	1	3	5	4	2	1	81.2929	81.6143	93.2592	46.5963	55.2876
P17676	CCAAT/enhancer-binding protein beta	4	4	4	4	4	3	2	1	2	3	3	2	1	2	3	209.171	162.76	124.348	121.552	102.134
P17812	CTP synthase 1	11	11	11	11	11	2	2	3	2	3	2	2	3	2	3	38.5024	39.1117	16.0267	28.1885	24.3333
P17844	Probable ATP-dependent RNA helicase DDX5	24	24	24	24	24	11	12	11	8	8	11	12	11	8	8	126.02	135.593	115.631	103.72	82.5317
P17858	ATP-dependent 6-phosphofructokinase, liver type	38	38	38	38	38	12	17	17	16	10	12	17	17	16	10	104.885	155.602	129.66	120.845	130.037
P17900	Ganglioside GM2 activator	8	8	8	8	8	5	6	5	4	4	5	6	5	4	4	121.631	130.032	148.814	220.998	149.363
P17927	Complement receptor type 1	60	60	60	60	60	24	18	14	21	13	24	18	14	21	13	214.062	178.143	139.8	265.316	163.058
P17931	Galectin-3	13	13	13	13	13	6	6	7	6	7	6	6	7	6	7	543.136	553.42	952.764	425.468	1006.84
P17936	Insulin-like growth factor-binding protein 3	5	5	5	5	5	0	0	0	3	0	0	0	0	3	0	NaN	NaN	NaN	24.1866	NaN
P17947	Transcription factor PU.1	12	12	12	12	12	3	2	3	3	1	3	2	3	3	1	52.8804	60.5488	54.9984	62.617	38.7523
P17980	26S proteasome regulatory subunit 6A	26	26	26	26	26	9	9	7	7	4	9	9	7	7	4	26.2986	37.1284	34.4895	28.5495	18.7796
P17987	T-complex protein 1 subunit alpha	27	27	27	27	27	15	15	15	14	9	15	15	15	14	9	276.958	379.584	381.635	314.491	368.475
P18031	Tyrosine-protein phosphatase non-receptor type 1	15	15	15	15	15	7	5	5	5	5	7	5	5	5	5	35.7117	39.3289	32.3484	42.8782	36.5342
P18077	60S ribosomal protein L35a	12	12	12	12	12	4	4	2	4	3	4	4	2	4	3	107.117	67.0625	58.0226	71.2519	65.2454
P18085	ADP-ribosylation factor 4	6	6	6	6	6	4	3	4	4	3	4	3	4	4	3	145.098	519.184	397.384	187.649	280.026
P18124	60S ribosomal protein L7	26	26	26	26	26	14	13	11	11	10	14	13	11	11	10	149.753	153.19	170.623	126.548	135.873
P18206	Vinculin	104	104	104	104	104	61	59	63	59	50	61	59	63	59	50	1914.16	2051.26	1938.76	1583.22	1871.4
P18440	Arylamine N-acetyltransferase 1	3	3	3	3	3	1	1	1	1	1	1	1	1	1	1	18.8693	32.4277	29.2379	27.8582	31.3784
P18510	Interleukin-1 receptor antagonist protein	3	3	3	3	3	1	0	0	2	0	1	0	0	2	0	14.1678	NaN	NaN	20.8286	NaN
P18621	60S ribosomal protein L17	10	10	10	10	10	4	3	4	3	3	4	3	4	3	3	51.5846	39.6295	42.2912	46.7001	52.5587
P18669	Phosphoglycerate mutase 1	37	37	37	37	37	15	14	13	19	11	15	14	13	19	11	3072.21	2725.65	2140.61	3680.97	2613.33
P18754	Regulator of chromosome condensation	7	7	7	7	7	3	2	2	1	1	3	2	2	1	1	95.3147	124.955	138.492	95.3277	66.8359
P18887	DNA repair protein XRCC1	7	7	7	7	7	2	3	2	2	2	2	3	2	2	2	41.0315	35.202	36.1986	26.6957	33.2407
P19013	Keratin, type II cytoskeletal 4	6	6	6	6	6	1	0	3	2	0	1	0	3	2	0	22.5413	NaN	6.95595	30.1743	NaN
P19256	Lymphocyte function-associated antigen 3	6	6	6	6	6	1	3	2	2	3	1	3	2	2	3	18.9205	62.2143	49.4134	38.4973	44.4061
P19338	Nucleolin	37	37	37	37	37	21	18	18	19	16	21	18	18	19	16	507.085	493.39	562.603	435.99	366.848
P19367	Hexokinase-1	45	45	45	45	45	24	18	17	18	14	24	18	17	18	14	236.384	259.505	294.445	176.971	232.906
P19387	DNA-directed RNA polymerase II subunit RPB3	8	8	8	8	8	2	1	1	1	0	2	1	1	1	0	14.5741	9.08827	10.9151	19.3215	NaN
P19388	DNA-directed RNA polymerases I, II, and III subunit RPABC1	4	4	4	4	4	1	2	2	0	1	1	2	2	0	1	15.3086	23.117	23.8281	NaN	22.9662
P19397	Leukocyte surface antigen CD53	2	2	2	2	2	1	1	1	1	1	1	1	1	1	1	414.846	383.877	586.453	661.897	396.772
P19404	NADH dehydrogenase [ubiquinone] flavoprotein 2, mitochondrial	5	5	5	5	5	3	4	4	1	2	3	4	4	1	2	8.44848	38.0567	59.0895	10.5799	29.5617
P19438	Tumor necrosis factor receptor superfamily member 1A	8	8	8	8	8	3	1	0	1	0	3	1	0	1	0	19.3052	9.685	NaN	22.7934	NaN
P19440	Glutathione hydrolase 1 proenzyme	8	8	8	8	8	4	5	2	3	4	4	5	2	3	4	38.6595	25.4067	32.4411	21.8253	30.1435
P19474	E3 ubiquitin-protein ligase TRIM21	20	20	20	20	20	7	5	5	6	3	7	5	5	6	3	283.697	234.861	209.586	267.329	222.836
P19484	Transcription factor EB	11	11	11	11	11	3	0	1	0	0	3	0	1	0	0	26.3444	NaN	29.713	NaN	NaN
P19525	Interferon-induced, double-stranded RNA-activated protein kinase	18	18	18	18	18	11	9	10	8	8	11	9	10	8	8	58.3441	78.2903	63.7463	53.9384	64.084
P19623	Spermidine synthase	5	5	5	5	5	3	3	3	3	3	3	3	3	3	3	23.6717	43.5332	32.4009	31.0494	35.4148
P19652	Alpha-1-acid glycoprotein 2	8	8	8	8	8	0	0	0	1	1	0	0	0	1	1	NaN	NaN	NaN	27.5893	19.3992
P19784	Casein kinase II subunit alpha'	11	11	11	11	11	4	3	2	3	1	4	3	2	3	1	18.3493	22.0739	10.0079	37.233	13.9721
P19801	Amiloride-sensitive amine oxidase [copper-containing]	7	7	7	7	7	2	2	0	0	0	2	2	0	0	0	53.3387	165.581	NaN	NaN	NaN
P19823	Inter-alpha-trypsin inhibitor heavy chain H2	20	20	20	20	20	7	4	6	13	13	7	4	6	13	13	40.8257	37.8825	56.7726	426.149	598.283
P19827	Inter-alpha-trypsin inhibitor heavy chain H1	11	11	11	11	11	1	1	1	8	4	1	1	1	8	4	29.8973	25.1769	30.2263	740.71	568.908
P19838	Nuclear factor NF-kappa-B p105 subunit	27	27	27	27	27	10	11	9	10	5	10	11	9	10	5	205.086	179.599	177.643	167.598	144.79
P19878	Neutrophil cytosol factor 2	36	36	36	36	36	22	19	20	17	17	22	19	20	17	17	1398.12	2074.54	2158.47	1221.3	1874
P19971	Thymidine phosphorylase	15	15	15	15	15	10	11	10	8	9	10	11	10	8	9	112.115	270.446	143.916	86.0183	153.953
P20020	Plasma membrane calcium-transporting ATPase 1	3	3	3	3	3	0	0	2	0	0	0	0	2	0	0	NaN	NaN	5.48771	NaN	NaN
P20042	Eukaryotic translation initiation factor 2 subunit 2	11	11	11	11	11	9	4	6	4	2	9	4	6	4	2	1003.4	966.197	864.317	520.999	898.294
P20061	Transcobalamin-1	18	18	18	18	18	7	7	6	7	4	7	7	6	7	4	588.338	538.739	259.638	799.756	573.71
P20073	Annexin A7	32	32	32	32	32	17	17	16	15	12	17	17	16	15	12	375.237	423.908	451.015	356.46	397.34
P20138	Myeloid cell surface antigen CD33	8	8	8	8	8	2	3	2	2	2	2	3	2	2	2	608.154	427.118	344.718	773.123	304.723
P20160	Azurocidin	17	17	17	17	17	8	8	6	9	6	8	8	6	9	6	81765.8	47054.5	32425.9	86711.6	52496.1
P20292	Arachidonate 5-lipoxygenase-activating protein	5	5	5	5	5	4	5	4	4	4	4	5	4	4	4	2449.12	4368.01	3909.93	3338.82	3717.89
P20333	Tumor necrosis factor receptor superfamily member 1B	7	7	7	7	7	3	1	1	2	1	3	1	1	2	1	17.5012	18.0852	6.89764	26.1013	4.89929
P20339	Ras-related protein Rab-5A	6	6	6	6	6	0	1	1	1	2	0	1	1	1	2	NaN	14.0799	15.0497	13.5979	9.51682
P20340	Ras-related protein Rab-6A	11	11	11	11	11	4	5	6	3	4	4	5	6	3	4	57.6315	152.02	106.151	69.8	90.6323
P20591	Interferon-induced GTP-binding protein Mx1	8	8	8	8	8	1	2	1	0	0	1	2	1	0	0	43.2498	31.8401	8.76796	NaN	NaN
P20592	Interferon-induced GTP-binding protein Mx2	20	20	20	20	20	7	11	5	7	3	7	11	5	7	3	87.0859	157.104	62.0679	47.99	67.3578
P20618	Proteasome subunit beta type-1	14	14	14	14	14	9	9	10	10	8	9	9	10	10	8	158.462	226.773	180.197	179.013	201.99
P20645	Cation-dependent mannose-6-phosphate receptor	8	8	8	8	8	1	1	1	2	2	1	1	1	2	2	34.811	48.7451	71.2991	69.2927	47.7217
P20674	Cytochrome c oxidase subunit 5A, mitochondrial	5	5	5	5	5	4	4	4	3	3	4	4	4	3	3	113.958	207.257	223.981	96.3682	174.248
P20700	Lamin-B1	68	68	68	68	68	32	43	43	32	39	32	43	43	32	39	484.593	1349.77	1253.46	454.627	1085.88
P20701	Integrin alpha-L	38	38	38	38	38	14	9	10	9	8	14	9	10	9	8	101.305	99.4754	108.237	109.127	68.4018
P20702	Integrin alpha-X	35	35	35	35	35	17	17	15	15	12	17	17	15	15	12	942.914	841.115	1031.75	754.299	1122.72
P20718	Granzyme H	12	12	12	12	12	1	1	3	0	0	1	1	3	0	0	11.7776	8.4937	20.667	NaN	NaN
P20742	Pregnancy zone protein	29	29	29	29	29	5	2	0	22	10	5	2	0	22	10	63.8512	29.3381	NaN	964.112	149.865
P20810	Calpastatin	23	23	23	23	23	14	8	7	12	5	14	8	7	12	5	440.633	213.121	211.324	206.086	134.884
P20839	Inosine-5'-monophosphate dehydrogenase 1	19	19	19	19	19	13	11	10	10	8	13	11	10	10	8	237.272	248.277	211.377	145.843	185.118
P20851	C4b-binding protein beta chain	2	2	2	2	2	0	0	0	1	0	0	0	0	1	0	NaN	NaN	NaN	40.2631	NaN
P20930	Filaggrin	7	7	7	7	7	4	1	1	3	1	4	0	1	3	1	12.1814	NaN	12.994	6.29433	44.0575
P20933	N(4)-(beta-N-acetylglucosaminyl)-L-asparaginase	15	15	15	15	15	9	5	7	7	7	9	5	7	7	7	157.577	107.792	104.22	199.858	116.751
P20936	Ras GTPase-activating protein 1	3	3	3	3	3	2	2	1	1	1	2	2	1	1	1	33.7143	17.868	25.4019	37.139	26.1381
P21127;Q9UQ88	Cyclin-dependent kinase 11B;Cyclin-dependent kinase 11A	13	13	13	13	13	4	3	2	1	3	4	3	2	1	3	46.6994	63.0747	46.3543	36.9642	42.1824
P21266	Glutathione S-transferase Mu 3	3	3	3	3	3	1	2	1	1	1	1	2	1	1	1	47.1178	29.3045	36.9145	65.3871	88.3869
P21281	V-type proton ATPase subunit B, brain isoform	19	19	19	19	19	13	13	13	11	12	13	13	13	11	12	311.818	456.001	412.667	301.089	368.136
P21283	V-type proton ATPase subunit C 1	24	24	24	24	24	10	9	9	7	9	10	9	9	7	9	151.679	171.373	162.751	148.422	130.856
P21291	Cysteine and glycine-rich protein 1	18	18	18	18	18	11	7	10	9	6	11	7	10	9	6	110.38	75.7439	79.7903	146.849	64.7084
P21333	Filamin-A	233	233	233	233	233	138	130	119	128	113	138	130	119	128	113	3135.84	3108.21	3037.87	2968.77	2915.67
P21399	Cytoplasmic aconitate hydratase	19	19	19	19	19	6	7	5	4	4	6	7	5	4	4	22.3836	34.6282	40.0395	21.3583	38.6145
P21462	fMet-Leu-Phe receptor	4	4	4	4	4	1	2	1	2	0	1	2	1	2	0	140.422	133.608	102.997	18.3578	NaN
P21675;Q8IZX4	Transcription initiation factor TFIID subunit 1;Transcription initiation factor TFIID subunit 1-like	3	3	3	3	3	1	1	1	1	1	1	1	1	1	1	1435.51	989.744	863.58	1566.79	750.851
P21730	C5a anaphylatoxin chemotactic receptor 1	5	5	5	5	5	3	3	4	4	3	3	3	4	4	3	189.048	245.042	169.164	98.8618	136.179
P21796	Voltage-dependent anion-selective channel protein 1	22	22	22	22	22	7	6	9	4	6	7	6	9	4	6	72.6266	98.2012	82.4276	68.4918	54.1378
P21912	Succinate dehydrogenase [ubiquinone] iron-sulfur subunit, mitochondrial	22	22	22	22	22	6	4	4	6	2	6	4	4	6	2	44.247	51.5867	51.6048	70.0266	47.0578
P21964	Catechol O-methyltransferase	8	8	8	8	8	1	3	2	1	2	1	3	2	1	2	106.755	193.915	118.234	74.1195	109.255
P22059	Oxysterol-binding protein 1	14	14	14	14	14	4	4	2	3	1	4	4	2	3	1	19.2519	21.3533	35.3358	25.0229	15.9977
P22061	Protein-L-isoaspartate(D-aspartate) O-methyltransferase	12	12	12	12	12	5	7	7	8	7	5	7	7	8	7	410.187	911.47	690.534	481.965	494.078
P22087	rRNA 2'-O-methyltransferase fibrillarin	16	16	16	16	16	8	8	7	4	5	8	8	7	4	5	50.6746	45.8845	42.7727	45.645	54.322
P22102	Trifunctional purine biosynthetic protein adenosine-3	23	23	23	23	23	11	11	8	9	8	11	11	8	9	8	46.5555	104.622	100.078	58.202	64.364
P22234	Bifunctional phosphoribosylaminoimidazole carboxylase/phosphoribosylaminoimidazole succinocarboxamide synthetase	20	20	20	20	20	9	8	6	9	4	9	8	6	9	4	73.5585	119.771	102.735	73.6265	86.5696
P22307	Sterol carrier protein 2	23	23	23	23	23	10	10	10	7	8	10	10	10	7	8	207.952	181.469	192.277	166.893	233.787
P22314	Ubiquitin-like modifier-activating enzyme 1	53	53	53	53	53	29	32	32	31	23	29	32	32	31	23	1022.26	1079.58	977.767	979.568	1042.85
P22352	Glutathione peroxidase 3	7	7	7	7	7	1	1	1	2	1	1	1	1	2	1	3.75542	13.3412	22.5673	107.352	88.2229
P22392	Nucleoside diphosphate kinase B	12	12	12	12	12	2	3	3	3	2	2	3	3	3	2	271.652	262.149	214.263	314.366	275.157
P22626	Heterogeneous nuclear ribonucleoproteins A2/B1	33	33	33	33	33	19	18	17	19	17	19	18	17	19	17	1745.58	1525.37	1536.76	1453.14	1220.29
P22681	E3 ubiquitin-protein ligase CBL	22	22	22	22	22	4	3	2	3	2	4	3	2	3	2	78.3145	75.7463	69.5236	82.9014	85.3194
P22695	Cytochrome b-c1 complex subunit 2, mitochondrial	19	19	19	19	19	7	8	10	6	5	7	8	10	6	5	58.3557	125.579	127.722	45.1122	106.001
P22732	Solute carrier family 2, facilitated glucose transporter member 5	1	1	1	1	1	0	0	0	1	0	0	0	0	1	0	NaN	NaN	NaN	5.10214	NaN
P22748	Carbonic anhydrase 4	20	20	20	20	20	11	10	10	10	9	11	10	10	10	9	985.943	639.81	557.334	916.363	614.209
P22749	Granulysin	4	4	4	4	4	0	2	4	0	0	0	2	4	0	0	NaN	12.8262	10.7476	NaN	NaN
P22792	Carboxypeptidase N subunit 2	6	6	6	6	6	1	0	0	3	2	1	0	0	3	2	12.4527	NaN	NaN	73.4302	66.131
P22894	Neutrophil collagenase	26	26	26	26	26	13	16	13	13	11	13	16	13	13	11	4483.78	4993.54	4358.6	3020.65	3533.49
P23083	Immunoglobulin heavy variable 1-2	3	3	3	3	3	1	1	1	2	2	1	1	1	2	2	78.7879	57.6121	29.985	518.076	407.859
P23141	Liver carboxylesterase 1	10	10	10	10	10	3	5	1	1	0	3	5	1	1	0	5.70625	5.61313	1.36955	4.28456	NaN
P23142	Fibulin-1	15	15	15	15	15	0	0	1	7	5	0	0	1	7	5	NaN	NaN	8.28206	57.136	45.3618
P23193	Transcription elongation factor A protein 1	5	5	5	5	5	4	2	3	3	1	4	2	3	3	1	19.8591	26.4708	19.6524	15.9322	25.8284
P23246	Splicing factor, proline- and glutamine-rich	50	50	50	50	50	20	18	13	17	11	20	18	13	17	11	345.214	307.315	329.965	388.133	399.939
P23258	Tubulin gamma-1 chain	8	8	8	8	8	1	2	2	1	1	1	2	2	1	1	57.3685	93.9825	75.6189	44.3025	32.0289
P23284	Peptidyl-prolyl cis-trans isomerase B	26	26	26	26	26	17	14	12	13	12	17	14	12	13	12	2670.87	2358.78	2411.87	2316.88	1799.47
P23368	NAD-dependent malic enzyme, mitochondrial	16	16	16	16	16	8	9	9	7	6	8	9	9	7	6	214.071	303.283	312.641	133.042	260.679
P23381	Tryptophan--tRNA ligase, cytoplasmic	37	37	37	37	37	17	17	17	14	16	17	17	17	14	16	317.863	200.437	212.508	265.164	238.532
P23396	40S ribosomal protein S3	27	27	27	27	27	13	16	13	12	9	13	16	13	12	9	86.9569	144.977	150.878	82.1044	123.574
P23458	Tyrosine-protein kinase JAK1	24	24	24	24	24	12	10	9	6	5	12	10	9	6	5	29.6091	30.9246	39.3049	21.0824	31.7583
P23469	Receptor-type tyrosine-protein phosphatase epsilon	26	26	26	26	26	10	9	6	6	6	10	9	6	6	6	90.7166	73.8153	76.5147	79.3218	113.235
P23497	Nuclear autoantigen Sp-100	11	11	11	11	11	4	5	5	3	3	4	5	5	3	3	19.2453	15.9737	22.2119	11.1648	26.6751
P23526	Adenosylhomocysteinase	25	25	25	25	25	13	12	11	11	11	13	12	11	11	11	408.186	712.946	708.456	412.722	546.722
P23527	Histone H2B type 1-O	1	1	1	1	1	1	1	1	1	1	1	1	1	1	1	136.471	568.96	479.194	98.0864	771.677
P23528	Cofilin-1	28	28	28	28	28	22	21	20	23	19	22	21	20	23	19	7787.23	9294.05	10265.2	7556.57	8786.47
P23588	Eukaryotic translation initiation factor 4B	14	14	14	14	14	4	2	3	3	1	4	2	3	3	1	222.088	92.5694	88.8979	237.798	66.5023
P23634	Plasma membrane calcium-transporting ATPase 4	23	23	23	23	23	10	6	7	5	4	10	6	7	5	4	67.9674	57.5287	67.5651	85.9397	58.6511
P23743	Diacylglycerol kinase alpha	16	16	16	16	16	5	4	2	3	2	5	4	2	3	2	89.0489	60.6306	91.5733	89.3937	61.7071
P23786	Carnitine O-palmitoyltransferase 2, mitochondrial	19	19	19	19	19	5	5	4	3	3	5	5	4	3	3	32.5187	26.4414	26.1891	24.0394	33.5461
P23919	Thymidylate kinase	14	14	14	14	14	6	5	4	4	3	6	5	4	4	3	95.2526	81.7241	105.884	80.8522	130.101
P24071	Immunoglobulin alpha Fc receptor	8	8	8	8	8	3	3	3	3	3	3	3	3	3	3	940.993	665.104	708.797	1219.08	821.081
P24158	Myeloblastin	8	8	8	8	8	6	6	6	6	6	6	6	6	6	6	45069.4	21566.9	23189.5	52248.3	34698.3
P24311	Cytochrome c oxidase subunit 7B, mitochondrial	2	2	2	2	2	1	0	1	0	0	1	0	1	0	0	44.2376	NaN	31.3249	NaN	NaN
P24534	Elongation factor 1-beta	14	14	14	14	14	9	8	8	8	6	9	8	8	8	6	332.566	345.185	325.438	330.948	355.581
P24539	ATP synthase F(0) complex subunit B1, mitochondrial	13	13	13	13	13	5	7	9	7	6	5	7	9	7	6	42.9427	213.942	129.265	33.9452	82.3425
[truncated: 2,513 more rows]

## Sheet: Human_4000cell eq_identified
		No. of peptides measured in library					No. of peptides identified					No. of peptides used for quantification					Quantification
[truncated: 4,284 more rows]

[truncated: 4 more sheets: Mouse_1000cell_identified, Mouse_1000cell_NOT_identified, Mouse_1000cell eq_identified, Mouse_4000cell eq_identified]
