# Supplementary material for: Proteomic Characterization of 1000 Human and Murine Neutrophils Freshly Isolated From Blood and Sites of Sterile Inflammation
Source: Mol Cell Proteomics. 2024 Oct 11;23(11):100858. doi: 10.1016/j.mcpro.2024.100858 (PMC11630641; doi:10.1016/j.mcpro.2024.100858)
Supplement: Table S3 [file mmc9.xlsx]

## Sheet: Human vs mouse_Proteomics
# Common and unique proteins present in human and mouse neutrophils. These are based on total proteins identified in 1000 cells equivalent
Identified in both Human and Mouse Neutrophils				Found only in Human Neutrophils			Found only in Mouse Neutrophils
Proteins	Human_ID	Mouse_ID		Proteins	ID		Proteins	ID		Protein description	Human_ID	Mouse_ID
(3R)-3-hydroxyacyl-CoA dehydrogenase	Q92506	P50171		(E3-independent) E2 ubiquitin-conjugating enzyme	Q9C0C9		(E3-independent) E2 ubiquitin-conjugating enzyme UBE2O	Q6ZPJ3
[F-actin]-monooxygenase MICAL1	Q8TDZ2	Q8VDP3		[F-actin]-monooxygenase MICAL2	O94851		[3-methyl-2-oxobutanoate dehydrogenase [lipoamide]] kinase, mitochondrial	O55028
[Pyruvate dehydrogenase (acetyl-transferring)] kinase isozyme 3, mitochondrial	Q15120	Q922H2		2'-5'-oligoadenylate synthase 2	P29728		[Pyruvate dehydrogenase (acetyl-transferring)] kinase isozyme 1, mitochondrial	Q8BFP9
1,4-alpha-glucan-branching enzyme	Q04446	Q9D6Y9		28S ribosomal protein S16, mitochondrial	Q9Y3D3		1,5-anhydro-D-fructose reductase	Q9DCT1
10 kDa heat shock protein, mitochondrial	P61604	Q64433		28S ribosomal protein S7, mitochondrial	Q9Y2R9		11-beta-hydroxysteroid dehydrogenase 1	P50172
116 kDa U5 small nuclear ribonucleoprotein component	Q15029	O08810		28S rRNA (cytosine-C(5))-methyltransferase	Q96P11		14-3-3 protein sigma	O70456
14 kDa phosphohistidine phosphatase	Q9NRX4	Q9DAK9		2-hydroxyacyl-CoA lyase 1	Q9UJ83		182 kDa tankyrase-1-binding protein	P58871
14-3-3 protein beta/alpha	P31946	Q9CQV8		3'-5' exoribonuclease 1	Q8IV48		1-acyl-sn-glycerol-3-phosphate acyltransferase delta	Q8K4X7
14-3-3 protein epsilon	P62258	P62259		39S ribosomal protein L17, mitochondrial	Q9NRX2		1-acyl-sn-glycerol-3-phosphate acyltransferase epsilon	Q9D1E8
14-3-3 protein eta	Q04917	P68510		3-ketoacyl-CoA thiolase, peroxisomal	P09110		1-phosphatidylinositol 3-phosphate 5-kinase	Q9Z1T6
14-3-3 protein gamma	P61981	P61982		4-aminobutyrate aminotransferase, mitochondrial	P80404		1-phosphatidylinositol 4,5-bisphosphate phosphodiesterase eta-1	Q4KWH5
14-3-3 protein theta	P27348	P68254		5-demethoxyubiquinone hydroxylase, mitochondrial	Q99807		2'-5'-oligoadenylate synthase 1A	P11928
14-3-3 protein zeta/delta	P63104	P63101		5'-nucleotidase domain-containing protein 3	Q86UY8		2'-5'-oligoadenylate synthase-like protein 1	Q8VI94
1-acylglycerol-3-phosphate O-acyltransferase ABHD5	Q8WTS1	Q9DBL9		5-oxoprolinase	O14841		2'-5'-oligoadenylate synthase-like protein 2	Q9Z2F2
1-acyl-sn-glycerol-3-phosphate acyltransferase alpha	Q99943	O35083		60S acidic ribosomal protein P0	P05388		2-acylglycerol O-acyltransferase 2	Q80W94
1-acyl-sn-glycerol-3-phosphate acyltransferase beta	O15120	Q8K3K7		60S acidic ribosomal protein P2	P05387		2-aminoethanethiol dioxygenase	Q6PDY2
1-phosphatidylinositol 4,5-bisphosphate phosphodiesterase beta-2	Q00722	A3KGF7		60S ribosomal protein L36a-like	Q969Q0		2-iminobutanoate/2-iminopropanoate deaminase	P52760
1-phosphatidylinositol 4,5-bisphosphate phosphodiesterase gamma-2	P16885	Q8CIH5		6-phosphofructo-2-kinase/fructose-2,6-bisphosphatase 2	O60825		2-phosphoxylose phosphatase 1	Q8BHA9
2',3'-cyclic-nucleotide 3'-phosphodiesterase	P09543	P16330		6-phosphofructo-2-kinase/fructose-2,6-bisphosphatase 3	Q16875		3'-5' RNA helicase YTHDC2	B2RR83
2,4-dienoyl-CoA reductase [(3E)-enoyl-CoA-producing], mitochondrial	Q16698	Q9CQ62		8-oxo-dGDP phosphatase NUDT18	Q6ZVK8		3-beta-hydroxysteroid-Delta(8),Delta(7)-isomerase	P70245
2-5A-dependent ribonuclease	Q05823	Q05921		Acyl-coenzyme A diphosphatase NUDT19	A8MXV4		3-ketoacyl-CoA thiolase A, peroxisomal	Q921H8
2'-5'-oligoadenylate synthase 3	Q9Y6K5	Q8VI93		Acyl-coenzyme A thioesterase 11	Q8WXI4		3-ketodihydrosphingosine reductase	Q6GV12
26S proteasome non-ATPase regulatory subunit 1	Q99460	Q3TXS7		Acylphosphatase-2	P14621		3-keto-steroid reductase/17-beta-hydroxysteroid dehydrogenase 7	O88736
26S proteasome non-ATPase regulatory subunit 10	O75832	Q9Z2X2		Acylpyruvase FAHD1, mitochondrial	Q6P587		3-oxoacyl-[acyl-carrier-protein] reductase	Q91VT4
26S proteasome non-ATPase regulatory subunit 11	O00231	Q8BG32		Adapter SH3BGRL	O75368		40-kDa huntingtin-associated protein	Q00558
26S proteasome non-ATPase regulatory subunit 12	O00232	Q9D8W5		Adenosine deaminase 2	Q9NZK5		5'(3')-deoxyribonucleotidase, cytosolic type	Q9JM14
26S proteasome non-ATPase regulatory subunit 13	Q9UNM6	Q9WVJ2		Adenosylhomocysteinase 3	Q96HN2		5'-3' exonuclease PLD4	Q8BG07
26S proteasome non-ATPase regulatory subunit 14	O00487	O35593		Adenylate cyclase type 7	P51828		5'-nucleotidase	Q61503
26S proteasome non-ATPase regulatory subunit 2	Q13200	Q8VDM4		Adhesion G protein-coupled receptor E2	Q9UHX3		6-phosphofructo-2-kinase/fructose-2,6-bisphosphatase 1	P70266
26S proteasome non-ATPase regulatory subunit 3	O43242	P14685		Adhesion G protein-coupled receptor E3	Q9BY15		6-pyruvoyl tetrahydrobiopterin synthase	Q9R1Z7
26S proteasome non-ATPase regulatory subunit 4	P55036	O35226		Adiponectin	Q15848		7-methylguanosine phosphate-specific 5'-nucleotidase	Q3UFY7
26S proteasome non-ATPase regulatory subunit 5	Q16401	Q8BJY1		ADP/ATP translocase 3	P12236		7SK snRNA methylphosphate capping enzyme	Q8K3A9
26S proteasome non-ATPase regulatory subunit 6	Q15008	Q99JI4		Afamin	P43652		ABI gene family member 3	Q8BYZ1
26S proteasome non-ATPase regulatory subunit 7	P51665	P26516		A-kinase anchor protein 17A	Q02040		Abl interactor 2	P62484
26S proteasome non-ATPase regulatory subunit 8	P48556	Q9CX56		Alanine--tRNA ligase, mitochondrial	Q5JTZ9		Abscission/NoCut checkpoint regulator	Q9DAZ9
26S proteasome non-ATPase regulatory subunit 9	O00233	Q9CR00		Aldo-keto reductase family 1 member C1	Q04828		Acetylcholinesterase	P21836
26S proteasome regulatory subunit 10B	P62333	P62334		Allograft inflammatory factor 1	P55008		Acid sphingomyelinase-like phosphodiesterase 3a	P70158
26S proteasome regulatory subunit 4	P62191	P62192		Alpha-(1,3)-fucosyltransferase 7	Q11130		Acid sphingomyelinase-like phosphodiesterase 3b	P58242
26S proteasome regulatory subunit 6A	P17980	O88685		Alpha-1-acid glycoprotein 2	P19652		Actin, alpha skeletal muscle	P68134
26S proteasome regulatory subunit 6B	P43686	P54775		Alpha-1-antichymotrypsin	P01011		Actin, gamma-enteric smooth muscle	P63268
26S proteasome regulatory subunit 7	P35998	P46471		Alpha-1-antitrypsin	P01009		Actin-binding LIM protein 1	Q8K4G5
26S proteasome regulatory subunit 8	P62195	P62196		Alpha-2-macroglobulin	P01023		Actin-related protein 5	Q80US4
28 kDa heat- and acid-stable phosphoprotein	Q13442	Q3UHX2		Alpha-2-macroglobulin-like protein 1	A8K2U0		Actin-related protein 6	Q9D864
2-oxoglutarate dehydrogenase complex component E1	Q02218	Q60597		Alpha-actinin-2	P35609		Actin-related protein 8	Q8R2S9
3'(2'),5'-bisphosphate nucleotidase 1	O95861	Q9Z0S1		Alpha-globin transcription factor CP2	Q12800		Activating signal cointegrator 1 complex subunit 1	Q9D8Z1
39S ribosomal protein L12, mitochondrial	P52815	P25444		Alpha-N-acetylglucosaminidase	P54802		Activating signal cointegrator 1 complex subunit 3	E9PZJ8
3-hydroxyacyl-CoA dehydrogenase type-2	Q99714	O08756		Alpha-tocopherol transfer protein-like	Q9BTX7		Activating transcription factor 7-interacting protein 1	Q7TT18
3-hydroxyanthranilate 3,4-dioxygenase	P46952	Q78JT3		Amiloride-sensitive amine oxidase [copper-containing]	P19801		Activity-dependent neuroprotector homeobox protein	Q9Z103
3-hydroxyisobutyrate dehydrogenase, mitochondrial	P31937	Q99L13		Amyloid beta precursor like protein 2	Q06481		Acyl-CoA dehydrogenase family member 10	Q8K370
3-hydroxyisobutyryl-CoA hydrolase, mitochondrial	Q6NVY1	Q8QZS1		AN1-type zinc finger protein 1	Q8TCF1		Acyl-CoA dehydrogenase family member 11	Q80XL6
3-ketoacyl-CoA thiolase, mitochondrial	P42765	Q8BWT1		Angiotensinogen	P01019		Acyl-CoA-binding domain-containing protein 5	Q5XG73
3-mercaptopyruvate sulfurtransferase	P25325	Q99J99		Ankyrin repeat and MYND domain-containing protein 2	Q8IV38		Acyl-CoA-binding domain-containing protein 6	Q9D061
3-phosphoinositide-dependent protein kinase 1	O15530	Q9Z2A0		Ankyrin repeat domain-containing protein 13D	Q6ZTN6		Acyl-coenzyme A thioesterase 1	O55137
40S ribosomal protein S10	P46783	P14148		Ankyrin repeat domain-containing protein SOWAHD	A6NJG2		Acyl-coenzyme A thioesterase 13	Q9CQR4
40S ribosomal protein S11	P62280	Q9D8E6		Apolipoprotein A-II	P02652		Acyl-coenzyme A thioesterase 2, mitochondrial	Q9QYR9
40S ribosomal protein S12	P25398	Q9CXW4		Apolipoprotein B-100	P04114		Adapter molecule crk	Q64010
40S ribosomal protein S13	P62277	P51410		Apolipoprotein C-II	P02655		Adapter Sh3bgrl	Q9JJU8
40S ribosomal protein S14	P62263	P97351		Apolipoprotein C-III	P02656		Adenosine 3'-phospho 5'-phosphosulfate transporter 1	Q91ZN5
40S ribosomal protein S15	P62841	P63325		Apolipoprotein D	P05090		Adenylate cyclase type 6	Q01341
40S ribosomal protein S15a	P62244	P63323		Apolipoprotein L1	O14791		Adenylate cyclase type 9	P51830
40S ribosomal protein S16	P62249	P63276		Apolipoprotein L2	Q9BQE5		Adenylate kinase 4, mitochondrial	Q9WUR9
40S ribosomal protein S17	P08708	Q9CZX8		Apolipoprotein M	O95445		Adenylate kinase isoenzyme 1	Q9R0Y5
40S ribosomal protein S18	P62269	Q9CQR2		Apolipoprotein(a)	P08519		Adenylosuccinate synthetase isozyme 1	P28650
40S ribosomal protein S19	P39019	P62849		Aprataxin	Q7Z2E3		Adenylyl cyclase-associated protein 2	Q9CYT6
40S ribosomal protein S2	P15880	P62852		Arf-GAP with dual PH domain-containing protein 1	O75689		Adenylyltransferase and sulfurtransferase MOCS3	A2BDX3
40S ribosomal protein S20	P60866	Q6ZWU9		Arf-GAP with Rho-GAP domain, ANK repeat and PH domain-containing protein 2	Q8WZ64		Adipose-secreted signaling protein	Q9D1K7
40S ribosomal protein S21	P63220	Q6ZWY3		Arginine-glutamic acid dipeptide repeats protein	Q9P2R6		ADP/ATP translocase 1	P48962
40S ribosomal protein S23	P62266	P62858		Arylamine N-acetyltransferase 1	P18440		ADP-ribose glycohydrolase MACROD1	Q922B1
40S ribosomal protein S24	P62847	P62702		Arylsulfatase D	P51689		ADP-ribose pyrophosphatase, mitochondrial	Q8BVU5
40S ribosomal protein S25	P62851	P62754		Ataxin-1	P54253		ADP-ribosylation factor 2	Q8BSL7
40S ribosomal protein S27	P42677	P62082		ATP synthase subunit ATP5MJ, mitochondrial	P56378		ADP-ribosylation factor GTPase-activating protein 1	Q9EPJ9
40S ribosomal protein S29	P62273	P62264		ATPase family AAA domain-containing protein 3B	Q5T9A4		ADP-ribosylation factor GTPase-activating protein 2	Q99K28
40S ribosomal protein S3	P23396	P62267		ATP-binding cassette sub-family C member 2	Q92887		ADP-ribosylation factor GTPase-activating protein 3	Q9D8S3
40S ribosomal protein S3a	P61247	P62270		Atypical kinase COQ8A, mitochondrial	Q8NI60		ADP-ribosylation factor-like protein 15	Q8BGR6
40S ribosomal protein S4, X isoform	P62701	P62274		Azurocidin	P20160		ADP-ribosylation factor-like protein 6-interacting protein 1	Q9JKW0
40S ribosomal protein S5	P46782	P62301		Bactericidal permeability-increasing protein	P17213		ADP-ribosylation factor-like protein 6-interacting protein 4	Q9JM93
40S ribosomal protein S6	P62753	P62281		Baculoviral IAP repeat-containing protein 1	Q13075		ADP-ribosylhydrolase ARH1	P54923
40S ribosomal protein S7	P62081	P62843		Bcl-2-like protein 11	O43521		Adrenodoxin, mitochondrial	P46656
40S ribosomal protein S8	P62241	P14206		Beta/gamma crystallin domain-containing protein 1	Q9Y4K1		A-kinase anchor protein 5	D3YVF0
40S ribosomal protein S9	P46781	P62908		Bis(5'-adenosyl)-triphosphatase	P49789		A-kinase anchor protein 8	Q9DBR0
40S ribosomal protein SA	P08865	Q6ZWN5		Bis(5'-adenosyl)-triphosphatase ENPP4	Q9Y6X5		A-kinase anchor protein 9	Q70FJ1
4F2 cell-surface antigen heavy chain	P08195	P10852		Brain protein I3	O95415		AKT-interacting protein	Q64362
4-trimethylaminobutyraldehyde dehydrogenase	P49189	Q9JLJ2		Branched-chain-amino-acid aminotransferase, cytosolic	P54687		Alanyl-tRNA editing protein Aarsd1	Q3THG9
5'-3' exonuclease PLD3	Q8IV08	O35405		BUD13 homolog	Q9BRD0		Alcohol dehydrogenase 1	P00329
5'-3' exoribonuclease 1	Q8IZH2	P97789		Butyrophilin subfamily 2 member A1	Q7KYR7		Aldehyde dehydrogenase, dimeric NADP-preferring	P47739
5'-3' exoribonuclease 2	Q9H0D6	Q9DBR1		Butyrophilin subfamily 3 member A1	O00481		Aldo-keto reductase family 1 member B7	P21300
55 kDa erythrocyte membrane protein	Q00013	P70290		C4b-binding protein alpha chain	P04003		Aldo-keto reductase family 1 member C13	Q8VC28
5'-AMP-activated protein kinase catalytic subunit alpha-1	Q13131	Q5EG47		C4b-binding protein beta chain	P20851		Aldose reductase-related protein 2	P45377
5'-AMP-activated protein kinase subunit gamma-1	P54619	O54950		Calcium-binding and coiled-coil domain-containing protein 2	Q13137		All-trans-retinol dehydrogenase [NAD(+)] ADH7	Q64437
5'-deoxynucleotidase HDDC2	Q7Z4H3	Q3SXD3		Calcium-binding mitochondrial carrier protein SCaMC-1	Q6NUK1		Alpha-(1,3)-fucosyltransferase 11	Q8BHC9
5-formyltetrahydrofolate cyclo-ligase	P49914	Q9D110		Calcium-regulated heat-stable protein 1	Q9Y2V2		Alpha-(1,6)-fucosyltransferase	Q9WTS2
5'-nucleotidase domain-containing protein 1	Q5TFE4	Q8C5P5		Calmodulin-like protein 5	Q9NZT1		Alpha/beta-tubulin-N-acetyltransferase 9	Q3UG98
5-phosphohydroxy-L-lysine phospho-lyase	Q8IUZ5	Q8R1K4		Calpain-3	P20807		Alpha-1-antitrypsin 1-1	P07758
60 kDa heat shock protein, mitochondrial	P10809	P63038		Carbonic anhydrase 4	P22748		Alpha-1-antitrypsin 1-2	P22599
60S ribosomal protein L10	P27635	Q9DB15		Carboxypeptidase B2	Q96IY4		Alpha-1-antitrypsin 1-4	Q00897
60S ribosomal protein L10a	P62906	Q9D1N9		Carboxypeptidase N catalytic chain	P15169		Alpha-1-antitrypsin 1-5	Q00898
60S ribosomal protein L11	P62913	P47963		Carboxypeptidase N subunit 2	P22792		Alpha-aminoadipic semialdehyde dehydrogenase	Q9DBF1
60S ribosomal protein L12	P30050	Q9CR57		Carcinoembryonic antigen-related cell adhesion molecule 21	Q3KPI0		Alpha-ketoglutarate-dependent dioxygenase alkB homolog 3	Q8K1E6
60S ribosomal protein L13	P26373	Q9CZM2		Carcinoembryonic antigen-related cell adhesion molecule 3	P40198		Alsin	Q920R0
60S ribosomal protein L13a	P40429	P35980		Carcinoembryonic antigen-related cell adhesion molecule 4	O75871		Amine oxidase [flavin-containing] A	Q64133
60S ribosomal protein L14	P50914	P84099		Carcinoembryonic antigen-related cell adhesion molecule 6	P40199		Amine oxidase [flavin-containing] B	Q8BW75
60S ribosomal protein L15	P61313	P62717		Carcinoembryonic antigen-related cell adhesion molecule 8	P31997		AMSH-like protease	Q76N33
60S ribosomal protein L17	P18621	O09167		Caseinolytic peptidase B protein homolog	Q9H078		Anaphase-promoting complex subunit 1	P53995
60S ribosomal protein L18	Q07020	P67984		Caspase recruitment domain-containing protein 16	Q5EG05		Anaphase-promoting complex subunit 2	Q8BZQ7
60S ribosomal protein L18a	Q02543	Q8BP67		Caspase recruitment domain-containing protein 8	Q9Y2G2		Anaphase-promoting complex subunit 5	Q8BTZ4
60S ribosomal protein L19	P84098	P61358		Caspase-14	P31944		Anaphase-promoting complex subunit 7	Q9WVM3
60S ribosomal protein L21	P46778	P41105		Caspase-4	P49662		Anaphase-promoting complex subunit CDC26	Q99JP4
60S ribosomal protein L22	P35268	P47915		CCN family member 3	P48745		Angiopoietin-1	O08538
60S ribosomal protein L23	P62829	P62889		CD302 antigen	Q8IX05		Ankyrin repeat and BTB/POZ domain-containing protein 2	Q7TQI7
60S ribosomal protein L23a	P62750	P62900		CD59 glycoprotein	P13987		Ankyrin repeat and LEM domain-containing protein 2	Q6P1H6
60S ribosomal protein L24	P83731	P62911		Centrosomal protein of 192 kDa	Q8TEP8		Ankyrin repeat and SAM domain-containing protein 1A	P59672
60S ribosomal protein L26	P61254	O55142		Centrosomal protein of 97 kDa	Q8IW35		Ankyrin repeat domain-containing protein 17	Q99NH0
60S ribosomal protein L27	P61353	Q9D1R9		Ceramide glucosyltransferase	Q16739		Ankyrin repeat domain-containing protein 39	Q9D2X0
60S ribosomal protein L27a	P46776	P47964		Ceramide synthase 5	Q8N5B7		Ankyrin repeat domain-containing protein 46	Q8BTZ5
60S ribosomal protein L28	P46779	Q9D823		Cerebral cavernous malformations 2 protein	Q9BSQ5		Ankyrin repeat domain-containing protein 49	Q8VE42
60S ribosomal protein L29	P47914	Q9JJI8		Ceroid-lipofuscinosis neuronal protein 5	O75503		Ankyrin-1	Q02357
60S ribosomal protein L3	P39023	P83882		Charged multivesicular body protein 1b	Q7LBR1		Annexin A8	O35640
60S ribosomal protein L30	P62888	P61514		Charged multivesicular body protein 4a	Q9BY43		Annexin A9	Q9JHQ0
60S ribosomal protein L31	P62899	P47911		Chemokine-like factor	Q9UBR5		AP-1 complex subunit sigma-3	Q7TN05
60S ribosomal protein L32	P62910	P12970		Chitobiosyldiphosphodolichol beta-mannosyltransferase	Q9BT22		AP-4 complex accessory subunit Tepsin	Q3U3N6
60S ribosomal protein L34	P49207	Q9Z2Q5		Cholinesterase	P06276		AP-4 complex subunit mu-1	Q9JKC7
60S ribosomal protein L35	P42766	P53026		Chondroitin sulfate glucuronyltransferase	Q9P2E5		AP-5 complex subunit beta-1	Q3TAP4
60S ribosomal protein L35a	P18077	P35979		Chondroitin sulfate synthase 1	Q86X52		AP-5 complex subunit zeta-1	Q3U829
60S ribosomal protein L36	Q9Y3U8	P19253		Chromosome alignment-maintaining phosphoprotein 1	Q96JM3		APC membrane recruitment protein 2	Q8CCJ4
60S ribosomal protein L37	P61927	P14115		C-myc promoter-binding protein	Q7Z401		Aquaporin-1	Q02013
60S ribosomal protein L37a	P61513	Q9CPR5		CNK3/IPCEF1 fusion protein	G9CGD6		Aquaporin-5	Q9WTY4
60S ribosomal protein L38	P63173	Q6ZWV3		Coagulation factor IX	P00740		Arachidonate 12-lipoxygenase, 12R-type	O70582
60S ribosomal protein L4	P36578	P47962		Coagulation factor XII	P00748		Arf-GAP domain and FG repeat-containing protein 2	Q80WC7
60S ribosomal protein L5	P46777	P62918		Coagulation factor XIII B chain	P05160		Arf-GAP with GTPase, ANK repeat and PH domain-containing protein 3	Q8VHH5
60S ribosomal protein L6	Q02878	Q9CPR4		Coiled-coil domain-containing protein 186	Q7Z3E2		Arf-GAP with SH3 domain, ANK repeat and PH domain-containing protein 2	Q7SIG6
60S ribosomal protein L7	P18124	P62751		Coiled-coil domain-containing protein 69	A6NI79		Arginase-2, mitochondrial	O08691
60S ribosomal protein L7a	P62424	P61255		Coiled-coil domain-containing protein 91	Q7Z6B0		Arginine/serine-rich coiled-coil protein 2	A2RTL5
60S ribosomal protein L8	P62917	Q6ZWV7		Complement C1r subcomponent	P00736		Arginine/serine-rich protein 1	Q3UC65
6-phosphofructo-2-kinase/fructose-2,6-bisphosphatase 4	Q16877	Q6DTY7		Complement C1r subcomponent-like protein	Q9NZP8		Arginine/serine-rich protein PNISR	A2AJT4
6-phosphogluconate dehydrogenase, decarboxylating	P52209	Q9DCD0		Complement C1s subcomponent	P09871		Argininosuccinate synthase	P16460
6-phosphogluconolactonase	O95336	Q9CQ60		Complement C2	P06681		Armadillo repeat-containing protein 1	Q9D7A8
7-dehydrocholesterol reductase	Q9UBM7	O88455		Complement C4-A	P0C0L4		Armadillo repeat-containing protein 10	Q9D0L7
Abl interactor 1	Q8IZP0	Q8CBW3		Complement C5	P01031		Armadillo repeat-containing protein 6	Q8BNU0
Acetyl-CoA acetyltransferase, cytosolic	Q9BWD1	Q8CAY6		Complement component C6	P13671		Armadillo repeat-containing X-linked protein 3	Q8BHS6
Acetyl-CoA acetyltransferase, mitochondrial	P24752	Q8QZT1		Complement component C7	P10643		Arsenite methyltransferase	Q91WU5
Acetyl-CoA carboxylase 1	Q13085	Q5SWU9		Complement component C8 alpha chain	P07357		Aryl hydrocarbon receptor nuclear translocator	P53762
Acetyl-coenzyme A synthetase 2-like, mitochondrial	Q9NUB1	Q99NB1		Complement component C8 beta chain	P07358		Arylamine N-acetyltransferase 2	P50295
Acetyl-coenzyme A synthetase, cytoplasmic	Q9NR19	Q9QXG4		Complement component C8 gamma chain	P07360		Arylsulfatase G	Q3TYD4
Acid ceramidase	Q13510	Q9WV54		Complement component C9	P02748		Asparagine synthetase domain-containing protein 1	Q8BFS9
Acidic fibroblast growth factor intracellular-binding protein	O43427	Q9JI19		Complement decay-accelerating factor	P08174		Aspartoacylase	Q8R3P0
Acidic leucine-rich nuclear phosphoprotein 32 family member A	P39687	O35381		Complement factor H-related protein 1	Q03591		Astrocytic phosphoprotein PEA-15	Q62048
Acidic leucine-rich nuclear phosphoprotein 32 family member B	Q92688	Q9EST5		Complement factor H-related protein 2	P36980		Ataxin-10	P28658
Acidic leucine-rich nuclear phosphoprotein 32 family member E	Q9BTT0	P97822		Complement factor H-related protein 5	Q9BXR6		Ataxin-1-like	P0C7T6
Aconitate hydratase, mitochondrial	Q99798	Q99KI0		Complement receptor type 1	P17927		Ataxin-2	O70305
Actin nucleation-promoting factor WAS	P42768	P70315		Copine-6	O95741		Ataxin-2-like protein	Q7TQH0
Actin, aortic smooth muscle	P62736	P62737		CREB-binding protein	Q92793		ATP synthase protein 8	P03930
Actin, cytoplasmic 1	P60709	P60710		C-type lectin domain family 2 member B	Q92478		ATP synthase subunit ATP5MPL, mitochondrial	P56379
Actin, cytoplasmic 2	P63261	P63260		C-type lectin domain family 4 member C	Q8WTT0		ATPase family AAA domain-containing protein 3	Q925I1
Actin-binding protein WASF2	Q9Y6W5	Q8BH43		C-type lectin domain family 4 member D	Q8WXI8		ATPase family gene 2 protein homolog A	Q3UMC0
Actin-histidine N-methyltransferase	Q86TU7	Q91WC0		C-X-C chemokine receptor type 1	P25024		ATP-binding cassette sub-family A member 7	Q91V24
Actin-like protein 6A	O96019	Q9Z2N8		C-X-C motif chemokine 2	P19875		ATP-binding cassette sub-family A member 9	Q8K449
Actin-related protein 10	Q9NZ32	Q9QZB7		C-X-C motif chemokine 6	P80162		ATP-binding cassette sub-family B member 10, mitochondrial	Q9JI39
Actin-related protein 2	P61160	P61161		Cyclic AMP-dependent transcription factor ATF-6 alpha	P18850		ATP-binding cassette sub-family B member 6	Q9DC29
Actin-related protein 2/3 complex subunit 1A	Q92747	Q9R0Q6		Cyclin-dependent kinase 7	P50613		ATP-binding cassette sub-family C member 5	Q9R1X5
Actin-related protein 2/3 complex subunit 1B	O15143	Q9WV32		Cyclin-dependent kinase 8	P49336		ATP-binding cassette sub-family D member 2	Q61285
Actin-related protein 2/3 complex subunit 2	O15144	Q9CVB6		Cystatin-S	P01036		ATP-binding cassette sub-family F member 2	Q99LE6
Actin-related protein 2/3 complex subunit 3	O15145	Q9JM76		Cysteine protease ATG4C	Q96DT6		ATP-dependent 6-phosphofructokinase, muscle type	P47857
Actin-related protein 2/3 complex subunit 4	P59998	P59999		Cysteine-rich secretory protein 3	P54108		ATP-dependent Clp protease ATP-binding subunit clpX-like, mitochondrial	Q9JHS4
Actin-related protein 2/3 complex subunit 5	O15511	Q9CPW4		Cytidine deaminase	P32320		ATP-dependent Clp protease proteolytic subunit, mitochondrial	O88696
Actin-related protein 2/3 complex subunit 5-like protein	Q9BPX5	Q9D898		Cytochrome c	P99999		ATP-dependent DNA helicase Q5	Q8VID5
Actin-related protein 3	P61158	Q99JY9		Cytochrome c oxidase subunit 3	P00414		ATP-dependent DNA/RNA helicase DHX36	Q8VHK9
Activated RNA polymerase II transcriptional coactivator p15	P53999	P11031		Cytosolic carboxypeptidase 1	Q9UPW5		ATP-dependent RNA helicase DDX18	Q8K363
Activator of 90 kDa heat shock protein ATPase homolog 1	O95433	Q8BK64		D-beta-hydroxybutyrate dehydrogenase, mitochondrial	Q02338		ATP-dependent RNA helicase DDX24	Q9ESV0
Active breakpoint cluster region-related protein	Q12979	Q5SSL4		D-dopachrome decarboxylase-like protein	A6NHG4		ATP-dependent RNA helicase DDX3Y	Q62095
Acylamino-acid-releasing enzyme	P13798	Q8R146		Defensin alpha 4	P12838		ATP-dependent RNA helicase DDX50	Q99MJ9
Acyl-CoA:lysophosphatidylglycerol acyltransferase 1	Q92604	Q91YX5		DENN domain-containing protein 1A	Q8TEH3		ATP-dependent RNA helicase DDX54	Q8K4L0
Acyl-CoA-binding protein	P07108	P31786		Deoxyuridine 5'-triphosphate nucleotidohydrolase, mitochondrial	P33316		ATP-dependent RNA helicase DDX55	Q6ZPL9
Acyl-coenzyme A thioesterase 8	O14734	P58137		Dermcidin	P81605		ATP-dependent RNA helicase DHX29	Q6PGC1
Acyl-coenzyme A thioesterase 9, mitochondrial	Q9Y305	Q9R0X4		Desmocollin-1	Q08554		ATP-dependent RNA helicase DHX30	Q99PU8
Acyloxyacyl hydrolase	P28039	O35298		Desmoglein-1	Q02413		ATP-dependent RNA helicase DHX58	Q99J87
Acylphosphatase-1	P07311	P56376		Differentially expressed in FDCP 6 homolog	Q9H4E7		ATP-dependent RNA helicase SUPV3L1, mitochondrial	Q80YD1
Acyl-protein thioesterase 1	O75608	P97823		Dihydropyrimidine dehydrogenase [NADP(+)]	Q12882		ATP-dependent zinc metalloprotease YME1L1	O88967
Acyl-protein thioesterase 2	O95372	Q9WTL7		Dipeptidase 2	Q9H4A9		AT-rich interactive domain-containing protein 1B	E9Q4N7
Adaptin ear-binding coat-associated protein 1	Q8NC96	Q9CR95		Disco-interacting protein 2 homolog A	Q14689		AT-rich interactive domain-containing protein 3B	Q9Z1N7
Adaptin ear-binding coat-associated protein 2	Q9NVZ3	Q9D1J1		DNA damage-binding protein 2	Q92466		AT-rich interactive domain-containing protein 4B	A2CG63
Adenine phosphoribosyltransferase	P07741	P08030		DNA dC->dU-editing enzyme APOBEC-3G	Q9HC16		Autophagy-related protein 9A	Q68FE2
Adenosine 5'-monophosphoramidase HINT1	P49773	P70349		DNA ligase 4	P49917		Baculoviral IAP repeat-containing protein 1b	Q9QUK4
Adenosine 5'-monophosphoramidase HINT3	Q9NQE9	Q9CPS6		DNA-3-methyladenine glycosylase	P29372		BAG family molecular chaperone regulator 2	Q91YN9
Adenosine deaminase	P00813	P03958		DNA-directed RNA polymerase II subunit RPB11-a	P52435		BAG family molecular chaperone regulator 3	Q9JLV1
Adenosine kinase	P55263	P55264		DnaJ homolog subfamily A member 4	Q8WW22		Band 3 anion transport protein	P04919
Adenosylhomocysteinase	P23526	P50247		DnaJ homolog subfamily C member 13	O75165		Band 4.1-like protein 2	O70318
Adenylate kinase 2, mitochondrial	P54819	Q9WTP6		DnaJ homolog subfamily C member 21	Q5F1R6		Basal cell adhesion molecule	Q9R069
Adenylosuccinate lyase	P30566	P54822		Dol-P-Man:Man(5)GlcNAc(2)-PP-Dol alpha-1,3-mannosyltransferase	Q92685		BCAS3 microtubule associated cell migration factor	Q8CCN5
Adenylosuccinate synthetase isozyme 2	P30520	P46664		Dual specificity mitogen-activated protein kinase kinase 7	O14733		B-cell antigen receptor complex-associated protein alpha chain	P11911
Adenylyl cyclase-associated protein 1	Q01518	P40124		Dual specificity protein phosphatase 22	Q9NRW4		B-cell antigen receptor complex-associated protein beta chain	P15530
Adhesion G protein-coupled receptor E5	P48960	Q9Z0M6		Dynein light chain Tctex-type 3	P51808		B-cell CLL/lymphoma 7 protein family member B	Q921K9
Adhesion G protein-coupled receptor G3	Q86Y34	Q8R0T6		Dysferlin	O75923		B-cell CLL/lymphoma 7 protein family member C	O08664
Adipocyte plasma membrane-associated protein	Q9HDC9	Q9D7N9		E3 SUMO-protein ligase ZBED1	O96006		B-cell receptor-associated protein 29	Q61334
ADP/ATP translocase 2	P05141	P51881		E3 ubiquitin-protein ligase Itchy homolog	Q96J02		B-cell scaffold protein with ankyrin repeats	Q80VH0
ADP-dependent glucokinase	Q9BRR6	Q8VDL4		E3 ubiquitin-protein ligase pellino homolog 1	Q96FA3		Bcl-2-like protein 1	Q64373
ADP-ribose glycohydrolase OARD1	Q9Y530	Q8R5F3		E3 ubiquitin-protein ligase pellino homolog 2	Q9HAT8		BET1 homolog	O35623
ADP-ribosylation factor 3	P61204	P61205		E3 ubiquitin-protein ligase RNF113A	O15541		BET1-like protein	O35153
ADP-ribosylation factor 4	P18085	P61750		E3 ubiquitin-protein ligase RNF126	Q9BV68		Beta-1,3-galactosyltransferase 6	Q91Z92
ADP-ribosylation factor 5	P84085	P84084		E3 ubiquitin-protein ligase RNF149	Q8NC42		Beta-1,3-N-acetylglucosaminyltransferase lunatic fringe	O09010
ADP-ribosylation factor 6	P62330	P62331		E3 ubiquitin-protein ligase TRIM22	Q8IYM9		Beta-1,4 N-acetylgalactosaminyltransferase 1	Q09200
ADP-ribosylation factor-binding protein GGA1	Q9UJY5	Q8R0H9		E3 ubiquitin-protein ligase TRIM38	O00635		Beta-1,4-galactosyltransferase 3	Q91YY2
ADP-ribosylation factor-binding protein GGA3	Q9NZ52	Q8BMI3		E3 ubiquitin-protein ligase TRIM4	Q9C037		Beta-adducin	Q9QYB8
ADP-ribosylation factor-like protein 1	P40616	P61211		EGF-containing fibulin-like extracellular matrix protein 1	Q12805		Beta-parvin	Q9ES46
ADP-ribosylation factor-like protein 11	Q969Q4	Q6P3A9		eIF-2-alpha kinase activator GCN1	Q92616		Bifunctional methylenetetrahydrofolate dehydrogenase/cyclohydrolase, mitochondrial	P18155
ADP-ribosylation factor-like protein 2	P36404	Q9D0J4		eIF-2-alpha kinase GCN2	Q9P2K8		Bifunctional UDP-N-acetylglucosamine 2-epimerase/N-acetylmannosamine kinase	Q91WG8
ADP-ribosylation factor-like protein 3	P36405	Q9WUL7		EKC/KEOPS complex subunit TP53RK	Q96S44		Biogenesis of lysosome-related organelles complex 1 subunit 3	Q5U5M8
ADP-ribosylation factor-like protein 6-interacting protein 6	Q8N6S5	Q8BH07		Endogenous retrovirus group V member 1 Env polyprotein	B6SEH8		Biorientation of chromosomes in cell division protein 1-like 1	E9Q6J5
ADP-ribosylation factor-like protein 8A	Q96BM9	Q8VEH3		Endoplasmic reticulum aminopeptidase 2	Q6P179		Bis(5'-adenosyl)-triphosphatase enpp4	Q8BTJ4
ADP-ribosylation factor-like protein 8B	Q9NVJ2	Q9CQW2		Endoribonuclease ZC3H12A	Q5D1E8		BLOC-1-related complex subunit 7	Q9CRC6
ADP-ribosylhydrolase ARH3	Q9NX46	Q8CG72		Endosome/lysosome-associated apoptosis and autophagy regulator 1	Q6UXG2		BLOC-1-related complex subunit 8	Q9D6Y4
ADP-sugar pyrophosphatase	Q9UKK9	Q9JKX6		Endothelin-converting enzyme 1	P42892		BLOC-2 complex member HPS3	Q91VB4
AFG3-like protein 2	Q9Y4W6	Q8JZQ2		Eosinophil cationic protein	P12724		BLOC-2 complex member HPS6	Q8BLY7
Aflatoxin B1 aldehyde reductase member 2	O43488	Q8CG76		Ephrin type-B receptor 4	P54760		BLOC-3 complex member HPS1	O08983
AH receptor-interacting protein	O00170	O08915		EPM2A-interacting protein 1	Q7L775		B-lymphocyte antigen CD20	P19437
A-kinase anchor protein 10, mitochondrial	O43572	O88845		ERC protein 2	O15083		BMP-2-inducible protein kinase	Q91Z96
A-kinase anchor protein 13	Q12802	E9Q394		Ester hydrolase C11orf54	Q9H0W9		BolA-like protein 1	Q9D8S9
A-kinase anchor protein 8-like	Q9ULX6	Q9R0L7		Eukaryotic translation initiation factor 1A, Y-chromosomal	O14602		Bone morphogenetic protein 7	P23359
Alanine--tRNA ligase, cytoplasmic	P49588	Q8BGQ7		Eukaryotic translation initiation factor 1b	O60739		BOS complex subunit NCLN	Q8VCM8
Albumin	P02768	P07724		Eukaryotic translation initiation factor 2 subunit 3	P41091		BOS complex subunit NOMO1	Q6GQT9
Alcohol dehydrogenase class-3	P11766	P28474		Eukaryotic translation initiation factor 3 subunit C-like protein	B5ME19		BRCA1-A complex subunit RAP80	Q5U5Q9
Aldehyde dehydrogenase family 16 member A1	Q8IZ83	Q571I9		Eukaryotic translation initiation factor 3 subunit J	O75822		BRCA1-associated ATM activator 1	Q8C3R1
Aldehyde dehydrogenase family 3 member A2	P51648	P47740		Exosome complex component RRP42	Q15024		BRCA1-associated protein	Q99MP8
Aldehyde dehydrogenase family 3 member B1	P43353	Q80VQ0		Extracellular sulfatase Sulf-2	Q8IWU5		BRCA2 and CDKN1A-interacting protein	Q9CWI3
Aldehyde dehydrogenase, mitochondrial	P05091	P47738		Far upstream element-binding protein 3	Q96I24		BRCA2-interacting transcriptional repressor EMSY	Q8BMB0
Aldo-keto reductase family 1 member A1	P14550	Q9JII6		Fatty acid CoA ligase Acsl3	O95573		Breakpoint cluster region protein	Q6PAJ1
Aldo-keto reductase family 1 member B1	P15121	P45376		FAU ubiquitin-like and ribosomal protein S30	P62861		Bridge-like lipid transfer protein family member 1	A2AAE1
Alkyldihydroxyacetonephosphate synthase, peroxisomal	O00116	Q8C0I1		F-BAR domain only protein 1	O14526		Broad substrate specificity ATP-binding cassette transporter ABCG2	Q7TMS5
Alpha-1,3/1,6-mannosyltransferase ALG2	Q9H553	Q9DBE8		F-box/WD repeat-containing protein 2	Q9UKT8		Bromodomain adjacent to zinc finger domain protein 2A	Q91YE5
Alpha-1,3-mannosyl-glycoprotein 2-beta-N-acetylglucosaminyltransferase	P26572	P27808		F-box/WD repeat-containing protein 5	Q969U6		Bromodomain and WD repeat-containing protein 3	A2AHJ4
Alpha-1-acid glycoprotein 1	P02763	Q60590		Ferritin light chain	P02792		Bromodomain-containing protein 1	G5E8P1
Alpha-1B-glycoprotein	P04217	Q19LI2		FGFR1 oncogene partner 2	Q9NVK5		Bromodomain-containing protein 2	Q7JJ13
Alpha-2-HS-glycoprotein	P02765	P29699		FGGY carbohydrate kinase domain-containing protein	Q96C11		Bromodomain-containing protein 7	O88665
Alpha-2-macroglobulin receptor-associated protein	P30533	P55302		FHF complex subunit HOOK interacting protein 1B	Q8N612		Bromodomain-containing protein 9	Q3UQU0
Alpha-actinin-1	P12814	Q7TPR4		Fibulin-1	P23142		BSD domain-containing protein 1	Q80Y55
Alpha-actinin-4	O43707	P57780		Ficolin-1	O00602		BTB/POZ domain-containing adapter for CUL3-mediated RhoA degradation protein 3	Q922M3
Alpha-adducin	P35611	Q9QYC0		Ficolin-3	O75636		Bublin coiled-coil protein	P58686
Alpha-centractin	P61163	P61164		Follistatin-related protein 3	O95633		C1GALT1-specific chaperone 1	Q9JMG2
Alpha-endosulfine	O43768	P60840		Fructose-1,6-bisphosphatase isozyme 2	O00757		Calcium homeostasis modulator protein 2	Q8VEC4
Alpha-enolase	P06733	P17182		Fucose-1-phosphate guanylyltransferase	O14772		Calcium release-activated calcium channel protein 1	Q8BWG9
Alpha-galactosidase A	P06280	P51569		Galectin-10	Q05315		Calcium/calmodulin-dependent protein kinase type 1	Q91YS8
Alpha-ketoglutarate dehydrogenase component 4	P82909	Q9CQX8		Galectin-8	O00214		Calcium/calmodulin-dependent protein kinase type IV	P08414
Alpha-mannosidase 2	Q16706	P27046		Gamma-aminobutyric acid receptor-associated protein-like 1	Q9H0R8		Calcium-activated chloride channel regulator 3A-1	Q9QX15
Alpha-mannosidase 2C1	Q9NTJ4	Q91W89		Gamma-crystallin D	P07320		Calcium-binding protein 39-like	Q9DB16
Alpha-N-acetylgalactosaminidase	P17050	Q9QWR8		Gamma-enolase	P09104		Calcium-independent phospholipase A2-gamma	Q8K1N1
Alpha-soluble NSF attachment protein	P54920	Q9DB05		Gamma-glutamylaminecyclotransferase	Q9BVM4		Calcium-regulated heat stable protein 1	Q9CR86
Amidophosphoribosyltransferase	Q06203	Q8CIH9		Gamma-interferon-inducible protein 16	Q16666		Calmodulin-like protein 3	Q9D6P8
Aminoacyl tRNA synthase complex-interacting multifunctional protein 1	Q12904	P31230		GATOR complex protein DEPDC5	O75140		Calpain-5	O08688
Aminoacyl tRNA synthase complex-interacting multifunctional protein 2	Q13155	Q8R010		GATOR complex protein WDR59	Q6PJI9		cAMP-dependent protein kinase catalytic subunit beta	P68181
Aminopeptidase B	Q9H4A4	Q8VCT3		General transcription and DNA repair factor IIH helicase subunit XPB	P19447		cAMP-dependent protein kinase type II-beta regulatory subunit	P31324
AMP deaminase 2	Q01433	Q9DBT5		Glucose-6-phosphate 1-dehydrogenase	P11413		cAMP-regulated phosphoprotein 19	P56212
AMP deaminase 3	Q01432	O08739		Glutaminyl-peptide cyclotransferase	Q16769		Cancer-related nucleoside-triphosphatase homolog	Q9CQA9
Amyloid beta A4 precursor protein-binding family B member 1-interacting protein	Q7Z5R6	Q8R5A3		Glutathione hydrolase 1 proenzyme	P19440		Cannabinoid receptor 2	P47936
Anamorsin	Q6FI81	Q8WTY4		Glutathione S-transferase Mu 3	P21266		CAP-Gly domain-containing linker protein 2	Q9Z0H8
Ankyrin repeat domain-containing protein 13A	Q8IZ07	Q80UP5		Glutathione S-transferase P	P09211		Capping protein, Arp2/3 and myosin-I linker protein 2	Q3V3V9
Ankyrin repeat domain-containing protein 22	Q5VYY1	Q9D3J5		Glycogen debranching enzyme	P35573		Capping protein-inhibiting regulator of actin dynamics	Q5PR69
Annexin A1	P04083	P10107		Glycosyltransferase 1 domain-containing protein 1	Q96MS3		Carbamoyl-phosphate synthase [ammonia], mitochondrial	Q8C196
Annexin A11	P50995	P97384		Golgi reassembly-stacking protein 1	Q9BQQ3		Carbohydrate sulfotransferase 12	Q99LL3
Annexin A2	P07355	P07356		Golgin subfamily B member 1	Q14789		Carbohydrate sulfotransferase 15	Q91XQ5
Annexin A3	P12429	O35639		Golgi-specific brefeldin A-resistance guanine nucleotide exchange factor 1	Q92538		Carbonic anhydrase 3	P16015
Annexin A4	P09525	P97429		GRAM domain-containing protein 4	Q6IC98		Carbonic anhydrase 6	P18761
Annexin A5	P08758	P48036		Granulysin	P22749		Carbonyl reductase [NADPH] 2	P08074
Annexin A6	P08133	P14824		Granzyme H	P20718		Carbonyl reductase [NADPH] 3	Q8K354
Annexin A7	P20073	Q07076		Granzyme K	P49863		Carboxylesterase 1C	P23953
Anoctamin-10	Q9NW15	Q8BH79		Granzyme M	P51124		Carboxylesterase 1D	Q8VCT4
Anoctamin-6	Q4KMQ2	Q6P9J9		Growth arrest and DNA damage-inducible proteins-interacting protein 1	Q8TAE8		Carboxypeptidase A4	Q6P8K8
Anthrax toxin receptor 2	P58335	Q6DFX2		GTP cyclohydrolase 1 feedback regulatory protein	P30047		Carcinoembryonic antigen-related cell adhesion molecule 10	Q61400
Antigen peptide transporter 1	Q03518	P21958		GTP-binding protein Rit1	Q92963		Carcinoembryonic antigen-related cell adhesion molecule 2	Q925P2
Antigen peptide transporter 2	Q03519	P36371		Guanine nucleotide-binding protein subunit beta-4	Q9HAV0		Carnosine N-methyltransferase	Q80UY1
Antileukoproteinase	P03973	P97430		Guanosine-3',5'-bis(diphosphate) 3'-pyrophosphohydrolase MESH1	Q8N4P3		Casein kinase I isoform epsilon	Q9JMK2
Antithrombin-III	P01008	P32261		Hamartin	Q92574		Casein kinase I isoform gamma-3	Q8C4X2
Antiviral innate immune response receptor RIG-I	O95786	Q6Q899		Haptoglobin-related protein	P00739		Caspase-2	P29594
AP-1 complex subunit beta-1	Q10567	O35643		HAUS augmin-like complex subunit 6	Q7Z4H7		Caspase-7	P97864
AP-1 complex subunit gamma-1	O43747	P22892		Heat shock 70 kDa protein 1A	P0DMV8		Catechol O-methyltransferase domain-containing protein 1	Q8BIG7
AP-1 complex subunit gamma-like 2	O75843	O88512		Heat shock 70 kDa protein 6	P17066		Catenin alpha-1	P26231
AP-1 complex subunit mu-1	Q9BXS5	P35585		Heme-binding protein 2	Q9Y5Z4		Catenin delta-1	P30999
AP-1 complex subunit sigma-2	P56377	Q9DB50		Hemoglobin subunit beta	P68871		Cathepsin E	P70269
AP-2 complex subunit alpha-1	O95782	P17426		Hemoglobin subunit delta	P02042		Cathepsin W	P56203
AP-2 complex subunit alpha-2	O94973	P17427		Hemoglobin subunit gamma-1	P69891		Caveolae-associated protein 1	O54724
AP-2 complex subunit beta	P63010	Q9DBG3		Heparin cofactor 2	P05546		Caveolae-associated protein 2	Q63918
AP-2 complex subunit mu	Q96CW1	P84091		Hepatocyte growth factor activator	Q04756		Caveolae-associated protein 3	Q91VJ2
AP-2 complex subunit sigma	P53680	P62743		Hepatocyte growth factor-like protein	P26927		Caveolin-1	P49817
AP2-associated protein kinase 1	Q2M2I8	Q3UHJ0		Heterogeneous nuclear ribonucleoprotein H3	P31942		CB1 cannabinoid receptor-interacting protein 1	Q5M8N0
AP-3 complex subunit beta-1	O00203	Q9Z1T1		Heterogeneous nuclear ribonucleoprotein R	O43390		C-C chemokine receptor type 1	P51675
AP-3 complex subunit delta-1	O14617	O54774		High affinity immunoglobulin gamma Fc receptor I	P12314		C-C motif chemokine 6	P27784
AP-3 complex subunit mu-1	Q9Y2T2	Q9JKC8		High mobility group nucleosome-binding domain-containing protein 4	O00479		CCR4-NOT transcription complex subunit 11	Q9CWN7
AP-3 complex subunit sigma-1	Q92572	Q9DCR2		Histone chaperone ASF1B	Q9NVP2		CCR4-NOT transcription complex subunit 2	Q8C5L3
Apolipoprotein A-I	P02647	Q00623		Histone H1.10	Q92522		CCR4-NOT transcription complex subunit 7	Q60809
Apolipoprotein B receptor	Q0VD83	Q8VBT6		Histone H2A type 1	P0C0S8		CD151 antigen	O35566
Apolipoprotein C-I	P02654	P34928		Histone H2A type 1-B/E	P04908		CD166 antigen	Q61490
Apolipoprotein E	P02649	P08226		Histone H2B type 1-D	P58876		CD180 antigen	Q62192
Apoptosis inhibitor 5	Q9BZZ5	O35841		Histone H2B type 1-J	P06899		CD226 antigen	Q8K4F0
Apoptosis regulator BAX	Q07812	Q07813		Histone H2B type 1-O	P23527		CDC42 small effector protein 2	Q8BGH7
Apoptosis-associated speck-like protein containing a CARD	Q9ULZ3	Q9EPB4		Histone H2B type F-S	P57053		Cdc42-interacting protein 4	Q8CJ53
Apoptosis-inducing factor 1, mitochondrial	O95831	Q9Z0X1		Histone H3.3	P84243		CDK5 regulatory subunit-associated protein 2	Q8K389
Apoptotic chromatin condensation inducer in the nucleus	Q9UKV3	Q9JIX8		Histone H3-7	Q5TEC6		CDK-activating kinase assembly factor MAT1	P51949
Apoptotic protease-activating factor 1	O14727	O88879		HIV Tat-specific factor 1	O43719		CDP-diacylglycerol--glycerol-3-phosphate 3-phosphatidyltransferase, mitochondrial	Q8BHF7
Arachidonate 5-lipoxygenase-activating protein	P20292	P30355		HLA class I histocompatibility antigen, A alpha chain	P04439		Cell cycle checkpoint protein RAD1	Q9QWZ1
ARF GTPase-activating protein GIT2	Q14161	Q9JLQ2		HLA class I histocompatibility antigen, alpha chain E	P13747		Cell cycle progression protein 1	Q640L3
Arfaptin-1	P53367	G5E8V9		HLA class I histocompatibility antigen, alpha chain F	P30511		Cell division cycle protein 123 homolog	Q8CII2
Arf-GAP domain and FG repeat-containing protein 1	P52594	Q8K2K6		HLA class I histocompatibility antigen, B alpha chain	P01889		Cell division cycle protein 16 homolog	Q8R349
Arf-GAP with coiled-coil, ANK repeat and PH domain-containing protein 1	Q15027	Q8K2H4		HLA class I histocompatibility antigen, C alpha chain	P10321		Cell division cycle protein 23 homolog	Q8BGZ4
Arf-GAP with coiled-coil, ANK repeat and PH domain-containing protein 2	Q15057	Q6ZQK5		HLA class II histocompatibility antigen, DR alpha chain	P01903		Cell surface glycoprotein MUC18	Q8R2Y2
Arf-GAP with GTPase, ANK repeat and PH domain-containing protein 2	Q99490	Q3UHD9		HLA class II histocompatibility antigen, DR beta 5 chain	Q30154		Cellular retinoic acid-binding protein 2	P22935
Arf-GAP with Rho-GAP domain, ANK repeat and PH domain-containing protein 1	Q96P48	Q4LDD4		HLA class II histocompatibility antigen, DRB1 beta chain	P01911		Centrobin	Q8CB62
Arf-GAP with Rho-GAP domain, ANK repeat and PH domain-containing protein 3	Q8WWN8	Q8R5G7		Hyaluronan-binding protein 2	Q14520		Centromere protein I	Q8K1K4
Arf-GAP with SH3 domain, ANK repeat and PH domain-containing protein 1	Q9ULH1	Q9QWY8		Hydroxycarboxylic acid receptor 3	P49019		Centromere protein L	Q3U3S3
Arginase-1	P05089	Q61176		IgGFc-binding protein	Q9Y6R7		Centromere protein N	Q9CZW2
Arginine and glutamate-rich protein 1	Q9NWB6	Q3UL36		Immunoglobulin alpha Fc receptor	P24071		Centromere protein O	Q8K015
Arginine--tRNA ligase, cytoplasmic	P54136	Q9D0I9		Immunoglobulin alpha-2 heavy chain	P0DOX2		Centromere protein P	Q9CZ92
Argininosuccinate lyase	P04424	Q91YI0		Immunoglobulin gamma-1 heavy chain	P0DOX5		Centromere protein Q	Q9CPQ5
Arginyl-tRNA--protein transferase 1	O95260	Q9Z2A5		Immunoglobulin heavy constant alpha 1	P01876		Centromere protein R	Q9CQ82
Armadillo repeat-containing protein 8	Q8IUR7	Q9DBR3		Immunoglobulin heavy constant delta	P01880		Centromere protein S	Q9D084
Arrestin domain-containing protein 1	Q8N5I2	Q99KN1		Immunoglobulin heavy constant gamma 1	P01857		Centromere protein U	Q8C4M7
Arylsulfatase A	P15289	P50428		Immunoglobulin heavy constant gamma 2	P01859		Centromere/kinetochore protein zw10 homolog	O54692
Arylsulfatase B	P15848	P50429		Immunoglobulin heavy constant gamma 3	P01860		Centrosomal protein of 120 kDa	Q7TSG1
Asparagine synthetase [glutamine-hydrolyzing]	P08243	Q61024		Immunoglobulin heavy constant gamma 4	P01861		Centrosomal protein of 135 kDa	Q6P5D4
Asparagine--tRNA ligase, cytoplasmic	O43776	Q8BP47		Immunoglobulin heavy variable 1-18	A0A0C4DH31		Centrosomal protein POC5	Q9DBS8
Aspartate aminotransferase, cytoplasmic	P17174	P05201		Immunoglobulin heavy variable 1-2	P23083		Centrosome-associated protein CEP250	Q60952
Aspartate aminotransferase, mitochondrial	P00505	P05202		Immunoglobulin heavy variable 1-24	A0A0C4DH33		Ceramide synthase 6	Q8C172
Aspartate--tRNA ligase, cytoplasmic	P14868	Q922B2		Immunoglobulin heavy variable 1-46	P01743		Cerebral cavernous malformations protein 2 homolog	Q8K2Y9
Aspartyl aminopeptidase	Q9ULA0	Q9Z2W0		Immunoglobulin heavy variable 1-69	P01742		Ceroid-lipofuscinosis neuronal protein 5 homolog	Q3UMW8
Atlastin-3	Q6DD88	Q91YH5		Immunoglobulin heavy variable 2-5	P01817		cGMP-dependent 3',5'-cyclic phosphodiesterase	Q922S4
ATP synthase F(0) complex subunit B1, mitochondrial	P24539	Q9CQQ7		Immunoglobulin heavy variable 3-13	P01766		cGMP-dependent protein kinase 1	P0C605
ATP synthase membrane subunit K, mitochondrial	Q96IX5	Q78IK2		Immunoglobulin heavy variable 3-15	A0A0B4J1V0		cGMP-inhibited 3',5'-cyclic phosphodiesterase 3A	Q9Z0X4
ATP synthase subunit alpha, mitochondrial	P25705	Q03265		Immunoglobulin heavy variable 3-30	P01768		cGMP-specific 3',5'-cyclic phosphodiesterase	Q8CG03
ATP synthase subunit beta, mitochondrial	P06576	P56480		Immunoglobulin heavy variable 3-49	A0A0A0MS15		Charged multivesicular body protein 1B1	Q99LU0
ATP synthase subunit d, mitochondrial	O75947	Q9DCX2		Immunoglobulin heavy variable 3-64D	A0A0J9YX35		Charged multivesicular body protein 1B2	Q9CQD4
ATP synthase subunit delta, mitochondrial	P30049	Q9D3D9		Immunoglobulin heavy variable 3-7	P01780		Charged multivesicular body protein 2b	Q8BJF9
ATP synthase subunit e, mitochondrial	P56385	Q06185		Immunoglobulin heavy variable 3-72	A0A0B4J1Y9		Charged multivesicular body protein 7	Q8R1T1
ATP synthase subunit epsilon, mitochondrial	P56381	P56382		Immunoglobulin heavy variable 3-74	A0A0B4J1X5		Chitinase-like protein 3	O35744
ATP synthase subunit f, mitochondrial	P56134	P56135		Immunoglobulin heavy variable 3-9	P01782		Chitinase-like protein 4	Q91Z98
ATP synthase subunit g, mitochondrial	O75964	Q9CPQ8		Immunoglobulin heavy variable 4-4	A0A075B6R2		Chloride channel CLIC-like protein 1	Q99LI2
ATP synthase subunit gamma, mitochondrial	P36542	Q91VR2		Immunoglobulin heavy variable 4-61	A0A0C4DH41		Choline dehydrogenase, mitochondrial	Q8BJ64
ATP synthase subunit O, mitochondrial	P48047	Q9DB20		Immunoglobulin heavy variable 5-51	A0A0C4DH38		Chromatin accessibility complex protein 1	Q9JKP8
ATP synthase-coupling factor 6, mitochondrial	P18859	P97450		Immunoglobulin heavy variable 6-1	A0A0B4J1U7		Chromatin modification-related protein MEAF6	Q2VPQ9
ATPase GET3	O43681	O54984		Immunoglobulin kappa light chain	P0DOX7		Chromatin target of PRMT1 protein	Q9CY57
ATPase inhibitor, mitochondrial	Q9UII2	O35143		Immunoglobulin kappa variable 1-16	P04430		Chromatin-remodeling ATPase INO80	Q6ZPV2
ATP-binding cassette sub-family E member 1	P61221	P61222		Immunoglobulin kappa variable 1-17	P01599		Chromobox protein homolog 8	Q9QXV1
ATP-binding cassette sub-family F member 1	Q8NE71	Q6P542		Immunoglobulin kappa variable 1-6	A0A0C4DH72		Chromodomain Y-like protein	Q9WTK2
ATP-binding cassette sub-family F member 3	Q9NUQ8	Q8K268		Immunoglobulin kappa variable 1-8	A0A0C4DH67		Chromosome-associated kinesin KIF4	P33174
ATP-citrate synthase	P53396	Q91V92		Immunoglobulin kappa variable 1D-13	A0A0B4J2D9		Chymase	P21844
ATP-dependent 6-phosphofructokinase, liver type	P17858	P12382		Immunoglobulin kappa variable 1D-16	P01601		Citramalyl-CoA lyase, mitochondrial	Q8R4N0
ATP-dependent RNA helicase A	Q08211	O70133		Immunoglobulin kappa variable 1D-33	P01593		Citron Rho-interacting kinase	P49025
ATP-dependent RNA helicase DDX1	Q92499	Q91VR5		Immunoglobulin kappa variable 2-28	A0A075B6P5		CKLF-like MARVEL transmembrane domain-containing protein 7	Q9ESD6
ATP-dependent RNA helicase DDX19A	Q9NUU7	Q61655		Immunoglobulin kappa variable 2-30	P06310		Class II histocompatibility antigen, M alpha chain	P28078
ATP-dependent RNA helicase DDX39A	O00148	Q8VDW0		Immunoglobulin kappa variable 3-20	P01619		Class II histocompatibility antigen, M beta 1 chain	P35737
ATP-dependent RNA helicase DDX3X	O00571	Q62167		Immunoglobulin kappa variable 3D-11	A0A0A0MRZ8		Claudin-1	O88551
ATP-dependent RNA helicase DDX42	Q86XP3	Q810A7		Immunoglobulin kappa variable 3D-15	A0A087WSY6		Cleavage stimulation factor subunit 2	Q8BIQ5
ATP-dependent RNA helicase DHX15	O43143	O35286		Immunoglobulin kappa variable 3D-20	A0A0C4DH25		Cleavage stimulation factor subunit 2 tau variant	Q8C7E9
ATP-dependent RNA helicase DHX29	Q7Z478	Q6PGC1		Immunoglobulin kappa variable 3D-7	A0A0C4DH55		C-Maf-inducing protein	Q9D486
AT-rich interactive domain-containing protein 1A	O14497	A2BH40		Immunoglobulin kappa variable 4-1	P06312		CMP-N-acetylneuraminate-beta-galactosamide-alpha-2,3-sialyltransferase 1	P54751
AT-rich interactive domain-containing protein 2	Q68CP9	E9Q7E2		Immunoglobulin kappa variable 6-21	A0A0C4DH24		CMP-N-acetylneuraminate-beta-galactosamide-alpha-2,3-sialyltransferase 2	Q11204
AT-rich interactive domain-containing protein 3A	Q99856	Q62431		Immunoglobulin lambda constant 3	P0DOY3		CMP-N-acetylneuraminate-beta-galactosamide-alpha-2,3-sialyltransferase 4	Q91Y74
Autophagy protein 5	Q9H1Y0	Q99J83		Immunoglobulin lambda constant 7	A0M8Q6		CMRF35-like molecule 5	Q8VCH2
Autophagy-related protein 16-1	Q676U5	Q8C0J2		Immunoglobulin lambda variable 10-54	A0A075B6I4		CMRF35-like molecule 7	Q3U497
Baculoviral IAP repeat-containing protein 2	Q13490	Q62210		Immunoglobulin lambda variable 1-36	A0A0B4J1U3		Codanin-1	Q8CC12
Baculoviral IAP repeat-containing protein 6	Q9NR09	O88738		Immunoglobulin lambda variable 1-40	P01703		Cofilin-2	P45591
Barrier-to-autointegration factor	O75531	O54962		Immunoglobulin lambda variable 1-47	P01700		Coiled-coil and C2 domain-containing protein 1A	Q8K1A6
Basigin	P35613	P18572		Immunoglobulin lambda variable 1-51	P01701		Coiled-coil and C2 domain-containing protein 1B	Q8BRN9
Bax inhibitor 1	P55061	Q9D2C7		Immunoglobulin lambda variable 3-10	A0A075B6K4		Coiled-coil domain-containing protein 115	Q8VE99
B-cell lymphoma/leukemia 10	O95999	Q9Z0H7		Immunoglobulin lambda variable 3-19	P01714		Coiled-coil domain-containing protein 12	Q8R344
B-cell receptor-associated protein 31	P51572	Q61335		Immunoglobulin lambda variable 3-25	P01717		Coiled-coil domain-containing protein 124	Q9D8X2
Bcl-2 homologous antagonist/killer	Q16611	O08734		Immunoglobulin lambda variable 3-9	A0A075B6K5		Coiled-coil domain-containing protein 126	Q8BIS8
BCL2/adenovirus E1B 19 kDa protein-interacting protein 2	Q12982	O54940		Immunoglobulin lambda variable 4-69	A0A075B6H9		Coiled-coil domain-containing protein 127	Q3TC33
Bcl-2-associated transcription factor 1	Q9NYF8	Q8K019		Immunoglobulin lambda variable 5-45	A0A087WSX0		Coiled-coil domain-containing protein 134	Q8C7V8
Beta-1,4-galactosyltransferase 1	P15291	P15535		Immunoglobulin lambda variable 6-57	P01721		Coiled-coil domain-containing protein 167	Q9D162
Beta-1-syntrophin	Q13884	Q99L88		Immunoglobulin lambda variable 7-46	A0A075B6I9		Coiled-coil domain-containing protein 25	Q78PG9
Beta-2-microglobulin	P61769	P01887		Immunoglobulin lambda variable 8-61	A0A075B6I0		Coiled-coil domain-containing protein 50	Q810U5
Beta-2-syntrophin	Q13425	Q61235		Immunoglobulin lambda variable 9-49	A0A0B4J1Y8		Coiled-coil domain-containing protein 9	Q8VC31
Beta-actin-like protein 2	Q562R1	Q8BFZ3		Immunoglobulin lambda-1 light chain	P0DOX8		Coiled-coil domain-containing protein 90B, mitochondrial	Q8C3X2
Beta-adrenergic receptor kinase 1	P25098	Q99MK8		Immunoglobulin mu heavy chain	P0DOX6		Coiled-coil-helix-coiled-coil-helix domain-containing protein 2	Q9D1L0
Beta-arrestin-1	P49407	Q8BWG8		Inactive C-alpha-formylglycine-generating enzyme 2	Q8NBJ7		Collagen alpha-1(XI) chain	Q61245
Beta-arrestin-2	P32121	Q91YI4		Influenza virus NS1A-binding protein	Q9Y6Y0		COMM domain-containing protein 10	Q8JZY2
Beta-catenin-like protein 1	Q8WYA6	Q9CWL8		Inhibitor of nuclear factor kappa-B kinase subunit alpha	O15111		COMM domain-containing protein 4	Q9CQ02
Beta-centractin	P42025	Q8R5C5		Insulin-like growth factor 1 receptor	P08069		COMM domain-containing protein 6	Q3V4B5
Beta-galactosidase	P16278	P23780		Insulin-like growth factor 2 mRNA-binding protein 2	Q9Y6M1		COMM domain-containing protein 8	Q9CZG3
Beta-glucuronidase	P08236	P12265		Insulin-like growth factor II	P01344		Complement C1q subcomponent subunit A	P98086
Beta-hexosaminidase subunit alpha	P06865	P29416		Insulin-like growth factor-binding protein 3	P17936		Complement C4-B	P01029
Beta-hexosaminidase subunit beta	P07686	P20060		Insulin-like growth factor-binding protein 7	Q16270		Complement component receptor 1-like protein	Q64735
Beta-mannosidase	O00462	Q8K2I4		Insulin-like growth factor-binding protein complex acid labile subunit	P35858		Complement decay-accelerating factor, GPI-anchored	Q61475
BH3-interacting domain death agonist	P55957	P70444		Integrin alpha-9	Q13797		Condensin-2 complex subunit H2	Q8BSP2
Bifunctional 3'-phosphoadenosine 5'-phosphosulfate synthase 1	O43252	Q60967		Inter-alpha-trypsin inhibitor heavy chain H1	P19827		Conserved oligomeric Golgi complex subunit 1	Q9Z160
Bifunctional 3'-phosphoadenosine 5'-phosphosulfate synthase 2	O95340	O88428		Inter-alpha-trypsin inhibitor heavy chain H3	Q06033		Conserved oligomeric Golgi complex subunit 2	Q921L5
Bifunctional coenzyme A synthase	Q13057	Q9DBL7		Inter-alpha-trypsin inhibitor heavy chain H4	Q14624		Conserved oligomeric Golgi complex subunit 3	Q8CI04
Bifunctional glutamate/proline--tRNA ligase	P07814	Q8CGC7		Intercellular adhesion molecule 3	P32942		Conserved oligomeric Golgi complex subunit 4	Q8R1U1
Bifunctional phosphoribosylaminoimidazole carboxylase/phosphoribosylaminoimidazole succinocarboxamide synthetase	P22234	Q9DCL9		Interferon-induced 35 kDa protein	P80217		Conserved oligomeric Golgi complex subunit 5	Q8C0L8
Bifunctional polynucleotide phosphatase/kinase	Q96T60	Q9JLV6		Interferon-induced GTP-binding protein Mx1	P20591		Conserved oligomeric Golgi complex subunit 6	Q8R3I3
Bifunctional purine biosynthesis protein ATIC	P31939	Q9CWJ9		Interferon-induced GTP-binding protein Mx2	P20592		Conserved oligomeric Golgi complex subunit 7	Q3UM29
Biliverdin reductase A	P53004	Q9CY64		Interferon-induced protein with tetratricopeptide repeats 2	P09913		Conserved oligomeric Golgi complex subunit 8	Q9JJA2
Biogenesis of lysosome-related organelles complex 1 subunit 2	Q6QNY1	Q9CWG9		Interleukin-18	Q14116		Consortin	Q8CBC4
Biogenesis of lysosome-related organelles complex 1 subunit 5	Q8TDH9	Q8R015		Intraflagellar transport protein 25 homolog	Q9Y547		COP9 signalosome complex subunit 7a	Q9CZ04
Bis(5'-nucleosyl)-tetraphosphatase [asymmetrical]	P50583	P56380		Intraflagellar transport protein 27 homolog	Q9BW83		COP9 signalosome complex subunit 8	Q8VBV7
Bleomycin hydrolase	Q13867	Q8R016		Isocitrate dehydrogenase [NAD] subunit beta, mitochondrial	O43837		Copper-transporting ATPase 1	Q64430
BLOC-1-related complex subunit 6	Q96GS4	Q9D6W8		Kallistatin	P29622		Cordon-bleu protein-like 1	Q3UMF0
BolA-like protein 2	Q9H3K6	Q8BGS2		Kelch-like protein 36	Q8N4N3		Corepressor interacting with RBPJ 1	Q9DA19
Bone marrow proteoglycan	P13727	Q61878		Keratin-associated protein 13-2	Q52LG2		Cornifin-A	Q62266
Bone marrow stromal antigen 2	Q10589	Q8R2Q8		Kinesin-like protein KIF13B	Q9NQT8		Cornifin-B	Q62267
Brain acid soluble protein 1	P80723	Q91XV3		Lamina-associated polypeptide 2, isoforms beta/gamma	P42167		Corrinoid adenosyltransferase MMAB	Q9D273
BRCA1-A complex subunit Abraxas 1	Q6UWZ7	Q8BPZ8		Lanosterol synthase	P48449		Craniofacial development protein 1	O88271
Brefeldin A-inhibited guanine nucleotide-exchange protein 2	Q9Y6D5	A2A5R2		Legumain	Q99538		Creatine kinase B-type	Q04447
BRI3-binding protein	Q8WY22	Q8BXV2		Leucine carboxyl methyltransferase 1	Q9UIC8		Creatine kinase U-type, mitochondrial	P30275
Bridging integrator 2	Q9UBW5	D3Z6Q9		Leucine-rich alpha-2-glycoprotein	P02750		CREB-regulated transcription coactivator 2	Q3U182
Bridging integrator 3	Q9NQY0	Q9JI08		Leukocyte elastase inhibitor	P30740		CREB-regulated transcription coactivator 3	Q91X84
BRISC and BRCA1-A complex member 2	Q9NXR7	Q8K3W0		Leukocyte immunoglobulin-like receptor subfamily A member 1	O75019		CST complex subunit CTC1	Q5SUQ9
BRISC complex subunit Abraxas 2	Q15018	Q3TCJ1		Leukocyte immunoglobulin-like receptor subfamily A member 2	Q8N149		CST complex subunit STN1	Q8K2X3
BRO1 domain-containing protein BROX	Q5VW32	Q8K2Q7		Leukocyte immunoglobulin-like receptor subfamily A member 3	Q8N6C8		CTD nuclear envelope phosphatase 1	Q3TP92
Bromodomain-containing protein 3	Q15059	Q8K2F0		Leukocyte immunoglobulin-like receptor subfamily A member 5	A6NI73		CTD small phosphatase-like protein 2	Q8BG15
Bromodomain-containing protein 4	O60885	Q9ESU6		Leukocyte immunoglobulin-like receptor subfamily A member 6	Q6PI73		C-type lectin domain family 1 member B	Q9JL99
BTB/POZ domain-containing protein KCTD12	Q96CX2	Q6WVG3		Leukocyte immunoglobulin-like receptor subfamily B member 2	Q8N423		C-type lectin domain family 10 member A	P49300
BUB3-interacting and GLEBS motif-containing protein ZNF207	O43670	Q9JMD0		Leukocyte surface antigen CD53	P19397		C-type lectin domain family 2 member D	Q91V08
C-1-tetrahydrofolate synthase, cytoplasmic	P11586	Q922D8		Leukocyte-associated immunoglobulin-like receptor 1	Q6GTX8		C-type lectin domain family 7 member A	Q6QLQ4
C5a anaphylatoxin chemotactic receptor 1	P21730	P30993		Leukocyte-specific transcript 1 protein	O00453		CUGBP Elav-like family member 1	P28659
CAAX prenyl protease 1 homolog	O75844	Q80W54		Linker for activation of T-cells family member 2	Q9GZY6		Cullin-associated NEDD8-dissociated protein 2	Q6ZQ73
CAD protein	P27708	B2RQC6		Lipocalin-1	P31025		C-X-C chemokine receptor type 4	P70658
Calcineurin B homologous protein 1	Q99653	P61022		Lipopolysaccharide-induced tumor necrosis factor-alpha factor	Q99732		C-X-C motif chemokine 13	O55038
Calcium and integrin-binding protein 1	Q99828	Q9Z0F4		Lipoprotein lipase	P06858		C-X-C motif chemokine 5	P50228
Calcium homeostasis endoplasmic reticulum protein	Q8IWX8	Q8CGZ0		Liprin-alpha-1	Q13136		CXXC-type zinc finger protein 1	Q9CWW7
Calcium load-activated calcium channel	Q9UM00	Q921L3		Liver carboxylesterase 1	P23141		Cyclic AMP-dependent transcription factor ATF-1	P81269
Calcium uniporter protein, mitochondrial	Q8NE86	Q3UMR5		Long-chain fatty acid transport protein 2	O14975		Cyclin-D1-binding protein 1	Q3TVC7
Calcium uptake protein 1, mitochondrial	Q9BPX6	Q8VCX5		Long-chain fatty acid transport protein 3	Q5K4L6		Cyclin-dependent kinase 1	P11440
Calcium/calmodulin-dependent protein kinase kinase 2	Q96RR4	Q8C078		Low affinity immunoglobulin gamma Fc region receptor II-a	P12318		Cyclin-dependent kinase 12	Q14AX6
Calcium/calmodulin-dependent protein kinase type 1D	Q8IU85	Q8BW96		Low affinity immunoglobulin gamma Fc region receptor III-B	O75015		Cyclin-dependent kinase 13	Q69ZA1
Calcium/calmodulin-dependent protein kinase type II subunit gamma	Q13555	Q923T9		Low-density lipoprotein receptor-related protein 10	Q7Z4F1		Cyclin-dependent kinase 19	Q8BWD8
Calcium-binding protein 39	Q9Y376	Q06138		Lumican	P51884		Cyclin-dependent kinase 2	P97377
Calcyclin-binding protein	Q9HB71	Q9CXW3		Lupus La protein	P05455		Cyclin-dependent kinase 2-associated protein 1	O35207
Calmodulin-1	P0DP23	P0DP26		Lymphocyte antigen 96	Q9Y6Y9		Cyclin-dependent kinase 4 inhibitor C	Q60772
Calnexin	P27824	P35564		Lymphocyte function-associated antigen 3	P19256		Cyclin-dependent kinase 4 inhibitor D	Q60773
Calpain small subunit 1	P04632	O88456		Lysine-specific demethylase RSBN1L	Q6PCB5		Cyclin-dependent kinase 6	Q64261
Calpain-1 catalytic subunit	P07384	O35350		Lysine-specific histone demethylase 2	Q8NB78		Cyclin-dependent kinase inhibitor 1B	P46414
Calpain-2 catalytic subunit	P17655	O08529		Lysophospholipase-like protein 1	Q5VWZ2		Cyclin-K	O88874
Calpain-7	Q9Y6W3	Q9R1S8		Lysophospholipid acyltransferase 1	Q6ZNC8		Cyclin-L2	Q9JJA7
Calpastatin	P20810	P51125		Lysophospholipid acyltransferase 2	Q6ZWT7		Cyclin-T1	Q9QWV9
Calponin-2	Q99439	Q08093		Lysosomal-associated transmembrane protein 5	Q13571		CYFIP-related Rac1 interactor A	Q8BHZ0
Calreticulin	P27797	P14211		Lysozyme C	P61626		Cysteine sulfinic acid decarboxylase	Q9DBE0
cAMP-dependent protein kinase catalytic subunit alpha	P17612	P05132		Macrophage metalloelastase	P39900		Cysteine-rich protein 2	Q9DCT8
cAMP-dependent protein kinase type I-alpha regulatory subunit	P10644	Q9DBC7		Maestro heat-like repeat-containing protein family member 1	Q8NDA8		Cytidine monophosphate-N-acetylneuraminic acid hydroxylase	Q61419
cAMP-dependent protein kinase type II-alpha regulatory subunit	P13861	P12367		Major centromere autoantigen B	P07199		Cytochrome c oxidase assembly protein COX15 homolog	Q8BJ03
CAP-Gly domain-containing linker protein 1	P30622	Q922J3		Major prion protein	P04156		Cytochrome c oxidase copper chaperone	P56394
Caprin-1	Q14444	Q60865		Male-specific lethal 3 homolog	Q8N5Y2		Cytochrome c oxidase subunit 7A-related protein, mitochondrial	Q61387
CapZ-interacting protein	Q6JBY9	Q3UZA1		Maltase-glucoamylase	O43451		Cytochrome c, somatic	P62897
Carabin	Q8IV04	Q8C9V1		Mannan-binding lectin serine protease 1	P48740		Cytochrome P450 2F2	P33267
Carbonic anhydrase 1	P00915	P13634		Mannose-binding protein C	P11226		Cytochrome P450 2S1	Q9DBX6
Carbonic anhydrase 2	P00918	P00920		MBT domain-containing protein 1	Q05BQ5		Cytohesin-interacting protein	Q91VY6
Carbonyl reductase [NADPH] 1	P16152	P48758		Mediator of DNA damage checkpoint protein 1	Q14676		Cytokine receptor common subunit beta	P26955
Carboxypeptidase Q	Q9Y646	Q9WVJ3		Mediator of RNA polymerase II transcription subunit 4	Q9NPJ6		Cytokine receptor-like factor 2	Q8CII9
Carcinoembryonic antigen-related cell adhesion molecule 1	P13688	P31809		Mediator of RNA polymerase II transcription subunit 6	O75586		Cytoplasmic 60S subunit biogenesis factor ZNF622	Q91VY9
Carnitine O-palmitoyltransferase 1, liver isoform	P50416	P97742		Membrane cofactor protein	P15529		Cytoplasmic phosphatidylinositol transfer protein 1	Q8K4R4
Carnitine O-palmitoyltransferase 2, mitochondrial	P23786	P52825		Metalloproteinase inhibitor 1	P01033		Cytoplasmic tRNA 2-thiolation protein 1	Q99J10
Casein kinase I isoform gamma-2	P78368	Q8BVP5		Metallothionein-1X	P80297		Cytoplasmic tRNA 2-thiolation protein 2	Q3U308
Casein kinase II subunit alpha	P68400	Q60737		Methionine-R-sulfoxide reductase B3	Q8IXL7		Cytosolic 10-formyltetrahydrofolate dehydrogenase	Q8R0Y6
Casein kinase II subunit alpha'	P19784	O54833		Methionyl-tRNA formyltransferase, mitochondrial	Q96DP5		Cytosolic acyl coenzyme A thioester hydrolase	Q91V12
Caspase recruitment domain-containing protein 19	Q96LW7	Q9D1I2		Methylenetetrahydrofolate reductase (NADPH)	P42898		Cytosolic endo-beta-N-acetylglucosaminidase	Q8BX80
Caspase recruitment domain-containing protein 9	Q9H257	A2AIV8		Methylmalonic aciduria type A protein, mitochondrial	Q8IVH4		Cytosolic Fe-S cluster assembly factor NUBP1	Q9R060
Caspase-1	P29466	P29452		Methylosome protein 50	Q9BQA1		Cytosolic Fe-S cluster assembly factor NUBP2	Q9R061
Caspase-3	P42574	P70677		MICOS complex subunit MIC19	Q9NX63		Cytospin-B	Q5SXY1
Caspase-8	Q14790	O89110		MICOS complex subunit MIC26	Q9BUR5		D-aminoacyl-tRNA deacylase 2	Q8BHA3
Catalase	P04040	P24270		MICOS complex subunit MIC27	Q6UXV4		DBF4-type zinc finger-containing protein 2 homolog	Q5SS00
Catechol O-methyltransferase	P21964	O88587		MICOS complex subunit MIC60	Q16891		DBIRD complex subunit ZNF326	O88291
Cathelicidin antimicrobial peptide	P49913	P51437		Microfibrillar-associated protein 1	P55081		DCN1-like protein 5	Q9CXV9
Cathepsin B	P07858	P10605		Microsomal glutathione S-transferase 2	Q99735		DDB1- and CUL4-associated factor 5	Q80T85
Cathepsin D	P07339	P18242		Mitochondrial amidoxime-reducing component 1	Q5VT66		DDB1- and CUL4-associated factor 8	Q8N7N5
Cathepsin G	P08311	P28293		Mitochondrial fission regulator 2	Q6P444		D-dopachrome decarboxylase	O35215
Cathepsin S	P25774	O70370		Mitochondrial inner membrane protease ATP23 homolog	Q9Y6H3		Death domain-associated protein 6	O35613
Cathepsin Z	Q9UBR2	Q9WUU7		Mitochondrial nicotinamide adenine dinucleotide transporter SLC25A52	Q3SY17		Death domain-containing protein CRADD	O88843
Cation-dependent mannose-6-phosphate receptor	P20645	P24668		Mitochondrial protein C2orf69	Q8N8R5		Decreased expression in renal and prostate cancer protein	P0CG14
Cation-independent mannose-6-phosphate receptor	P11717	Q07113		Mitochondrial sodium/calcium exchanger protein	Q6J4K2		Dedicator of cytokinesis protein 1	Q8BUR4
CCA tRNA nucleotidyltransferase 1, mitochondrial	Q96Q11	Q8K1J6		Mitochondrial thiamine pyrophosphate carrier	Q9HC21		Dedicator of cytokinesis protein 7	Q8R1A4
CCAAT/enhancer-binding protein beta	P17676	P28033		mRNA export factor RAE1	P78406		Dehydrogenase/reductase SDR family member 11	Q3U0B3
CCHC-type zinc finger nucleic acid binding protein	P62633	P53996		Multiple epidermal growth factor-like domains protein 9	Q9H1U4		Dehydrogenase/reductase SDR family member 9	Q58NB6
CCR4-NOT transcription complex subunit 1	A5YKK6	Q6ZQ08		Muscleblind-like protein 2	Q5VZF2		Delta-1-pyrroline-5-carboxylate synthase	Q9Z110
CCR4-NOT transcription complex subunit 10	Q9H9A5	Q8BH15		Myelin regulatory factor	Q9Y2G1		Dematin	Q9WV69
CD177 antigen	Q8N6Q3	Q8R2S8		Myeloid cell nuclear differentiation antigen	P41218		DENN domain-containing protein 10	Q9D8N2
CD2-associated protein	Q9Y5K6	Q9JLQ0		Myomegalin	Q5VU43		DENN domain-containing protein 11	Q3UHG7
CD44 antigen	P16070	P15379		N(G),N(G)-dimethylarginine dimethylaminohydrolase 1	O94760		DENN domain-containing protein 1C	Q8CFK6
CD48 antigen	P09326	P18181		N6-adenosine-methyltransferase catalytic subunit	Q86U44		DENN domain-containing protein 4C	A6H8H2
CD5 antigen-like	O43866	Q9QWK4		N-acetylmuramoyl-L-alanine amidase	Q96PD5		DENN domain-containing protein 5A	Q6PAL8
CD63 antigen	P08962	P41731		NAD-dependent protein deacylase sirtuin-5, mitochondrial	Q9NXA8		Density-regulated protein	Q9CQJ6
CD82 antigen	P27701	P40237		NAD-dependent protein deacylase sirtuin-6	Q8N6T7		Deoxynucleotidyltransferase terminal-interacting protein 1	Q99LB0
CDGSH iron-sulfur domain-containing protein 2	Q8N5K1	Q9CQB5		NADH-cytochrome b5 reductase 2	Q6BCY4		Deoxynucleotidyltransferase terminal-interacting protein 2	Q8R2M2
CDK5 regulatory subunit-associated protein 3	Q96JB5	Q99LM2		NBAS subunit of NRZ tethering complex	A2RRP1		Deoxyuridine 5'-triphosphate nucleotidohydrolase	Q9CQ43
CDKN2A-interacting protein	Q9NXV6	Q8BI72		Nectin-1	Q15223		Dephospho-CoA kinase domain-containing protein	Q8BHC4
Cell cycle and apoptosis regulator protein 2	Q8N163	Q8VDP4		Neprilysin	P08473		Dermatopontin	Q9QZZ6
Cell cycle control protein 50A	Q9NV96	Q8VEK0		Neuroblast differentiation-associated protein AHNAK	Q09666		Desmin	P31001
Cell division control protein 42 homolog	P60953	P60766		Neurogenic locus notch homolog protein 1	P46531		Desmoglein-1-beta	Q7TSF1
Cell division cycle 5-like protein	Q99459	Q6A068		Neutrophil defensin 1	P59665		DET1- and DDB1-associated protein 1	Q9D9Z5
Cell division cycle and apoptosis regulator protein 1	Q8IX12	Q8CH18		Neutrophil defensin 3	P59666		D-glutamate cyclase, mitochondrial	Q8BH86
Cell surface hyaluronidase	Q9UHN6	Q5FWI3		N-formyl peptide receptor 2	P25090		Diacylglycerol kinase eta	D3YXJ0
Centrin-2	P41208	Q9R1K9		NF-X1-type zinc finger protein NFXL1	Q6ZNB6		Diacylglycerol kinase gamma	Q91WG7
Centromere protein C	Q03188	P49452		Nicalin	Q969V3		Diacylglycerol O-acyltransferase 1	Q9Z2A7
Centrosomal protein of 128 kDa	Q6ZU80	Q8BI22		Nicotinamide/nicotinic acid mononucleotide adenylyltransferase 1	Q9HAN9		Differentially expressed in FDCP 6	Q8C2K1
Centrosomal protein of 170 kDa	Q5SW79	Q6A065		NLR family CARD domain-containing protein 4	Q9NPP4		Dihydrofolate reductase	P00375
Ceramide synthase 2	Q96G23	Q924Z4		Nodal modulator 3	P69849		Dihydropyrimidinase-related protein 3	Q62188
Ceramide transfer protein	Q9Y5P4	Q9EQG9		Non-secretory ribonuclease	P10153		Dimethylaniline monooxygenase [N-oxide-forming] 2	Q8K2I3
Ceruloplasmin	P00450	Q61147		Nonsense-mediated mRNA decay factor SMG5	Q9UPR3		Diphthine methyltransferase	Q9CYU6
CGG triplet repeat-binding protein 1	Q9UFW8	Q8BHG9		N-sulphoglucosamine sulphohydrolase	P51688		DIS3-like exonuclease 1	Q8C0S1
Charged multivesicular body protein 1a	Q9HD42	Q921W0		Nuclear pore complex protein Nup153	P49790		Disabled homolog 2-interacting protein	Q3UHC7
Charged multivesicular body protein 2a	O43633	Q9DB34		Nuclear pore complex protein Nup205	Q92621		Disheveled-associated activator of morphogenesis 1	Q8BPM0
Charged multivesicular body protein 4b	Q9H444	Q9D8B3		Nuclear receptor coactivator 2	Q15596		Disintegrin and metalloproteinase domain-containing protein 32	Q8K410
Charged multivesicular body protein 5	Q9NZZ3	Q9D7S9		Nuclear receptor coactivator 4	Q13772		DISP complex protein LRCH3	Q8BVU0
Charged multivesicular body protein 6	Q96FZ7	P0C0A3		Nuclear receptor coactivator 7	Q8NI08		DNA (cytosine-5)-methyltransferase 1	P13864
Chitinase-3-like protein 1	P36222	Q61362		Nucleosome-remodeling factor subunit BPTF	Q12830		DNA dC->dU-editing enzyme APOBEC-3	Q99J72
Chitotriosidase-1	Q13231	Q9D7Q1		Nucleus accumbens-associated protein 1	Q96RE7		DNA excision repair protein ERCC-1	P07903
Chloride intracellular channel protein 1	O00299	Q9Z1Q5		Osteoclast-associated immunoglobulin-like receptor	Q8IYS5		DNA excision repair protein ERCC-6-like	Q8BHK9
Chloride intracellular channel protein 4	Q9Y696	Q9QYB1		Oxidized purine nucleoside triphosphate hydrolase	P36639		DNA fragmentation factor subunit beta	O54788
Choline transporter-like protein 2	Q8IWA5	Q8BY89		Oxoeicosanoid receptor 1	Q8TDS5		DNA helicase B	Q6NVF4
Choline/ethanolamine kinase	Q9Y259	O55229		Oxysterol-binding protein-related protein 1	Q9BXW6		DNA polymerase alpha catalytic subunit	P33609
Choline/ethanolaminephosphotransferase 1	Q9Y6K0	Q8BGS7		P2Y purinoceptor 13	Q9BPV8		DNA polymerase alpha subunit B	P33611
Chondroitin sulfate N-acetylgalactosaminyltransferase 2	Q8N6G5	Q8C1F4		P2Y purinoceptor 8	Q86VZ1		DNA polymerase delta catalytic subunit	P52431
Chromatin complexes subunit BAP18	Q8IXM2	Q9DCT6		Palmitoyltransferase ZDHHC2	Q9UIJ5		DNA polymerase delta subunit 2	O35654
Chromobox protein homolog 1	P83916	P83917		Pancreatic alpha-amylase	P04746		DNA polymerase delta subunit 3	Q9EQ28
Chromobox protein homolog 3	Q13185	P23198		Pantetheine hydrolase VNN2	O95498		DNA polymerase epsilon subunit 3	Q9JKP7
Chromobox protein homolog 5	P45973	Q61686		Parkinson disease protein 7	Q99497		DNA primase small subunit	P20664
Chromodomain-helicase-DNA-binding protein 1	O14646	P40201		Patatin-like phospholipase domain-containing protein 6	Q8IY17		DNA replication complex GINS protein PSF1	Q9CZ15
Chromodomain-helicase-DNA-binding protein 4	Q14839	Q6PDQ2		Pentraxin-related protein PTX3	P26022		DNA replication complex GINS protein PSF2	Q9D600
Citrate synthase, mitochondrial	O75390	Q9CZU6		Peptidyl-glycine alpha-amidating monooxygenase	P19021		DNA replication complex GINS protein PSF3	Q9CY94
C-Jun-amino-terminal kinase-interacting protein 4	O60271	Q58A65		Peroxisomal bifunctional enzyme	Q08426		DNA replication licensing factor MCM2	P97310
CKLF-like MARVEL transmembrane domain-containing protein 6	Q9NX76	Q9CZ69		PHD finger protein 3	Q92576		DNA replication licensing factor MCM4	P49717
Clathrin heavy chain 1	Q00610	Q68FD5		Phosphatase and actin regulator 2	O75167		DNA replication licensing factor MCM5	P49718
Clathrin interactor 1	Q14677	Q99KN9		Phosphate carrier protein, mitochondrial	Q00325		DNA replication licensing factor MCM6	P97311
Clathrin light chain A	P09496	O08585		Phosphatidate phosphatase LPIN2	Q92539		DNA replication licensing factor MCM7	Q61881
Clathrin light chain B	P09497	Q6IRU5		Phosphatidylcholine-sterol acyltransferase	P04180		DNA topoisomerase 2-alpha	Q01320
Cleavage and polyadenylation specificity factor subunit 1	Q10570	Q9EPU4		Phosphatidylinositol 3,4,5-trisphosphate 5-phosphatase 2	O15357		DNA topoisomerase 3-beta-1	Q9Z321
Cleavage and polyadenylation specificity factor subunit 2	Q9P2I0	O35218		Phospholipid-transporting ATPase ABCA7	Q8IZY2		DNA-binding protein SATB1	Q60611
Cleavage and polyadenylation specificity factor subunit 3	Q9UKF6	Q9QXK7		Phosphomevalonate kinase	Q15126		DNA-directed RNA polymerase II subunit GRINL1A	Q6P6I6
Cleavage and polyadenylation specificity factor subunit 5	O43809	Q9CQF3		Pigment epithelium-derived factor	P36955		DNA-directed RNA polymerase II subunit RPB4	Q9D7M8
Cleavage and polyadenylation specificity factor subunit 6	Q16630	Q6NVF9		Plasma kallikrein	P03952		DNA-directed RNA polymerase II subunit RPB9	P60898
Cleavage and polyadenylation specificity factor subunit 7	Q8N684	Q8BTV2		Plasma membrane ascorbate-dependent reductase CYBRD1	Q53TN4		DNA-directed RNA polymerases I and III subunit RPAC1	P52432
Cleavage stimulation factor subunit 1	Q05048	Q99LC2		Plasma protease C1 inhibitor	P05155		DNA-directed RNA polymerases I, II, and III subunit RPABC5	P62876
Cleavage stimulation factor subunit 3	Q12996	Q99LI7		Plasma serine protease inhibitor	P05154		DnaJ homolog subfamily B member 4	Q9D832
CLIP-associating protein 1	Q7Z460	Q80TV8		Plasminogen activator inhibitor 1 RNA-binding protein	Q8NC51		DnaJ homolog subfamily C member 24	Q91ZF0
CLIP-associating protein 2	O75122	Q8BRT1		Plasminogen activator inhibitor 2	P05120		Docking protein 2	O70469
Clusterin	P10909	Q06890		Platelet basic protein	P02775		Dolichol-phosphate mannosyltransferase subunit 3	Q9D1Q4
CMRF35-like molecule 1	Q8TDQ1	Q6SJQ7		Pleckstrin homology domain-containing family O member 1	Q53GL0		Dual serine/threonine and tyrosine protein kinase	Q6XUX1
CMRF35-like molecule 8	Q9UGN4	Q6SJQ0		Poly(rC)-binding protein 3	P57721		Dual specificity mitogen-activated protein kinase kinase 6	P70236
c-Myc-binding protein	Q99417	Q9EQS3		Polyadenylate-binding protein 4	Q13310		Dual specificity protein kinase CLK3	O35492
Coactosin-like protein	Q14019	Q9CQI6		Polyamine-transporting ATPase 13A2	Q9NQ11		Dual specificity protein phosphatase 3	Q9D7X3
Coagulation factor V	P12259	O88783		Polycomb complex protein BMI-1	P35226		Dual specificity protein phosphatase 6	Q9DBB1
Coagulation factor X	P00742	O88947		Polycomb protein SUZ12	Q15022		Dual specificity testis-specific protein kinase 2	Q8VCT9
Coagulation factor XIII A chain	P00488	Q8BH61		Polymeric immunoglobulin receptor	P01833		Dymeclin	Q8CHY3
Coatomer subunit alpha	P53621	Q8CIE6		Polypeptide N-acetylgalactosaminyltransferase 10	Q86SR1		Dynamin-binding protein	Q6TXD4
Coatomer subunit beta	P53618	Q9JIF7		Polypeptide N-acetylgalactosaminyltransferase 3	Q14435		Dynein axonemal assembly factor 10	Q8BGF3
Coatomer subunit beta'	P35606	O55029		Polypyrimidine tract-binding protein 2	Q9UKA9		Dynein axonemal assembly factor 5	B9EJR8
Coatomer subunit delta	P48444	Q5XJY5		Polyubiquitin-B	P0CG47		Dynein axonemal heavy chain 12	Q3V0Q1
Coatomer subunit epsilon	O14579	O89079		Potassium channel subfamily K member 6	Q9Y257		Dynein light chain 2, cytoplasmic	Q9D0M5
Coatomer subunit gamma-1	Q9Y678	Q9QZE5		Probable asparagine--tRNA ligase, mitochondrial	Q96I59		Dysbindin	Q91WZ8
Coatomer subunit gamma-2	Q9UBF2	Q9QXK3		Probable ATP-dependent RNA helicase DDX23	Q9BUQ8		Dyslexia-associated protein KIAA0319-like protein	Q8K135
Coatomer subunit zeta-1	P61923	P61924		Probable bifunctional dTTP/UTP pyrophosphatase/methyltransferase protein	O95671		Dystrobrevin beta	O70585
Cofilin-1	P23528	P18760		Probable C-mannosyltransferase DPY19L3	Q6ZPD9		Dystroglycan 1	Q62165
Cohesin subunit SA-1	Q8WVM7	Q9D3E6		Probable E3 ubiquitin-protein ligase HERC3	Q15034		E1A-binding protein p400	Q8CHI8
Cohesin subunit SA-2	Q8N3U4	O35638		Probable E3 ubiquitin-protein ligase IRF2BPL	Q9H1B7		E3 SUMO-protein ligase PIAS4	Q9JM05
Coiled-coil domain-containing protein 22	O60826	Q9JIG7		Probable G-protein coupled receptor 132	Q9UNW8		E3 ubiquitin-protein ligase AMFR	Q9R049
Coiled-coil domain-containing protein 6	Q16204	D3YZP9		Probable mitochondrial glutathione transporter SLC25A40	Q8TBP6		E3 ubiquitin-protein ligase CBL-B	Q3TTA7
Coiled-coil domain-containing protein 88B	A6NC98	Q4QRL3		Probable non-functional immunoglobulin heavy variable 3-35	A0A0C4DH35		E3 ubiquitin-protein ligase HACE1	Q3U0D9
Coiled-coil domain-containing protein 93	Q567U6	Q7TQK5		Probable non-functional immunoglobulin heavy variable 3-38	A0A0C4DH36		E3 ubiquitin-protein ligase Itchy	Q8C863
Cold shock domain-containing protein E1	O75534	Q91W50		Probable non-functional immunoglobulin heavy variable 3-38-3	P0DTE1		E3 ubiquitin-protein ligase KCMF1	Q80UY2
Collagen alpha-2(I) chain	P08123	Q01149		Probable non-functional immunoglobulin kappa variable 2D-24	A0A075B6R9		E3 ubiquitin-protein ligase LRSAM1	Q80ZI6
COMM domain-containing protein 1	Q8N668	Q8K4M5		Probable non-functional immunoglobulinn kappa variable 1-37	A0A075B6S9		E3 ubiquitin-protein ligase makorin-1	Q9QXP6
COMM domain-containing protein 2	Q86X83	Q8BXC6		Probable phospholipid-transporting ATPase IIA	O75110		E3 ubiquitin-protein ligase MARCHF5	Q3KNM2
COMM domain-containing protein 3	Q9UBI1	Q63829		Probable phospholipid-transporting ATPase IM	Q8TF62		E3 ubiquitin-protein ligase MIB1	Q80SY4
COMM domain-containing protein 5	Q9GZQ3	Q8R395		Probable proline--tRNA ligase, mitochondrial	Q7L3T8		E3 ubiquitin-protein ligase MIB2	Q8R516
COMM domain-containing protein 9	Q9P000	Q8K2Q0		Probable RNA-binding protein 23	Q86U06		E3 ubiquitin-protein ligase NEURL3	Q8CJC5
Complement C1q subcomponent subunit B	P02746	P14106		Probable serine carboxypeptidase CPVL	Q9H3G5		E3 ubiquitin-protein ligase PPP1R11	Q8K1L5
Complement C1q subcomponent subunit C	P02747	Q02105		Probable UDP-sugar transporter protein SLC35A5	Q9BS91		E3 ubiquitin-protein ligase RBBP6	P97868
Complement C3	P01024	P01027		Prokineticin-2	Q9HC23		E3 ubiquitin-protein ligase rififylin	Q6ZQM0
Complement component C1q receptor	Q9NPY3	O89103		Prolactin-inducible protein	P12273		E3 ubiquitin-protein ligase RING1	O35730
Complement factor H	P08603	P06909		Prostaglandin E synthase	O14684		E3 ubiquitin-protein ligase RMND5A	Q80YQ8
Complex I assembly factor ACAD9, mitochondrial	Q9H845	Q8JZN5		Prostatic acid phosphatase	P15309		E3 ubiquitin-protein ligase RNF115	Q9D0C1
Constitutive coactivator of PPAR-gamma-like protein 1	Q9NZB2	Q6A0A9		Proteasomal ATPase-associated factor 1	Q9BRP4		E3 ubiquitin-protein ligase RNF130	Q8VEM1
COP9 signalosome complex subunit 1	Q13098	Q99LD4		Protein AMBP	P02760		E3 ubiquitin-protein ligase RNF14	Q9JI90
COP9 signalosome complex subunit 2	P61201	P61202		Protein arginine N-methyltransferase 2	P55345		E3 ubiquitin-protein ligase RNF181	Q9CY62
COP9 signalosome complex subunit 3	Q9UNS2	O88543		Protein argonaute-4	Q9HCK5		E3 ubiquitin-protein ligase RNF185	Q91YT2
COP9 signalosome complex subunit 4	Q9BT78	O88544		Protein Atg16l2	Q8NAA4		E3 ubiquitin-protein ligase RNF25	Q9QZR0
COP9 signalosome complex subunit 5	Q92905	O35864		Protein CDV3 homolog	Q9UKY7		E3 ubiquitin-protein ligase RNF34	Q99KR6
COP9 signalosome complex subunit 6	Q7L5N1	O88545		Protein disulfide isomerase CRELD2	Q6UXH1		E3 ubiquitin-protein ligase synoviolin	Q9DBY1
COP9 signalosome complex subunit 7b	Q9H9Q2	Q8BV13		Protein furry homolog-like	O94915		E3 ubiquitin-protein ligase TRAF7	Q922B6
Copine-1	Q99829	Q8C166		Protein GOLM2	Q6P4E1		E3 ubiquitin-protein ligase TRIM32	Q8CH72
Copine-2	Q96FN4	P59108		Protein GPR107	Q5VW38		E3 ubiquitin-protein ligase TRIM33	Q99PP7
Copine-3	O75131	Q8BT60		Protein IMPACT	Q9P2X3		E3 ubiquitin-protein ligase TRIM34A	Q99PP6
Copper homeostasis protein cutC homolog	Q9NTM9	Q9D8X1		Protein kish-A	Q8TBQ9		E3 ubiquitin-protein ligase TRIM47	Q8C0E3
Copper transport protein ATOX1	O00244	O08997		Protein lin-7 homolog A	O14910		E3 ubiquitin-protein ligase TRIM65	Q8BFW4
Core histone macro-H2A.1	O75367	Q9QZQ8		Protein LSM14 homolog B	Q9BX40		E3 ubiquitin-protein ligase UBR3	Q5U430
Core-binding factor subunit beta	Q13951	Q08024		Protein mago nashi homolog 2	Q96A72		E3 ubiquitin-protein ligase UBR5	Q80TP3
Corneodesmosin	Q15517	Q7TPC1		Protein MIS12 homolog	Q9H081		E3 ubiquitin-protein ligase UHRF2	Q7TMI3
Coronin-1A	P31146	O89053		Protein mono-ADP-ribosyltransferase PARP16	Q8N5Y8		E3 ubiquitin-protein ligase XIAP	Q60989
Coronin-1B	Q9BR76	Q9WUM3		Protein mono-ADP-ribosyltransferase PARP8	Q8N3A8		E3 ubiquitin-protein ligase ZNRF2	Q71FD5
Coronin-1C	Q9ULV4	Q9WUM4		Protein NATD1	Q8N6N6		Ectonucleoside triphosphate diphosphohydrolase 5	Q9WUZ9
Coronin-2A	Q92828	Q8C0P5		Protein NipSnap homolog 3A	Q9UFN0		eEF1A lysine and N-terminal methyltransferase	Q91YR5
Coronin-7	P57737	Q9D2V7		Protein PEAK3	Q6ZS72		EEF1A lysine methyltransferase 1	Q9CY45
Costars family protein ABRACL	Q9P1F3	Q4KML4		Protein phosphatase 1 regulatory subunit 12B	O60237		EEF1A lysine methyltransferase 2	Q9D853
COX assembly mitochondrial protein homolog	Q7Z7K0	Q9CPZ8		Protein phosphatase 1 regulatory subunit 3D	O95685		EH domain-containing protein 2	Q8BH64
Crk-like protein	P46109	P47941		Protein phosphatase Slingshot homolog 1	Q8WYL5		EH domain-containing protein 3	Q9QXY6
Crooked neck-like protein 1	Q9BZJ0	P63154		Protein prune homolog 2	Q8WUY3		EKC/KEOPS complex subunit GON7	P0C8B4
CSC1-like protein 1	O94886	Q91YT8		Protein S100-A12	P80511		EKC/KEOPS complex subunit Lage3	Q9CR70
C-terminal-binding protein 1	Q13363	O88712		Protein S100-A7	P31151		EKC/KEOPS complex subunit Tp53rkb	Q99PW4
C-terminal-binding protein 2	P56545	P56546		Protein S100-P	P25815		EKC/KEOPS complex subunit Tprkb	Q8QZZ7
CTP synthase 1	P17812	P70698		Protein TFG	Q92734		Electrogenic aspartate/glutamate antiporter SLC25A13, mitochondrial	Q9QXX4
CTP synthase 2	Q9NRF8	P70303		Protein transport protein Sec24B	O95487		ELKS/Rab6-interacting/CAST family member 1	Q99MI1
C-type lectin domain family 12 member A	Q5QGZ9	Q504P2		Protein transport protein Sec24C	P53992		Elongation factor G, mitochondrial	Q8K0D5
C-type lectin domain family 4 member A	Q9UMR7	Q9QZ15		Protein transport protein Sec24D	O94855		Elongation factor Ts, mitochondrial	Q9CZR8
C-type lectin domain family 5 member A	Q9NY25	Q9R007		Protein Z-dependent protease inhibitor	Q9UK55		Elongator complex protein 2	Q91WG4
CUGBP Elav-like family member 2	O95319	Q9Z0H4		Protocadherin beta-2	Q9Y5E7		Elongin-A	Q8CB77
Cullin-1	Q13616	Q9WTX6		Proton-coupled amino acid transporter 1	Q7Z2H8		Emerin	O08579
Cullin-2	Q13617	Q9D4H8		P-selectin glycoprotein ligand 1	Q14242		EMILIN-1	Q99K41
Cullin-3	Q13618	Q9JLV5		Pseudouridine-5'-phosphatase	Q08623		EMILIN-2	Q8K482
Cullin-4B	Q13620	A2A432		Putative beta-actin-like protein 3	Q9BYX7		Endonuclease domain-containing 1 protein	Q8C522
Cullin-5	Q93034	Q9D5V5		Putative bifunctional UDP-N-acetylglucosamine transferase and deubiquitinase ALG13	Q9NP73		Endoplasmic reticulum mannosyl-oligosaccharide 1,2-alpha-mannosidase	A2AJ15
Cullin-associated NEDD8-dissociated protein 1	Q86VP6	Q6ZQ38		Putative DENN domain-containing protein 10 B	Q6NSW5		Endosomal/lysosomal proton channel TMEM175	Q9CXY1
CWF19-like protein 1	Q69YN2	Q8CI33		Putative glutamine amidotransferase-like class 1 domain-containing protein 3B, mitochondrial	A0A0B4J2D5		Endosome-associated-trafficking regulator 1	A2AIW0
C-X-C chemokine receptor type 2	P25025	P35343		Putative HLA class I histocompatibility antigen, alpha chain H	P01893		Endothelial cell-selective adhesion molecule	Q925F2
CXXC motif containing zinc binding protein	Q9NWV4	Q8BHG2		Putative hydroxypyruvate isomerase	Q5T013		Endothelial lipase	Q9WVG5
CXXC-type zinc finger protein 1	Q9P0U4	Q9CWW7		Putative methyltransferase-like protein 7A	Q9H8H3		Enhancer of mRNA-decapping protein 3	Q8K2D3
Cyclic AMP-responsive element-binding protein 1	P16220	Q01147		Putative neutrophil cytosol factor 1C	A8MVU1		Enoyl-[acyl-carrier-protein] reductase, mitochondrial	Q9DCS3
Cyclic GMP-AMP synthase	Q8N884	Q8C6L5		Putative postmeiotic segregation increased 2-like protein 11	Q13670		Enoyl-CoA delta isomerase 2	Q9WUR2
Cyclin-dependent kinase 11B	P21127	P24788		Putative small nuclear ribonucleoprotein G-like protein 15	A8MWD9		Ensconsin	O88735
Cyclin-dependent kinase 5	Q00535	P49615		Putative WAS protein family homolog 3	C4AMC7		Envoplakin	Q9D952
Cyclin-G-associated kinase	O14976	Q99KY4		Pyrin	O15553		Eosinophil cationic protein 1	P97426
Cyclin-Y	Q8ND76	Q8BGU5		Queuosine salvage protein	Q5T6V5		Eosinophil cationic protein 2	P97425
CYFIP-related Rac1 interactor B	Q9NUQ9	Q921M7		Quinone oxidoreductase PIG3	Q53FA7		Epidermal growth factor receptor kinase substrate 8	Q08509
Cystatin-B	P04080	Q62426		Rab9 effector protein with kelch motifs	Q7Z6M1		Epidermal retinol dehydrogenase 2	Q7TQA3
Cystatin-C	P01034	P21460		Ral GTPase-activating protein subunit alpha-2	Q2PPJ7		Epiplakin	Q8R0W0
Cystatin-F	O76096	O89098		RalBP1-associated Eps domain-containing protein 2	Q8NFH8		Epithelial-stromal interaction protein 1	Q8VDI1
Cysteine and glycine-rich protein 1	P21291	P97315		Rap guanine nucleotide exchange factor 6	Q8TEU7		Equilibrative nucleoside transporter 1	Q9JIM1
Cysteine and histidine-rich domain-containing protein 1	Q9UHD1	Q9D1P4		Ras GTPase-activating protein 1	P20936		Equilibrative nucleoside transporter 3	Q99P65
Cysteine-rich secretory protein LCCL domain-containing 2	Q9H0B8	Q8BZQ2		Ras-related C3 botulinum toxin substrate 3	P60763		ER membrane protein complex subunit 3	Q99KI3
Cysteine--tRNA ligase, cytoplasmic	P49589	Q9ER72		Ras-related protein Rab-12	Q6IQ22		ER membrane protein complex subunit 4	Q9CZX9
Cytochrome b-245 chaperone 1	Q9BQA9	Q3TYS2		Ras-related protein Rab-33A	Q14088		ER membrane protein complex subunit 6	Q9CQW0
Cytochrome b-245 heavy chain	P04839	Q61093		Ras-related protein Rab-4A	P20338		ER membrane protein complex subunit 7	Q9EP72
Cytochrome b-245 light chain	P13498	Q61462		Receptor expression-enhancing protein 4	Q9H6H4		Ergosterol biosynthetic protein 28 homolog	Q9ERY9
Cytochrome b5	P00167	P56395		Receptor of activated protein C kinase 1	P63244		ERI1 exoribonuclease 3	Q8C460
Cytochrome b5 reductase 4	Q7L1T6	Q3TDX8		Regulator of nonsense transcripts 3B	Q9BZI7		ERO1-like protein beta	Q8R2E9
Cytochrome b5 type B	O43169	Q9CQX2		Resistin	Q9HD89		Ester hydrolase C11orf54 homolog	Q91V76
Cytochrome b-c1 complex subunit 1, mitochondrial	P31930	Q9CZ13		REST corepressor 3	Q9P2K3		Ethanolaminephosphotransferase 1	Q80TA1
Cytochrome b-c1 complex subunit 2, mitochondrial	P22695	Q9DB77		Reticulophagy regulator 3	Q86VR2		Etoposide-induced protein 2.4	Q61070
Cytochrome b-c1 complex subunit 6, mitochondrial	P07919	P99028		Retinoic acid receptor responder protein 2	Q99969		ETS-related transcription factor Elf-1	Q60775
Cytochrome b-c1 complex subunit 7	P14927	Q9D855		Retinoid-binding protein 7	Q96R05		ETS-related transcription factor Elf-2	Q9JHC9
Cytochrome b-c1 complex subunit 8	O14949	Q9CQ69		Retinol-binding protein 4	P02753		Eukaryotic elongation factor 2 kinase	O08796
Cytochrome b-c1 complex subunit 9	Q9UDW1	Q8R1I1		Rho GTPase-activating protein 12	Q8IWW6		Eukaryotic translation initiation factor 1	P48024
Cytochrome b-c1 complex subunit Rieske, mitochondrial	P47985	Q9CR68		Rho GTPase-activating protein 4	P98171		Eukaryotic translation initiation factor 2 subunit 3, X-linked	Q9Z0N1
Cytochrome c oxidase subunit 2	P00403	P00405		Rho GTPase-activating protein 9	Q9BRR9		Eukaryotic translation initiation factor 2-alpha kinase 3	Q9Z2B5
Cytochrome c oxidase subunit 4 isoform 1, mitochondrial	P13073	P19783		Ribonuclease K6	Q93091		Eukaryotic translation initiation factor 2D	Q61211
Cytochrome c oxidase subunit 5A, mitochondrial	P20674	P12787		Ribonuclease T2	O00584		Eukaryotic translation initiation factor 3 subunit C	Q8R1B4
Cytochrome c oxidase subunit 5B, mitochondrial	P10606	P19536		RILP-like protein 1	Q5EBL4		Eukaryotic translation initiation factor 3 subunit J-A	Q3UGC7
Cytochrome c oxidase subunit 6B1	P14854	P56391		RNA-binding protein 12B	Q8IXT5		Eukaryotic translation initiation factor 4 gamma 3	Q80XI3
Cytochrome c oxidase subunit 6C	P09669	Q9CPQ1		RNA-binding protein 4B	Q9BQ04		Eukaryotic translation initiation factor 4E transporter	Q9EST3
Cytochrome c oxidase subunit 7A2, mitochondrial	P14406	P48771		RNA-binding protein RO60	P10155		Eukaryotic translation initiation factor 4E type 2	Q8BMB3
Cytochrome c oxidase subunit 7C, mitochondrial	P15954	P17665		RWD domain-containing protein 1	Q9H446		Eukaryotic translation initiation factor 4E-binding protein 1	Q60876
Cytochrome c oxidase subunit NDUFA4	O00483	Q62425		Secernin-1	Q12765		Eukaryotic translation initiation factor 4E-binding protein 2	P70445
Cytochrome c1, heme protein, mitochondrial	P08574	Q9D0M3		Secreted phosphoprotein 24	Q13103		Exocyst complex component 3-like protein 4	Q6DIA2
Cytochrome P450 20A1	Q6UW02	Q8BKE6		Selenoprotein P	P49908		Exocyst complex component 6B	A6H5Z3
Cytochrome P450 4F3	Q08477	Q99N16		Sentrin-specific protease 8	Q96LD8		Exosome complex component CSL4	Q9DAA6
Cytohesin-1	Q15438	Q9QX11		Serine hydrolase RBBP9	O75884		Exosome complex component RRP40	Q7TQK4
Cytohesin-4	Q9UIA0	Q80YW0		Serine protease 1	P07477		Exosome complex component RRP46	Q9CRA8
Cytokine receptor-like factor 3	Q8IUI8	Q9Z2L7		Serine protease HTRA3	P83110		Exosome complex exonuclease RRP42	Q9D0M0
Cytokine-like nuclear factor N-PAC	Q49A26	Q922P9		Serine/arginine-rich splicing factor 11	Q05519		Exosome component 10	P56960
Cytoplasmic aconitate hydratase	P21399	P28271		Serine/threonine-protein kinase 38-like	Q9Y2H1		Exportin-4	Q9ESJ0
Cytoplasmic dynein 1 heavy chain 1	Q14204	Q9JHU4		Serine/threonine-protein kinase N2	Q16513		Exportin-5	Q924C1
Cytoplasmic dynein 1 intermediate chain 2	Q13409	O88487		Serine-protein kinase ATM	Q13315		Exportin-6	Q924Z6
Cytoplasmic dynein 1 light intermediate chain 1	Q9Y6G9	Q8R1Q8		Serpin B10	P48595		FAD synthase	Q8R123
Cytoplasmic dynein 1 light intermediate chain 2	O43237	Q6PDL0		Serpin B12	Q96P63		FAD-linked sulfhydryl oxidase ALR	P56213
Cytoplasmic FMR1-interacting protein 1	Q7L576	Q7TMB8		Serpin B3	P29508		Fas apoptotic inhibitory molecule 1	Q9WUD8
Cytoplasmic FMR1-interacting protein 2	Q96F07	Q5SQX6		Serpin B9	P50453		Fatty acid-binding protein, adipocyte	P04117
Cytoplasmic protein NCK1	P16333	Q99M51		Serum amyloid A-1 protein	P0DJI8		Fatty acid-binding protein, brain	P51880
Cytoplasmic tyrosine-protein kinase BMX	P51813	P97504		Serum amyloid A-4 protein	P35542		Fatty acid-binding protein, heart	P11404
Cytoskeleton-associated protein 4	Q07065	Q8BMK4		Serum amyloid P-component	P02743		Fatty acid-binding protein, intestinal	P55050
Cytoskeleton-associated protein 5	Q14008	A2AGT5		Shiftless antiviral inhibitor of ribosomal frameshifting protein	Q9NUL5		Fatty acid-binding protein, liver	P12710
Cytosol aminopeptidase	P28838	Q9CPY7		Sialic acid-binding Ig-like lectin 14	Q08ET2		Fatty acyl-CoA reductase 1	Q922J9
Cytosolic 5'-nucleotidase 3A	Q9H0P0	Q9D020		Sialic acid-binding Ig-like lectin 7	Q9Y286		F-box only protein 28	Q8BIG4
Cytosolic non-specific dipeptidase	Q96KP4	Q9D1A2		Sialic acid-binding Ig-like lectin 9	Q9Y336		F-box only protein 30	Q8BJL1
Cytosolic phospholipase A2	P47712	P47713		Sialin	Q9NRA2		F-box only protein 38	Q8BMI0
Cytosolic purine 5'-nucleotidase	P49902	Q3V1L4		Signal peptide peptidase-like 2B	Q8TCT7		F-box only protein 42	Q6PDJ6
Cytotoxic granule associated RNA binding protein TIA1	P31483	P52912		Signal recognition particle subunit SRP72	O76094		F-box/LRR-repeat protein 8	Q8CIG9
D-3-phosphoglycerate dehydrogenase	O43175	Q61753		Signal-regulatory protein beta-1	O00241		Fc receptor-like A	Q920A9
Damage-control phosphatase ARMT1	Q9H993	A6H630		Signal-regulatory protein beta-1 isoform 3	Q5TFQ8		FERM domain-containing protein 4B	Q920B0
D-aminoacyl-tRNA deacylase 1	Q8TEA8	Q9DD18		Signal-regulatory protein beta-2	Q5JXA9		FERM domain-containing protein 8	Q3UFK8
DAZ-associated protein 1	Q96EP5	Q9JII5		Single Ig IL-1-related receptor	Q6IA17		Ferric-chelate reductase 1	Q8K385
DCC-interacting protein 13-alpha	Q9UKG1	Q8K3H0		SKI2 subunit of superkiller complex protein	Q15477		Ferritin light chain 1	P29391
DCN1-like protein 1	Q96GG9	Q9QZ73		SKI3 subunit of superkiller complex protein	Q6PGP7		Ferrochelatase, mitochondrial	P22315
dCTP pyrophosphatase 1	Q9H773	Q9QY93		SKI8 subunit of superkiller complex protein	Q9GZS3		Ferroptosis suppressor protein 1	Q8BUE4
DDB1- and CUL4-associated factor 11	Q8TEB1	Q91VU6		Skin-specific protein 32	Q5T750		FGFR1 oncogene partner 2 homolog	Q9CRA9
DDB1- and CUL4-associated factor 7	P61962	P61963		Small glutamine-rich tetratricopeptide repeat-containing protein beta	Q96EQ0		FHF complex subunit HOOK-interacting protein 1B	Q3U2I3
DDRGK domain-containing protein 1	Q96HY6	Q80WW9		Small integral membrane protein 24	O75264		Ficolin-2	O70497
Deaminated glutathione amidase	Q86X76	Q8VDK1		Small nuclear ribonucleoprotein-associated proteins B and B'	P14678		Filaggrin (Fragment)	P11088
Death-associated protein 1	P51397	Q91XC8		Solute carrier family 12 member 4	Q9UP95		Flavin-containing monooxygenase 5	P97872
Death-associated protein kinase 2	Q9UIK4	Q8VDF3		Solute carrier family 2, facilitated glucose transporter member 5	P22732		Flt3-interacting zinc finger protein 1	Q9WTJ4
Dedicator of cytokinesis protein 10	Q96BY6	Q8BZN6		Solute carrier family 25 member 44	Q96H78		FMR1-interacting protein NUFIP2	Q5F2E7
Dedicator of cytokinesis protein 11	Q5JSL3	A2AF47		SOSS complex subunit B2	Q96AH0		Focal adhesion kinase 1	P34152
Dedicator of cytokinesis protein 2	Q92608	Q8C3J5		Spartin	Q8N0X7		Folliculin	Q8QZS3
Dedicator of cytokinesis protein 5	Q9H7D0	B2RY04		Spermatogenesis-associated protein 13	Q96N96		Forkhead box protein O3	Q9WVH4
Dedicator of cytokinesis protein 8	Q8NF50	Q8C147		Sphingosine 1-phosphate receptor 4	O95977		Forkhead box protein P1	P58462
Dehydrogenase/reductase SDR family member 1	Q96LJ7	Q99L04		Spliceosome RNA helicase DDX39B	Q13838		Formin-binding protein 4	Q6ZQ03
Dehydrogenase/reductase SDR family member 4	Q9BTZ2	Q99LB2		Splicing factor 3B subunit 2	Q13435		Formin-like protein 2	A2APV2
Dehydrogenase/reductase SDR family member 7	Q9Y394	Q9CXR1		SPRY domain-containing protein 3	Q8NCJ5		Formyl peptide receptor 2	O88536
Dehydrogenase/reductase SDR family member 7B	Q6IAN0	Q99J47		SPRY domain-containing protein 4	Q8WW59		Fragile X messenger ribonucleoprotein 1	P35922
Delta(14)-sterol reductase LBR	Q14739	Q3U9G9		Starch-binding domain-containing protein 1	O95210		Frataxin, mitochondrial	O35943
Delta(3,5)-Delta(2,4)-dienoyl-CoA isomerase, mitochondrial	Q13011	O35459		STE20/SPS1-related proline-alanine-rich protein kinase	Q9UEW8		Friend leukemia integration 1 transcription factor	P26323
Delta-1-pyrroline-5-carboxylate dehydrogenase, mitochondrial	P30038	Q8CHT0		Sterile alpha motif domain-containing protein 9	Q5K651		Fructose-2,6-bisphosphatase TIGAR	Q8BZA9
Delta-aminolevulinic acid dehydratase	P13716	P10518		Sulfotransferase 1A1	P50225		Fructose-bisphosphate aldolase B	Q91Y97
DENN domain-containing protein 2D	Q9H6A0	Q91VV4		Sulfotransferase 1B1	O43704		Fucose mutarotase	Q8R2K1
DENN domain-containing protein 3	A2RUS2	A2RT67		Suprabasin	Q6UWP8		Fumarylacetoacetate hydrolase domain-containing protein 2A	Q3TC72
DENN domain-containing protein 4B	O75064	Q3U1Y4		Sushi domain-containing protein 1	Q6UWL2		FXYD domain-containing ion transport regulator 5	P97808
Deoxycytidine kinase	P27707	P43346		Sushi domain-containing protein 3	Q96L08		FYVE and coiled-coil domain-containing protein 1	Q8VDC1
Deoxynucleoside triphosphate triphosphohydrolase SAMHD1	Q9Y3Z3	Q60710		Synaptotagmin-like protein 3	Q4VX76		FYVE, RhoGEF and PH domain-containing protein 2	Q8BY35
Deoxyribonuclease-2-alpha	O00115	P56542		Target of rapamycin complex 2 subunit MAPKAP1	Q9BPZ7		G patch domain-containing protein 11	Q3UFS4
Deoxyribose-phosphate aldolase	Q9Y315	Q91YP3		TATA element modulatory factor	P82094		G patch domain-containing protein 8	A2A6A1
Derlin-1	Q9BUN8	Q99J56		TATA-binding protein-associated factor 2N	Q92804		G protein pathway suppressor 2	Q921N8
Desmoplakin	P15924	E9Q557		Tax1-binding protein 1	Q86VP1		G1/S-specific cyclin-D3	P30282
Destrin	P60981	Q9R0P5		TBC1 domain family member 10A	Q9BXI6		GA-binding protein subunit beta-1	Q00420
Deubiquitinase OTUD6B	Q8N6M0	Q8K2H2		TBC1 domain family member 22B	Q9NU19		GA-binding protein subunit beta-2	P81069
Deubiquitinating protein VCPIP1	Q96JH7	Q8CDG3		T-cell surface glycoprotein CD5	P06127		Gamma-aminobutyric acid type B receptor subunit 1	Q9WV18
Developmentally-regulated GTP-binding protein 1	Q9Y295	P32233		T-cell surface glycoprotein CD8 alpha chain	P01732		Gamma-secretase subunit APH-1A	Q8BVF7
Developmentally-regulated GTP-binding protein 2	P55039	Q9QXB9		Tectonin beta-propeller repeat-containing protein 2	O15040		Gamma-tubulin complex component 4	Q9D4F8
Diablo IAP-binding mitochondrial protein	Q9NR28	Q9JIQ3		Telomeric repeat-binding factor 1	P54274		Gamma-tubulin complex component 6	G5E8P0
Diacylglycerol kinase zeta	Q13574	Q80UP3		Testis-expressed protein 2	Q8IWB9		GAS2-like protein 1	Q8JZP9
Diacylglycerol lipase-beta	Q8NCG7	Q91WC9		Tetranectin	P05452		Gasdermin-E	Q9Z2D3
Dihydrolipoyl dehydrogenase, mitochondrial	P09622	O08749		Tetraspanin-2	O60636		Gastrotropin	P51162
Dihydrolipoyllysine-residue acetyltransferase component of pyruvate dehydrogenase complex, mitochondrial	P10515	Q8BMF4		Tetraspanin-3	O60637		GATOR complex protein WDR24	Q8CFJ9
Dihydrolipoyllysine-residue succinyltransferase component of 2-oxoglutarate dehydrogenase complex, mitochondrial	P36957	Q9D2G2		Tetratricopeptide repeat protein 9C	Q8N5M4		GDP-D-glucose phosphorylase 1	Q3TLS3
Dihydropteridine reductase	P09417	Q8BVI4		Thiopurine S-methyltransferase	P51580		GDP-fucose protein O-fucosyltransferase 2	Q8VHI3
Dihydropyrimidinase-related protein 2	Q16555	O08553		Thioredoxin domain-containing protein 9	O14530		Gem-associated protein 2	Q9CQQ4
Di-N-acetylchitobiase	Q01459	Q8R242		Thiosulfate:glutathione sulfurtransferase	Q8NFU3		Gem-associated protein 6	Q9CX53
Dipeptidyl peptidase 1	P53634	P97821		Thymidine kinase 2, mitochondrial	O00142		General transcription factor 3C polypeptide 1	Q8K284
Dipeptidyl peptidase 2	Q9UHL4	Q9ET22		Thymidine phosphorylase	P19971		General transcription factor 3C polypeptide 4	Q8BMQ2
Dipeptidyl peptidase 3	Q9NY33	Q99KK7		Thyroid receptor-interacting protein 11	Q15643		General transcription factor IIE subunit 1	Q9D0D5
Dipeptidyl peptidase 8	Q6V1X1	Q80YA7		Thyroxine-binding globulin	P05543		General transcription factor IIE subunit 2	Q9D902
Dipeptidyl peptidase 9	Q86TI2	Q8BVG4		Titin	Q8WZ42		General transcription factor IIF subunit 1	Q3THK3
Diphosphoinositol polyphosphate phosphohydrolase 1	O95989	Q9JI46		Toll-like receptor 1	Q15399		General transcription factor IIF subunit 2	Q8R0A0
Diphosphoinositol polyphosphate phosphohydrolase 2	Q9NZJ9	Q8R2U6		Toll-like receptor 4	O00206		General transcription factor IIH subunit 4	O70422
Disco-interacting protein 2 homolog B	Q9P265	Q3UH60		Toll-like receptor 8	Q9NR97		Gephyrin	Q8BUV3
Disintegrin and metalloproteinase domain-containing protein 10	O14672	O35598		Torsin-2A	Q5JU69		Germinal-center associated nuclear protein	Q9WUU9
Disintegrin and metalloproteinase domain-containing protein 19	Q9H013	O35674		TPR and ankyrin repeat-containing protein 1	O15050		GH3 domain-containing protein	Q99J23
Disintegrin and metalloproteinase domain-containing protein 8	P78325	Q05910		Trafficking protein particle complex subunit 8	Q9Y2L5		Glia-derived nexin	Q07235
Disintegrin and metalloproteinase domain-containing protein 9	Q13443	Q61072		Transcobalamin-1	P20061		Glucocorticoid modulatory element-binding protein 1	Q9JL60
Disks large homolog 1	Q12959	Q811D0		Transcription elongation factor A protein-like 5	Q5H9L2		Glucocorticoid modulatory element-binding protein 2	P58929
Disks large-associated protein 4	Q9Y2H0	B1AZP2		Transcription factor EC	O14948		Glucocorticoid receptor	P06537
DNA damage-binding protein 1	Q16531	Q3U1J4		Transcription factor Sp4	Q02446		Glucosamine 6-phosphate N-acetyltransferase	Q9JK38
DNA ligase 3	P49916	P97386		Transcription initiation factor TFIID subunit 1	P21675		Glucose-6-phosphate 1-dehydrogenase X	Q00612
DNA mismatch repair protein Msh2	P43246	P43247		Transcriptional adapter 2-beta	Q86TJ2		Glucose-fructose oxidoreductase domain-containing protein 1	Q3UHD2
DNA polymerase beta	P06746	Q8K409		Transducin-like enhancer protein 1	Q04724		Glucoside xylosyltransferase 1	Q3UHH8
DNA repair protein RAD50	Q92878	P70388		Transforming acidic coiled-coil-containing protein 3	Q9Y6A5		Glutamate-rich WD repeat-containing protein 1	Q810D6
DNA repair protein XRCC1	P18887	Q60596		Trans-Golgi network integral membrane protein 2	O43493		Glutaminase kidney isoform, mitochondrial	D3Z7P3
DNA replication licensing factor MCM3	P25205	P25206		Translation initiation factor eIF-2B subunit gamma	Q9NR50		Glutamine amidotransferase-like class 1 domain-containing protein 3, mitochondrial	Q9D172
DNA topoisomerase 1	P11387	Q04750		Translation initiation factor IF-2, mitochondrial	P46199		Glutathione hydrolase 5 proenzyme	Q9Z2A9
DNA topoisomerase 2-beta	Q02880	Q64511		Transmembrane and coiled-coil domain protein 3	Q9ULS5		Glutathione S-transferase 3, mitochondrial	Q9CPU4
DNA-(apurinic or apyrimidinic site) endonuclease	P27695	P28352		Transmembrane anterior posterior transformation protein 1 homolog	Q6NXT6		Glutathione S-transferase A2	P10648
DNA-binding protein Ikaros	Q13422	Q03267		Transmembrane emp24 domain-containing protein 7	Q9Y3B3		Glutathione S-transferase A3	P30115
DNA-directed RNA polymerase II subunit RPB1	P24928	P08775		Transmembrane protein 151A	Q8N4L1		Glutathione S-transferase A4	P24472
DNA-directed RNA polymerase II subunit RPB2	P30876	Q8CFI7		Transmembrane protein 199	Q8N511		Glutathione S-transferase Mu 4	Q8R5I6
DNA-directed RNA polymerase II subunit RPB3	P19387	P97760		Transmembrane protein 70, mitochondrial	Q9BUB7		Glutathione S-transferase Mu 5	P48774
DNA-directed RNA polymerase II subunit RPB7	P62487	P62488		Transmembrane protein C16orf54	Q6UWD8		Glutathione S-transferase P 1	P19157
DNA-directed RNA polymerases I, II, and III subunit RPABC1	P19388	Q80UW8		Transmembrane protein with metallophosphoesterase domain	Q6ZT21		Glutathione S-transferase theta-1	Q64471
DNA-directed RNA polymerases I, II, and III subunit RPABC2	P61218	P61219		Transport and Golgi organization protein 2 homolog	Q6ICL3		Glutathione S-transferase theta-2	Q61133
DNA-directed RNA polymerases I, II, and III subunit RPABC3	P52434	Q923G2		Triggering receptor expressed on myeloid cells 1	Q9NP99		Glycine amidinotransferase, mitochondrial	Q9D964
DNA-directed RNA polymerases I, II, and III subunit RPABC4	P53803	Q63871		Trimethyllysine dioxygenase, mitochondrial	Q9NVH6		Glycogen [starch] synthase, liver	Q8VCB3
DnaJ homolog subfamily A member 1	P31689	P63037		tRNA methyltransferase 10 homolog C	Q7L0Y3		Glycogen phosphorylase, muscle form	Q9WUB3
DnaJ homolog subfamily A member 2	O60884	Q9QYJ0		Trypsin-3	P35030		Glycophorin-C	Q78HU7
DnaJ homolog subfamily B member 1	P25685	Q9QYJ3		Tubulin beta chain	P07437		Glycosaminoglycan xylosylkinase	Q8VCS3
DnaJ homolog subfamily B member 11	Q9UBS4	Q99KV1		Tumor necrosis factor ligand superfamily member 10	P50591		Glycosylated lysosomal membrane protein	Q9JHJ3
DnaJ homolog subfamily B member 6	O75190	O54946		Tumor necrosis factor ligand superfamily member 13	O75888		Glycylpeptide N-tetradecanoyltransferase 2	O70311
DnaJ homolog subfamily C member 3	Q13217	Q91YW3		Tumor necrosis factor receptor superfamily member 10C	O14798		Glypican-1	Q9QZF2
DnaJ homolog subfamily C member 5	Q9H3Z4	P60904		Tumor necrosis factor receptor superfamily member 14	Q92956		GMP reductase 1	Q9DCZ1
DnaJ homolog subfamily C member 7	Q99615	Q9QYI3		Tumor necrosis factor receptor superfamily member 1B	P20333		Golgi integral membrane protein 4	Q8BXA1
DnaJ homolog subfamily C member 8	O75937	Q6NZB0		Tumor necrosis factor-inducible gene 6 protein	P98066		Golgi membrane protein 1	Q91XA2
DnaJ homolog subfamily C member 9	Q8WXX5	Q91WN1		Two pore channel protein 2	Q8NHX9		Golgi phosphoprotein 3	Q9CRA5
Docking protein 2	O60496	O70469		Type-1 angiotensin II receptor-associated protein	Q6RW13		Golgi phosphoprotein 3-like	Q8R088
Docking protein 3	Q7L591	Q9QZK7		TYRO protein tyrosine kinase-binding protein	O43914		Golgi SNAP receptor complex member 1	O88630
Dolichol-phosphate mannosyltransferase subunit 1	O60762	O70152		Ubiquitin carboxyl-terminal hydrolase 6	P35125		Golgi SNAP receptor complex member 2	O35166
Dolichyl-diphosphooligosaccharide--protein glycosyltransferase 48 kDa subunit	P39656	O54734		Ubiquitin thioesterase OTU1	Q5VVQ6		Golgi to ER traffic protein 4 homolog	Q9D1H7
Dolichyl-diphosphooligosaccharide--protein glycosyltransferase subunit 1	P04843	Q91YQ5		Ubiquitin-40S ribosomal protein S27a	P62979		Golgi-associated PDZ and coiled-coil motif-containing protein	Q8BH60
Dolichyl-diphosphooligosaccharide--protein glycosyltransferase subunit 2	P04844	Q9DBG6		Ubiquitin-60S ribosomal protein L40	P62987		GPI ethanolamine phosphate transferase 1	Q9R1S3
Dolichyl-diphosphooligosaccharide--protein glycosyltransferase subunit DAD1	P61803	P61804		Ubiquitin-like modifier-activating enzyme 7	P41226		GPI inositol-deacylase	Q3UUQ7
Dolichyl-diphosphooligosaccharide--protein glycosyltransferase subunit STT3A	P46977	P46978		UDP-GlcNAc:betaGal beta-1,3-N-acetylglucosaminyltransferase 8	Q7Z7M8		GPI mannosyltransferase 3	Q9JJQ0
Dolichyl-diphosphooligosaccharide--protein glycosyltransferase subunit STT3B	Q8TCJ2	Q3TDQ1		Uncharacterized protein C1orf50	Q9BV19		GPN-loop GTPase 1	Q8VCE2
Dolichyl-phosphate beta-glucosyltransferase	Q9Y673	Q9DB25		Uncharacterized protein CXorf38	Q8TB03		GRB10-interacting GYF protein 1	Q99MR1
Double-strand-break repair protein rad21 homolog	O60216	Q61550		Uncharacterized protein FLJ45252	Q6ZSR9		GRB2-related adaptor protein 2	O89100
Double-stranded RNA-binding protein Staufen homolog 1	O95793	Q9Z108		Uncharacterized protein KIAA0930	Q6ICG6		GRIP and coiled-coil domain-containing protein 2	Q8CHG3
Dr1-associated corepressor	Q14919	Q9D6N5		UPF0415 protein C7orf25	Q9BPX7		GSK3B-interacting protein	Q8BGR8
Drebrin-like protein	Q9UJU6	Q62418		UPF0687 protein C20orf27	Q9GZN8		GTPase HRas	Q61411
Dual adapter for phosphotyrosine and 3-phosphotyrosine and 3-phosphoinositide	Q9UN19	Q9QXT1		UPF0696 protein C11orf68	Q9H3H3		GTPase IMAP family member 1	P70224
Dual specificity mitogen-activated protein kinase kinase 1	Q02750	P31938		Utrophin	P46939		GTPase IMAP family member 5	Q8BWF2
Dual specificity mitogen-activated protein kinase kinase 2	P36507	Q63932		Vacuolar fusion protein CCZ1 homolog B	P86790		GTPase IMAP family member 8	Q75N62
Dual specificity mitogen-activated protein kinase kinase 3	P46734	O09110		Vascular endothelial zinc finger 1	Q14119		GTPase IMAP family member 9	G3X987
Dual specificity mitogen-activated protein kinase kinase 4	P45985	P47809		Vesicle-associated membrane protein-associated protein B/C	O95292		GTP-binding protein 4	Q99ME9
Dual specificity protein phosphatase 23	Q9BVJ7	Q6NT99		Vitamin K-dependent protein C	P04070		Guanine deaminase	Q9R111
Dynactin subunit 1	Q14203	O08788		V-set and transmembrane domain-containing protein 1	Q6UX27		Guanine nucleotide-binding protein G(I)/G(S)/G(O) subunit gamma-11	P61953
Dynactin subunit 2	Q13561	Q99KJ8		V-type proton ATPase 116 kDa subunit a 3	Q13488		Guanine nucleotide-binding protein G(I)/G(S)/G(O) subunit gamma-12	Q9DAS9
Dynactin subunit 3	O75935	Q9Z0Y1		WASH complex subunit 2C	Q9Y4E1		Guanine nucleotide-binding protein G(I)/G(S)/G(O) subunit gamma-T2	Q61017
Dynactin subunit 4	Q9UJW0	Q8CBY8		Xylulose kinase	O75191		Guanine nucleotide-binding protein G(z) subunit alpha	O70443
Dynamin-1-like protein	O00429	Q8K1M6		Zinc finger and BTB domain-containing protein 34	Q8NCN2		Guanine nucleotide-binding protein subunit alpha-11	P21278
Dynamin-2	P50570	P39054		Zinc finger FYVE domain-containing protein 16	Q7Z3T8		Guanine nucleotide-binding protein-like 3	Q8CI11
Dynamin-like 120 kDa protein, mitochondrial	O60313	P58281		Zinc finger protein 24	P17028		Guanylate cyclase D	A0A0U1RPR8
E3 SUMO-protein ligase RanBP2	P49792	Q9ERU9		Zinc finger protein 384	Q8TF68		Guanylate cyclase soluble subunit alpha-1	Q9ERL9
E3 ubiquitin/ISG15 ligase TRIM25	Q14258	Q61510		Zinc finger protein 485	Q8NCK3		Guanylate cyclase soluble subunit beta-1	O54865
E3 ubiquitin-protein ligase ARIH1	Q9Y4X5	Q9Z1K5		Zinc finger protein 524	Q96C55		Guanylate-binding protein 3	Q61107
E3 ubiquitin-protein ligase BRE1A	Q5VTR2	Q5DTM8		Zinc finger protein 787	Q6DD87		Guanylate-binding protein 4	A4UUI3
E3 ubiquitin-protein ligase BRE1B	O75150	Q3U319		Zinc finger Y-chromosomal protein	P08048		Guanylate-binding protein 7	Q91Z40
E3 ubiquitin-protein ligase CBL	P22681	P22682		Zinc-alpha-2-glycoprotein	P25311		H-2 class I histocompatibility antigen, D-37 alpha chain	P06339
E3 ubiquitin-protein ligase CHIP	Q9UNE7	Q9WUD1		Zymogen granule protein 16 homolog B	Q96DA0		H-2 class I histocompatibility antigen, D-B alpha chain	P01899
E3 ubiquitin-protein ligase DTX3L	Q8TDB6	Q3UIR3		Coagulation factor IX	P00740		H-2 class I histocompatibility antigen, K-B alpha chain	P01901
E3 ubiquitin-protein ligase HECTD3	Q5T447	Q3U487		Haptoglobin-related protein	P00739		H-2 class I histocompatibility antigen, Q10 alpha chain	P01898
E3 ubiquitin-protein ligase HUWE1	Q7Z6Z7	Q7TMY8		Complement C1r subcomponent	P00736		H-2 class I histocompatibility antigen, Q7 alpha chain	P14429
E3 ubiquitin-protein ligase MYCBP2	O75592	Q7TPH6		Aldehyde dehydrogenase 1A1	P00352		H-2 class I histocompatibility antigen, Q8 alpha chain	P14430
E3 ubiquitin-protein ligase NEDD4	P46934	P46935		E3 SUMO-protein ligase ZBED1	O96006		H-2 class II histocompatibility antigen gamma chain	P04441
E3 ubiquitin-protein ligase RBX1	P62877	P62878		Putative lipid scramblase CLPTM1	O96005		H-2 class II histocompatibility antigen, A beta chain	P14483
E3 ubiquitin-protein ligase RNF213	Q63HN8	E9Q555		Secretoglobin family 1D member 2	O95969		H-2 class II histocompatibility antigen, A-B alpha chain	P14434
E3 ubiquitin-protein ligase RNF31	Q96EP0	Q924T7		Guanine nucleotide-binding protein subunit alpha-14	O95837		H-2 class II histocompatibility antigen, E-S beta chain (Fragment)	P04231
E3 ubiquitin-protein ligase TRIM21	P19474	Q62191		Antiviral innate immune response receptor RIG-I	O95786		HAUS augmin-like complex subunit 3	Q8QZX2
E3 ubiquitin-protein ligase TRIM56	Q9BRZ2	Q80VI1		Protein phosphatase 1 regulatory subunit 3D	O95685		HAUS augmin-like complex subunit 5	Q9D786
E3 ubiquitin-protein ligase UBR4	Q5T4S7	A2AN08		Centrosomal protein 43	O95684		HAUS augmin-like complex subunit 7	Q8BKT8
E3 ubiquitin-protein transferase MAEA	Q7L5Y9	Q4VC33		Probable bifunctional dTTP/UTP pyrophosphatase/methyltransferase protein	O95671		HAUS augmin-like complex subunit 8	Q99L00
E3 UFM1-protein ligase 1	O94874	Q8CCJ3		Fatty acid CoA ligase Acsl3	O95573		HEAT repeat-containing protein 5B	Q8C547
Early endosome antigen 1	Q15075	Q8BL66		Tyrosyl-DNA phosphodiesterase 2	O95551		HEAT repeat-containing protein 6	Q6P1G0
EARP and GARP complex-interacting protein 1	Q53HC9	Q8K0G5		Pantetheine hydrolase VNN2	O95498		Heat shock 70 kDa protein 12A	Q8K0U4
Echinoderm microtubule-associated protein-like 2	O95834	Q7TNG5		Protein transport protein Sec24B	O95487		Heat shock 70 kDa protein 1B	P17879
Echinoderm microtubule-associated protein-like 3	Q32P44	Q8VC03		Apolipoprotein M	O95445		Heat shock-related 70 kDa protein 2	P17156
Echinoderm microtubule-associated protein-like 4	Q9HC35	Q3UMY5		BAG family molecular chaperone regulator 4	O95429		Hematopoietic progenitor cell antigen CD34	Q64314
Ectonucleoside triphosphate diphosphohydrolase 1	P49961	P55772		Vesicle-associated membrane protein-associated protein B/C	O95292		Heme oxygenase 1	P14901
EF-hand calcium-binding domain-containing protein 4B	Q9BSW2	Q3UP38		Starch-binding domain-containing protein 1	O95210		Hemoglobin subunit beta-1	P02088
EF-hand domain-containing protein D2	Q96C19	Q9D8Y0		RCC1 and BTB domain-containing protein 2	O95199		Heparanase	Q6YGZ1
EH domain-binding protein 1-like protein 1	Q8N3D4	Q99MS7		Lysine-specific demethylase 4B	O94953		High affinity cAMP-specific and IBMX-insensitive 3',5'-cyclic phosphodiesterase 8A	O88502
EH domain-containing protein 1	Q9H4M9	Q9WVK4		Cyclin-dependent kinase 14	O94921		High mobility group nucleosome-binding domain-containing protein 5	Q9JL35
EH domain-containing protein 4	Q9H223	Q9EQP2		Nuclear factor of activated T-cells 5	O94916		High mobility group protein 20A	Q9DC33
eIF5-mimic protein 1	Q9Y6E2	Q2L4X1		Protein furry homolog-like	O94915		Histidine decarboxylase	P23738
eIF5-mimic protein 2	Q7L1Q6	Q9CQC6		Protein transport protein Sec24D	O94855		Histone acetyltransferase KAT5	Q8CHK4
ELAV-like protein 1	Q15717	P70372		N(G),N(G)-dimethylarginine dimethylaminohydrolase 1	O94760		Histone acetyltransferase KAT6A	Q8BZ21
Electrogenic aspartate/glutamate antiporter SLC25A12, mitochondrial	O75746	Q8BH59		Signal recognition particle subunit SRP72	O76094		Histone acetyltransferase KAT7	Q5SVQ0
Electron transfer flavoprotein subunit alpha, mitochondrial	P13804	Q99LC5		Dysferlin	O75923		Histone acetyltransferase KAT8	Q9D1P2
Electron transfer flavoprotein subunit beta	P38117	Q9DCW4		Tumor necrosis factor ligand superfamily member 13	O75888		Histone chaperone ASF1A	Q9CQE6
Electron transfer flavoprotein-ubiquinone oxidoreductase, mitochondrial	Q16134	Q921G7		Serine hydrolase RBBP9	O75884		Histone deacetylase complex subunit SAP130	Q8BIH0
Elongation factor 1-alpha 1	P68104	P10126		Carcinoembryonic antigen-related cell adhesion molecule 4	O75871		Histone deacetylase complex subunit SAP30	O88574
Elongation factor 1-beta	P24534	O70251		Eukaryotic translation initiation factor 3 subunit J	O75822		Histone demethylase UTY	P79457
Elongation factor 1-delta	P29692	P57776		Electrogenic aspartate/glutamate antiporter SLC25A12, mitochondrial	O75746		Histone H1.1	P43275
Elongation factor 1-gamma	P26641	Q9D8N0		Arf-GAP with dual PH domain-containing protein 1	O75689		Histone H2A type 1-K	Q8CGP7
Elongation factor 2	P13639	P58252		Ficolin-3	O75636		Histone H2A type 2-A	Q6GSS7
Elongation factor Tu, mitochondrial	P49411	Q8BFR5		Serpin B7	O75635		Histone H2AX	P27661
Elongation factor-like GTPase 1	Q7Z2Z2	Q8C0D5		Ceroid-lipofuscinosis neuronal protein 5	O75503		Histone H2B type 1-F/J/L	P10853
Elongation of very long chain fatty acids protein 1	Q9BW60	Q9JLJ5		Adapter SH3BGRL	O75368		Histone H2B type 1-M	P10854
Elongator complex protein 2	Q6IA86	Q91WG4		Small integral membrane protein 24	O75264		Histone H2B type 1-P	Q8CGP2
Elongin-B	Q15370	P62869		Xylulose kinase	O75191		Histone H2B type 2-B	Q64525
Elongin-C	Q15369	P83940		Phosphatase and actin regulator 2	O75167		Histone H2B type 2-E	Q64524
Embigin	Q6PCB8	P21995		DnaJ homolog subfamily C member 13	O75165		Histone H2B type 3-B	Q8CGP0
Ena/VASP-like protein	Q9UI08	P70429		Autophagy-related protein 13	O75143		Histone lysine acetyltransferase CREBBP	P45481
Endonuclease/exonuclease/phosphatase family domain-containing protein 1	Q7L9B9	Q3TGW2		Probable phospholipid-transporting ATPase IIA	O75110		Histone lysine demethylase PHF8	Q80TJ7
Endophilin-A2	Q99961	Q62419		Iron-sulfur clusters transporter ABCB7, mitochondrial	O75027		Histone-lysine N-methyltransferase 2D	Q6PDK2
Endophilin-B1	Q9Y371	Q9JK48		Low affinity immunoglobulin gamma Fc region receptor III-B	O75015		Histone-lysine N-methyltransferase EHMT1	Q5DW34
Endophilin-B2	Q9NR46	Q8R3V5		Target of Myb1 membrane trafficking protein	O60784		Histone-lysine N-methyltransferase EZH2	Q61188
Endoplasmic reticulum aminopeptidase 1	Q9NZ08	Q9EQH2		Tetraspanin-3	O60637		Histone-lysine N-methyltransferase KMT5C	Q6Q783
Endoplasmic reticulum chaperone BiP	P11021	P20029		Ribosome quality control complex subunit NEMF	O60524		Histone-lysine N-methyltransferase SETD1A	E9PYH6
Endoplasmic reticulum junction formation protein lunapark	Q9C0E8	Q7TQ95		Syntaxin-10	O60499		Histone-lysine N-methyltransferase SETD7	Q8VHL1
Endoplasmic reticulum metallopeptidase 1	Q7Z2K6	Q3UVK0		Putative nucleoside diphosphate kinase	O60361		HIV Tat-specific factor 1 homolog	Q8BGC0
Endoplasmic reticulum resident protein 29	P30040	P57759		Guanine nucleotide-binding protein G(I)/G(S)/G(O) subunit gamma-7	O60262		HMG box-containing protein 1	Q8R316
Endoplasmic reticulum resident protein 44	Q9BS26	Q9D1Q6		Pre-mRNA-splicing factor ATP-dependent RNA helicase DHX16	O60231		Holocytochrome c-type synthase	P53702
Endoplasmic reticulum transmembrane helix translocase	Q9HD20	Q9EPE9		TYRO protein tyrosine kinase-binding protein	O43914		Homer protein homolog 3	Q99JP6
Endoplasmin	P14625	P08113		Isocitrate dehydrogenase [NAD] subunit beta, mitochondrial	O43837		Host cell factor 2	Q9D968
Endoribonuclease LACTB2	Q53H82	Q99KR3		Glucose-6-phosphate exchanger SLC37A4	O43826		Hsp70-binding protein 1	Q99P31
Endothelial differentiation-related factor 1	O60869	Q9JMG1		Hyaluronidase-3	O43820		HSPB1-associated protein 1	Q8BK58
Engulfment and cell motility protein 1	Q92556	Q8BPU7		Microtubule nucleation factor SSNA1	O43805		Hyccin	Q6P9N1
Engulfment and cell motility protein 2	Q96JJ3	Q8BHL5		HIV Tat-specific factor 1	O43719		Hydroxycarboxylic acid receptor 2	Q9EP66
Enhancer of mRNA-decapping protein 4	Q6P2E9	Q3UJB9		Sulfotransferase 1B1	O43704		Hydroxymethylglutaryl-CoA synthase, cytoplasmic	Q8JZK9
Enhancer of rudimentary homolog	P84090	P84089		ATPase GET3	O43681		Hypermethylated in cancer 2 protein	Q9JLZ6
Enolase-phosphatase E1	Q9UHY7	Q8BGB7		Protein-glutamine gamma-glutamyltransferase 5	O43548		ICOS ligand	Q9JHJ8
Enoyl-CoA delta isomerase 1, mitochondrial	P42126	P42125		Trans-Golgi network integral membrane protein 2	O43493		Ig alpha chain C region	P01878
Enoyl-CoA hydratase, mitochondrial	P30084	Q8BH95		Maltase-glucoamylase	O43451		Ig gamma-1 chain C region secreted form	P01868
Eosinophil peroxidase	P11678	P49290		ERI1 exoribonuclease 3	O43414		Ig gamma-2A chain C region secreted form	P01864
Epidermal growth factor receptor substrate 15	P42566	P42567		Heterogeneous nuclear ribonucleoprotein R	O43390		Ig gamma-3 chain C region	P03987
Epidermal growth factor receptor substrate 15-like 1	Q9UBC2	Q60902		ATP-dependent RNA helicase DHX15	O43143		Ig heavy chain V region 3-6	P18531
Epididymis-specific alpha-mannosidase	Q9Y2E5	O54782		Pyrin	O15553		Ig heavy chain V region 6.96	P18528
Epoxide hydrolase 1	P07099	Q9D379		E3 ubiquitin-protein ligase RNF113A	O15541		Ig heavy chain V region AC38 205.12	P06330
Epsin-1	Q9Y6I3	Q80VP1		ATP-dependent RNA helicase DDX3Y	O15523		Ig kappa chain V-II region 26-10	P01631
ER membrane protein complex subunit 2	Q15006	Q9CRD2		Rho guanine nucleotide exchange factor 11	O15085		Ig kappa chain V-III region PC 2880/PC 1229	P01654
Erbin	Q96RT1	Q80TH2		TPR and ankyrin repeat-containing protein 1	O15050		Ig kappa chain V-III region PC 3741/TEPC 111	P01660
Erlin-1	O75477	Q91X78		Tectonin beta-propeller repeat-containing protein 2	O15040		Ig kappa chain V-IV region S107B	P01680
Erlin-2	O94905	Q8BFZ9		Long-chain fatty acid transport protein 2	O14975		Ig kappa chain V-V region HP 91A3	P01648
ERO1-like protein alpha	Q96HE7	Q8R180		Protein lin-7 homolog A	O14910		Ig kappa chain V-V region MOPC 149	P01636
Estradiol 17-beta-dehydrogenase 11	Q8NBQ5	Q9EQ06		5-oxoprolinase	O14841		Ig kappa chain V-V region MOPC 173	P01643
Ethanolamine-phosphate cytidylyltransferase	Q99447	Q922E4		Tumor necrosis factor receptor superfamily member 10C	O14798		Ig kappa chain V-V region T1	P01637
Ethylmalonyl-CoA decarboxylase	Q9NTX5	Q9D9V3		Apolipoprotein L1	O14791		Ig kappa chain V-VI region NQ2-6.1	P04945
Eukaryotic initiation factor 4A-I	P60842	P60843		Fucose-1-phosphate guanylyltransferase	O14772		Ig lambda-1 chain C region	P01843
Eukaryotic initiation factor 4A-II	Q14240	P10630		Prostaglandin E synthase	O14684		Ig lambda-2 chain C region	P01844
Eukaryotic initiation factor 4A-III	P38919	Q91VC3		Eukaryotic translation initiation factor 1A, Y-chromosomal	O14602		Ig lambda-2 chain V region	P01728
Eukaryotic peptide chain release factor GTP-binding subunit ERF3A	P15170	Q8R050		Transmembrane reductase CYB561D2	O14569		IgE-binding protein	P03975
Eukaryotic peptide chain release factor subunit 1	P62495	Q8BWY3		Fructose-1,6-bisphosphatase isozyme 2	O00757		Immediate early response 3-interacting protein 1	Q9CR20
Eukaryotic translation elongation factor 1 epsilon-1	O43324	Q9D1M4		Transcription factor E2F3	O00716		Immunity-related GTPase family M protein 1	Q60766
Eukaryotic translation initiation factor 1A, X-chromosomal	P47813	Q8BMJ3		E3 ubiquitin-protein ligase TRIM38	O00635		Immunity-related GTPase family M protein 2	A0A140LIF8
Eukaryotic translation initiation factor 2 subunit 1	P05198	Q6ZWX6		Ribonuclease T2	O00584		Immunity-related GTPase family M protein 3	Q9DCE9
Eukaryotic translation initiation factor 2 subunit 2	P20042	Q99L45		High mobility group nucleosome-binding domain-containing protein 4	O00479		Immunoglobulin heavy constant gamma 2B	P01867
Eukaryotic translation initiation factor 2A	Q9BY44	Q8BJW6		Leukocyte-specific transcript 1 protein	O00453		Immunoglobulin kappa chain variable 12-41 (Fragment)	P01635
Eukaryotic translation initiation factor 3 subunit A	Q14152	P23116		Transcription initiation factor TFIID subunit 4	O00268		Immunoglobulin kappa chain variable 6-17	P01633
Eukaryotic translation initiation factor 3 subunit B	P55884	Q8JZQ9		Signal-regulatory protein beta-1	O00241		Immunoglobulin kappa chain variable 9-120	P01639
Eukaryotic translation initiation factor 3 subunit D	O15371	O70194		ASNSD1 upstream open reading frame protein	L0R819		Importin subunit alpha-1	P52293
Eukaryotic translation initiation factor 3 subunit E	P60228	P60229					Importin subunit alpha-7	O35345
Eukaryotic translation initiation factor 3 subunit F	O00303	Q9DCH4					Importin-13	Q8K0C1
Eukaryotic translation initiation factor 3 subunit G	O75821	Q9Z1D1					Importin-4	Q8VI75
Eukaryotic translation initiation factor 3 subunit H	O15372	Q91WK2					Inactive hydroxysteroid dehydrogenase-like protein 1	Q8BTX9
Eukaryotic translation initiation factor 3 subunit I	Q13347	Q9QZD9					Inactive tyrosine-protein kinase PEAK1	Q69Z38
Eukaryotic translation initiation factor 3 subunit K	Q9UBQ5	Q9DBZ5					Induced myeloid leukemia cell differentiation protein Mcl-1 homolog	P97287
Eukaryotic translation initiation factor 3 subunit L	Q9Y262	Q8QZY1					Inhibitor of carbonic anhydrase	Q9DBD0
Eukaryotic translation initiation factor 3 subunit M	Q7L2H7	Q99JX4					Inhibitor of growth protein 1	Q9QXV3
Eukaryotic translation initiation factor 4 gamma 1	Q04637	Q6NZJ6					Inhibitor of nuclear factor kappa-B kinase subunit epsilon	Q9R0T8
Eukaryotic translation initiation factor 4 gamma 2	P78344	Q62448					INO80 complex subunit C	Q8BHA0
Eukaryotic translation initiation factor 4B	P23588	Q8BGD9					Inositol 1,4,5-triphosphate receptor associated 1	Q9WUX5
Eukaryotic translation initiation factor 4E	P06730	P63073					Inositol 1,4,5-trisphosphate receptor type 1	P11881
Eukaryotic translation initiation factor 4H	Q15056	Q9WUK2					Inositol 1,4,5-trisphosphate receptor type 3	P70227
Eukaryotic translation initiation factor 5	P55010	P59325					Inositol polyphosphate 5-phosphatase K	Q8C5L6
Eukaryotic translation initiation factor 5A-1	P63241	P63242					Inositol-3-phosphate synthase 1	Q9JHU9
Eukaryotic translation initiation factor 5B	O60841	Q05D44					Inositol-trisphosphate 3-kinase A	Q8R071
Eukaryotic translation initiation factor 6	P56537	O55135					Insulin receptor	P15208
Exocyst complex component 1	Q9NV70	Q8R3S6					Insulin receptor-related protein	Q9WTL4
Exocyst complex component 2	Q96KP1	Q9D4H1					Insulin-like growth factor-binding protein 4	P47879
Exocyst complex component 3	O60645	Q6KAR6					Integrator complex subunit 10	Q8K2A7
Exocyst complex component 4	Q96A65	O35382					Integrator complex subunit 12	Q9D168
Exocyst complex component 5	O00471	Q3TPX4					Integrator complex subunit 2	Q80UK8
Exocyst complex component 6	Q8TAG9	Q8R313					Integrator complex subunit 4	Q8CIM8
Exocyst complex component 7	Q9UPT5	O35250					Integrator complex subunit 7	Q7TQK1
Exocyst complex component 8	Q8IYI6	Q6PGF7					Integrator complex subunit 8	Q80V86
Exosome complex component MTR3	Q5RKV6	Q8BTW3					Integrator complex subunit 9	Q8K114
Exosome complex component RRP4	Q13868	Q8VBV3					Integrin alpha-2	Q62469
Exosome complex component RRP43	Q96B26	Q9D753					Integrin alpha-4	Q00651
Exosome complex exonuclease RRP44	Q9Y2L1	Q9CSH3					Integrin alpha-IIb	Q9QUM0
Exosome RNA helicase MTR4	P42285	Q9CZU3					Integrin alpha-V	P43406
Exportin-1	O14980	Q6P5F9					Integrin beta-1-binding protein 1	O35671
Exportin-2	P55060	Q9ERK4					Integrin beta-2-like protein	Q3UV74
Exportin-7	Q9UIA9	Q9EPK7					Integrin beta-3	O54890
Exportin-T	O43592	Q9CRT8					Integrin beta-7	P26011
Extended synaptotagmin-1	Q9BSJ8	Q3U7R1					Inter alpha-trypsin inhibitor, heavy chain 4	A6X935
Extended synaptotagmin-2	A0FGR8	Q3TZZ7					Interactor protein for cytohesin exchange factors 1	Q5DU31
Extracellular matrix protein 1	Q16610	Q61508					Inter-alpha-trypsin inhibitor heavy chain H5	Q8BJD1
Ezrin	P15311	P26040					Intercellular adhesion molecule 2	P35330
FACT complex subunit SPT16	Q9Y5B9	Q920B9					Interferon alpha/beta receptor 2	O35664
FACT complex subunit SSRP1	Q08945	Q08943					Interferon regulatory factor 2-binding protein 1	Q8R3Y8
F-actin-capping protein subunit alpha-1	P52907	P47753					Interferon regulatory factor 2-binding protein 2	E9Q1P8
F-actin-capping protein subunit alpha-2	P47755	P47754					Interferon regulatory factor 3	P70671
F-actin-capping protein subunit beta	P47756	P47757					Interferon regulatory factor 4	Q64287
Far upstream element-binding protein 1	Q96AE4	Q91WJ8					Interferon regulatory factor 5	P56477
Far upstream element-binding protein 2	Q92945	Q3U0V1					Interferon-activable protein 203	O35368
Farnesyl pyrophosphate synthase	P14324	Q920E5					Interferon-activable protein 204	P0DOV2
FAS-associated factor 1	Q9UNN5	P54731					Interferon-activable protein 205-B	P0DOV1
FAS-associated factor 2	Q96CS3	Q3TDN2					Interferon-gamma-inducible GTPase 10	Q0GUM3
Fascin	Q16658	Q61553					Interferon-induced 35 kDa protein homolog	Q9D8C4
Fatty acid synthase	P49327	P19096					Interferon-induced helicase C domain-containing protein 1	Q8R5F7
Fatty acid-binding protein 5	Q01469	Q05816					Interferon-induced transmembrane protein 2	Q99J93
F-box only protein 22	Q8NEZ5	Q78JE5					Interferon-induced transmembrane protein 3	Q9CQW9
F-box only protein 50	Q6ZVX7	G3X9C2					Interferon-induced very large GTPase 1	Q80SU7
F-box only protein 6	Q9NRD1	Q9QZN4					Interferon-stimulated 20 kDa exonuclease-like 2	Q3U1G5
F-box/WD repeat-containing protein 11	Q9UKB1	Q5SRY7					Interleukin-1 beta	P10749
F-box-like/WD repeat-containing protein TBL1XR1	Q9BZK7	Q8BHJ5					Interleukin-1 receptor-associated kinase 1	Q62406
Fermitin family homolog 3	Q86UX7	Q8K1B8					Interleukin-18-binding protein	Q9Z0M9
Ferritin heavy chain	P02794	P09528					Interleukin-36 receptor antagonist protein	Q9QYY1
FHF complex subunit HOOK interacting protein 2A	Q5W0V3	Q8CDM8					Intersectin-1	Q9Z0R4
Fibrinogen alpha chain	P02671	E9PV24					Interstitial collagenase A	Q9EPL5
Fibrinogen beta chain	P02675	Q8K0E8					Intraflagellar transport protein 56	Q8BS45
Fibrinogen gamma chain	P02679	Q8VCM7					Intron Large complex component GCFC2	Q8BKT3
Fibroleukin	Q14314	P12804					Inverted formin-2	Q0GNC1
Fibronectin	P02751	P11276					Iron-sulfur cluster assembly 1 homolog, mitochondrial	Q9D924
Filamin-A	P21333	Q8BTM8					Iron-sulfur cluster assembly 2 homolog, mitochondrial	Q9DCB8
Filamin-B	O75369	Q80X90					Iron-sulfur cluster assembly enzyme ISCU	Q9D7P6
Filamin-C	Q14315	Q8VHX6					Isochorismatase domain-containing protein 2A	P85094
FK506-binding protein 15	Q5T1M5	Q6P9Q6					Isocitrate dehydrogenase [NAD] subunit gamma 1, mitochondrial	P70404
Flap endonuclease 1	P39748	P39749					Jupiter microtubule associated homolog 2	Q6PGH2
Flavin reductase (NADPH)	P30043	Q923D2					Kalirin	A2CG49
Flotillin-1	O75955	O08917					Katanin p60 ATPase-containing subunit A1	Q9WV86
Flotillin-2	Q14254	Q60634					Kelch domain-containing protein 4	Q921I2
fMet-Leu-Phe receptor	P21462	P33766					Kelch repeat and BTB domain-containing protein 2	G3X9X1
Forkhead box protein K1	P85037	P42128					Kelch-like protein 25	Q8R2P1
Formin-binding protein 1	Q96RU3	Q80TY0					Kelch-like protein 6	Q6V595
Formin-like protein 1	O95466	Q9JL26					Kelch-like protein 9	Q6ZPT1
Formyl peptide receptor 2	P25090	O88536					Keratin, type I cuticular Ha3-II	Q61897
Four and a half LIM domains protein 3	Q13643	Q9R059					Keratin, type I cytoskeletal 12	Q64291
Free fatty acid receptor 2	O15552	Q8VCK6					Keratin, type I cytoskeletal 15	Q61414
Fructose-1,6-bisphosphatase 1	P09467	Q9QXD6					Keratin, type I cytoskeletal 24	A1L317
Fructose-bisphosphate aldolase A	P04075	P05064					Keratin, type I cytoskeletal 25	Q8VCW2
Fructose-bisphosphate aldolase C	P09972	P05063					Keratin, type I cytoskeletal 26	Q3TRJ4
Fumarate hydratase, mitochondrial	P07954	P97807					Keratin, type II cuticular 87	Q6IMF0
Fumarylacetoacetase	P16930	P35505					Keratin, type II cytoskeletal 2 oral	Q3UV17
FYN-binding protein 1	O15117	O35601					Keratin, type II cytoskeletal 8	P11679
FYVE, RhoGEF and PH domain-containing protein 3	Q5JSP0	O88842					Keratin-associated protein 3-1	A2A591
FYVE, RhoGEF and PH domain-containing protein 4	Q96M96	Q91ZT5					Keratinocyte-associated protein 2	Q5RL79
G protein-coupled receptor kinase 6	P43250	O70293					KH homology domain-containing protein 4	Q3TCX3
GA-binding protein alpha chain	Q06546	Q00422					Killer cell lectin-like receptor 2	Q60660
Galactocerebrosidase	P54803	P54818					Killer cell lectin-like receptor 7	Q60654
Galactokinase	P51570	Q9R0N0					Kinase suppressor of Ras 1	Q61097
Galactose mutarotase	Q96C23	Q8K157					Kinesin light chain 2	O88448
Galactose-1-phosphate uridylyltransferase	P07902	Q03249					Kinesin-like protein KIF15	Q6P9L6
Galectin-1	P09382	P16045					Kinesin-like protein KIF19	Q99PT9
Galectin-3	P17931	P16110					Kinesin-like protein KIF3B	Q61771
Galectin-3-binding protein	Q08380	Q07797					Kinesin-like protein KIFC1	Q9QWT9
Galectin-7	P47929	O54974					Kinetochore-associated protein 1	Q8C3Y4
Galectin-9	O00182	O08573					Krev interaction trapped protein 1	Q6S5J6
Galectin-related protein	Q3ZCW2	Q8VED9					Krueppel-like factor 13	Q9JJZ6
Gamma-adducin	Q9UEY8	Q9QYB5					Kynureninase	Q9CXF0
Gamma-aminobutyric acid receptor-associated protein	O95166	Q9DCD6					L-2-hydroxyglutarate dehydrogenase, mitochondrial	Q91YP0
Gamma-aminobutyric acid receptor-associated protein-like 2	P60520	P60521					Lactadherin	P21956
Gamma-glutamyl hydrolase	Q92820	Q9Z0L8					Lactosylceramide alpha-2,3-sialyltransferase	O88829
Gamma-glutamylcyclotransferase	O75223	Q9D7X8					Lamina-associated polypeptide 2, isoforms alpha/zeta	Q61033
Gamma-parvin	Q9HBI0	Q9ERD8					Lamina-associated polypeptide 2, isoforms beta/delta/epsilon/gamma	Q61029
Gamma-soluble NSF attachment protein	Q99747	Q9CWZ7					Lanosterol 14-alpha demethylase	Q8K0C4
Gamma-tubulin complex component 2	Q9BSJ2	Q921G8					La-related protein 4	Q8BWW4
Ganglioside GM2 activator	P17900	Q60648					La-related protein 4B	Q6A0A2
Ganglioside-induced differentiation-associated protein 2	Q9NXN4	Q9DBL2					Large ribosomal subunit protein bL19m	Q9D338
Gasdermin-D	P57764	Q9D8T2					Large ribosomal subunit protein bL28m	Q9D1B9
GATOR complex protein MIOS	Q9NXC5	Q8VE19					Large ribosomal subunit protein bL9m	Q99N94
GDH/6PGL endoplasmic bifunctional protein	O95479	Q8CFX1					Large ribosomal subunit protein eL22-like 1	Q9D7S7
GDP-L-fucose synthase	Q13630	P23591					Large ribosomal subunit protein eL39	P62892
GDP-mannose 4,6 dehydratase	O60547	Q8K0C9					Large ribosomal subunit protein mL37	Q921S7
Gelsolin	P06396	P13020					Large ribosomal subunit protein mL38	Q8K2M0
GEM-interacting protein	Q9P107	Q6PGG2					Large ribosomal subunit protein mL39	Q9JKF7
General transcription factor II-I	P78347	Q9ESZ8					Large ribosomal subunit protein mL43	Q99N89
General vesicular transport factor p115	O60763	Q9Z1Z0					Large ribosomal subunit protein mL45	Q9D0Q7
Geranylgeranyl pyrophosphate synthase	O95749	Q9WTN0					Large ribosomal subunit protein mL46	Q9EQI8
Geranylgeranyl transferase type-1 subunit beta	P53609	Q8BUY9					Large ribosomal subunit protein mL49	Q9CQ40
Geranylgeranyl transferase type-2 subunit alpha	Q92696	Q9JHK4					Large ribosomal subunit protein mL50	Q8VDT9
Geranylgeranyl transferase type-2 subunit beta	P53611	P53612					Large ribosomal subunit protein mL55	Q9CZ83
Glia maturation factor beta	P60983	Q9CQI3					Large ribosomal subunit protein mL62	Q8R035
Glia maturation factor gamma	O60234	Q9ERL7					Large ribosomal subunit protein mL63	Q9CQF8
Glioma pathogenesis-related protein 1	P48060	Q9CWG1					Large ribosomal subunit protein mL64	Q9CR59
Glomulin	Q92990	Q8BZM1					Large ribosomal subunit protein mL65	Q9D0G0
Glucosamine-6-phosphate isomerase 1	P46926	O88958					Large ribosomal subunit protein mL66	Q99N85
Glucosamine-6-phosphate isomerase 2	Q8TDQ7	Q9CRC9					Large ribosomal subunit protein P1	P47955
Glucose 1,6-bisphosphate synthase	Q6PCE3	Q8CAA7					Large ribosomal subunit protein P2	P99027
Glucose-6-phosphate isomerase	P06744	P06745					Large ribosomal subunit protein uL10	P14869
Glucosidase 2 subunit beta	P14314	O08795					Large ribosomal subunit protein uL14m	Q9D1I6
Glutamate dehydrogenase 1, mitochondrial	P00367	P26443					Large ribosomal subunit protein uL18m	Q9CQL5
Glutamate--cysteine ligase catalytic subunit	P48506	P97494					Large ribosomal subunit protein uL1m	Q99N96
Glutamate--cysteine ligase regulatory subunit	P48507	O09172					Large ribosomal subunit protein uL22m	Q8BU88
Glutamine amidotransferase-like class 1 domain-containing protein 1	Q8NB37	Q8BFQ8					Large ribosomal subunit protein uL23m	O35972
Glutamine synthetase	P15104	P15105					Large ribosomal subunit protein uL2m	Q9D773
Glutamine--fructose-6-phosphate aminotransferase [isomerizing] 1	Q06210	P47856					Large ribosomal subunit protein uL30-like 1	Q9D8M4
Glutamine--tRNA ligase	P47897	Q8BML9					Large ribosomal subunit protein uL3m	Q99N95
Glutaredoxin-1	P35754	Q9QUH0					Large ribosomal subunit protein uL4m	Q9DCU6
Glutaredoxin-3	O76003	Q9CQM9					Large subunit GTPase 1 homolog	Q3UM18
Glutaredoxin-related protein 5, mitochondrial	Q86SX6	Q80Y14					Late secretory pathway protein AVL9 homolog	Q80U56
Glutaryl-CoA dehydrogenase, mitochondrial	Q92947	Q60759					Latent-transforming growth factor beta-binding protein 1	Q8CG19
Glutathione peroxidase 1	P07203	P11352					Leiomodin-1	Q8BVA4
Glutathione peroxidase 3	P22352	P46412					LETM1 domain-containing protein 1	Q924L1
Glutathione reductase, mitochondrial	P00390	P47791					Leucine zipper transcription factor-like protein 1	Q9JHQ5
Glutathione S-transferase LANCL1	O43813	O89112					Leucine-rich melanocyte differentiation-associated protein	Q9D9B4
Glutathione S-transferase Mu 1	P09488	P10649					Leucine-rich repeat and WD repeat-containing protein 1	Q8BUI3
Glutathione S-transferase omega-1	P78417	O09131					Leucine-rich repeat-containing protein 20	Q8CI70
Glutathione synthetase	P48637	P51855					Leukocyte elastase inhibitor A	Q9D154
Glyceraldehyde-3-phosphate dehydrogenase	P04406	P16858					Leukocyte immunoglobulin-like receptor subfamily B member 4A	Q64281
Glycerol kinase	P32189	Q64516					Leukocyte receptor cluster member 8 homolog	Q8CBY3
Glycerol-3-phosphate acyltransferase 3	Q53EU6	Q8C0N2					Leukotriene C4 synthase	Q60860
Glycerol-3-phosphate dehydrogenase 1-like protein	Q8N335	Q3ULJ0					Leupaxin	Q99N69
Glycerol-3-phosphate dehydrogenase, mitochondrial	P43304	Q64521					Leydig cell tumor 10 kDa protein homolog	Q8R1F0
Glycerol-3-phosphate phosphatase	A6NDG6	Q8CHP8					LIM domain and actin-binding protein 1	Q9ERG0
Glycerophosphocholine phosphodiesterase GPCPD1	Q9NPB8	Q8C0L9					LIM domain kinase 1	P53668
Glycine--tRNA ligase	P41250	Q9CZD3					LIM domain-containing protein 1	Q9QXD8
Glycogen [starch] synthase, muscle	P13807	Q9Z1E4					Linker for activation of T-cells family member 1	O54957
Glycogen phosphorylase, brain form	P11216	Q8CI94					Lipase maturation factor 1	Q3U3R4
Glycogen phosphorylase, liver form	P06737	Q9ET01					Lipase maturation factor 2	Q8C3X8
Glycogen synthase kinase-3 alpha	P49840	Q2NL51					Lipoamide acyltransferase component of branched-chain alpha-keto acid dehydrogenase complex, mitochondrial	P53395
Glycogen synthase kinase-3 beta	P49841	Q9WV60					Lipoma-preferred partner homolog	Q8BFW7
Glycogenin-1	P46976	Q9R062					Lipopolysaccharide-binding protein	Q61805
Glycolipid transfer protein	Q9NZD2	Q9JL62					Lipopolysaccharide-induced tumor necrosis factor-alpha factor homolog	Q9JLJ0
Glycylpeptide N-tetradecanoyltransferase 1	P30419	O70310					Liprin-alpha-2	Q8BSS9
Glyoxalase domain-containing protein 4	Q9HC38	Q9CPV4					Long-chain fatty acid transport protein 4	Q91VE0
Glyoxylate reductase/hydroxypyruvate reductase	Q9UBQ7	Q91Z53					Long-chain specific acyl-CoA dehydrogenase, mitochondrial	P51174
GMP reductase 2	Q9P2T1	Q99L27					Loricrin	P18165
GMP synthase [glutamine-hydrolyzing]	P49915	Q3THK7					Low affinity immunoglobulin gamma Fc region receptor II	P08101
Golgi apparatus protein 1	Q92896	Q61543					Low affinity immunoglobulin gamma Fc region receptor III	P08508
Golgi reassembly-stacking protein 2	Q9H8Y8	Q99JX3					Low density lipoprotein receptor adapter protein 1	Q8C142
Golgi resident protein GCP60	Q9H3P7	Q8BMP6					Lupus La protein homolog	P32067
Golgi-associated plant pathogenesis-related protein 1	Q9H4G4	Q9CYL5					Lymphocyte antigen 6C2	P0CW03
Golgin subfamily A member 2	Q08379	Q921M4					Lymphocyte antigen 6D	P35459
Golgin subfamily A member 3	Q08378	P55937					Lymphocyte antigen 6G	P35461
Golgin subfamily A member 7	Q7Z5G4	Q91W53					Lymphocyte antigen 86	O88188
GPI transamidase component PIG-S	Q96S52	Q6PD26					Lymphokine-activated killer T-cell-originated protein kinase	Q9JJ78
GPI transamidase component PIG-T	Q969N2	Q8BXQ2					LYR motif-containing protein 4	Q8K215
GPI-anchor transamidase	Q92643	Q9CXY9					Lysine-specific demethylase 5A	Q3UXZ9
G-protein coupled receptor 84	Q9NQS5	Q8CIM5					Lysine-specific demethylase 5B	Q80Y84
G-protein-signaling modulator 3	Q9Y4H4	Q3U1Z5					Lysine-specific demethylase 6A	O70546
Grancalcin	P28676	Q8VC88					Lysine-specific demethylase 9	Q80T69
Granulocyte colony-stimulating factor receptor	Q99062	P40223					Lysine-specific histone demethylase 1B	Q8CIG3
Granulocyte-macrophage colony-stimulating factor receptor subunit alpha	P15509	Q00941					Lysophosphatidic acid phosphatase type 6	Q8BP40
Granzyme A	P12544	P11032					Lysophospholipid acyltransferase LPCAT4	Q6NVG1
Granzyme B	P10144	P04187					Lysosomal acid lipase/cholesteryl ester hydrolase	Q9Z0M5
GRIP and coiled-coil domain-containing protein 1	Q96CN9	Q9D4H2					Lysosomal membrane ascorbate-dependent ferrireductase CYB561A3	Q6P1H1
GRIP1-associated protein 1	Q4V328	Q8VD04					Lysozyme C-1	P17897
Growth arrest-specific protein 7	O60861	Q60780					Lysozyme C-2	P08905
Growth factor receptor-bound protein 2	P62993	Q60631					m-AAA protease-interacting protein 1, mitochondrial	Q8BHE8
Growth hormone-inducible transmembrane protein	Q9H3K2	Q91VC9					Macrophage colony-stimulating factor 1 receptor	P09581
GTP:AMP phosphotransferase AK3, mitochondrial	Q9UIJ7	Q9WTP7					Macrophage scavenger receptor types I and II	P30204
GTPase IMAP family member 4	Q9NUV9	Q99JY3					Macrosialin	P31996
GTPase KRas	P01116	P32883					MAD2L1-binding protein	Q9DCX1
GTPase NRas	P01111	P08556					Major facilitator superfamily domain-containing protein 1	Q9DC37
GTPase-activating protein and VPS9 domain-containing protein 1	Q14C86	Q6PAR5					Male-specific lethal 1 homolog	Q6PDM1
GTP-binding nuclear protein Ran	P62826	P62827					Maleylacetoacetate isomerase	Q9WVL0
GTP-binding protein 1	O00178	O08582					Malonyl-CoA decarboxylase, mitochondrial	Q99J39
GTP-binding protein Rheb	Q15382	Q921J2					MAP kinase-activating death domain protein	Q80U28
GTP-binding protein SAR1a	Q9NR31	P36536					MAP kinase-interacting serine/threonine-protein kinase 1	O08605
GTP-binding protein SAR1b	Q9Y6B6	Q9CQC9					MAPK-interacting and spindle-stabilizing protein-like	Q8BH93
Guanine nucleotide exchange factor MSS4	P47224	Q91X96					Mapk-regulated corepressor-interacting protein 1	Q3UGS4
Guanine nucleotide exchange factor VAV3	Q9UKW4	Q9R0C8					MARVEL domain-containing protein 1	Q7TQJ1
Guanine nucleotide-binding protein G(i) subunit alpha-2	P04899	P08752					Mast cell carboxypeptidase A	P15089
Guanine nucleotide-binding protein G(i) subunit alpha-3	P08754	Q9DC51					Mast cell protease 3 (Fragment)	P21843
Guanine nucleotide-binding protein G(I)/G(S)/G(O) subunit gamma-2	P59768	P63213					Mast cell protease 4	P21812
Guanine nucleotide-binding protein G(I)/G(S)/G(O) subunit gamma-5	P63218	Q80SZ7					Mast cell protease 8	P43430
Guanine nucleotide-binding protein G(I)/G(S)/G(T) subunit beta-1	P62873	P62874					Mediator of RNA polymerase II transcription subunit 1	Q925J9
Guanine nucleotide-binding protein G(I)/G(S)/G(T) subunit beta-2	P62879	P62880					Mediator of RNA polymerase II transcription subunit 12	A2AGH6
Guanine nucleotide-binding protein G(q) subunit alpha	P50148	P21279					Mediator of RNA polymerase II transcription subunit 14	A2ABV5
Guanine nucleotide-binding protein G(s) subunit alpha isoforms short	P63092	P63094					Mediator of RNA polymerase II transcription subunit 16	Q6PGF3
Guanine nucleotide-binding protein subunit alpha-13	Q14344	P27601					Mediator of RNA polymerase II transcription subunit 20	Q9R0X0
Guanine nucleotide-binding protein subunit alpha-15	P30679	P30678					Mediator of RNA polymerase II transcription subunit 21	Q9CQ39
Guanine nucleotide-binding protein-like 1	P36915	P36916					Mediator of RNA polymerase II transcription subunit 23	Q80YQ2
Guanylate-binding protein 1	P32455	Q01514					Mediator of RNA polymerase II transcription subunit 24	Q99K74
Guanylate-binding protein 2	P32456	Q9Z0E6					Mediator of RNA polymerase II transcription subunit 25	Q8VCB2
H/ACA ribonucleoprotein complex subunit 1	Q9NY12	Q9CY66					Mediator of RNA polymerase II transcription subunit 27	Q9DB40
H/ACA ribonucleoprotein complex subunit 2	Q9NX24	Q9CRB2					Mediator of RNA polymerase II transcription subunit 28	Q920D3
H/ACA ribonucleoprotein complex subunit DKC1	O60832	Q9ESX5					Mediator of RNA polymerase II transcription subunit 29	Q9DB91
Haloacid dehalogenase-like hydrolase domain-containing 5	Q9BXW7	Q91WM2					Mediator of RNA polymerase II transcription subunit 31	Q9CXU1
Haloacid dehalogenase-like hydrolase domain-containing protein 2	Q9H0R4	Q3UGR5					Medium-chain acyl-CoA ligase ACSF2, mitochondrial	Q8VCW8
Haptoglobin	P00738	Q61646					Megakaryocyte and platelet inhibitory receptor G6b	D7PDD4
HBS1-like protein	Q9Y450	Q69ZS7					Megakaryocyte-associated tyrosine-protein kinase	P41242
HCLS1-binding protein 3	Q53T59	Q3TC93					Meiosis regulator and mRNA stability factor 1	Q8BJ34
Heat shock 70 kDa protein 4	P34932	Q61316					Metal transporter CNNM4	Q69ZF7
Heat shock 70 kDa protein 4L	O95757	P48722					Metallo-beta-lactamase domain-containing protein 1	Q8BWY4
Heat shock cognate 71 kDa protein	P11142	P63017					Metalloproteinase inhibitor 3	P39876
Heat shock protein 105 kDa	Q92598	Q61699					Metalloreductase STEAP3	Q8CI59
Heat shock protein beta-1	P04792	P14602					Metal-response element-binding transcription factor 2	Q02395
Heat shock protein HSP 90-alpha	P07900	P07901					Metastasis-associated protein MTA1	Q8K4B0
Heat shock protein HSP 90-beta	P08238	P11499					Metastasis-associated protein MTA3	Q924K8
Hematopoietic lineage cell-specific protein	P14317	P49710					Metaxin-1	P47802
Heme-binding protein 1	Q9NRV9	Q9R257					Methanethiol oxidase	P17563
Hemoglobin subunit alpha	P69905	P01942					Methionine-R-sulfoxide reductase B2, mitochondrial	Q78J03
Hemoglobin subunit beta	P68871	P02088					Methyl-CpG-binding domain protein 2	Q9Z2E1
Hemopexin	P02790	Q91X72					Methyl-CpG-binding domain protein 3	Q9Z2D8
Hepatocyte growth factor-regulated tyrosine kinase substrate	O14964	Q99LI8					Methylosome protein WDR77	Q99J09
Hepatoma-derived growth factor	P51858	P51859					Methylosome subunit pICln	Q61189
Hepatoma-derived growth factor-related protein 2	Q7Z4V5	Q3UMU9					Methyltransferase-like 26	Q9DCS2
Heterochromatin protein 1-binding protein 3	Q5SSJ5	Q3TEA8					MHC class II regulatory factor RFX1	P48377
Heterogeneous nuclear ribonucleoprotein A/B	Q99729	Q99020					MICAL-like protein 1	Q8BGT6
Heterogeneous nuclear ribonucleoprotein A0	Q13151	Q9CX86					MICOS complex subunit Mic10	Q7TNS2
Heterogeneous nuclear ribonucleoprotein A1	P09651	P49312					MICOS complex subunit Mic19	Q9CRB9
Heterogeneous nuclear ribonucleoprotein A3	P51991	Q8BG05					MICOS complex subunit Mic25	Q91VN4
Heterogeneous nuclear ribonucleoprotein D0	Q14103	Q60668					MICOS complex subunit Mic26	Q9DCZ4
Heterogeneous nuclear ribonucleoprotein D-like	O14979	Q9Z130					MICOS complex subunit Mic27	Q78IK4
Heterogeneous nuclear ribonucleoprotein F	P52597	Q9Z2X1					MICOS complex subunit Mic60	Q8CAQ8
Heterogeneous nuclear ribonucleoprotein H	P31943	O35737					Microfibrillar-associated protein 1A	C0HKD8
Heterogeneous nuclear ribonucleoprotein H2	P55795	P70333					Microspherule protein 1	Q99L90
Heterogeneous nuclear ribonucleoprotein K	P61978	P61979					Microtubule nucleation factor SSNA1	Q9JJ94
Heterogeneous nuclear ribonucleoprotein L	P14866	Q8R081					Microtubule organization protein AKNA	Q80VW7
Heterogeneous nuclear ribonucleoprotein L-like	Q8WVV9	Q921F4					Microtubule-actin cross-linking factor 1, isoforms 6/7	Q69ZZ9
Heterogeneous nuclear ribonucleoprotein M	P52272	Q9D0E1					Microtubule-associated tumor suppressor 1 homolog	Q5HZI1
Heterogeneous nuclear ribonucleoprotein Q	O60506	Q7TMK9					MIT domain-containing protein 1	Q8VDV8
Heterogeneous nuclear ribonucleoprotein U	Q00839	Q8VEK3					Mitochondrial adenyl nucleotide antiporter SLC25A24	Q8BMD8
Heterogeneous nuclear ribonucleoprotein U-like protein 1	Q9BUJ2	Q8VDM6					Mitochondrial amidoxime reducing component 2	Q922Q1
Heterogeneous nuclear ribonucleoprotein U-like protein 2	Q1KMD3	Q00PI9					Mitochondrial antiviral-signaling protein	Q8VCF0
Heterogeneous nuclear ribonucleoproteins A2/B1	P22626	O88569					Mitochondrial calcium uniporter regulator 1	Q9CXD6
Heterogeneous nuclear ribonucleoproteins C1/C2	P07910	Q9Z204					Mitochondrial carrier homolog 1	Q791T5
Hexokinase-1	P19367	P17710					Mitochondrial fission regulator 1-like	Q9CWE0
Hexokinase-2	P52789	O08528					Mitochondrial glutamate carrier 1	Q9D6M3
Hexokinase-3	P52790	Q3TRM8					Mitochondrial import inner membrane translocase subunit Tim10 B	Q9WV96
HIG1 domain family member 1A, mitochondrial	Q9Y241	Q9JLR9					Mitochondrial import inner membrane translocase subunit Tim17-B	Q9Z0V7
High affinity immunoglobulin epsilon receptor subunit gamma	P30273	P20491					Mitochondrial import inner membrane translocase subunit Tim21	Q8CCM6
High mobility group protein B1	P09429	P63158					Mitochondrial import inner membrane translocase subunit Tim22	Q9CQ85
High mobility group protein B2	P26583	P30681					Mitochondrial import inner membrane translocase subunit Tim23	Q9WTQ8
High mobility group protein B3	O15347	O54879					Mitochondrial import inner membrane translocase subunit Tim29	Q8BGX2
High mobility group protein HMG-I/HMG-Y	P17096	P17095					Mitochondrial import receptor subunit TOM20 homolog	Q9DCC8
Hippocalcin-like protein 1	P37235	P62748					Mitochondrial import receptor subunit TOM22 homolog	Q9CPQ3
Histidine ammonia-lyase	P42357	P35492					Mitochondrial import receptor subunit TOM34	Q9CYG7
Histidine-rich glycoprotein	P04196	Q9ESB3					Mitochondrial import receptor subunit TOM7 homolog	Q9D173
Histidine--tRNA ligase, cytoplasmic	P12081	Q61035					Mitochondrial inner membrane protein OXA1L	Q8BGA9
Histidine--tRNA ligase, mitochondrial	P49590	Q99KK9					Mitochondrial intermediate peptidase	A6H611
Histone acetyltransferase p300	Q09472	B2RWS6					Mitochondrial potassium channel	Q3URS9
Histone deacetylase 1	Q13547	O09106					Mitochondrial potassium channel ATP-binding subunit	Q9CXJ4
Histone deacetylase 2	Q92769	P70288					Mitochondrial pyruvate carrier 1	P63030
Histone deacetylase 4	P56524	Q6NZM9					Mitochondrial pyruvate carrier 2	Q9D023
Histone deacetylase complex subunit SAP18	O00422	O55128					Mitochondrial Rho GTPase 2	Q8JZN7
Histone H1.0	P07305	P10922					Mitogen-activated protein kinase 7	Q9WVS8
Histone H1.2	P16403	P15864					Mitogen-activated protein kinase kinase kinase 11	Q80XI6
Histone H1.3	P16402	P43277					Mitogen-activated protein kinase kinase kinase 15	A2AQW0
Histone H1.4	P10412	P43274					Mitogen-activated protein kinase kinase kinase 20	Q9ESL4
Histone H1.5	P16401	P43276					Mitogen-activated protein kinase kinase kinase 4	O08648
Histone H2A type 2-B	Q8IUE6	Q64522					Mitogen-activated protein kinase kinase kinase 7	Q62073
Histone H2A.Z	P0C0S5	P0C0S6					Mitogen-activated protein kinase kinase kinase kinase 1	P70218
Histone H2B type 1-B	P33778	Q64475					Mitotic spindle assembly checkpoint protein MAD2A	Q9Z1B5
Histone H3.1	P68431	P68433					Mitotic-spindle organizing protein 1	Q8BUR9
Histone H4	P62805	P62806					Mitotic-spindle organizing protein 2	Q9CQ25
Histone-binding protein RBBP4	Q09028	Q60972					MKI67 FHA domain-interacting nucleolar phosphoprotein	Q91VE6
Histone-binding protein RBBP7	Q16576	Q60973					MLV-related proviral Env polyprotein	P10404
Histone-lysine N-trimethyltransferase SMYD5	Q6GMV2	Q3TYX3					Molybdate-anion transporter	Q921Y4
Homeobox protein cut-like 1	P39880	P53564					Molybdenum cofactor biosynthesis protein 1	Q5RKZ7
Hormone-sensitive lipase	Q05469	P54310					Molybdenum cofactor sulfurase	Q14CH1
Hornerin	Q86YZ3	Q8VHD8					Monoacylglycerol lipase ABHD6	Q8R2Y0
Host cell factor 1	P51610	Q61191					Monocarboxylate transporter 1	P53986
Hsc70-interacting protein	P50502	Q99L47					Monofunctional C1-tetrahydrofolate synthase, mitochondrial	Q3V3R1
Hsp90 co-chaperone Cdc37	Q16543	Q61081					MORC family CW-type zinc finger protein 3	F7BJB9
Huntingtin-interacting protein 1	O00291	Q8VD75					MORF4 family-associated protein 1	Q9CQL7
Huntingtin-interacting protein 1-related protein	O75146	Q9JKY5					Mothers against decapentaplegic homolog 3	Q8BUN5
Huntingtin-interacting protein K	Q9NX55	Q9CR41					Motile sperm domain-containing protein 1	Q8VEL0
Hydroxyacyl-coenzyme A dehydrogenase, mitochondrial	Q16836	Q61425					MRG/MORF4L-binding protein	Q9DAT2
Hydroxyacylglutathione hydrolase, mitochondrial	Q16775	Q99KB8					mRNA decay activator protein ZFP36L2	P23949
Hydroxymethylglutaryl-CoA lyase, mitochondrial	P35914	P38060					mRNA export factor	Q8C570
Hydroxysteroid dehydrogenase-like protein 2	Q6YN16	Q2TPA8					mRNA export factor GLE1	Q8R322
Hypoxanthine-guanine phosphoribosyltransferase	P00492	P00493					mRNA turnover protein 4 homolog	Q9D0I8
Hypoxia up-regulated protein 1	Q9Y4L1	Q9JKR6					mRNA-capping enzyme	O55236
Immunity-related GTPase family Q protein	Q8WZA9	Q8VIM9					mRNA-decapping enzyme 1A	Q91YD3
Immunoglobulin heavy constant mu	P01871	P01872					Msx2-interacting protein	Q62504
Immunoglobulin J chain	P01591	P01592					MTOR-associated protein MEAK7	Q8K0P3
Immunoglobulin kappa constant	P01834	P01837					Mucin-13	P19467
Immunoglobulin superfamily member 2	Q93033	A8E0Y8					Mucin-4	Q8JZM8
Immunoglobulin superfamily member 6	O95976	P0C6B7					Mucosa-associated lymphoid tissue lymphoma translocation protein 1 homolog	Q2TBA3
Immunoglobulin-binding protein 1	P78318	Q61249					Multidrug resistance-associated protein 1	O35379
Importin subunit alpha-3	O00629	O35343					Multifunctional methyltransferase subunit TRM112-like protein	Q9DCG9
Importin subunit alpha-4	O00505	O35344					Multifunctional procollagen lysine hydroxylase and glycosyltransferase LH3	Q9R0E1
Importin subunit alpha-5	P52294	Q60960					Multiple C2 and transmembrane domain-containing protein 1	E9PV86
Importin subunit beta-1	Q14974	P70168					Multiple coagulation factor deficiency protein 2 homolog	Q8K5B2
Importin-5	O00410	Q8BKC5					Multiple myeloma tumor-associated protein 2 homolog	Q99LX5
Importin-7	O95373	Q9EPL8					Multivesicular body subunit 12A	Q78HU3
Importin-9	Q96P70	Q91YE6					Murinoglobulin-1	P28665
Inactive phospholipase C-like protein 2	Q9UPR0	Q8K394					Muscarinic acetylcholine receptor M5	Q920H4
Inactive serine/threonine-protein kinase VRK3	Q8IV63	Q8K3G5					Muscleblind-like protein 1	Q9JKP5
Inhibin beta A chain	P08476	Q04998					Muscleblind-like protein 3	Q8R003
Inhibitor of nuclear factor kappa-B kinase subunit beta	O14920	O88351					Muskelin	O89050
Inorganic pyrophosphatase	Q15181	Q9D819					Myb-binding protein 1A	Q7TPV4
Inorganic pyrophosphatase 2, mitochondrial	Q9H2U2	Q91VM9					Myc box-dependent-interacting protein 1	O08539
Inosine triphosphate pyrophosphatase	Q9BY32	Q9D892					Myc target protein 1	Q8R411
Inosine-5'-monophosphate dehydrogenase 1	P20839	P50096					Myelin expression factor 2	Q8C854
Inosine-5'-monophosphate dehydrogenase 2	P12268	P24547					Myeloid cell nuclear differentiation antigen-like protein	D0QMC3
Inositol 1,4,5-triphosphate receptor associated 2	Q12912	Q60664					Myeloid differentiation primary response protein MyD88	P22366
Inositol 1,4,5-trisphosphate receptor type 2	Q14571	Q9Z329					Myeloid leukemia factor 2	Q99KX1
Inositol hexakisphosphate and diphosphoinositol-pentakisphosphate kinase 2	O43314	Q6ZQB6					Myocardin-related transcription factor A	Q8K4J6
Inositol monophosphatase 1	P29218	O55023					Myocyte-specific enhancer factor 2A	Q60929
Inositol monophosphatase 2	O14732	Q91UZ5					Myoferlin	Q69ZN7
Inositol polyphosphate 1-phosphatase	P49441	P49442					Myosin light chain 1/3, skeletal muscle isoform	P05977
Inositol polyphosphate 5-phosphatase OCRL	Q01968	Q6NVF0					Myosin light chain kinase, smooth muscle	Q6PDN3
Inositol polyphosphate-4-phosphatase type I A	Q96PE3	Q9EPW0					Myosin phosphatase Rho-interacting protein	P97434
Inositol-tetrakisphosphate 1-kinase	Q13572	Q8BYN3					Myosin regulatory light polypeptide 9	Q9CQ19
Insulin-degrading enzyme	P14735	Q9JHR7					Myosin-10	Q61879
Integral membrane protein 2B	Q9Y287	O89051					Myotubularin-related protein 14	Q8VEL2
Integrator complex subunit 3	Q68E01	Q7TPD0					N6-adenosine-methyltransferase non-catalytic subunit	Q3UIK4
Integrin alpha-L	P20701	P24063					N6-adenosine-methyltransferase subunit METTL3	Q8C3P7
Integrin alpha-M	P11215	P05555					N-acetylglucosamine-1-phosphodiester alpha-N-acetylglucosaminidase	Q8BJ48
Integrin alpha-X	P20702	Q9QXH4					N-acetylneuraminate lyase	Q9DCJ9
Integrin beta-1	P05556	P09055					NACHT, LRR and PYD domains-containing protein 12	E9Q5R7
Integrin beta-2	P05107	P11835					NACHT, LRR and PYD domains-containing protein 3	Q8R4B8
Integrin-linked protein kinase	Q13418	O55222					N-acylethanolamine-hydrolyzing acid amidase	Q9D7V9
Interferon-induced protein with tetratricopeptide repeats 1	P09914	Q64282					N-acylneuraminate-9-phosphatase	Q9CPT3
Interferon-induced, double-stranded RNA-activated protein kinase	P19525	Q03963					NAD(P)H dehydrogenase [quinone] 1	Q64669
Interferon-stimulated gene 20 kDa protein	Q96AZ6	Q9JL16					NAD-dependent protein deacetylase sirtuin-1	Q923E4
Interleukin enhancer-binding factor 2	Q12905	Q9CXY6					NAD-dependent protein deacetylase sirtuin-7	Q8BKJ9
Interleukin enhancer-binding factor 3	Q12906	Q9Z1X4					NADH dehydrogenase [ubiquinone] 1 alpha subcomplex assembly factor 2	Q59J78
Interleukin-1 receptor accessory protein	Q9NPH3	Q61730					NADH dehydrogenase [ubiquinone] 1 alpha subcomplex assembly factor 3	Q9JKL4
Interleukin-1 receptor antagonist protein	P18510	P25085					NADH dehydrogenase [ubiquinone] 1 alpha subcomplex assembly factor 4	Q9D1H6
Interleukin-1 receptor-associated kinase 3	Q9Y616	Q8K4B2					NADH dehydrogenase [ubiquinone] 1 alpha subcomplex subunit 5	Q9CPP6
Interleukin-1 receptor-associated kinase 4	Q9NWZ3	Q8R4K2					NADH dehydrogenase [ubiquinone] 1 beta subcomplex subunit 1	P0DN34
Interleukin-17 receptor A	Q96F46	Q60943					NADH dehydrogenase [ubiquinone] 1 beta subcomplex subunit 2, mitochondrial	Q9CPU2
Interleukin-18 receptor 1	Q13478	Q61098					NADH dehydrogenase [ubiquinone] 1 subunit C2	Q9CQ54
Intermembrane lipid transfer protein VPS13A	Q96RL7	Q5H8C4					NADH dehydrogenase [ubiquinone] flavoprotein 3, mitochondrial	Q8BK30
Intermembrane lipid transfer protein VPS13C	Q709C8	Q8BX70					NADP-dependent malic enzyme	P06801
Intersectin-2	Q9NZM3	Q9Z0R6					NADPH:adrenodoxin oxidoreductase, mitochondrial	Q61578
Ion channel TACAN	Q9BXJ8	Q8C1E7					N-alpha-acetyltransferase 16, NatA auxiliary subunit	Q9DBB4
IQ motif and SEC7 domain-containing protein 1	Q6DN90	Q8R0S2					N-alpha-acetyltransferase 30	Q8CES0
Isoamyl acetate-hydrolyzing esterase 1 homolog	Q2TAA2	Q9DB29					N-alpha-acetyltransferase 35, NatC auxiliary subunit	Q6PHQ8
Isoaspartyl peptidase/L-asparaginase	Q7L266	Q8C0M9					N-alpha-acetyltransferase 40	Q8VE10
Isochorismatase domain-containing protein 1	Q96CN7	Q91V64					N-alpha-acetyltransferase 50	Q6PGB6
Isocitrate dehydrogenase [NAD] subunit alpha, mitochondrial	P50213	Q9D6R2					Napsin-A	O09043
Isocitrate dehydrogenase [NADP] cytoplasmic	O75874	O88844					Nck-associated protein 1	P28660
Isocitrate dehydrogenase [NADP], mitochondrial	P48735	P54071					NEDD4-binding protein 2-like 1	Q3V2Q8
Isoleucine--tRNA ligase, cytoplasmic	P41252	Q8BU30					NEDD8 ultimate buster 1	P54729
Isoleucine--tRNA ligase, mitochondrial	Q9NSE4	Q8BIJ6					Negative elongation factor D	Q922L6
Isopentenyl-diphosphate Delta-isomerase 1	Q13907	P58044					Negative elongation factor E	P19426
Isovaleryl-CoA dehydrogenase, mitochondrial	P26440	Q9JHI5					Neudesin	Q9CQ45
IST1 homolog	P53990	Q9CX00					Neugrin	Q99KS2
Junction plakoglobin	P14923	Q02257					Neural cell adhesion molecule L1	P11627
Junctional adhesion molecule A	Q9Y624	O88792					Neurochondrin	Q9Z0E0
Jupiter microtubule associated homolog 1	Q9UK76	P97825					Neurogranin	P60761
Keratin, type I cuticular Ha3-II	Q14525	Q61897					Neurolysin, mitochondrial	Q91YP2
Keratin, type I cytoskeletal 10	P13645	P02535					Neutral alpha-glucosidase C	Q8BVW0
Keratin, type I cytoskeletal 13	P13646	P08730					Neutral amino acid transporter B(0)	P51912
Keratin, type I cytoskeletal 14	P02533	Q61781					Neutral cholesterol ester hydrolase 1	Q8BLF1
Keratin, type I cytoskeletal 16	P08779	Q9Z2K1					Neutrophilic granule protein	O08692
Keratin, type I cytoskeletal 17	Q04695	Q9QWL7					NFATC2-interacting protein	O09130
Keratin, type II cuticular Hb6	O43790	P97861					NF-kappa-B inhibitor alpha	Q9Z1E3
Keratin, type II cytoskeletal 1	P04264	P04104					NF-kappa-B inhibitor beta	Q60778
Keratin, type II cytoskeletal 1b	Q7Z794	Q6IFZ6					NFU1 iron-sulfur cluster scaffold homolog, mitochondrial	Q9QZ23
Keratin, type II cytoskeletal 2 epidermal	P35908	Q3TTY5					Nicotinamide riboside kinase 1	Q91W63
Keratin, type II cytoskeletal 4	P19013	P07744					NIPA-like protein 3	Q8BGN5
Keratin, type II cytoskeletal 5	P13647	Q922U2					Nitric oxide synthase-interacting protein	Q9D6T0
Keratin, type II cytoskeletal 6A	P02538	P50446					NKG2-D type II integral membrane protein	O54709
Keratin, type II cytoskeletal 6B	P04259	Q9Z331					N-lysine methyltransferase KMT5A	Q2YDW7
Keratin, type II cytoskeletal 80	Q6KB66	Q0VBK2					Non-homologous end-joining factor 1	Q3KNJ2
Keratinocyte proline-rich protein	Q5T749	B2RUR4					Non-lysosomal glucosylceramidase	Q69ZF3
KH domain-containing RNA-binding protein QKI	Q96PU8	Q9QYS9					Nonsense-mediated mRNA decay factor SMG9	Q9DB90
KH domain-containing, RNA-binding, signal transduction-associated protein 1	Q07666	Q60749					Non-structural maintenance of chromosomes element 1 homolog	Q9D720
Kinesin light chain 1	Q07866	O88447					Non-structural maintenance of chromosomes element 3 homolog	Q9CPR8
Kinesin-1 heavy chain	P33176	Q61768					Normal mucosa of esophagus-specific gene 1 protein	Q810Q5
Kinesin-like protein KIF13A	Q9H1H9	Q9EQW7					Notchless protein homolog 1	Q8VEJ4
Kinesin-like protein KIF1B	O60333	Q60575					N-terminal Xaa-Pro-Lys N-methyltransferase 1	Q8R2U4
Kinesin-like protein KIF21B	O75037	Q9QXL1					NTF2-related export protein 1	Q9QZV9
Kinesin-like protein KIF2A	O00139	P28740					Nuclear cap-binding protein subunit 3	Q8BZR9
Kininogen-1	P01042	O08677					Nuclear distribution protein nudE-like 1	Q9ERR1
Kynurenine--oxoglutarate transaminase 1	Q16773	Q8BTY1					Nuclear envelope phosphatase-regulatory subunit 1	Q3UJ81
Lactotransferrin	P02788	P08071					Nuclear factor of activated T-cells, cytoplasmic 1	O88942
Lactoylglutathione lyase	Q04760	Q9CPU0					Nuclear factor of activated T-cells, cytoplasmic 2	Q60591
Lambda-crystallin homolog	Q9Y2S2	Q99KP3					Nuclear factor related to kappa-B-binding protein	Q6PIJ4
Lamin-B1	P20700	P14733					Nuclear protein MDM1	Q9D067
Lamin-B2	Q03252	P21619					Nuclear receptor coactivator 3	O09000
LanC-like protein 2	Q9NS86	Q9JJK2					Nuclear receptor subfamily 2 group C member 2	P49117
La-related protein 7	Q4G0J3	Q05CL8					Nuclear transcription factor Y subunit alpha	P23708
Large proline-rich protein BAG6	P46379	Q9Z1R2					Nuclear transcription factor Y subunit beta	P63139
Lariat debranching enzyme	Q9UK59	Q923B1					Nuclear ubiquitous casein and cyclin-dependent kinase substrate 1	Q80XU3
Latexin	Q9BS40	P70202					Nuclear valosin-containing protein-like	Q9DBY8
LEM domain-containing protein 2	Q8NC56	Q6DVA0					Nuclease EXOG, mitochondrial	Q8C163
Leucine-rich repeat and calponin homology domain-containing protein 4	O75427	Q921G6					Nucleolar and coiled-body phosphoprotein 1	E9Q5C9
Leucine-rich repeat flightless-interacting protein 1	Q32MZ4	Q3UZ39					Nucleolar complex protein 2 homolog	Q9WV70
Leucine-rich repeat flightless-interacting protein 2	Q9Y608	Q91WK0					Nucleolar protein 16	Q9CPT5
Leucine-rich repeat protein SHOC-2	Q9UQ13	O88520					Nucleolar protein 9	Q8BMC4
Leucine-rich repeat serine/threonine-protein kinase 2	Q5S007	Q5S006					Nucleoplasmin-3	Q9CPP0
Leucine-rich repeat-containing protein 25	Q8N386	Q8K1T1					Nucleoporin NDC1	Q8VCB1
Leucine-rich repeat-containing protein 40	Q9H9A6	Q9CRC8					Nucleoporin NUP35	Q8R4R6
Leucine-rich repeat-containing protein 47	Q8N1G4	Q505F5					Nucleoredoxin	P97346
Leucine-rich repeat-containing protein 57	Q8N9N7	Q9D1G5					Nucleoside diphosphate kinase 7	Q9QXL8
Leucine-rich repeat-containing protein 59	Q96AG4	Q922Q8					Nucleosome assembly protein 1-like 5	Q9JJF0
Leucine--tRNA ligase, cytoplasmic	Q9P2J5	Q8BMJ2					NudC domain-containing protein 3	Q8R1N4
Leucyl-cystinyl aminopeptidase	Q9UIQ6	Q8C129					Odorant-binding protein 1a	Q9D3H2
Leukocyte antigen CD37	P11049	Q61470					Odorant-binding protein 1b	A2AEP0
Leukocyte immunoglobulin-like receptor subfamily B member 3	O75022	P97484					Olfactomedin-like protein 2B	Q3V1G4
Leukocyte surface antigen CD47	Q08722	Q61735					Oligosaccharyltransferase complex subunit OSTC	Q78XF5
Leukosialin	P16150	P15702					Optic atrophy 3 protein homolog	Q505D7
Leukotriene A-4 hydrolase	P09960	P24527					Optineurin	Q8K3K8
Leukotriene B4 receptor 1	Q15722	O88855					ORM1-like protein 2	Q9CQZ0
L-fucose kinase	Q8N0W3	Q7TMC8					ORM1-like protein 3	Q9CPZ6
LIM and senescent cell antigen-like-containing domain protein 1	P48059	Q99JW4					Ornithine aminotransferase, mitochondrial	P29758
LIM and SH3 domain protein 1	Q14847	Q61792					Osteopontin	P10923
LIM domain-containing protein 2	Q9BT23	Q8BGB5					OTU domain-containing protein 4	B2RRE7
Lipopolysaccharide-responsive and beige-like anchor protein	P50851	Q9ESE1					OTU domain-containing protein 6A	Q6IE21
L-lactate dehydrogenase A chain	P00338	P06151					OTU domain-containing protein 7B	B2RUR8
L-lactate dehydrogenase B chain	P07195	P16125					Outer mitochondrial transmembrane helix translocase	Q9D5T0
Lon protease homolog, mitochondrial	P36776	Q8CGK3					Oxysterol-binding protein-related protein 3	Q9DBS9
Long-chain-fatty-acid--CoA ligase 1	P33121	P41216					P2Y purinoceptor 12	Q9CPV9
Long-chain-fatty-acid--CoA ligase 4	O60488	Q9QUJ7					Paired box protein Pax-5	Q02650
Long-chain-fatty-acid--CoA ligase 5	Q9ULC5	Q8JZR0					Paired immunoglobulin-like type 2 receptor beta	Q2YFS2
Low affinity immunoglobulin gamma Fc region receptor III-A	P08637	A0A0B4J1G0					Paired immunoglobulin-like type 2 receptor beta-2	Q2YFS1
Low molecular weight phosphotyrosine protein phosphatase	P24666	Q9D358					Palladin	Q9ET54
LRP chaperone MESD	Q14696	Q9ERE7					Palmitoyltransferase ZDHHC13	Q9CWU2
L-selectin	P14151	P18337					Palmitoyltransferase ZDHHC20	Q5Y5T1
Luc7-like protein 3	O95232	Q5SUF2					Palmitoyltransferase ZDHHC6	Q9CPV7
L-xylulose reductase	Q7Z4W1	Q91X52					Paralemmin-1	Q9Z0P4
Lymphocyte antigen 75	O60449	Q60767					Paraplegin	Q3ULF4
Lymphocyte cytosolic protein 2	Q13094	Q60787					Parathymosin	Q9D0J8
Lymphocyte-specific protein 1	P33241	P19973					Parkinson disease protein 7 homolog	Q99LX0
Lys-63-specific deubiquitinase BRCC36	P46736	P46737					Parvalbumin alpha	P32848
Lysine-specific demethylase 2A	Q9Y2K7	P59997					Patatin-like phospholipase domain-containing protein 7	A2AJ88
Lysine-specific demethylase PHF2	O75151	Q9WTU0					PAX-interacting protein 1	Q6NZQ4
Lysine-specific histone demethylase 1A	O60341	Q6ZQ88					PAXIP1-associated glutamate-rich protein 1A	Q99L02
Lysine--tRNA ligase	Q15046	Q99MN1					PCI domain-containing protein 2	Q8BFV2
Lysocardiolipin acyltransferase 1	Q6UWP7	Q3UN02					PDZ domain-containing protein GIPC1	Q9Z0G0
Lysophosphatidylcholine acyltransferase 1	Q8NF37	Q3TFD2					Peptidase inhibitor 16	Q9ET66
Lysophosphatidylcholine acyltransferase 2	Q7L5N7	Q8BYI6					Peptidyl-prolyl cis-trans isomerase C	P30412
Lysophospholipid acyltransferase 5	Q6P1A2	Q91V01					Peptidyl-prolyl cis-trans isomerase FKBP11	Q9D1M7
Lysophospholipid acyltransferase 7	Q96N66	Q8CHK3					Pericentrin	P48725
Lysosomal acid glucosylceramidase	P04062	P17439					Periodic tryptophan protein 1 homolog	Q99LL5
Lysosomal acid phosphatase	P11117	P24638					Periplakin	Q9R269
Lysosomal alpha-mannosidase	O00754	O09159					Peroxiredoxin-like 2A	Q9CYH2
Lysosomal protective protein	P10619	P16675					Peroxisomal acyl-coenzyme A oxidase 3	Q9EPL9
Lysosomal Pro-X carboxypeptidase	P42785	Q7TMR0					Peroxisomal biogenesis factor 19	Q8VCI5
Lysosomal-trafficking regulator	Q99698	P97412					Peroxisomal biogenesis factor 3	Q9QXY9
Lysosome membrane protein 2	Q14108	O35114					Peroxisomal carnitine O-octanoyltransferase	Q9DC50
Lysosome-associated membrane glycoprotein 1	P11279	P11438					Peroxisomal membrane protein 4	Q9JJW0
Lysosome-associated membrane glycoprotein 2	P13473	P17047					Peroxisomal membrane protein PEX14	Q9R0A0
m7GpppX diphosphatase	Q96C86	Q9DAR7					Peroxisomal membrane protein PEX16	Q91XC9
Macrophage migration inhibitory factor	P14174	P34884					Peroxisomal N(1)-acetyl-spermine/spermidine oxidase	Q8C0L6
Macrophage-capping protein	P40121	P24452					Peroxisomal targeting signal 1 receptor	O09012
Magnesium transporter protein 1	Q9H0U3	Q9CQY5					Pescadillo homolog	Q9EQ61
Magnesium-dependent phosphatase 1	Q86V88	Q9D967					PH and SEC7 domain-containing protein 2	Q6P1I6
MAGUK p55 subfamily member 7	Q5T2T1	Q8BVD5					PHD and RING finger domain-containing protein 1	A6H619
Major facilitator superfamily domain-containing protein 10	Q14728	Q9D2V8					PHD finger protein 10	Q9D8M7
Major vault protein	Q14764	Q9EQK5					Phenylethanolamine N-methyltransferase	P40935
Malate dehydrogenase, cytoplasmic	P40925	P14152					Phosducin-like protein	Q9DBX2
Malate dehydrogenase, mitochondrial	P40926	P08249					Phosducin-like protein 3	Q8BVF2
Malectin	Q14165	Q6ZQI3					Phosphatidate cytidylyltransferase 2	Q99L43
Malignant T-cell-amplified sequence 1	Q9ULC4	Q9DB27					Phosphatidate cytidylyltransferase, mitochondrial	Q3TUH1
Mammalian ependymin-related protein 1	Q9UM22	Q99M71					Phosphatidylinositol 4-kinase beta	Q8BKC8
Mannose-1-phosphate guanyltransferase alpha	Q96IJ6	Q922H4					Phosphatidylinositol 4-kinase type 2-alpha	Q2TBE6
Mannose-1-phosphate guanyltransferase beta	Q9Y5P6	Q8BTZ7					Phosphatidylinositol 4-phosphate 5-kinase type-1 gamma	O70161
Mannose-6-phosphate isomerase	P34949	Q924M7					Phosphoenolpyruvate carboxykinase [GTP], mitochondrial	Q8BH04
Mannose-P-dolichol utilization defect 1 protein	O75352	Q9R0Q9					Phosphofurin acidic cluster sorting protein 2	Q3V3Q7
Mannosyl-oligosaccharide glucosidase	Q13724	Q80UM7					Phospholipase A and acyltransferase 3	Q8R3U1
MAP kinase-activated protein kinase 2	P49137	P49138					Phospholipase A2 group XV	Q8VEB4
MAP kinase-activated protein kinase 3	Q16644	Q3UMW7					Phospholipase DDHD2	Q80Y98
MAP7 domain-containing protein 1	Q3KQU3	A2AJI0					Phospholipid scramblase 3	Q9JIZ9
MARCKS-related protein	P49006	P28667					Phospholipid transfer protein	P55065
Marginal zone B- and B1-cell-specific protein	Q8WU39	Q9D8I1					Phospholipid transfer protein C2CD2L	Q80X80
Maspardin	Q9NZD8	Q9CQC8					Phospholipid-transporting ATPase 11C	Q9QZW0
Mast cell-expressed membrane protein 1	Q8IX19	Q9D8U6					Phosphoprotein associated with glycosphingolipid-enriched microdomains 1	Q3U1F9
Matrin-3	P43243	Q8K310					Phytanoyl-CoA dioxygenase, peroxisomal	O35386
Matrix metalloproteinase-25	Q9NPA2	Q3U435					Piercer of microtubule wall 1 protein	Q5BN45
Matrix metalloproteinase-9	P14780	P41245					Placenta-specific gene 8 protein	Q9JI48
Max dimerization protein 1	Q05195	P50538					Plakophilin-3	Q9QY23
Mediator of RNA polymerase II transcription subunit 18	Q9BUE0	Q9CZ82					Plasminogen activator inhibitor 2, macrophage	P12388
Medium-chain specific acyl-CoA dehydrogenase, mitochondrial	P11310	P45952					Plastin-3	Q99K51
Melanoma inhibitory activity protein 2	Q96PC5	Q91ZV0					Platelet endothelial aggregation receptor 1	Q8VIK5
Membrane-associated phosphatidylinositol transfer protein 1	O00562	O35954					Platelet glycoprotein 4	Q08857
Membrane-associated progesterone receptor component 1	O00264	O55022					Platelet glycoprotein Ib alpha chain	O35930
Membrane-associated progesterone receptor component 2	O15173	Q80UU9					Platelet glycoprotein Ib beta chain	P56400
Membrane-spanning 4-domains subfamily A member 3	Q96HJ5	Q920C4					Platelet glycoprotein IX	O88186
Mesencephalic astrocyte-derived neurotrophic factor	P55145	Q9CXI5					Platelet glycoprotein V	O08742
Mesoderm induction early response protein 1	Q8N108	Q5UAK0					Platelet glycoprotein VI	P0C191
Metal transporter CNNM3	Q8NE01	Q32NY4					Platelet-activating factor acetylhydrolase	Q60963
Metalloproteinase inhibitor 2	P16035	P25785					Platelet-activating factor acetylhydrolase 2, cytoplasmic	Q8VDG7
Metalloreductase STEAP4	Q687X5	Q923B6					Platelet-derived growth factor subunit B	P31240
Metastasis-associated protein MTA2	O94776	Q9R190					Pleckstrin homology domain-containing family H member 1	Q80TI1
Metaxin-2	O75431	O88441					Pleckstrin homology domain-containing family M member 1	Q7TSI1
Methionine adenosyltransferase 2 subunit beta	Q9NZL9	Q99LB6					Plexin-A4	Q80UG2
Methionine aminopeptidase 1	P53582	Q8BP48					Plexin-B2	B2RXS4
Methionine aminopeptidase 2	P50579	O08663					POC1 centriolar protein homolog A	Q8JZX3
Methionine-R-sulfoxide reductase B1	Q9NZV6	Q9JLC3					Poly(A) RNA polymerase, mitochondrial	Q9D0D3
Methionine--tRNA ligase, cytoplasmic	P56192	Q68FL6					Poly(A)-specific ribonuclease PARN	Q8VDG3
Methyl-CpG-binding protein 2	P51608	Q9Z2D6					Poly(ADP-ribose) glycohydrolase	O88622
Methylcrotonoyl-CoA carboxylase subunit alpha, mitochondrial	Q96RQ3	Q99MR8					Polyadenylate-binding protein-interacting protein 1	Q8VE62
Methylglutaconyl-CoA hydratase, mitochondrial	Q13825	Q9JLZ3					Polyadenylate-binding protein-interacting protein 2B	Q91W45
Methylmalonate-semialdehyde dehydrogenase [acylating], mitochondrial	Q02252	Q9EQ20					Polyamine deacetylase HDAC10	Q6P3E7
Methylmalonyl-CoA epimerase, mitochondrial	Q96PE7	Q9D1I5					Polycomb protein Suz12	Q80U70
Methylthioribose-1-phosphate isomerase	Q9BV20	Q9CQT1					Polyglutamine-binding protein 1	Q91VJ5
Methylthioribulose-1-phosphate dehydratase	Q96GX9	Q9WVQ5					Polymerase delta-interacting protein 2	Q91VA6
Microsomal glutathione S-transferase 1	P10620	Q91VS7					Polynucleotide 5'-hydroxyl-kinase NOL9	Q3TZX8
Microtubule-associated protein 1S	Q66K74	Q8C052					Polyprenol reductase	Q9WUP4
Microtubule-associated protein 4	P27816	P27546					Polyribonucleotide 5'-hydroxyl-kinase Clp1	Q99LI9
Microtubule-associated protein RP/EB family member 1	Q15691	Q61166					Polyribonucleotide nucleotidyltransferase 1, mitochondrial	Q8K1R3
Microtubule-associated protein RP/EB family member 2	Q15555	Q8R001					Polyunsaturated fatty acid lipoxygenase ALOX12	P39655
Microtubule-associated proteins 1A/1B light chain 3 beta 2	A6NCE7	Q9CQV6					Porimin	Q91Z22
Microtubule-associated serine/threonine-protein kinase 3	O60307	Q3U214					Porphobilinogen deaminase	P22907
Migration and invasion enhancer 1	Q9BRT3	Q9CQ86					Potassium voltage-gated channel subfamily A member 1	P16388
Minor histocompatibility antigen H13	Q8TCT9	Q9D8V0					POU domain, class 2, transcription factor 1	P25425
Mitochondrial 2-oxoglutarate/malate carrier protein	Q02978	Q9CR62					POU domain, class 2, transcription factor 2	Q00196
Mitochondrial carnitine/acylcarnitine carrier protein	O43772	Q9Z2Z6					Pre-B-cell leukemia transcription factor 1	P41778
Mitochondrial carrier homolog 2	Q9Y6C9	Q791V5					Pre-mRNA 3'-end-processing factor FIP1	Q9D824
Mitochondrial dicarboxylate carrier	Q9UBX3	Q9QZD8					Pre-mRNA-splicing factor CWC22 homolog	Q8C5N3
Mitochondrial fission 1 protein	Q9Y3D6	Q9CQ92					Pre-mRNA-splicing factor CWC25 homolog	Q9DBF7
Mitochondrial fission factor	Q9GZY8	Q6PCP5					Pre-mRNA-splicing factor SYF2	Q9D198
Mitochondrial import inner membrane translocase subunit Tim10	P62072	P62073					Pre-mRNA-splicing regulator WTAP	Q9ER69
Mitochondrial import inner membrane translocase subunit Tim13	Q9Y5L4	P62075					Prenylated Rab acceptor protein 1	Q9Z0S9
Mitochondrial import inner membrane translocase subunit TIM44	O43615	O35857					pre-rRNA 2'-O-ribose RNA methyltransferase FTSJ3	Q9DBE9
Mitochondrial import inner membrane translocase subunit Tim8 A	O60220	Q9WVA2					Pre-rRNA-processing protein TSR1 homolog	Q5SWD9
Mitochondrial import inner membrane translocase subunit Tim9	Q9Y5J7	Q9WV98					Pre-rRNA-processing protein TSR2 homolog	Q8C8T8
Mitochondrial import receptor subunit TOM70	O94826	Q9CZW5					Presenilin-associated rhomboid-like protein, mitochondrial	Q5XJY4
Mitochondrial peptide methionine sulfoxide reductase	Q9UJ68	Q9D6Y7					Prickle planar cell polarity protein 3	Q80VL3
Mitochondrial Rho GTPase 1	Q8IXI2	Q8BG51					PRKR-interacting protein 1	Q9CWV6
Mitofusin-2	O95140	Q80U63					Probable 18S rRNA (guanine-N(7))-methyltransferase	Q9CY21
Mitogen-activated protein kinase 1	P28482	P63085					Probable 28S rRNA (cytosine-C(5))-methyltransferase	Q922K7
Mitogen-activated protein kinase 13	O15264	Q9Z1B7					Probable ATP-dependent RNA helicase DDX20	Q9JJY4
Mitogen-activated protein kinase 14	Q16539	P47811					Probable ATP-dependent RNA helicase DDX47	Q9CWX9
Mitogen-activated protein kinase 3	P27361	Q63844					Probable ATP-dependent RNA helicase DDX52	Q8K301
Mitogen-activated protein kinase 9	P45984	Q9WTU6					Probable ATP-dependent RNA helicase DDX56	Q9D0R4
Mitogen-activated protein kinase kinase kinase 2	Q9Y2U5	Q61083					Probable dolichyl pyrophosphate Glc1Man9GlcNAc2 alpha-1,3-glucosyltransferase	Q6P8H8
Mitogen-activated protein kinase kinase kinase 3	Q99759	Q61084					Probable gluconokinase	Q8R0J8
Mitogen-activated protein kinase kinase kinase 5	Q99683	O35099					Probable G-protein coupled receptor 141	Q7TQP0
Mitogen-activated protein kinase kinase kinase kinase 2	Q12851	Q61161					Probable leucine--tRNA ligase, mitochondrial	Q8VDC0
Mitogen-activated protein kinase kinase kinase kinase 4	O95819	P97820					Probable phospholipid-transporting ATPase IIB	P98195
Mitotic checkpoint protein BUB3	O43684	Q9WVA3					Probable RNA-binding protein 19	Q8R3C6
Mitotic spindle assembly checkpoint protein MAD1	Q9Y6D9	Q9WTX8					Probable RNA-binding protein EIF1AD	Q3THJ3
Mixed lineage kinase domain-like protein	Q8NB16	Q9D2Y4					Probable rRNA-processing protein EBP2	Q9D903
MMS19 nucleotide excision repair protein homolog	Q96T76	Q9D071					Probable U3 small nucleolar RNA-associated protein 11	Q9CZJ1
MOB kinase activator 1B	Q7L9L4	Q8BPB0					Programmed cell death protein 2	P46718
MOB kinase activator 2	Q70IA6	Q8VI63					Programmed cell death protein 5	P56812
MOB kinase activator 3A	Q96BX8	Q8BSU7					Proliferation marker protein Ki-67	E9PVX6
MOB-like protein phocein	Q9Y3A3	Q6PEB6					Proline and serine-rich protein 2	Q8C5R2
Moesin	P26038	P26041					Proline dehydrogenase 1, mitochondrial	Q9WU79
Monocarboxylate transporter 4	O15427	P57787					Proline-, glutamic acid- and leucine-rich protein 1	Q9DBD5
Monocyte differentiation antigen CD14	P08571	P10810					Proline-rich AKT1 substrate 1	Q9D1F4
Monoglyceride lipase	Q99685	O35678					Proline-rich protein 14	Q7TPN9
Motile sperm domain-containing protein 2	Q8NHP6	Q9CWP6					Prolow-density lipoprotein receptor-related protein 1	Q91ZX7
mRNA (2'-O-methyladenosine-N(6)-)-methyltransferase	Q9H4Z3	P59114					Prolyl-tRNA synthetase associated domain-containing protein 1	Q9D820
mRNA cap guanine-N7 methyltransferase	O43148	Q9D0L8					Prominin-1	O54990
Mth938 domain-containing protein	Q9H7C9	Q8R0P4					Propionyl-CoA carboxylase beta chain, mitochondrial	Q99MN9
Multiple C2 and transmembrane domain-containing protein 2	Q6DN12	Q5RJH2					Prostacyclin receptor	P43252
Myeloblastin	P24158	Q61096					Prostacyclin synthase	O35074
Myeloid cell surface antigen CD33	P20138	Q63994					Prostaglandin G/H synthase 1	P22437
Myeloid-associated differentiation marker	Q96S97	O35682					Prostaglandin reductase-3	Q8BGC4
Myeloid-derived growth factor	Q969H8	Q9CPT4					Prostate stem cell antigen	P57096
Myeloperoxidase	P05164	P11247					Proteasome assembly chaperone 1	Q9JK23
MYG1 exonuclease	Q9HB07	Q9JK81					Proteasome assembly chaperone 2	Q9EST4
Myosin light polypeptide 6	P60660	Q60605					Proteasome assembly chaperone 3	Q9CZH3
Myosin regulatory light chain 12B	O14950	Q3THE2					Protein 4.2	P49222
Myosin-11	P35749	O08638					Protein ABHD11	Q8K4F5
Myosin-14	Q7Z406	Q6URW6					Protein Abitram	Q80ZQ9
Myosin-9	P35579	Q8VDD5					Protein angel homolog 2	Q8K1C0
Myotrophin	P58546	P62774					Protein arginine methyltransferase NDUFAF7, mitochondrial	Q9CWG8
Myotubularin-related protein 3	Q13615	Q8K296					Protein arginine N-methyltransferase 3	Q922H1
Myotubularin-related protein 6	Q9Y217	Q8VE11					Protein arginine N-methyltransferase 9	Q3U3W5
Myotubularin-related protein 9	Q96QG7	Q9Z2D0					Protein associated with UVRAG as autophagy enhancer	Q3TD16
Myristoylated alanine-rich C-kinase substrate	P29966	P26645					Protein C10	O35127
N(4)-(beta-N-acetylglucosaminyl)-L-asparaginase	P20933	Q64191					Protein C12orf4 homolog	Q91YN0
N(G),N(G)-dimethylarginine dimethylaminohydrolase 2	O95865	Q99LD8					Protein C19orf12 homolog	Q8WUR0
Na(+)/H(+) exchange regulatory cofactor NHE-RF1	O14745	P70441					Protein canopy homolog 4	Q8BQ47
N-acetyl-D-glucosamine kinase	Q9UJ70	Q9QZ08					Protein capicua homolog	Q924A2
N-acetylgalactosamine kinase	Q01415	Q68FH4					Protein CASC3	Q8K3W3
N-acetylgalactosamine-6-sulfatase	P34059	Q571E4					Protein CDV3	Q4VAA2
N-acetylglucosamine-6-phosphate deacetylase	Q9Y303	Q8JZV7					Protein CREG1	O88668
N-acetylglucosamine-6-sulfatase	P15586	Q8BFR4					Protein CTLA-2-alpha	P12399
N-acylglucosamine 2-epimerase	P51606	P82343					Protein Daple	Q6VGS5
N-acylneuraminate cytidylyltransferase	Q8NFW8	Q99KK2					Protein DENND6A	Q8BH65
NAD kinase	O95544	P58058					Protein disulfide isomerase Creld1	Q91XD7
NAD kinase 2, mitochondrial	Q4G0N4	Q8C5H8					Protein disulfide isomerase Creld2	Q9CYA0
NAD(P) transhydrogenase, mitochondrial	Q13423	Q61941					Protein dpy-30 homolog	Q99LT0
NAD(P)H-hydrate epimerase	Q8NCW5	Q8K4Z3					Protein Dr1	Q91WV0
NAD-dependent malic enzyme, mitochondrial	P23368	Q99KE1					Protein ELFN1	Q8C8T7
NAD-dependent protein deacetylase sirtuin-2	Q8IXJ6	Q8VDQ8					Protein FAM118B	Q8C569
NADH dehydrogenase [ubiquinone] 1 alpha subcomplex subunit 10, mitochondrial	O95299	Q99LC3					Protein FAM177A1	Q8BR63
NADH dehydrogenase [ubiquinone] 1 alpha subcomplex subunit 13	Q9P0J0	Q9ERS2					Protein FAM234A	Q8C0Z1
NADH dehydrogenase [ubiquinone] 1 alpha subcomplex subunit 2	O43678	Q9CQ75					Protein FAM32A	Q9CR80
NADH dehydrogenase [ubiquinone] 1 alpha subcomplex subunit 7	O95182	Q9Z1P6					Protein FAM3A	Q9D8T0
NADH dehydrogenase [ubiquinone] 1 alpha subcomplex subunit 8	P51970	Q9DCJ5					Protein FAM3C	Q91VU0
NADH dehydrogenase [ubiquinone] 1 alpha subcomplex subunit 9, mitochondrial	Q16795	Q9DC69					Protein FAM50A	Q9WV03
NADH dehydrogenase [ubiquinone] 1 beta subcomplex subunit 10	O96000	Q9DCS9					Protein FAM76A	Q922G2
NADH dehydrogenase [ubiquinone] 1 beta subcomplex subunit 11, mitochondrial	Q9NX14	O09111					Protein FAN	O35242
NADH dehydrogenase [ubiquinone] 1 beta subcomplex subunit 3	O43676	Q9CQZ6					Protein furry homolog	E9Q8I9
NADH dehydrogenase [ubiquinone] 1 beta subcomplex subunit 4	O95168	Q9CQC7					Protein GAPT	Q8CB93
NADH dehydrogenase [ubiquinone] 1 beta subcomplex subunit 6	O95139	Q3UIU2					Protein GPR108	Q91WD0
NADH dehydrogenase [ubiquinone] 1 beta subcomplex subunit 7	P17568	Q9CR61					Protein HEXIM1	Q8R409
NADH dehydrogenase [ubiquinone] flavoprotein 1, mitochondrial	P49821	Q91YT0					Protein HGH1 homolog	Q8C3I8
NADH dehydrogenase [ubiquinone] flavoprotein 2, mitochondrial	P19404	Q9D6J6					Protein HIRA	Q61666
NADH dehydrogenase [ubiquinone] iron-sulfur protein 3, mitochondrial	O75489	Q9DCT2					Protein Hook homolog 2	Q7TMK6
NADH dehydrogenase [ubiquinone] iron-sulfur protein 5	O43920	Q99LY9					Protein ILRUN	Q3TT38
NADH dehydrogenase [ubiquinone] iron-sulfur protein 6, mitochondrial	O75380	P52503					Protein jagunal homolog 1	Q5XKN4
NADH dehydrogenase [ubiquinone] iron-sulfur protein 8, mitochondrial	O00217	Q8K3J1					Protein kinase C alpha type	P20444
NADH-cytochrome b5 reductase 1	Q9UHQ9	Q9DB73					Protein kinase C epsilon type	P16054
NADH-cytochrome b5 reductase 3	P00387	Q9DCN2					Protein kinase C theta type	Q02111
NADH-ubiquinone oxidoreductase 75 kDa subunit, mitochondrial	P28331	Q91VD9					Protein lin-7 homolog C	O88952
NADPH--cytochrome P450 reductase	P16435	P37040					Protein LSM12	Q9D0R8
N-alpha-acetyltransferase 15, NatA auxiliary subunit	Q9BXJ9	Q80UM3					Protein LZIC	Q8K3C3
N-alpha-acetyltransferase 25, NatB auxiliary subunit	Q14CX7	Q8BWZ3					Protein mab-21-like 4	Q8CEZ4
Nardilysin	O43847	Q8BHG1					Protein misato homolog 1	Q2YDW2
Nascent polypeptide-associated complex subunit alpha, muscle-specific form	E9PAV3	P70670					Protein mono-ADP-ribosyltransferase PARP3	Q3ULW8
Nck-associated protein 1-like	P55160	Q8K1X4					Protein MTSS 1	Q8R1S4
NEDD4-binding protein 1	O75113	Q6A037					Protein Niban 2	Q8R1F1
NEDD4-like E3 ubiquitin-protein ligase WWP2	O00308	Q9DBH0					Protein NipSnap homolog 3B	Q9CQE1
NEDD8	Q15843	P29595					Protein Njmu-R1	Q9CYI0
NEDD8-activating enzyme E1 catalytic subunit	Q8TBC4	Q8C878					Protein Noxp20	Q9D281
NEDD8-activating enzyme E1 regulatory subunit	Q13564	Q8VBW6					Protein N-terminal glutamine amidohydrolase	Q80WB5
NEDD8-conjugating enzyme Ubc12	P61081	P61082					Protein odr-4 homolog	Q4PJX1
Negative elongation factor A	Q9H3P2	Q8BG30					Protein O-glucosyltransferase 2	Q9JHP7
Negative elongation factor B	Q8WX92	Q8C4Y3					Protein orai-2	Q8BH10
Nesprin-1	Q8NF91	Q6ZWR6					Protein PALS2	Q9JLB0
Nesprin-2	Q8WXH0	Q6ZWQ0					Protein PAT1 homolog 1	Q3TC46
Nesprin-3	Q6ZMZ3	Q4FZC9					Protein phosphatase 1 regulatory subunit 14A	Q91VC7
Neurabin-2	Q96SB3	Q6R891					Protein phosphatase 1 regulatory subunit 14B	Q62084
Neurobeachin-like protein 2	Q6ZNJ1	Q6ZQA0					Protein PRRC2A	Q7TSC1
Neuroplastin	Q9Y639	P97300					Protein rogdi homolog	Q3TDK6
Neutral alpha-glucosidase AB	Q14697	Q8BHN3					Protein RRP5 homolog	Q6NS46
Neutrophil collagenase	P22894	O70138					Protein RUFY3	Q9D394
Neutrophil cytosol factor 1	P14598	Q09014					Protein S100-A13	P97352
Neutrophil cytosol factor 2	P19878	O70145					Protein S100-A14	Q9D2Q8
Neutrophil cytosol factor 4	Q15080	P97369					Protein S100-A16	Q9D708
Neutrophil elastase	P08246	Q3UP87					Protein SAAL1	Q9D2C2
Neutrophil gelatinase-associated lipocalin	P80188	P11672					Protein SLFN14	V9GXG1
NFAT activation molecule 1	Q8NET5	Q8R4V1					Protein SON	Q9QX47
NF-kappa-B essential modulator	Q9Y6K9	O88522					Protein spinster homolog 3	Q9D232
NF-kappa-B inhibitor-interacting Ras-like protein 2	Q9NYR9	Q9CR56					Protein SREK1IP1	Q4V9W2
NHL repeat-containing protein 2	Q8NBF2	Q8BZW8					Protein SSXT	Q62280
NHL repeat-containing protein 3	Q5JS37	Q8CCH2					Protein strawberry notch homolog 1	Q689Z5
NHP2-like protein 1	P55769	Q9D0T1					Protein strawberry notch homolog 2	Q7TNB8
NHS-like protein 2	Q5HYW2	B1AXH1					Protein TASOR	Q69ZR9
Nibrin	O60934	Q9R207					Protein transport protein Sec24A	Q3U2P1
Nicastrin	Q92542	P57716					Protein transport protein Sec61 subunit alpha isoform 1	P61620
Nicotinamide phosphoribosyltransferase	P43490	Q99KQ4					Protein transport protein Sec61 subunit beta	Q9CQS8
Nicotinate phosphoribosyltransferase	Q6XQN6	Q8CC86					Protein tweety homolog 3	Q6P5F7
NIF3-like protein 1	Q9GZT8	Q9EQ80					Protein unc-93 homolog B1	Q8VCW4
Ninein	Q8N4C6	Q61043					Protein virilizer homolog	A2AIV2
NLR family member X1	Q86UT6	Q3TL44					Protein Wfdc21	Q8BTE6
N-myc-interactor	Q13287	O35309					Protein Wiz	O88286
Non-histone chromosomal protein HMG-14	P05114	P18608					Protein YIPF3	Q3UDR8
Non-histone chromosomal protein HMG-17	P05204	P09602					Protein-associating with the carboxyl-terminal domain of ezrin	Q9DBQ7
Non-POU domain-containing octamer-binding protein	Q15233	Q99K48					Protein-glucosylgalactosylhydroxylysine glucosidase	Q8BP56
NPC intracellular cholesterol transporter 2	P61916	Q9Z0J0					Protein-glutamine gamma-glutamyltransferase 2	P21981
NSFL1 cofactor p47	Q9UNZ2	Q9CZ44					Protein-L-isoaspartate O-methyltransferase domain-containing protein 1	P59913
N-terminal kinase-like protein	Q96KG9	Q9EQC5					Proteoglycan 4	Q9JM99
Nuclear autoantigen Sp-100	P23497	O35892					Proton-coupled zinc antiporter SLC30A5	Q8R4H9
Nuclear cap-binding protein subunit 1	Q09161	Q3UYV9					Proto-oncogene tyrosine-protein kinase LCK	P06240
Nuclear cap-binding protein subunit 2	P52298	Q9CQ49					Proto-oncogene tyrosine-protein kinase Src	P05480
Nuclear envelope integral membrane protein 1	O14524	Q6ZQE4					P-selectin	Q01102
Nuclear factor 1 C-type	P08651	P70255					Pseudouridylate synthase 7 homolog	Q91VU7
Nuclear factor NF-kappa-B p100 subunit	Q00653	Q9WTK5					PSME3-interacting protein	Q91WE2
Nuclear factor NF-kappa-B p105 subunit	P19838	P25799					Pulmonary surfactant-associated protein A	P35242
Nuclear inhibitor of protein phosphatase 1	Q12972	Q8R3G1					Pulmonary surfactant-associated protein B	P50405
Nuclear migration protein nudC	Q9Y266	O35685					Pumilio homolog 1	Q80U78
Nuclear mitotic apparatus protein 1	Q14980	E9Q7G0					Pumilio homolog 2	Q80U58
Nuclear pore complex protein Nup133	Q8WUM0	Q8R0G9					Pumilio homolog 3	Q8BKS9
Nuclear pore complex protein Nup155	O75694	Q99P88					Purkinje cell protein 4-like protein 1	Q6W8Q3
Nuclear pore complex protein Nup214	P35658	Q80U93					Putative adenosylhomocysteinase 3	Q68FL4
Nuclear pore complex protein Nup50	Q9UKX7	Q9JIH2					Putative glycerol kinase 5	Q8BX05
Nuclear pore complex protein Nup88	Q99567	Q8CEC0					Putative helicase MOV-10	P23249
Nuclear pore complex protein Nup93	Q8N1F7	Q8BJ71					Putative hydrolase RBBP9	O88851
Nuclear pore complex protein Nup98-Nup96	P52948	Q6PFD9					Putative large ribosomal subunit protein eL32'	P17932
Nuclear pore glycoprotein p62	P37198	Q63850					Putative lipid scramblase CLPTM1	Q8VBZ3
Nuclear pore membrane glycoprotein 210	Q8TEM1	Q9QY81					Putative RNA-binding protein Luc7-like 1	Q9CYI4
Nuclear protein localization protein 4 homolog	Q8TAT6	P60670					Putative sodium-coupled neutral amino acid transporter 10	Q5I012
Nuclear receptor coactivator 5	Q9HCD5	Q91W39					Putative transferase CAF17 homolog, mitochondrial	Q8CAK1
Nuclear receptor-binding factor 2	Q96F24	Q8VCQ3					Pyridoxal phosphate phosphatase PHOSPHO2	Q9D9M5
Nuclear receptor-binding protein	Q9UHY1	Q99J45					Pyrin and HIN domain-containing protein 1	Q8BV49
Nuclear respiratory factor 1	Q16656	Q9WU00					Pyrroline-5-carboxylate reductase 2	Q922Q4
Nuclear RNA export factor 1	Q9UBU9	Q99JX7					Pyrroline-5-carboxylate reductase 3	Q9DCC4
Nuclear transcription factor Y subunit gamma	Q13952	P70353					Pyruvate carboxylase, mitochondrial	Q05920
Nuclear transport factor 2	P61970	P61971					Queuine tRNA-ribosyltransferase accessory subunit 2	B8ZXI1
Nucleobindin-1	Q02818	Q02819					Queuosine 5'-phosphate N-glycosylase/hydrolase	G3X8U3
Nucleobindin-2	P80303	P81117					Quinone oxidoreductase-like protein 2	Q3UNZ8
Nucleolar protein 56	O00567	Q9D6Z1					Rab GTPase-activating protein 1	A2AWA9
Nucleolar protein 58	Q9Y2X3	Q6DFW4					Rab GTPase-binding effector protein 2	Q91WG2
Nucleolar RNA helicase 2	Q9NR30	Q9JIK5					Rab11 family-interacting protein 4	Q8BQP8
Nucleolar transcription factor 1	P17480	P25976					Rab11 family-interacting protein 5	Q8R361
Nucleolin	P19338	P09405					RAB11-binding protein RELCH	Q148V7
Nucleolysin TIAR	Q01085	P70318					RAB7A-interacting MON1-CCZ1 complex subunit 1	Q8BR90
Nucleophosmin	P06748	Q61937					RAD50-interacting protein 1	Q8BZ36
Nucleoporin Nup37	Q8NFH4	Q9CWU9					Raftlin	Q6A0D4
Nucleoporin Nup43	Q8NFH3	P59235					Ral GTPase-activating protein subunit alpha-1	Q6GYP7
Nucleoporin p54	Q7Z3B4	Q8BTS4					Rap guanine nucleotide exchange factor 2	Q8CHG7
Nucleoporin p58/p45	Q9BVL2	Q8R332					Ras and Rab interactor 2	Q9D684
Nucleoporin SEH1	Q96EE3	Q8R2U0					Ras and Rab interactor-like protein	Q80UW3
Nucleoprotein TPR	P12270	F6ZDS4					Ras GTPase-activating protein 3	Q60790
Nucleoside diphosphate kinase 3	Q13232	Q9WV85					Ras-related protein Rab-27B	Q99P58
Nucleoside diphosphate kinase A	P15531	P15532					Ras-related protein Rab-2B	P59279
Nucleoside diphosphate kinase B	P22392	Q01768					Ras-related protein Rab-38	Q8QZZ8
Nucleosome assembly protein 1-like 1	P55209	P28656					Ras-related protein Rab-3A	P63011
Nucleosome assembly protein 1-like 4	Q99733	Q78ZA7					Ras-related protein Rab-7L1	Q91YQ1
NudC domain-containing protein 1	Q96RS6	Q6PIP5					Ras-related protein Rab-9A	Q9R0M6
NudC domain-containing protein 2	Q8WVJ2	Q9CQ48					Ras-related protein Rap-2a	Q80ZJ1
Obg-like ATPase 1	Q9NTK5	Q9CZ30					Receptor expression-enhancing protein 2	Q8VCD6
OCIA domain-containing protein 1	Q9NX40	Q9CRD0					Receptor expression-enhancing protein 3	Q99KK1
Olfactomedin-4	Q6UX06	Q3UZZ4					Receptor-interacting serine/threonine-protein kinase 3	Q9QZL0
Oligoribonuclease, mitochondrial	Q9Y3B8	Q9D8S4					Regulation of nuclear pre-mRNA domain-containing protein 1A	Q8VDS4
Omega-amidase NIT2	Q9NQR4	Q9JHW2					Regulation of nuclear pre-mRNA domain-containing protein 2	Q6NXI6
Opioid growth factor receptor	Q9NZT2	Q99PG2					Regulator of G-protein signaling 3	Q9DC04
Opioid growth factor receptor-like protein 1	Q5TC84	Q8VE52					Regulator of microtubule dynamics protein 3	Q3UJU9
Osteoclast-stimulating factor 1	Q92882	Q62422					Repetin	P97347
Oxidation resistance protein 1	Q8N573	Q4KMM3					Replication factor C subunit 1	P35601
Oxidized low-density lipoprotein receptor 1	P78380	Q9EQ09					Replication factor C subunit 2	Q9WUK4
Oxidoreductase HTATIP2	Q9BUP3	Q9Z2G9					Replication termination factor 2	Q99K95
Oxygen-dependent coproporphyrinogen-III oxidase, mitochondrial	P36551	P36552					Resistin-like gamma	Q8K426
Oxysterol-binding protein 1	P22059	Q3B7Z2					Reticulocalbin-1	Q05186
Oxysterol-binding protein-related protein 11	Q9BXB4	Q8CI95					Reticulocalbin-2	Q8BP92
Oxysterol-binding protein-related protein 2	Q9H1P3	Q8BX94					Reticulophagy regulator 2	Q6NS82
Oxysterol-binding protein-related protein 8	Q9BZF1	B9EJ86					Retinal dehydrogenase 2	Q62148
Oxysterol-binding protein-related protein 9	Q96SU4	A2A8Z1					Retinoblastoma-like protein 2	Q64700
P2X purinoceptor 1	P51575	P51576					Retinoic acid receptor RXR-beta	P28704
P2X purinoceptor 4	Q99571	Q9JJX6					Retinol dehydrogenase 12	Q8BYK4
Paired amphipathic helix protein Sin3a	Q96ST3	Q60520					Retinol-binding protein 1	Q00915
Paired immunoglobulin-like type 2 receptor alpha	Q9UKJ1	Q2YFS3					Retinol-binding protein 2	Q08652
Palmitoyl-protein thioesterase ABHD10, mitochondrial	Q9NUJ1	Q6PE15					Retroviral-like aspartic protease 1	Q09PK2
Pantetheinase	O95497	Q9Z0K8					Rho GTPase-activating protein 10	Q6Y5D8
Pantothenate kinase 2, mitochondrial	Q9BZ23	Q7M753					Rho GTPase-activating protein 24	Q8C4V1
Paraspeckle component 1	Q8WXF1	Q8R326					Rho GTPase-activating protein 31	A6X8Z5
Partner of Y14 and mago	Q9BRP8	Q8CHP5					Rho GTPase-activating protein 6	O54834
PAT complex subunit CCDC47	Q96A33	Q9D024					Rho guanine nucleotide exchange factor 12	Q8R4H2
PAX3- and PAX7-binding protein 1	Q9Y5B6	P58501					Rho guanine nucleotide exchange factor 28	P97433
Paxillin	P49023	Q8VI36					Rho guanine nucleotide exchange factor 37	A1IGU4
PC4 and SFRS1-interacting protein	O75475	Q99JF8					Riboflavin kinase	Q8CFV9
PDZ and LIM domain protein 2	Q96JY6	Q8R1G6					Ribonuclease 2B	O35292
PDZ and LIM domain protein 5	Q96HC4	Q8CI51					Ribonuclease H2 subunit A	Q9CWY8
PDZ and LIM domain protein 7	Q9NR12	Q3TJD7					Ribonuclease P protein subunit p20	Q9DCH2
PDZ domain-containing protein 8	Q8NEN9	B9EJ80					Ribonuclease P protein subunit p30	O88796
Peflin	Q9UBV8	Q8BFY6					Ribonuclease P protein subunit p40	Q8R1F9
Peptidoglycan recognition protein 1	O75594	O88593					Ribonuclease T2-A	C0HKG5
Peptidyl-prolyl cis-trans isomerase A	P62937	P17742					Ribosomal biogenesis protein LAS1L	A2BE28
Peptidyl-prolyl cis-trans isomerase B	P23284	P24369					Ribosomal L1 domain-containing protein 1	Q8BVY0
Peptidyl-prolyl cis-trans isomerase D	Q08752	Q9CR16					Ribosomal oxygenase 1	Q9JJF3
Peptidyl-prolyl cis-trans isomerase E	Q9UNP9	Q9QZH3					Ribosomal protein S6 kinase alpha-4	Q9Z2B9
Peptidyl-prolyl cis-trans isomerase F, mitochondrial	P30405	Q99KR7					Ribosomal RNA processing protein 1 homolog B	Q91YK2
Peptidyl-prolyl cis-trans isomerase FKBP1A	P62942	P26883					Ribosomal RNA small subunit methyltransferase NEP1	O35130
Peptidyl-prolyl cis-trans isomerase FKBP2	P26885	P45878					Ribosome biogenesis protein BOP1	P97452
Peptidyl-prolyl cis-trans isomerase FKBP3	Q00688	Q62446					Ribosome biogenesis protein BRX1 homolog	Q9DCA5
Peptidyl-prolyl cis-trans isomerase FKBP4	Q02790	P30416					Ribosome biogenesis protein WDR12	Q9JJA4
Peptidyl-prolyl cis-trans isomerase FKBP5	Q13451	Q64378					Ribosome production factor 2 homolog	Q9JJ80
Peptidyl-prolyl cis-trans isomerase FKBP8	Q14318	O35465					Ribosome quality control complex subunit NEMF	Q8CCP0
Peptidyl-prolyl cis-trans isomerase G	Q13427	A2AR02					Ribosome-recycling factor, mitochondrial	Q9D6S7
Peptidyl-prolyl cis-trans isomerase H	O43447	Q9D868					RILP-like protein 2	Q99LE1
Peptidyl-prolyl cis-trans isomerase NIMA-interacting 1	Q13526	Q9QUR7					RING finger protein 11	Q9QYK7
Peptidyl-prolyl cis-trans isomerase NIMA-interacting 4	Q9Y237	Q9CWW6					RING finger protein 141	Q99MB7
Peptidyl-prolyl cis-trans isomerase-like 1	Q9Y3C6	Q9D0W5					RING finger protein 214	Q8BFU3
Peptidyl-prolyl cis-trans isomerase-like 3	Q9H2H8	Q9D6L8					RING finger protein unkempt homolog	Q8BL48
Peptidylprolyl isomerase domain and WD repeat-containing protein 1	Q96BP3	Q8CEC6					RIPOR family member 3	A1L3T7
Perforin-1	P14222	P10820					RISC-loading complex subunit TARBP2	P97473
Perilipin-3	O60664	Q9DBG5					RNA 3'-terminal phosphate cyclase-like protein	Q9JJT0
Peroxiredoxin-1	Q06830	P35700					RNA cytidine acetyltransferase	Q8K224
Peroxiredoxin-2	P32119	Q61171					RNA demethylase ALKBH5	Q3TSG4
Peroxiredoxin-4	Q13162	O08807					RNA guanine-N7 methyltransferase activating subunit	Q9CQY2
Peroxiredoxin-5, mitochondrial	P30044	P99029					RNA N6-adenosine-methyltransferase METTL16	Q9CQG2
Peroxiredoxin-6	P30041	O08709					RNA-binding motif protein, X-linked 2	Q8R0F5
Peroxisomal acyl-coenzyme A oxidase 1	Q15067	Q9R0H0					RNA-binding protein 24	D3Z4I3
Peroxisomal multifunctional enzyme type 2	P51659	P51660					RNA-binding protein 26	Q6NZN0
Persulfide dioxygenase ETHE1, mitochondrial	O95571	Q9DCM0					RNA-binding protein 28	Q8CGC6
PEST proteolytic signal-containing nuclear protein	Q8WW12	Q6P8I4					RNA-binding protein 33	Q9CXK9
PH and SEC7 domain-containing protein 4	Q8NDX1	Q8BLR5					RNA-binding protein 4	Q8C7Q4
PHD finger-like domain-containing protein 5A	Q7RTV0	P83870					RNA-binding protein 7	Q9CQT2
Phenylalanine--tRNA ligase alpha subunit	Q9Y285	Q8C0C7					RNA-binding protein Ro60	O08848
Phenylalanine--tRNA ligase beta subunit	Q9NSD9	Q9WUA2					RNA-binding protein with multiple splicing	Q9WVB0
PH-interacting protein	Q8WWQ0	Q8VDD9					RNA-binding protein with multiple splicing 2	Q8VC52
Phosphatase and actin regulator 4	Q8IZ21	Q501J7					RNA-binding region-containing protein 3	Q3UZ01
Phosphatidylcholine transfer protein	Q9UKL6	P53808					Rootletin	Q8CJ40
Phosphatidylethanolamine-binding protein 1	P30086	P70296					Rotatin	Q8R4Y8
Phosphatidylinositol 3,4,5-trisphosphate 3-phosphatase and dual-specificity protein phosphatase PTEN	P60484	O08586					rRNA-processing protein UTP23 homolog	Q9CX11
Phosphatidylinositol 3,4,5-trisphosphate 5-phosphatase 1	Q92835	Q9ES52					RRP12-like protein	Q6P5B0
Phosphatidylinositol 3,4,5-trisphosphate-dependent Rac exchanger 1 protein	Q8TCU6	Q69ZK0					RRP15-like protein	Q9CYX7
Phosphatidylinositol 3-kinase catalytic subunit type 3	Q8NEB9	Q6PF93					Runt-related transcription factor 1	Q03347
Phosphatidylinositol 3-kinase regulatory subunit alpha	P27986	P26450					Runt-related transcription factor 2	Q08775
Phosphatidylinositol 4,5-bisphosphate 3-kinase catalytic subunit beta isoform	P42338	Q8BTI9					RWD domain-containing protein 4	Q9CPR1
Phosphatidylinositol 4,5-bisphosphate 3-kinase catalytic subunit delta isoform	O00329	O35904					S1 RNA-binding domain-containing protein 1	Q497V5
Phosphatidylinositol 4,5-bisphosphate 3-kinase catalytic subunit gamma isoform	P48736	Q9JHG7					S-adenosylmethionine-dependent nucleotide dehydratase RSAD2	Q8CBB9
Phosphatidylinositol 5-phosphate 4-kinase type-2 alpha	P48426	O70172					SAGA-associated factor 29	Q9DA08
Phosphatidylinositol 5-phosphate 4-kinase type-2 beta	P78356	Q80XI4					SAP30-binding protein	Q02614
Phosphatidylinositol 5-phosphate 4-kinase type-2 gamma	Q8TBX8	Q91XU3					Scavenger receptor class B member 1	Q61009
Phosphatidylinositol transfer protein alpha isoform	Q00169	P53810					Schlafen family member 1	Q9Z0I7
Phosphatidylinositol transfer protein beta isoform	P48739	P53811					Schlafen family member 2	Q9Z0I6
Phosphatidylinositol-3-phosphatase SAC1	Q9NTJ5	Q9EP69					Schlafen family member 5	Q8CBA2
Phosphatidylinositol-binding clathrin assembly protein	Q13492	Q7M6Y3					Sciellin	Q9EQG3
Phosphatidylserine synthase 1	P48651	Q99LH2					SEC14-like protein 1	A8Y5H7
Phosphoacetylglucosamine mutase	O95394	Q9CYR6					SEC14-like protein 2	Q99J08
Phosphoethanolamine/phosphocholine phosphatase	Q8TCT1	Q8R2H9					Segment polarity protein dishevelled homolog DVL-1	P51141
Phosphofurin acidic cluster sorting protein 1	Q6VY07	Q8K212					Segment polarity protein dishevelled homolog DVL-2	Q60838
Phosphoglucomutase-1	P36871	Q9D0F9					Selenocysteine lyase	Q9JLI6
Phosphoglycerate kinase 1	P00558	P09411					Selenoprotein K	Q9JLJ1
Phosphoglycerate mutase 1	P18669	Q9DBJ1					Selenoprotein N	D3Z2R5
Phosphoinositide 3-kinase adapter protein 1	Q6ZUJ8	Q9EQ32					Selenoprotein S	Q9BCZ4
Phosphoinositide 3-kinase regulatory subunit 4	Q99570	Q8VD65					Semaphorin-7A	Q9QUR8
Phosphoinositide 3-kinase regulatory subunit 6	Q5UE93	Q3U6Q4					Sentrin-specific protease 1	P59110
Phospholipase A-2-activating protein	Q9Y263	P27612					Sentrin-specific protease 3	Q9EP97
Phospholipase B-like 1	Q6P4A8	Q8VCI0					Sentrin-specific protease 7	Q8BUH8
Phospholipase D1	Q13393	Q9Z280					Sepiapterin reductase	Q64105
Phospholipid hydroperoxide glutathione peroxidase	P36969	O70325					Septin-10	Q8C650
Phospholipid scramblase 1	O15162	Q9JJ00					Septin-8	Q8CHH9
Phospholipid-transporting ATPase IA	Q9Y2Q0	P70704					Serine hydrolase-like protein	Q9EPB5
Phospholipid-transporting ATPase IF	Q9Y2G3	Q6DFW5					Serine incorporator 3	Q9QZI9
Phospholipid-transporting ATPase IH	P98196	P98197					Serine palmitoyltransferase 3	Q8BG54
Phosphomannomutase 2	O15305	Q9Z2M7					Serine protease inhibitor A3B	Q8BYY9
Phosphopantothenate--cysteine ligase	Q9HAB8	Q8VDG5					Serine protease inhibitor A3K	P07759
Phosphopantothenoylcysteine decarboxylase	Q96CD2	Q8BZB2					Serine protease inhibitor A3N	Q91WP6
Phosphopentomutase	Q96G03	Q7TSV4					Serine racemase	Q9QZX7
Phosphoribosyl pyrophosphate synthase-associated protein 1	Q14558	Q9D0M1					Serine/arginine-rich splicing factor 5	O35326
Phosphoribosyl pyrophosphate synthase-associated protein 2	O60256	Q8R574					Serine/threonine-protein kinase 16	O88697
Phosphoribosylformylglycinamidine synthase	O15067	Q5SUR0					Serine/threonine-protein kinase Chk2	Q9Z265
Phosphorylase b kinase gamma catalytic chain, liver/testis isoform	P15735	Q9DB30					Serine/threonine-protein kinase haspin	Q9Z0R0
Phosphorylase b kinase regulatory subunit alpha, liver isoform	P46019	Q8BWJ3					Serine/threonine-protein kinase LMTK1	Q80YE4
Phosphorylase b kinase regulatory subunit beta	Q93100	Q7TSH2					Serine/threonine-protein kinase MRCK beta	Q7TT50
Phosphoserine aminotransferase	Q9Y617	Q99K85					Serine/threonine-protein kinase RIO3	Q9DBU3
Phosphoserine phosphatase	P78330	Q99LS3					Serine/threonine-protein kinase Sgk3	Q9ERE3
Phosphotriesterase-related protein	Q96BW5	Q60866					Serine/threonine-protein kinase SIK3	Q6P4S6
Phostensin	Q6NYC8	Q8BQ30					Serine/threonine-protein kinase SMG1	Q8BKX6
Pinin	Q9H307	O35691					Serine/threonine-protein kinase STK11	Q9WTK7
PITH domain-containing protein 1	Q9GZP4	Q8BWR2					Serine/threonine-protein kinase TAO2	Q6ZQ29
Pituitary tumor-transforming gene 1 protein-interacting protein	P53801	Q8R143					Serine/threonine-protein kinase tousled-like 2	O55047
Plakophilin-1	Q13835	P97350					Serine/threonine-protein kinase ULK3	Q3U3Q1
Plasma membrane calcium-transporting ATPase 4	P23634	Q6Q477					Serine/threonine-protein kinase VRK2	Q8BN21
Plasminogen	P00747	P20918					Serine/threonine-protein phosphatase 2A 65 kDa regulatory subunit A beta isoform	Q7TNP2
Plastin-1	Q14651	Q3V0K9					Serine/threonine-protein phosphatase 2A regulatory subunit B'' subunit gamma	Q9JK24
Plastin-2	P13796	Q61233					Serine/threonine-protein phosphatase 4 regulatory subunit 1	Q8K2V1
Platelet endothelial cell adhesion molecule	P16284	Q08481					Serine/threonine-protein phosphatase 4 regulatory subunit 3B	Q922R5
Platelet-activating factor acetylhydrolase IB subunit alpha1	Q15102	Q61205					Serine/threonine-protein phosphatase 6 regulatory ankyrin repeat subunit A	Q505D1
Platelet-activating factor acetylhydrolase IB subunit alpha2	P68402	Q61206					Serine/threonine-protein phosphatase PP1-gamma catalytic subunit	P63087
Platelet-activating factor acetylhydrolase IB subunit beta	P43034	P63005					Serine--tRNA ligase, mitochondrial	Q9JJL8
Pleckstrin	P08567	Q9JHK5					Serpin B5	P70124
Pleckstrin homology domain-containing family A member 2	Q9HB19	Q9ERS5					Serpin H1	P19324
Pleckstrin homology domain-containing family F member 2	Q9H8W4	Q91WB4					SERPINE1 mRNA-binding protein 1	Q9CY58
Pleckstrin homology domain-containing family O member 2	Q8TD55	Q8K124					Serum amyloid A-3 protein	P04918
Plectin	Q15149	Q9QXS1					Serum paraoxonase/lactonase 3	Q62087
Pleiotropic regulator 1	O43660	Q922V4					Sesquipedalian-2	Q14B98
Plexin domain-containing protein 2	Q6UX71	Q9DC11					SH2B adapter protein 1	Q91ZM2
Plexin-C1	O60486	Q9QZC2					SH2B adapter protein 3	O09039
PML-RARA-regulated adapter molecule 1	Q96QH2	Q6BCL1					SH3 and multiple ankyrin repeat domains protein 3	Q4ACU6
Poly [ADP-ribose] polymerase 1	P09874	P11103					SH3 domain-binding glutamic acid-rich-like protein 2	Q8BG73
Poly(A) polymerase alpha	P51003	Q61183					Sharpin	Q91WA6
Poly(rC)-binding protein 1	Q15365	P60335					SHC SH2 domain-binding protein 1	Q9Z179
Poly(rC)-binding protein 2	Q15366	Q61990					Shiftless antiviral inhibitor of ribosomal frameshifting protein homolog	Q8CAK3
Poly(U)-binding-splicing factor PUF60	Q9UHX1	Q3UEB3					Short transient receptor potential channel 6	Q61143
Polyadenylate-binding protein 1	P11940	P29341					Short-chain dehydrogenase/reductase family 9C member 7	Q8K3P0
Polyadenylate-binding protein 2	Q86U42	Q8CCS6					Sialic acid-binding Ig-like lectin 12	Q91Y57
Polypeptide N-acetylgalactosaminyltransferase 1	Q10472	O08912					Sideroflexin-3	Q91V61
Polypeptide N-acetylgalactosaminyltransferase 2	Q10471	Q6PB93					Sideroflexin-5	Q925N0
Polypyrimidine tract-binding protein 1	P26599	P17225					Signal peptidase complex catalytic subunit SEC11C	Q9D8V7
Polypyrimidine tract-binding protein 3	O95758	Q8BHD7					Signal peptidase complex subunit 1	Q9D958
Polyunsaturated fatty acid 5-lipoxygenase	P09917	P48999					Signal transducer and activator of transcription 4	P42228
Polyunsaturated fatty acid lipoxygenase ALOX15	P16050	P39654					Signal transducer and activator of transcription 5A	P42230
PRA1 family protein 2	O60831	Q9JIG8					Signal-induced proliferation-associated 1-like protein 1	Q8C0T5
PRA1 family protein 3	O75915	Q8R5J9					Signal-induced proliferation-associated 1-like protein 2	Q80TE4
Pre-B-cell leukemia transcription factor-interacting protein 1	Q96AQ6	Q3TVI8					Signaling lymphocytic activation molecule	Q9QUM4
Prefoldin subunit 2	Q9UHV9	O70591					Signal-transducing adaptor protein 1	Q9JM90
Prefoldin subunit 3	P61758	P61759					SLAIN motif-containing protein 2	Q8CI08
Prefoldin subunit 5	Q99471	Q9WU28					SLAM family member 5	Q18PI6
Prefoldin subunit 6	O15212	Q03958					Smad nuclear-interacting protein 1	Q8BIZ6
Prelamin-A/C	P02545	P48678					Small integral membrane protein 5	Q8BT42
Pre-mRNA-processing factor 19	Q9UMS4	Q99KP6					Small nuclear ribonucleoprotein G	P62309
Pre-mRNA-processing factor 40 homolog A	O75400	Q9R1C7					Small nuclear ribonucleoprotein-associated protein B	P27048
Pre-mRNA-processing factor 6	O94906	Q91YR7					Small proline-rich protein 2B	O70554
Pre-mRNA-processing-splicing factor 8	Q6P2Q9	Q99PV0					Small proline-rich protein 3	O09116
Pre-mRNA-splicing factor ISY1 homolog	Q9ULR0	Q69ZQ2					Small ribosomal subunit protein bS1m	Q9CY16
Pre-mRNA-splicing factor RBM22	Q9NW64	Q8BHS3					Small ribosomal subunit protein bS21m	P58059
Pre-mRNA-splicing factor SPF27	O75934	Q9D287					Small ribosomal subunit protein eS26	P62855
Pre-mRNA-splicing factor SYF1	Q9HCS7	Q9DCD2					Small ribosomal subunit protein mS22	Q9CXW2
Prenylcysteine oxidase 1	Q9UHG3	Q9CQF9					Small ribosomal subunit protein mS23	Q8VE22
Prenylcysteine oxidase-like	Q8NBM8	Q8C7K6					Small ribosomal subunit protein mS27	Q8BK72
Probable aminopeptidase NPEPL1	Q8NDH3	Q6NSR8					Small ribosomal subunit protein mS29	Q9ER88
Probable ATP-dependent RNA helicase DDX17	Q92841	Q501J6					Small ribosomal subunit protein mS34	Q9JIK9
Probable ATP-dependent RNA helicase DDX46	Q7L014	Q569Z5					Small ribosomal subunit protein mS39	Q14C51
Probable ATP-dependent RNA helicase DDX5	P17844	Q61656					Small ribosomal subunit protein RACK1	P68040
Probable ATP-dependent RNA helicase DDX6	P26196	P54823					Small ribosomal subunit protein uS11m	Q9DCA2
Probable cysteine--tRNA ligase, mitochondrial	Q9HA77	Q8BYM8					Small ribosomal subunit protein uS2m	Q924T2
Probable E3 ubiquitin-protein ligase HERC4	Q5GLZ8	Q6PAV2					Small ribosomal subunit protein uS5m	Q99N87
Probable global transcription activator SNF2L2	P51531	Q6DIC0					Small ribosomal subunit protein uS7m	Q80X85
Probable ubiquitin carboxyl-terminal hydrolase FAF-X	Q93008	P70398					Small ribosomal subunit protein uS9m	Q9D7N3
Pro-cathepsin H	P09668	P49935					Smoothelin	Q921U8
Procollagen galactosyltransferase 1	Q8NBJ5	Q8K297					SNW domain-containing protein 1	Q9CSN1
Procollagen-lysine,2-oxoglutarate 5-dioxygenase 1	Q02809	Q9R0E2					Sodium channel and clathrin linker 1	G5E861
Profilin-1	P07737	P62962					Sodium/hydrogen exchanger 1	Q61165
Programmed cell death 6-interacting protein	Q8WUM4	Q9WU78					Sodium/nucleoside cotransporter 2	O88627
Programmed cell death protein 10	Q9BUL8	Q8VE70					Sodium/potassium-transporting ATPase subunit alpha-3	Q6PIC6
Programmed cell death protein 4	Q53EL6	Q61823					Sodium/potassium-transporting ATPase subunit beta-1	P14094
Programmed cell death protein 6	O75340	P12815					Sodium-dependent serotonin transporter	Q60857
Progranulin	P28799	P28798					Solute carrier family 2, facilitated glucose transporter member 1	P17809
Prohibitin 1	P35232	P67778					Solute carrier family 2, facilitated glucose transporter member 6	Q3UDF0
Prohibitin-2	Q99623	O35129					Solute carrier family 25 member 3	Q8VEM8
Pro-interleukin-16	Q14005	O54824					Solute carrier family 25 member 45	Q8CFJ7
Prolactin regulatory element-binding protein	Q9HCU5	Q9WUQ2					Solute carrier family 35 member E1	Q8CD26
Proliferating cell nuclear antigen	P12004	P17918					Solute carrier family 35 member F6	Q8VE96
Proliferation-associated protein 2G4	Q9UQ80	P50580					Solute carrier family 40 member 1	Q9JHI9
Proline-serine-threonine phosphatase-interacting protein 1	O43586	P97814					Solute carrier family 41 member 3	Q921R8
Proline-serine-threonine phosphatase-interacting protein 2	Q9H939	Q99M15					Solute carrier family 49 member 4	Q8BFQ6
Prolyl endopeptidase	P48147	Q9QUR6					Solute carrier family 66 member 3	Q8C6U2
Properdin	P27918	P11680					Son of sevenless homolog 1	Q62245
Prosaposin	P07602	Q61207					Sortilin	Q6PHU5
Prostaglandin E synthase 3	Q15185	Q9R0Q7					Sorting nexin-10	Q9CWT3
Prostaglandin reductase 1	Q14914	Q91YR9					Sorting nexin-14	Q8BHY8
Proteasomal ubiquitin receptor ADRM1	Q16186	Q9JKV1					Sorting nexin-30	Q8CE50
Proteasome activator complex subunit 1	Q06323	P97371					SOSS complex subunit C	Q3TXT3
Proteasome activator complex subunit 2	Q9UL46	P97372					Spastin	Q9QYY8
Proteasome activator complex subunit 3	P61289	P61290					Speckle targeted PIP5K1A-regulated poly(A) polymerase	Q8R3F9
Proteasome adapter and scaffold protein ECM29	Q5VYK3	Q6PDI5					Spectrin alpha chain, erythrocytic 1	P08032
Proteasome inhibitor PI31 subunit	Q92530	Q8BHL8					Spectrin beta chain, erythrocytic	P15508
Proteasome subunit alpha type-1	P25786	Q9R1P4					Sphingomyelin phosphodiesterase 2	O70572
Proteasome subunit alpha type-2	P25787	P49722					Sphingosine kinase 2	Q9JIA7
Proteasome subunit alpha type-3	P25788	O70435					Sphingosine-1-phosphate phosphatase 1	Q9JI99
Proteasome subunit alpha type-4	P25789	Q9R1P0					Sphingosine-1-phosphate transporter MFSD2B	Q3T9M1
Proteasome subunit alpha type-5	P28066	Q9Z2U1					Spindlin-1	Q61142
Proteasome subunit alpha type-6	P60900	Q9QUM9					Spliceosome RNA helicase Ddx39b	Q9Z1N5
Proteasome subunit alpha type-7	O14818	Q9Z2U0					Spliceosome-associated protein CWC15 homolog	Q9JHS9
Proteasome subunit beta type-1	P20618	O09061					Spliceosome-associated protein CWC27 homolog	Q3TKY6
Proteasome subunit beta type-10	P40306	O35955					Splicing factor C9orf78 homolog	Q3TQI7
Proteasome subunit beta type-2	P49721	Q9R1P3					Splicing factor Cactin	Q9CS00
Proteasome subunit beta type-3	P49720	Q9R1P1					Splicing factor YJU2	Q9D6J3
Proteasome subunit beta type-4	P28070	P99026					Splicing factor, arginine/serine-rich 19	Q5U4C3
Proteasome subunit beta type-5	P28074	O55234					Splicing factor, suppressor of white-apricot homolog	Q3USH5
Proteasome subunit beta type-6	P28072	Q60692					Splicing regulator SDE2	Q8K1J5
Proteasome subunit beta type-7	Q99436	P70195					Splicing regulatory glutamine/lysine-rich protein 1	Q8BZX4
Proteasome subunit beta type-8	P28062	P28063					SPRY domain-containing protein 7	Q3TFQ1
Proteasome subunit beta type-9	P28065	O35522					SPRY domain-containing SOCS box protein 2	O88838
Protein 4.1	P11171	P48193					Src substrate cortactin	Q60598
Protein arginine N-methyltransferase 5	O14744	Q8CIG8					SR-related and CTD-associated factor 8	Q6DID3
Protein argonaute-1	Q9UL18	Q8CJG1					Stalled ribosome sensor GCN1	E9PVA8
Protein argonaute-2	Q9UKV8	Q8CJG0					STARD3 N-terminal-like protein	Q9DCI3
Protein bicaudal D homolog 2	Q8TD16	Q921C5					StAR-related lipid transfer protein 7, mitochondrial	Q8R1R3
Protein BRICK1	Q8WUW1	Q91VR8					Stefin-1	P35175
Protein BUD31 homolog	P41223	Q6PGH1					Stefin-2	P35174
Protein canopy homolog 2	Q9Y2B0	Q9QXT0					Stefin-3	P35173
Protein canopy homolog 3	Q9BT09	Q9DAU1					Steryl-sulfatase	P50427
Protein CutA	O60888	Q9CQ89					Stonin-2	Q8BZ60
Protein DDI1 homolog 2	Q5TDH0	A2ADY9					Stromal interaction molecule 2	P83093
Protein DEK	P35659	Q7TNV0					Sulfiredoxin-1	Q9D975
Protein diaphanous homolog 1	O60610	O08808					SUN domain-containing protein 1	Q9D666
Protein diaphanous homolog 2	O60879	O70566					Superkiller complex protein 2	Q6NZR5
Protein disulfide-isomerase	P07237	P09103					Superkiller complex protein 3	F8VPK0
Protein disulfide-isomerase A3	P30101	P27773					Superkiller complex protein 8	Q9ERF3
Protein disulfide-isomerase A4	P13667	P08003					Suppressor of IKBKE 1	Q9CPR7
Protein disulfide-isomerase A5	Q14554	Q921X9					Suppressor of SWI4 1 homolog	Q91YU8
Protein disulfide-isomerase A6	Q15084	Q922R8					Surfeit locus protein 1	P09925
Protein disulfide-isomerase TMX3	Q96JJ7	Q8BXZ1					Surfeit locus protein 6	P70279
Protein dopey-2	Q9Y3R5	Q3UHQ6					SURP and G-patch domain-containing protein 1	Q8CH02
Protein EFR3 homolog A	Q14156	Q8BG67					Survival motor neuron protein	P97801
Protein ELYS	Q8WYP5	Q8CJF7					SUZ domain-containing protein 1	Q6NXN1
Protein ERGIC-53	P49257	Q9D0F3					SWI/SNF-related matrix-associated actin-dependent regulator of chromatin subfamily A-like protein 1	Q8BJL0
Protein EVI2B	P34910	Q8VD58					Swi5-dependent recombination DNA repair protein 1 homolog	Q8BP27
Protein FAM107B	Q9H098	Q3TGF2					Symplekin	Q80X82
Protein FAM114A2	Q9NRY5	Q8VE88					Synapse-associated protein 1	Q9D5V6
Protein FAM98B	Q52LJ0	Q80VD1					Synaptojanin-2-binding protein	Q9D6K5
Protein farnesyltransferase subunit beta	P49356	Q8K2I1					Synaptosomal-associated protein 47	Q8R570
Protein flightless-1 homolog	Q13045	Q9JJ28					Synaptotagmin-like protein 4	Q9R0Q1
Protein FRG1	Q14331	P97376					Syndetin	Q8CI71
Protein HIDE1	A8MVS5	Q75VT8					Synembryn-A	Q3TIR3
Protein Hook homolog 3	Q86VS8	Q8BUK6					Synergin gamma	Q5SV85
Protein IWS1 homolog	Q96ST2	Q8C1D8					Syntaxin-16	Q8BVI5
Protein JTB	O76095	O88824					Syntaxin-17	Q9D0I4
Protein kinase C and casein kinase substrate in neurons protein 2	Q9UNF0	Q9WVE8					Syntaxin-18	Q8VDS8
Protein kinase C beta type	P05771	P68404					Syntaxin-2	Q00262
Protein kinase C delta type	Q05655	P28867					Syntaxin-6	Q9JKK1
Protein LYRIC	Q86UE4	Q80WJ7					TAF5-like RNA polymerase II p300/CBP-associated factor-associated factor 65 kDa subunit 5L	Q91WQ5
Protein mago nashi homolog	P61326	P61327					TAF6-like RNA polymerase II p300/CBP-associated factor-associated factor 65 kDa subunit 6L	Q8R2K4
Protein max	P61244	P28574					Talin-2	Q71LX4
Protein MEMO1	Q9Y316	Q91VH6					Tapasin-related protein	Q8VD31
Protein MIX23	Q4VC31	Q8R3Q6					Target of EGR1 protein 1	Q9D2E2
Protein MON2 homolog	Q7Z3U7	Q80TL7					Target of rapamycin complex subunit LST8	Q9DCJ1
Protein mono-ADP-ribosyltransferase PARP10	Q53GL7	Q8CIE4					Tartrate-resistant acid phosphatase type 5	Q05117
Protein mono-ADP-ribosyltransferase PARP12	Q9H0J9	Q8BZ20					TATA box-binding protein-like 1	P62340
Protein mono-ADP-ribosyltransferase PARP4	Q9UKK3	E9PYK3					TATA-box-binding protein	P29037
Protein mono-ADP-ribosyltransferase PARP9	Q8IXQ6	Q8CAS9					Tax1-binding protein 1 homolog	Q3UKC1
Protein Niban 1	Q9BZQ8	Q3UW53					TBC1 domain family member 17	Q8BYH7
Protein NipSnap homolog 1	Q9BPW8	O55125					TBC1 domain family member 20	Q9D9I4
Protein NipSnap homolog 2	O75323	O55126					TBC1 domain family member 8	Q9Z1A9
Protein N-terminal asparagine amidohydrolase	Q96AB6	Q64311					TBC1 domain family member 8B	A3KGB4
Protein numb homolog	P49757	Q9QZS3					T-cell surface antigen CD2	P08920
Protein O-GlcNAcase	O60502	Q9EQQ9					T-cell surface glycoprotein CD3 gamma chain	P11942
Protein O-glucosyltransferase 1	Q8NBL1	Q8BYB9					T-cell-specific guanine nucleotide triphosphate-binding protein 2	Q3T9E4
Protein PAXX	Q9BUH6	Q8K0Y7					T-complex protein 11-like protein 2	Q8K1H7
Protein PBDC1	Q9BVG4	Q9D0B6					Tensin-3	Q5SSZ5
Protein pelota homolog	Q9BRX2	Q80X73					Terminal uridylyltransferase 4	B2RX14
Protein phosphatase 1 regulatory subunit 12A	O14974	Q9DBR7					Testis-expressed protein 264 homolog	E9Q137
Protein phosphatase 1 regulatory subunit 12C	Q9BZL4	Q3UMT1					Tetraspanin-13	Q9D8C2
Protein phosphatase 1 regulatory subunit 21	Q6ZMI0	Q3TDD9					Tetraspanin-31	Q9CQ88
Protein phosphatase 1 regulatory subunit 7	Q15435	Q3UM45					Tetraspanin-8	Q8R3G9
Protein phosphatase 1A	P35813	P49443					Tetraspanin-9	Q8BJU2
Protein phosphatase 1B	O75688	P36993					Tetratricopeptide repeat protein 22	Q8C159
Protein phosphatase 1F	P49593	Q8CGA0					Tetratricopeptide repeat protein 27	Q8CD92
Protein phosphatase 1G	O15355	Q61074					Tetratricopeptide repeat protein 32	Q9DAC7
Protein phosphatase 1M	Q96MI6	Q8BU27					Tetratricopeptide repeat protein 39B	Q8BYY4
Protein phosphatase 3 catalytic subunit alpha	Q08209	P63328					Tetratricopeptide repeat protein 39C	Q8VE09
Protein phosphatase inhibitor 2	P41236	Q9DCL8					Tetratricopeptide repeat protein 5	Q99LG4
Protein phosphatase methylesterase 1	Q9Y570	Q8BVQ5					Tetratricopeptide repeat protein 7A	Q8BGB2
Protein phosphatase Slingshot homolog 2	Q76I76	Q5SW75					TGF-beta-activated kinase 1 and MAP3K7-binding protein 2	Q99K90
Protein PML	P29590	Q60953					TGF-beta-activated kinase 1 and MAP3K7-binding protein 3	Q571K4
Protein polybromo-1	Q86U86	Q8BSQ9					THAP domain-containing protein 11	Q9JJD0
Protein PRRC1	Q96M27	Q3UPH1					Thiamine-triphosphatase	Q8JZL3
Protein PRRC2C	Q9Y520	Q3TLH4					Thioredoxin reductase-like selenoprotein T	P62342
Protein RCC2	Q9P258	Q8BK67					Thioredoxin-like protein 4B	Q8BUH1
Protein RER1	O15258	Q9CQU3					Thioredoxin-related transmembrane protein 2	Q9D710
Protein RFT1 homolog	Q96AA3	Q8C3B8					THO complex subunit 5 homolog	Q8BKT7
Protein S100-A11	P31949	P50543					Three-prime repair exonuclease 1	Q91XB0
Protein S100-A4	P26447	P07091					Threonine--tRNA ligase 2, cytoplasmic	Q8BLY2
Protein S100-A6	P06703	P14069					Threonine--tRNA ligase, mitochondrial	Q3UQ84
Protein S100-A8	P05109	P27005					Threonylcarbamoyl-AMP synthase	Q3U5F4
Protein S100-A9	P06702	P31725					Thrombopoietin receptor	Q08351
Protein SCO1 homolog, mitochondrial	O75880	Q5SUC9					Thrombospondin-1	P35441
Protein SEC13 homolog	P55735	Q9D1M0					Thy-1 membrane glycoprotein	P01831
Protein sel-1 homolog 1	Q9UBV2	Q9Z2G6					Tight junction protein ZO-2	Q9Z0U1
Protein SET	Q01105	Q9EQU5					TLE family member 5	P63002
Protein SGT1 homolog	Q9Y2Z0	Q9CX34					T-lymphocyte surface antigen Ly-9	Q01965
Protein spinster homolog 1	Q9H2V7	Q8R0G7					TNF receptor-associated factor 5	P70191
Protein THEM6	Q8WUY1	Q80ZW2					Toll-like receptor 13	Q6R5N8
Protein THEMIS2	Q5TEJ8	Q91YX0					Toll-like receptor 9	Q9EQU3
Protein TMED8	Q6PL24	Q3UHI4					TOM1-like protein 1	Q923U0
Protein transport protein Sec16A	O15027	E9QAT4					Torsin-3A	Q9ER38
Protein transport protein Sec23A	Q15436	Q01405					TP53-binding protein 1	P70399
Protein transport protein Sec31A	O94979	Q3UPL0					TRAF family member-associated NF-kappa-B activator	P70347
Protein transport protein Sec61 subunit gamma	P60059	P60060					Traf2 and NCK-interacting protein kinase	P83510
Protein tyrosine phosphatase type IVA 2	Q12974	O70274					Trans-1,2-dihydrobenzene-1,2-diol dehydrogenase	Q9DBB8
Protein unc-119 homolog A	Q13432	Q9Z2R6					Transcobalamin-2	O88968
Protein unc-119 homolog B	A6NIH7	Q8C4B4					Transcription elongation factor SPT4-A	P63271
Protein unc-13 homolog D	Q70J99	B2RUP2					Transcription factor E2F2	P56931
Protein unc-45 homolog A	Q9H3U1	Q99KD5					Transcription factor E2F4	Q8R0K9
Protein VAC14 homolog	Q08AM6	Q80WQ2					Transcription factor E3	Q64092
Protein XRP2	O75695	Q9EPK2					Transcription factor JunD	P15066
Protein YIF1B	Q5BJH7	Q9CX30					Transcription factor MafK	Q61827
Protein-arginine deiminase type-2	Q9Y2J8	Q08642					Transcription factor RelB	Q04863
Protein-arginine deiminase type-4	Q9UM07	Q9Z183					Transcription factor Sp2	Q9D2H6
Protein-glutamine gamma-glutamyltransferase E	Q08188	Q08189					Transcription factor SPT20 homolog	Q7TT00
Protein-L-histidine N-pros-methyltransferase	Q9H1A3	Q9EPL4					Transcription initiation factor IIA subunit 1	Q99PM3
Protein-L-isoaspartate(D-aspartate) O-methyltransferase	P22061	P23506					Transcription initiation factor IIA subunit 2	Q80ZM7
Protein-tyrosine kinase 2-beta	Q14289	Q9QVP9					Transcription initiation factor IIB	P62915
Proteolipid protein 2	Q04941	Q9R1Q7					Transcription initiation factor TFIID subunit 10	Q8K0H5
Prothrombin	P00734	P19221					Transcription initiation factor TFIID subunit 12	Q8VE65
Prothymosin alpha	P06454	P26350					Transcription initiation factor TFIID subunit 2	Q8C176
Proto-oncogene c-Rel	Q04864	P15307					Transcription initiation factor TFIID subunit 4B	G5E8Z2
Proto-oncogene vav	P15498	P27870					Transcription initiation factor TFIID subunit 5	Q8C092
Protoporphyrinogen oxidase	P50336	P51175					Transcription initiation factor TFIID subunit 6	Q62311
Pseudouridylate synthase 1 homolog	Q9Y606	Q9WU56					Transcription initiation factor TFIID subunit 7	Q9R1C0
Pterin-4-alpha-carbinolamine dehydratase 2	Q9H0N5	Q9CZL5					Transcription initiation factor TFIID subunit 8	Q9EQH4
Purine nucleoside phosphorylase	P00491	P23492					Transcription initiation factor TFIID subunit 9	Q8VI33
Puromycin-sensitive aminopeptidase	P55786	Q11011					Transcription termination factor 1	Q62187
Putative phospholipase B-like 2	Q8NHP8	Q3TCN2					Transcriptional activator protein Pur-beta	O35295
Putative protein-lysine deacylase ABHD14B	Q96IU4	Q8VCR7					Transcriptional adapter 1	Q99LM9
Putative RNA-binding protein Luc7-like 2	Q9Y383	Q7TNC4					Transcriptional enhancer factor TEF-4	P48301
Pyridoxal kinase	O00764	Q8K183					Transcriptional regulator QRICH1	Q3UA37
Pyridoxal phosphate homeostasis protein	O94903	Q9Z2Y8					Transcriptional repressor p66 alpha	Q8CHY6
Pyridoxine-5'-phosphate oxidase	Q9NVS9	Q91XF0					Transcriptional repressor p66-beta	Q8VHR5
Pyruvate dehydrogenase E1 component subunit alpha, somatic form, mitochondrial	P08559	P35486					Transforming growth factor beta activator LRRC32	G3XA59
Pyruvate dehydrogenase E1 component subunit beta, mitochondrial	P11177	Q9D051					Transforming growth factor beta activator LRRC33	Q8BMT4
Pyruvate dehydrogenase protein X component, mitochondrial	O00330	Q8BKZ9					Transforming growth factor beta-1-induced transcript 1 protein	Q62219
Pyruvate kinase PKM	P14618	P52480					Transforming growth factor-beta-induced protein ig-h3	P82198
Quinone oxidoreductase	Q08257	P47199					Transgelin	P37804
Quinone oxidoreductase-like protein 1	O95825	Q921W4					Trans-Golgi network integral membrane protein 1	Q62313
Rab GDP dissociation inhibitor alpha	P31150	P50396					Translation initiation factor eIF-2B subunit beta	Q99LD9
Rab GDP dissociation inhibitor beta	P50395	Q61598					Translation initiation factor eIF-2B subunit delta	Q61749
Rab11 family-interacting protein 1	Q6WKZ4	Q9D620					Translation initiation factor eIF-2B subunit epsilon	Q8CHW4
Rab3 GTPase-activating protein catalytic subunit	Q15042	Q80UJ7					Translation machinery-associated protein 16	Q9CR02
Rab3 GTPase-activating protein non-catalytic subunit	Q9H2M9	Q8BMG7					Translocating chain-associated membrane protein 1	Q91V04
Rabankyrin-5	Q9P2R3	Q810B6					Translocon-associated protein subunit beta	Q9CPW5
Rab-like protein 6	Q3YEC7	Q5U3K5					Translocon-associated protein subunit gamma	Q9DCF9
Radixin	P35241	P26043					Transmembrane 9 superfamily member 1	Q9DBU0
RAF proto-oncogene serine/threonine-protein kinase	P04049	Q99N57					Transmembrane and ubiquitin-like domain-containing protein 1	Q9JMG3
Ragulator complex protein LAMTOR1	Q6IAA8	Q9CQ22					Transmembrane anterior posterior transformation protein 1	Q4VBD2
Ragulator complex protein LAMTOR2	Q9Y2Q5	Q9JHS3					Transmembrane protease serine 13	Q5U405
Ragulator complex protein LAMTOR3	Q9UHA4	O88653					Transmembrane protein 11, mitochondrial	Q8BK08
Ragulator complex protein LAMTOR4	Q0VGL1	Q8CF66					Transmembrane protein 154	Q8C4Q9
Ragulator complex protein LAMTOR5	O43504	Q9D1L9					Transmembrane protein 160	Q9D938
Ral guanine nucleotide dissociation stimulator-like 2	O15211	Q61193					Transmembrane protein 168	Q91VX9
RalBP1-associated Eps domain-containing protein 1	Q96D71	O54916					Transmembrane protein 179B	Q9CY24
Ran GTPase-activating protein 1	P46060	P46061					Transmembrane protein 19	Q91W52
Ran-binding protein 3	Q9H6Z4	Q9CT10					Transmembrane protein 209	Q8BRG8
Ran-binding protein 9	Q96S59	P69566					Transmembrane protein 214	Q8BM55
RanBP-type and C3HC4-type zinc finger-containing protein 1	Q9BYM8	Q9WUB0					Transmembrane protein 254	P0DN89
Ran-specific GTPase-activating protein	P43487	P34022					Transmembrane protein 256	Q5F285
Rap1 GTPase-activating protein 2	Q684P5	Q5SVL6					Transmembrane protein 263	Q9DAM7
Rap1 GTPase-GDP dissociation stimulator 1	P52306	E9Q912					Transmembrane protein 40	Q4FJU9
[truncated: 771 more rows]

## Sheet: Transcriptomics and proteomics
# Orthologus and unique proteins in Human and Mouse neutrophils in accordance to transcriptomics data
		Transcriptomics		Proteomics
symbol_human	symbol_mouse	orthotype	Identified groups	HNO_1K_R1	HNO_1K_R2	HNO_1K_R3	HNO_1K_R4	HNO_1K_R5	MNO_1K_R1	MNO_1K_R2	MNO_1K_R3	MNO_1K_R4	MNO_1K_R5	Identified groups
ACTB	Actb	ortholog_one2one	Both	84149.9	118596	119019	154381	133046	111292	131653	135417	119275	99662.9	Both
S100A11	S100a11	ortholog_one2one	Both	2080.28	7863.72	7305.92	5980.21	5690.67	3356.85	5658.94	4026.24	3767.48	4625.79	Both
CSF3R	Csf3r	ortholog_one2one	Both	63.5096	47.8958	28.9897	39.7063	43.5292	28.2224	16.05	21.5799	14.3563	28.0475	Both
ARHGDIB	Arhgdib	ortholog_one2one	Both	10651.8	8697.22	8118.34	10222.4	9005	3381.34	3257.19	3680.32	3673.79	2291.67	Both
PFN1	Pfn1	ortholog_one2one	Both	4601.59	6742.3	7200.62	7103.13	6888.41	2341.06	3119.49	3825.91	2501.43	2804.74	Both
LSP1	Lsp1	ortholog_one2one	Both	245.591	274.083	324.089	187.11	183.913	2441.27	2271.23	1738.1	1889.19	2001.51	Both
TALDO1	Taldo1	ortholog_one2one	Both	4989.05	7701.39	7556.3	8828.12	8756.98	3115.14	4378.1	4117.61	3717.7	3047.34	Both
LCP1	Lcp1	ortholog_one2one	Both	2776.7	4675.6	5745.98	4266.94	4522.17	7044.79	7181.28	6678.23	7269.17	6929.51	Both
GMFG	Gmfg	ortholog_one2one	Both	1771.63	2273.9	2267.81	2754.5	2471.27	1192.67	1342.36	1229.81	1127.79	1548.39	Both
ALOX5AP	Alox5ap	ortholog_one2one	Both	2211.43	4460.84	3833.6	3039.32	2886.09	2928.07	3165.66	2592.47	2953.83	3724.6	Both
NCF1	Ncf1	ortholog_one2one	Both	500.479	501.13	561.165	503.923	565.84	1220.15	1256.04	1263.24	1146.62	996.072	Both
SELL	Sell	ortholog_one2one	Both	189.655	68.1575	84.2408	102.797	84.71	29.0964	28.0313	29.4501	48.5235	17.0236	Both
ARPC2	Arpc2	ortholog_one2one	Both	1070.94	793.605	914.439	878.77	890.672	494.041	660.778	822.083	561.397	748.308	Both
CXCR2	Cxcr2	ortholog_one2one	Both	20.5069	42.9882	39.9293	41.5042	8.53782	14.3907	29.5834	33.9347	11.8529	36.4505	Both
ARRB2	Arrb2	ortholog_one2one	Both	84.306	68.8404	69.3808	62.6337	57.79	68.0026	68.0217	83.6495	67.225	67.6461	Both
SPI1	Spi1	ortholog_one2one	Both	87.902	NaN	59.1446	48.9309	NaN	16.7666	27.3597	40.4397	15.6613	26.4727	Both
GABARAP	Gabarap	ortholog_one2one	Both	83.8315	37.1828	18.8827	24.1987	39.0481	92.5601	99.7168	100.961	77.337	79.5006	Both
VASP	Vasp	ortholog_one2one	Both	837.265	1036.62	1043.2	872.317	945.297	1714.94	1756.66	1681.84	1425.64	1600.25	Both
ALDOA	Aldoa	ortholog_one2many	Both	2451.54	4097.19	3795.58	3313.9	3412.75	5524.7	5360.44	5641.8	5485.05	4510.02	Both
ARPC3	Arpc3	ortholog_one2one	Both	1266.43	1758.42	2012.87	1639.01	1469.76	848.858	1193.33	1149.96	1160.4	1051.91	Both
CAP1	Cap1	ortholog_one2one	Both	1444.93	1461.72	1571.26	1170.91	1150.66	4124.99	4392.79	4661.45	3968.74	4133.17	Both
VSIR	Vsir	ortholog_one2one	Both	45.4865	48.9514	35.3415	46.266	23.5252	318.684	334.199	289.911	308.511	226.874	Both
MXD1	Mxd1	ortholog_one2one	Both	25.0026	11.0319	22.5183	NaN	32.6738	18.946	17.6034	12.396	18.6203	14.2811	Both
GPSM3	Gpsm3	ortholog_one2one	Both	NaN	69.014	43.04	14.487	28.7212	129.719	148.47	125.473	88.7834	195.707	Both
NCF4	Ncf4	ortholog_one2one	Both	1447.57	1155.21	1249.79	1283.92	1176.67	1052.36	963.766	864.438	927.72	1227.83	Both
TKT	Tkt	ortholog_one2one	Both	13036.4	12063.8	12079.5	15060.8	13118.6	16990.6	19164.2	18465	16661.4	15081.3	Both
TPM3	Tpm3	ortholog_one2one	Both	2201.27	1237.81	1281.75	1266.82	996.078	909.371	1101.41	1272.79	1071.3	795.431	Both
PTPN6	Ptpn6	ortholog_one2one	Both	1359.15	1101.68	1212.36	1226.39	1171.38	1662.91	1659.88	1696.83	1551.95	1609.87	Both
ZYX	Zyx	ortholog_one2one	Both	342.949	320.577	285.195	392.887	379.065	1394.14	1245.23	1234.11	1369.17	1299.5	Both
GNB2	Gnb2	ortholog_one2one	Both	1031.41	951.522	914.487	769.489	673.877	1228.51	1408.66	1589.01	1195.56	1276.89	Both
RHOG	Rhog	ortholog_one2one	Both	193.728	231.31	213.071	153.11	152.523	758.205	987.778	968.762	796.122	783.52	Both
FPR1	Fpr1	ortholog_one2one	Both	85.7336	130.949	116.318	38.7491	47.8722	22.8946	100.189	75.4884	39.2893	155.966	Both
FCGR3B	Fcgr4	ortholog_one2many	Both	1311.73	1091.65	816.759	1126.32	1110.71	100.026	69.8363	60.5755	63.5689	71.944	Both
NAMPT	Nampt	ortholog_one2one	Both	1666.04	1784.82	1862.88	2512.79	2504.01	307.099	335.083	320.842	302.493	275.18	Both
TAGLN2	Tagln2	ortholog_one2one	Both	83.3281	166.441	228.511	180.931	191.888	960.505	1101.45	1214.74	1283.45	991.834	Both
LITAF	Litaf	ortholog_one2one	Both	724.239	445.291	685.774	399.704	620.114	475.316	180.585	78.0539	478.002	179.212	Both
MYO1F	Myo1f	ortholog_one2one	Both	1325.31	1125.99	1106.44	1076.87	1065.04	363.571	442.073	467.866	402.589	384.607	Both
SOD2	Sod2	ortholog_one2one	Both	831.717	634.037	513.506	779.942	752.182	71.4308	68.7193	67.4253	92.2328	114.172	Both
GLUL	Glul	ortholog_one2one	Both	31.9544	29.907	19.6331	13.2937	NaN	24.1359	22.9813	49.3418	40.1166	30.4098	Both
SDCBP	Sdcbp	ortholog_one2one	Both	67.6432	53.8677	68.9238	84.0808	58.8111	8.30341	18.2551	32.6076	19.4085	35.6398	Both
TNFAIP2	Tnfaip2	ortholog_one2one	Both	53.2824	34.889	35.5677	42.1512	46.5405	29.0731	25.502	29.0802	29.5459	30.2282	Both
C5AR1	C5ar1	ortholog_one2one	Both	128.715	271.026	166.055	154.035	170.634	607.702	702.351	678.617	501.848	718.59	Both
HCLS1	Hcls1	ortholog_one2one	Both	652.24	332.573	401.668	319.885	328.37	1876.54	2091.98	1809.28	1913.33	1700.64	Both
ACSL1	Acsl1	ortholog_one2one	Both	156.419	223.598	157.586	200.568	231.115	86.9275	93.5537	96.1204	78.8541	115.99	Both
FCGR3A	Fcgr4	ortholog_one2many	Both	16.4571	447.663	52.9571	7.8652	20.4191	100.026	69.8363	60.5755	63.5689	71.944	Both
MBOAT7	Mboat7	ortholog_one2one	Both	69.1147	49.0217	28.2341	19.6087	39.5845	80.2878	68.2003	147.129	42.5932	210.72	Both
GCA	Gca	ortholog_one2one	Both	8069.55	7487.1	6401.18	8936.78	7831.32	187.322	431.145	395.218	209.243	279.265	Both
CD63	Cd63	ortholog_one2one	Both	46.4846	64.6883	96.4533	42.0333	43.4289	283.117	339.725	404.904	282.794	180.192	Both
MMP25	Mmp25	ortholog_one2one	Both	210.057	210.263	193.478	171.276	181.188	128.452	143.356	127.355	149.368	133.429	Both
LYN	Lyn	ortholog_one2one	Both	403.955	439.662	443.659	592.025	619.618	420.983	272.449	259.837	313.965	325.303	Both
PGK1	Pgk1	ortholog_one2one	Both	4209.35	3788.04	3925.45	3995.77	3930.15	1418.9	1762.74	1731.85	1418.6	1389.45	Both
HNRNPC	Hnrnpc	ortholog_one2many	Both	669.366	436.939	501.77	484.644	380.834	376.167	543.607	561.669	323.184	498.413	Both
EFHD2	Efhd2	ortholog_one2one	Both	1178.87	735.239	766.534	818.683	842.393	471.272	514.913	584	438.959	451.437	Both
SHKBP1	Shkbp1	ortholog_one2one	Both	33.4775	55.1167	57.3065	40.7286	44.9829	NaN	1.59472	5.34811	6.75415	1.51276	Both
LCP2	Lcp2	ortholog_one2one	Both	87.2935	80.5325	96.1632	74.4737	84.1032	73.9006	94.6338	115.029	74.7915	91.8966	Both
SLC44A2	Slc44a2	ortholog_one2one	Both	287.391	187.835	243.856	185.709	230.049	42.2092	38.7314	39.6205	36.825	26.4959	Both
THEMIS2	Themis2	ortholog_one2one	Both	33.1542	16.6142	16.6186	25.8349	17.5206	25.8728	46.2115	35.595	23.3561	36.6561	Both
FLOT2	Flot2	ortholog_one2one	Both	182.056	277.594	301.89	283.428	270.812	307.031	272.794	315.272	273.678	346.212	Both
USP15	Usp15	ortholog_one2one	Both	59.907	55.1845	63.9021	69.8351	53.2252	44.6296	28.6178	24.4432	33.929	35.1068	Both
RNASET2	Rnaset2a	ortholog_one2many	Both	140.844	147.388	138.672	92.574	68.6271	22.2922	22.5065	30.8016	26.4562	17.439	Both
BASP1	Basp1	ortholog_one2one	Both	3461.8	1348	1476.38	1215.25	1333.17	67.4681	60.8287	47.4421	55.871	37.6491	Both
ITGAX	Itgax	ortholog_one2one	Both	767.731	612.882	618.681	784.783	648.088	NaN	NaN	3.21875	7.04759	NaN	Both
AMPD2	Ampd2	ortholog_one2one	Both	90.2002	72.6726	60.5129	76.3876	71.9874	136.735	151.498	149.691	143.518	127.964	Both
MYL12B	Myl12b	ortholog_one2one	Both	3415.8	2955.44	2879.96	3975.09	4286.53	2442.79	2779.28	3288.84	2111.18	3851.83	Both
ACTR3	Actr3	ortholog_one2one	Both	3021.18	3037.35	3050.61	2835.64	3014.31	2295.99	2114.6	2045.05	2335.91	1338.32	Both
PGD	Pgd	ortholog_one2one	Both	11670.3	9712.95	9695.04	11571.7	10439	5104.34	6494.6	6784.61	5526.09	6324.01	Both
PYGL	Pygl	ortholog_one2one	Both	1802.97	2200.6	2141.12	2086.9	2224.79	2221.1	2329.16	2246.57	2214.35	2115.05	Both
MMP9	Mmp9	ortholog_one2one	Both	14782.9	15213.6	11232.9	10824.4	10908.8	8321.89	7803.88	8033.11	7352.32	7386.07	Both
PRDX5	Prdx5	ortholog_one2one	Both	4332.98	2653.36	2874.22	3761.34	3923.18	4616.65	9953.23	9524.15	7480.65	8923.8	Both
PGLYRP1	Pglyrp1	ortholog_one2one	Both	7665.93	6262.11	4756.37	4959.42	4486.81	5175.37	7330.26	6572.41	5902.8	3902.11	Both
CDC42	Cdc42	ortholog_one2one	Both	284.561	261.397	319.84	329.667	338.382	570.075	551.046	679.039	613.795	514.698	Both
OSTF1	Ostf1	ortholog_one2one	Both	331.881	405.13	644.89	404.208	331.082	1340.61	821.429	1047.63	1270.48	667.233	Both
ANXA1	Anxa1	ortholog_one2one	Both	7468.7	7880.03	9531.68	10522.8	8697.86	10628.1	11331.9	11640	11227.8	7042.66	Both
MAX	Max	ortholog_one2one	Both	1211.48	543.952	840.181	736.054	903.094	66.2652	89.8202	78.4724	60.89	91.7144	Both
SLPI	Slpi	ortholog_one2one	Both	177.669	109.717	57.2239	77.3681	116.236	930.716	895.412	836.767	869.098	655.816	Both
ITGAM	Itgam	ortholog_one2one	Both	4770.19	3711.86	3960.35	4182.06	4067.84	2352.97	2957.19	3398.22	2884.89	2690.58	Both
CAMP	Camp	ortholog_one2one	Both	28403.6	10128.4	16701	16791.1	16832.9	9205.92	13319.2	10983.7	10418.3	8895.87	Both
PKM	Pkm	ortholog_one2one	Both	8309.29	9856.68	9809.99	9974.24	8278.37	18778.5	18485.4	19927.9	16659.5	17543.5	Both
LTF	Ltf	ortholog_one2one	Both	148806	84785.4	71502.3	102071	87176.2	25909.1	29723.3	29152.9	24979.4	19992.4	Both
SAMHD1	Samhd1	ortholog_one2one	Both	37.3489	130.533	73.8516	42.6387	26.2536	789.622	735.033	686.367	738.447	632.725	Both
GSR	Gsr	ortholog_one2one	Both	697.914	1077.98	1019.5	995.702	893.648	2061.74	1716.64	1881.49	1479.83	1151.28	Both
HP	Hp	ortholog_one2many	Both	1411.79	1161.69	939.001	2617.35	2579.83	1971.8	2155.01	1873.58	1541.42	1898.97	Both
MMP8	Mmp8	ortholog_one2one	Both	3413.03	3848.02	3128.09	4332.04	4120.48	2634.2	2670.31	2434.48	2616.95	2567.13	Both
Lcn2	Lcn2	ortholog_NA	Only in Mouse	5170.71	4913.71	5350.95	5577.1	5068.23	29530.4	31354.3	31122.7	26848.2	26719.2	Both
Fth1	Fth1	ortholog_NA	Only in Mouse	66.7819	101.391	121.219	104.006	83.4756	322.673	415.787	571.318	510.302	331.741	Both
Srgn	Srgn	ortholog_NA	Only in Mouse	211.518	137.425	121.293	147.317	270.639	82.9271	50.3691	24.3825	57.6683	101.717	Both
Hmgn2	Hmgn2	ortholog_NA	Only in Mouse	1182.2	573.41	470.493	360.642	484.354	176.883	187.551	312.537	170.915	196.319	Both
Csf2ra	Csf2ra	ortholog_NA	Only in Mouse	6.7384	NaN	71.4332	90.2543	NaN	102.123	121.159	92.664	105.197	92.0168	Both
Cd177	Cd177	ortholog_NA	Only in Mouse	7181.23	2774.11	2405.19	1525.19	1494.76	5988.77	5453.43	5838.98	4893.99	4983.11	Both
Ube2d3	Ube2d3	ortholog_NA	Only in Mouse	108.432	120.984	131.55	219.944	116.745	206.55	419.766	420.893	315.113	275.935	Both
Pilra	Pilra	ortholog_NA	Only in Mouse	36.6487	25.5418	36.9467	22.3767	32.8529	36.8721	62.4693	54.4444	38.8313	39.832	Both
Mcemp1	Mcemp1	ortholog_NA	Only in Mouse	702.523	654.159	611.968	621.825	588.716	403.001	479.046	437.652	425.625	412.771	Both
Cd33	Cd33	ortholog_NA	Only in Mouse	451.619	261.808	205.664	266.85	360.694	42.2513	7.8675	13.4776	8.46221	110.609	Both
ARHGAP9	Arhgap9	ortholog_one2one	Both	152.835	227.692	236.489	164.855	198.895	#N/A	#N/A	#N/A	#N/A	#N/A	Only in Human
RNASET2	Rnaset2b	ortholog_one2many	Both	140.844	147.388	138.672	92.574	68.6271	#N/A	#N/A	#N/A	#N/A	#N/A	Only in Human
TCIRG1	Tcirg1	ortholog_one2one	Both	147.369	228.313	225.142	159.651	216.563	#N/A	#N/A	#N/A	#N/A	#N/A	Only in Human
CKLF	Cklf	ortholog_one2one	Both	NaN	9.88588	12.9408	NaN	13.1867	#N/A	#N/A	#N/A	#N/A	#N/A	Only in Human
EVI2B	Evi2	ortholog_one2many	Both	60.3052	58.0337	45.7618	25.7449	15.84	#N/A	#N/A	#N/A	#N/A	#N/A	Only in Human
CXCR1	Cxcr1	ortholog_one2one	Both	36.4957	67.8175	62.4128	40.4421	43.3824	#N/A	#N/A	#N/A	#N/A	#N/A	Only in Human
TXN	Txn1	ortholog_one2one	Both	847.68	1055.04	1085.24	1021.27	949.822	#N/A	#N/A	#N/A	#N/A	#N/A	Only in Human
CLEC4D	Clec4d	ortholog_one2one	Both	51.9555	20.7165	38.9203	32.7437	33.9001	#N/A	#N/A	#N/A	#N/A	#N/A	Only in Human
GPI	Gpi1	ortholog_one2one	Both	3797.22	3661.68	3884.96	4489.65	4373.09	#N/A	#N/A	#N/A	#N/A	#N/A	Only in Human
FTH1		ortholog_NA	Only in Human	66.7819	101.391	121.219	104.006	83.4756	#N/A	#N/A	#N/A	#N/A	#N/A	Only in Human
HLA-C		ortholog_NA	Only in Human	845.379	438.244	266.886	235.87	269.211	#N/A	#N/A	#N/A	#N/A	#N/A	Only in Human
HLA-B		ortholog_NA	Only in Human	107.54	87.1382	77.034	43.7167	63.9777	#N/A	#N/A	#N/A	#N/A	#N/A	Only in Human
SRGN		ortholog_NA	Only in Human	211.518	137.425	121.293	147.317	270.639	#N/A	#N/A	#N/A	#N/A	#N/A	Only in Human
HLA-A		ortholog_NA	Only in Human	589.862	347.914	370.954	265.101	386.031	#N/A	#N/A	#N/A	#N/A	#N/A	Only in Human
HLA-E		ortholog_NA	Only in Human	64.0494	52.8412	NaN	87.1628	116.647	#N/A	#N/A	#N/A	#N/A	#N/A	Only in Human
MNDA		ortholog_NA	Only in Human	11663	7995.77	8497.1	8844.09	8736.37	#N/A	#N/A	#N/A	#N/A	#N/A	Only in Human
ICAM3		ortholog_NA	Only in Human	1320.09	558.646	579.621	709.523	620.882	#N/A	#N/A	#N/A	#N/A	#N/A	Only in Human
FCGR2A		ortholog_NA	Only in Human	261.682	167.57	141.862	182.03	188.397	#N/A	#N/A	#N/A	#N/A	#N/A	Only in Human
TREM1		ortholog_NA	Only in Human	42.635	18.1723	16.8744	18.6574	NaN	#N/A	#N/A	#N/A	#N/A	#N/A	Only in Human
S100P		ortholog_NA	Only in Human	4470.48	4766.44	4523.44	4709.05	4212.18	#N/A	#N/A	#N/A	#N/A	#N/A	Only in Human
VNN2		ortholog_NA	Only in Human	128.622	71.5028	92.2687	111.91	63.8449	#N/A	#N/A	#N/A	#N/A	#N/A	Only in Human
S100A12		ortholog_NA	Only in Human	4666.89	3084.79	3121.09	3772.12	3177.9	#N/A	#N/A	#N/A	#N/A	#N/A	Only in Human
TNFRSF10C		ortholog_NA	Only in Human	94.7004	27.1913	23.5119	28.1145	54.0435	#N/A	#N/A	#N/A	#N/A	#N/A	Only in Human
UBE2D3		ortholog_NA	Only in Human	108.432	120.984	131.55	219.944	116.745	#N/A	#N/A	#N/A	#N/A	#N/A	Only in Human
CASP4		ortholog_NA	Only in Human	8.26072	42.6928	24.5073	26.5331	15.974	#N/A	#N/A	#N/A	#N/A	#N/A	Only in Human
SLC2A3		ortholog_NA	Only in Human	444.271	579.813	624.039	769.376	694.808	#N/A	#N/A	#N/A	#N/A	#N/A	Only in Human
PILRA		ortholog_NA	Only in Human	36.6487	25.5418	36.9467	22.3767	32.8529	#N/A	#N/A	#N/A	#N/A	#N/A	Only in Human
LILRB3		ortholog_NA	Only in Human	108.358	109.444	66.7644	68.4491	65.5138	#N/A	#N/A	#N/A	#N/A	#N/A	Only in Human
MCL1	Mcl1	ortholog_one2one	Both	#N/A	#N/A	#N/A	#N/A	#N/A	15.039	8.08774	NaN	11.3782	13.5855	Only in Mouse
VMP1	Vmp1	ortholog_one2one	Both	#N/A	#N/A	#N/A	#N/A	#N/A	NaN	3.45035	7.49168	NaN	2.37263	Only in Mouse
XPO6	Xpo6	ortholog_one2one	Both	#N/A	#N/A	#N/A	#N/A	#N/A	NaN	15.8943	10.8471	4.24323	10.5897	Only in Mouse
IL1B	Il1b	ortholog_one2one	Both	#N/A	#N/A	#N/A	#N/A	#N/A	13.77	13.5764	8.7002	7.29567	NaN	Only in Mouse
RETNLB	Retnlg	ortholog_one2many	Both	#N/A	#N/A	#N/A	#N/A	#N/A	5789.42	6591.9	6360.98	5126.71	4666.29	Only in Mouse
TMSB4Y	Tmsb4x	ortholog_one2one	Both	#N/A	#N/A	#N/A	#N/A	#N/A	1542.43	2783.01	2954.42	2171.09	2263.68	Only in Mouse
H2-D1	H2-D1	ortholog_NA	Only in Mouse	#N/A	#N/A	#N/A	#N/A	#N/A	308.674	342.255	289.922	418.201	240.734	Only in Mouse
Fxyd5	Fxyd5	ortholog_NA	Only in Mouse	#N/A	#N/A	#N/A	#N/A	#N/A	49.7196	95.1874	83.914	62.9792	100.998	Only in Mouse
Ccl6	Ccl6	ortholog_NA	Only in Mouse	#N/A	#N/A	#N/A	#N/A	#N/A	35.5094	42.697	33.4617	27.2813	17.6806	Only in Mouse
Wfdc21	Wfdc21	ortholog_NA	Only in Mouse	#N/A	#N/A	#N/A	#N/A	#N/A	12.5037	NaN	NaN	26.928	NaN	Only in Mouse
Lilrb4a	Lilrb4a	ortholog_NA	Only in Mouse	#N/A	#N/A	#N/A	#N/A	#N/A	61.9236	NaN	NaN	52.7839	NaN	Only in Mouse
Fcgr3	Fcgr3	ortholog_NA	Only in Mouse	#N/A	#N/A	#N/A	#N/A	#N/A	42.3532	45.4394	62.3646	39.621	NaN	Only in Mouse
