# Supplementary material for: Proteomic Characterization of 1000 Human and Murine Neutrophils Freshly Isolated From Blood and Sites of Sterile Inflammation
Source: Mol Cell Proteomics. 2024 Oct 11;23(11):100858. doi: 10.1016/j.mcpro.2024.100858 (PMC11630641; doi:10.1016/j.mcpro.2024.100858)
Supplement: Table S4 [file mmc10.xlsx]

## Sheet: ProteomicRuler vs TPA
# The estimated copy number (log10) per cell of proteins present in all replicates of Human Neutrophil (4000 cells equivalent)
PG.ProteinAccessions	Proteomic ruler	Total Protein approach
P62805	8.00136	8.09839
P06899	7.74935	7.84638
P05109	7.6187	7.71574
P59665	7.61853	7.71556
P68431	7.60866	7.70569
P04908	7.55436	7.65139
P06702	7.44263	7.53967
P60709	7.4326	7.52963
P06703	7.38206	7.4791
P08311	7.37257	7.4696
P20160	7.35271	7.44975
P24158	7.2673	7.36433
P61626	7.26702	7.36405
P62328	7.26079	7.35783
P58876	7.25931	7.35634
P02788	7.18185	7.27889
P49913	7.17108	7.26811
P07737	7.12139	7.21843
P04406	7.08088	7.17792
P31949	7.01526	7.11229
P08246	6.9791	7.07613
P80511	6.96492	7.06195
P52566	6.94087	7.0379
P25815	6.93562	7.03266
P23528	6.9168	7.01383
P60660	6.88121	6.97824
P16401	6.84028	6.93732
P12429	6.8127	6.90974
P80188	6.81037	6.90741
P10412	6.79771	6.89474
P28676	6.78526	6.88229
P26447	6.73617	6.8332
P06733	6.71137	6.80841
P05164	6.68534	6.78237
P31146	6.67453	6.77157
O75594	6.66004	6.75707
O15511	6.65472	6.75175
P0CG47	6.65245	6.74948
P59998	6.64148	6.73851
P12724	6.64008	6.73711
P62937	6.63304	6.73008
Q8IUE6	6.62299	6.72002
P15153	6.62213	6.71916
P02768	6.62049	6.71752
P00338	6.6093	6.70633
P30740	6.60656	6.70359
P52209	6.60574	6.70277
O14950	6.60565	6.70269
P0C0S8	6.58128	6.67831
P04083	6.57302	6.67005
P14618	6.55414	6.65117
P30044	6.54446	6.6415
P63104	6.54398	6.64101
P20292	6.54396	6.64099
P37837	6.54347	6.6405
P17213	6.53761	6.63464
Q05315	6.52532	6.62235
Q9HD89	6.51727	6.6143
P41218	6.507	6.60403
P29401	6.50093	6.59797
O00299	6.46779	6.56482
P0C0S5	6.45461	6.55164
P14780	6.44157	6.5386
P63000	6.41782	6.51485
P10599	6.41733	6.51436
P01857	6.41436	6.51139
P13727	6.40953	6.50656
P78417	6.38091	6.47794
O60234	6.3562	6.45323
P05204	6.34425	6.44129
P27105	6.32971	6.42675
P61224	6.32791	6.42495
P09211	6.31674	6.41377
P04075	6.31581	6.41285
P63313	6.30852	6.40556
P62942	6.2988	6.39583
P18669	6.2693	6.36634
O15145	6.26867	6.36571
P26038	6.2624	6.35944
P60174	6.26096	6.35799
O75367	6.25876	6.35579
P61158	6.25691	6.35394
O43521	6.25561	6.35264
P06396	6.2544	6.35144
P0DMV8	6.25399	6.35102
P0DOY3	6.24743	6.34447
P13796	6.24653	6.34356
P51149	6.241	6.33803
P62913	6.23648	6.33351
O75368	6.23552	6.33256
P23284	6.23441	6.33145
P07305	6.2237	6.32073
Q14019	6.21652	6.31355
Q99536	6.21332	6.31035
P05107	6.20826	6.3053
P01040	6.20265	6.29968
P80723	6.19234	6.28937
P00558	6.1905	6.28753
P61586	6.17833	6.27536
P08670	6.17788	6.27492
Q8N6Q3	6.17756	6.2746
Q5TEC6	6.17437	6.2714
P31946	6.16882	6.26586
P22894	6.16564	6.26267
P63261	6.16378	6.26081
P47756	6.16272	6.25975
P13688	6.16244	6.25947
Q9ULZ3	6.14593	6.24296
Q9H299	6.14589	6.24292
Q562R1	6.13619	6.23322
P07477	6.13618	6.23321
P04040	6.13434	6.23137
P07951	6.11952	6.21656
P26583	6.09561	6.19264
P52907	6.09437	6.19141
P09429	6.08098	6.17802
P68871	6.07205	6.16908
Q15907	6.06485	6.16188
P06744	6.05936	6.15639
P62826	6.05896	6.15599
P16949	6.05424	6.15127
O75015	6.05179	6.14882
P52565	6.04471	6.14174
O15143	6.02832	6.12535
P08758	6.0283	6.12533
Q92522	6.01697	6.114
P01009	6.01536	6.1124
Q01518	6.01412	6.11115
Q04941	6.00297	6.1
P61604	6.00163	6.09866
O75083	5.99863	6.09566
P43490	5.99582	6.09285
P08133	5.99391	6.09095
Q99439	5.99116	6.08819
P55854	5.99032	6.08735
P22392	5.98649	6.08353
P01834	5.98476	6.0818
Q10588	5.97888	6.07592
O75347	5.97783	6.07486
Q14151	5.96412	6.06115
P11678	5.96373	6.06077
P07195	5.95891	6.05594
Q9Y2Y8	5.95828	6.05531
Q15080	5.94905	6.04608
Q9Y2S6	5.94504	6.04207
P40199	5.94328	6.04031
Q86YS6	5.93881	6.03584
P16403	5.93706	6.03409
P10153	5.93565	6.03268
Q9UM07	5.93463	6.03167
P11413	5.92636	6.02339
Q9H4G4	5.92251	6.01954
P49773	5.9151	6.01214
P50452	5.90952	6.00655
P06753	5.90754	6.00457
P31997	5.9037	6.00073
P13498	5.90055	5.99758
P01859	5.8986	5.99563
P30040	5.89561	5.99265
Q9HDC9	5.8951	5.99213
P30041	5.89386	5.99089
Q01469	5.88946	5.98649
P13987	5.88745	5.98448
P30536	5.88692	5.98395
P04080	5.88318	5.98021
P30101	5.88193	5.97896
P00491	5.88056	5.97759
P30086	5.87461	5.97164
P22626	5.87108	5.96811
P61769	5.86851	5.96554
Q13231	5.8644	5.96143
P61916	5.85361	5.95064
O15144	5.85002	5.94705
P84095	5.848	5.94504
P00738	5.84476	5.94179
P59768	5.84252	5.93956
A0A0C4DH55	5.83715	5.93418
P40925	5.83324	5.93028
P50995	5.83108	5.92811
Q14103	5.82977	5.9268
A8MWD9	5.82658	5.92361
P12838	5.82279	5.91982
Q96C19	5.82198	5.91902
P11215	5.82195	5.91898
P09525	5.81704	5.91407
Q5JTZ9	5.81353	5.91056
P11142	5.8107	5.90773
P12814	5.80778	5.90481
Q06323	5.79999	5.89702
Q99735	5.79692	5.89396
P62879	5.79126	5.88829
P62851	5.78697	5.884
P35579	5.78636	5.88339
Q16851	5.77893	5.87596
P67936	5.77699	5.87402
P62312	5.77351	5.87055
P09669	5.76324	5.86027
Q8IX19	5.76321	5.86024
Q9BRA2	5.76247	5.8595
Q14847	5.74926	5.84629
P14174	5.74858	5.84561
P04179	5.74722	5.84425
P61088	5.74333	5.84036
P51159	5.74264	5.83967
P14678	5.74201	5.83904
P50552	5.73807	5.83511
P04899	5.73787	5.8349
P16402	5.73503	5.83207
P05089	5.73444	5.83147
Q9BRF8	5.7315	5.82853
Q8NFU3	5.72951	5.82654
P40121	5.72371	5.82074
P02763	5.72295	5.81999
P23527	5.71675	5.81378
P27797	5.70544	5.80247
P84103	5.70349	5.80052
P07910	5.70232	5.79935
O14818	5.70066	5.79769
Q99497	5.6979	5.79494
O60493	5.69758	5.79461
P07237	5.69666	5.79369
P50395	5.69242	5.78946
P02647	5.68824	5.78527
Q16666	5.6872	5.78424
P27695	5.68504	5.78208
P61160	5.68173	5.77877
P04839	5.67902	5.77605
P19878	5.6783	5.77533
P62993	5.67628	5.77332
P30048	5.67589	5.77293
P0DOX8	5.67494	5.77197
P60953	5.66056	5.7576
Q15365	5.65679	5.75383
O75131	5.65441	5.75144
P01619	5.65005	5.74708
P06737	5.64727	5.7443
P10606	5.6428	5.73983
P07741	5.63475	5.73178
P46976	5.63432	5.73135
P27824	5.62498	5.72202
P69905	5.62347	5.7205
P61026	5.62136	5.71839
P08238	5.61831	5.71534
P22061	5.61699	5.71403
P56381	5.61644	5.71348
P56385	5.61575	5.71278
P68104	5.60857	5.7056
Q9UBQ0	5.60757	5.7046
P36222	5.60609	5.70312
P68036	5.59373	5.69077
P35754	5.5937	5.69074
Q9Y394	5.59193	5.68896
P68363	5.58735	5.68438
P11279	5.58495	5.68199
P00390	5.58446	5.68149
Q9UJ70	5.58095	5.67798
P05387	5.57914	5.67618
P13473	5.57897	5.676
P17931	5.57811	5.67514
Q9H4M9	5.57791	5.67494
O00602	5.57695	5.67399
Q08477	5.57309	5.67012
Q15366	5.56357	5.6606
O95716	5.56256	5.65959
O14745	5.5614	5.65843
P46781	5.55633	5.65336
A0A0A0MRZ8	5.55578	5.65282
P61353	5.55572	5.65275
Q6UX06	5.55208	5.64912
P61978	5.55082	5.64785
P32320	5.55066	5.64769
P39687	5.54947	5.6465
P54819	5.5472	5.64423
P0DP23	5.53838	5.63541
P50225	5.53829	5.63532
P22748	5.53535	5.63239
Q15836	5.53496	5.632
O15347	5.5312	5.62824
P68371	5.52665	5.62369
P39019	5.52521	5.62224
P02675	5.52473	5.62177
P30626	5.52441	5.62144
P62269	5.52117	5.6182
P02792	5.52101	5.61804
P62258	5.52019	5.61722
P62244	5.51989	5.61693
P53004	5.51768	5.61472
P07108	5.5162	5.61323
P35268	5.5144	5.61144
P01876	5.51031	5.60735
P62318	5.50898	5.60601
O75695	5.50807	5.60511
Q6P4A8	5.50748	5.60451
P51858	5.50699	5.60402
P29350	5.50384	5.60087
P24071	5.50257	5.5996
P61225	5.49861	5.59564
Q9UK45	5.4935	5.59054
P29692	5.48603	5.58306
P07384	5.48598	5.58301
P48595	5.48042	5.57745
P13073	5.47964	5.57667
P20339	5.47513	5.57216
P62249	5.47449	5.57153
P09960	5.4739	5.57094
Q9UII2	5.47241	5.56944
P56377	5.46876	5.56579
Q92882	5.46825	5.56528
Q92878	5.46738	5.56441
P26373	5.46607	5.5631
P48735	5.46594	5.56297
Q9UBR2	5.46507	5.5621
Q86UX7	5.46313	5.56017
P61020	5.46269	5.55972
Q05519	5.46162	5.55865
P63165	5.45867	5.5557
P0DOX7	5.45865	5.55568
P62316	5.45828	5.55531
P40926	5.45345	5.55048
P20700	5.44678	5.54381
P14406	5.44636	5.5434
P15954	5.4461	5.54314
P53680	5.44591	5.54294
P24534	5.44238	5.53941
P52790	5.43913	5.53616
P02652	5.43886	5.53589
P63241	5.43787	5.5349
O15498	5.43617	5.5332
Q96D96	5.43303	5.53007
P11234	5.43256	5.52959
P02679	5.4321	5.52913
P62277	5.43034	5.52737
P36871	5.43024	5.52727
P11169	5.42725	5.52428
A6NHG4	5.42589	5.52292
P06748	5.42277	5.5198
P13639	5.42272	5.51976
P12236	5.42056	5.51759
Q06830	5.42037	5.51741
P18085	5.41988	5.51691
P07602	5.41743	5.51446
P37108	5.41688	5.51391
Q9H0U4	5.41604	5.51307
P18206	5.41574	5.51277
P62917	5.41214	5.50917
P25705	5.41097	5.508
P14625	5.41039	5.50742
Q9NVJ2	5.40687	5.50391
P09493	5.40628	5.50331
O75964	5.40514	5.50217
Q9UL25	5.40398	5.50101
P62310	5.39935	5.49638
P07339	5.39911	5.49614
Q13185	5.39861	5.49565
P25786	5.39582	5.49286
P09496	5.39489	5.49192
Q9H0U3	5.39376	5.4908
P11021	5.39355	5.49058
P26885	5.39233	5.48937
P19397	5.39223	5.48926
P37802	5.3918	5.48883
P62701	5.389	5.48603
P43487	5.38315	5.48019
P26641	5.38147	5.47851
Q99417	5.37725	5.47428
P68402	5.37617	5.4732
P61970	5.37549	5.47252
P20061	5.37384	5.47087
P61960	5.37203	5.46906
Q04917	5.37046	5.46749
O60664	5.36906	5.46609
P15586	5.3683	5.46533
O00483	5.36538	5.46241
P62263	5.36307	5.4601
Q96FN4	5.36272	5.45975
Q15185	5.36082	5.45785
Q6NUK1	5.35806	5.4551
O95336	5.35674	5.45377
P07900	5.35526	5.45229
Q9BZL1	5.35492	5.45195
Q16629	5.35469	5.45173
P02750	5.35468	5.45171
Q9UBW5	5.34713	5.44417
Q969H8	5.34629	5.44332
P00492	5.34619	5.44323
P32942	5.34138	5.43841
Q9P1F3	5.34	5.43703
P14598	5.33991	5.43694
Q9UKM9	5.3379	5.43493
Q13637	5.33253	5.42956
O43504	5.33205	5.42909
Q7LBR1	5.33118	5.42821
O75390	5.32802	5.42505
P20674	5.32798	5.42501
P00441	5.32773	5.42477
P10768	5.32708	5.42412
O75348	5.32606	5.42309
P25789	5.32453	5.42157
P49207	5.32304	5.42008
O00148	5.31996	5.41699
Q92820	5.31826	5.4153
Q07955	5.31629	5.41332
P09769	5.3153	5.41233
P14317	5.31518	5.41221
P61204	5.30796	5.40499
Q04837	5.30621	5.40324
P06576	5.30486	5.40189
Q9UQ80	5.30188	5.39891
Q12907	5.30152	5.39855
Q9Y2J8	5.29969	5.39672
Q14739	5.29656	5.39359
P28065	5.29612	5.39315
Q8NC96	5.29588	5.39291
P42766	5.29437	5.3914
P47755	5.29265	5.38969
Q9H0R8	5.29158	5.38862
P63220	5.29135	5.38839
O00584	5.29025	5.38728
P07948	5.28937	5.38641
P62241	5.28842	5.38546
Q9NUQ9	5.28841	5.38544
Q92688	5.28826	5.3853
P68366	5.28756	5.3846
Q15843	5.28713	5.38417
P25787	5.28542	5.38245
O95218	5.28533	5.38236
P23526	5.28345	5.38048
P01871	5.28169	5.37872
P10809	5.27988	5.37691
P53634	5.2788	5.37583
Q08722	5.27794	5.37498
Q9UDW1	5.27778	5.37482
P42025	5.27621	5.37325
P62829	5.27557	5.37261
P31948	5.27474	5.37177
P28799	5.27299	5.37002
P54108	5.27275	5.36978
Q16769	5.27205	5.36908
Q08ET2	5.27202	5.36905
P28062	5.26994	5.36697
P61254	5.26987	5.36691
P38159	5.26842	5.36545
P02787	5.26791	5.36494
P55957	5.2638	5.36083
Q15942	5.26353	5.36057
Q6V1X1	5.26341	5.36044
Q92930	5.26254	5.35957
Q96BM9	5.26158	5.35861
P62888	5.26153	5.35857
P62714	5.25755	5.35459
Q9NR31	5.25214	5.34917
P49247	5.24551	5.34254
Q13404	5.24547	5.3425
Q8NBQ5	5.23951	5.33654
O15400	5.23849	5.33552
P10124	5.23812	5.33515
P26599	5.23743	5.33446
P46940	5.23469	5.33173
P35613	5.23263	5.32966
Q96FW1	5.22807	5.3251
P14854	5.2258	5.32283
P62750	5.22434	5.32138
O75351	5.21986	5.31689
P49458	5.2191	5.31613
P61981	5.21898	5.31601
P01011	5.21774	5.31477
P54727	5.21555	5.31258
P84090	5.21537	5.3124
O00160	5.21512	5.31215
O00422	5.21431	5.31134
P78324	5.21235	5.30938
P63167	5.20989	5.30692
P61077	5.20876	5.30579
P17612	5.20629	5.30332
O00244	5.2051	5.30213
Q6XQN6	5.20127	5.2983
P09972	5.19943	5.29647
P60900	5.19722	5.29425
Q9ULV4	5.19642	5.29345
Q9Y376	5.19563	5.29267
Q15691	5.19561	5.29264
P21333	5.19535	5.29238
O95881	5.19285	5.28989
P16150	5.19215	5.28919
P39748	5.19058	5.28761
P22314	5.18806	5.28509
P60842	5.18655	5.28358
Q96IX5	5.18619	5.28323
P61313	5.18602	5.28305
P06454	5.18575	5.28278
P30050	5.18375	5.28078
P47224	5.18329	5.28032
Q15369	5.18157	5.27861
P84085	5.17975	5.27679
Q8NHG7	5.17928	5.27631
P30520	5.1783	5.27533
P60866	5.17786	5.27489
P23381	5.17732	5.27436
P12268	5.17542	5.27245
Q53T59	5.17457	5.2716
Q99952	5.17428	5.27131
P30273	5.17265	5.26968
P21281	5.1703	5.26733
Q96QK1	5.17005	5.26709
P42768	5.17005	5.26708
P07437	5.16986	5.2669
P99999	5.16846	5.2655
P02656	5.16562	5.26265
O43516	5.16416	5.26119
O14773	5.16349	5.26053
P03973	5.16288	5.25991
Q9Y6N5	5.16198	5.25902
P38606	5.16177	5.2588
P46776	5.15971	5.25674
Q0VGL1	5.15826	5.2553
Q9P0L0	5.15444	5.25147
P49411	5.15306	5.25009
Q00839	5.15271	5.24975
P25788	5.15075	5.24778
Q969Q5	5.14805	5.24508
Q71UM5	5.14732	5.24435
Q9ULC4	5.1472	5.24423
Q7L9L4	5.14706	5.24409
P61247	5.14598	5.24301
O75608	5.1456	5.24263
O43399	5.14484	5.24187
O95466	5.14463	5.24166
Q9H3K6	5.14233	5.23936
P23083	5.14056	5.23759
Q99829	5.14034	5.23737
P01743	5.13857	5.2356
Q01130	5.1367	5.23373
P23396	5.13582	5.23285
Q8N6C8	5.13432	5.23135
P17174	5.13353	5.23056
Q9UL26	5.13159	5.22863
O75340	5.13125	5.22829
Q02878	5.13078	5.22782
Q05655	5.13067	5.22771
Q15233	5.13064	5.22767
P61081	5.12901	5.22604
P25774	5.12838	5.22541
P08575	5.12649	5.22352
P28066	5.12617	5.22321
Q14315	5.12603	5.22307
Q07812	5.12598	5.22301
Q9H098	5.1259	5.22294
Q7L5N7	5.12264	5.21967
Q5BJF6	5.12066	5.21769
P02794	5.12024	5.21727
O43920	5.11797	5.21501
O00453	5.11693	5.21396
P09382	5.11572	5.21275
Q96HE7	5.11356	5.21059
P01780	5.11315	5.21018
Q96AT9	5.11283	5.20986
Q9UMY4	5.11001	5.20705
P20702	5.10866	5.2057
Q14254	5.10669	5.20372
Q9H4A4	5.10663	5.20366
Q9NYL9	5.10639	5.20342
P14866	5.10585	5.20288
Q9Y490	5.10512	5.20215
O43707	5.10458	5.20161
P50502	5.10437	5.2014
P15311	5.10339	5.20042
P28482	5.10325	5.20028
P55084	5.10291	5.19995
P67775	5.10197	5.199
Q00325	5.10189	5.19892
O75396	5.10129	5.19832
P31942	5.09956	5.19659
Q04760	5.09923	5.19626
Q6JBY9	5.0989	5.19593
P48426	5.09831	5.19535
Q07020	5.09574	5.19278
Q9BUL8	5.09467	5.19171
P63218	5.09368	5.19071
O43768	5.09195	5.18899
P62081	5.09101	5.18804
P42574	5.09053	5.18756
O75223	5.09039	5.18742
Q15005	5.0896	5.18663
Q6P589	5.08918	5.18621
P27918	5.08898	5.18601
Q07960	5.08886	5.18589
P35237	5.08869	5.18572
Q15904	5.08781	5.18485
P55769	5.08623	5.18326
P53999	5.08544	5.18247
O75019	5.08296	5.18
Q6UWY2	5.08219	5.17923
Q7L576	5.08136	5.1784
P58546	5.08127	5.17831
P20073	5.07834	5.17538
P09917	5.07765	5.17468
Q14116	5.0776	5.17463
P62906	5.07502	5.17205
P62899	5.07346	5.1705
O14949	5.07039	5.16742
Q9UJU6	5.07001	5.16704
O75874	5.06896	5.166
P51572	5.06888	5.16591
O75531	5.06879	5.16583
P17900	5.06787	5.1649
Q9Y3C8	5.06618	5.16321
O95166	5.06573	5.16276
Q15404	5.06535	5.16238
O75935	5.06497	5.162
P04632	5.0645	5.16153
P14314	5.06373	5.16076
P23246	5.06359	5.16063
P50148	5.06308	5.16011
P19338	5.06232	5.15935
P00387	5.0617	5.15873
P00918	5.06029	5.15732
P56134	5.0593	5.15633
Q15102	5.05849	5.15552
Q16543	5.0573	5.15433
O60888	5.05663	5.15367
P07311	5.0566	5.15364
P08754	5.05632	5.15335
Q9HBI0	5.05626	5.15329
P25398	5.05482	5.15185
Q13636	5.05451	5.15155
P61457	5.05281	5.14985
O75955	5.05224	5.14928
O43396	5.05163	5.14866
P39880	5.0516	5.14864
Q96G03	5.05147	5.14851
P30085	5.05085	5.14788
P55072	5.05076	5.14779
P51809	5.05043	5.14746
O95777	5.04907	5.1461
O00479	5.04803	5.14506
Q99623	5.04739	5.14442
P18124	5.04722	5.14425
Q9UHD8	5.04404	5.14107
O43617	5.04384	5.14088
P17096	5.04282	5.13985
P33241	5.04167	5.1387
P14927	5.04166	5.1387
Q5SSJ5	5.03906	5.1361
Q9NUV9	5.03807	5.1351
P62753	5.03736	5.13439
Q8WY22	5.03387	5.1309
O43866	5.03387	5.1309
Q01432	5.03369	5.13072
P41240	5.03362	5.13066
P20340	5.03302	5.13005
P50914	5.0317	5.12873
P42167	5.03079	5.12782
P01116	5.03074	5.12777
P46782	5.02854	5.12557
P08631	5.02791	5.12494
Q9UNZ2	5.02703	5.12407
O75947	5.02582	5.12285
P02790	5.02458	5.12161
P50238	5.02412	5.12116
Q8N423	5.02157	5.11861
P36543	5.02141	5.11844
Q9GZQ3	5.0197	5.11673
P02654	5.0183	5.11534
Q9NTK5	5.01629	5.11332
P18077	5.01627	5.11331
Q9Y5S9	5.01626	5.11329
O00764	5.01551	5.11254
Q96BX8	5.01351	5.11054
Q8TD55	5.01325	5.11028
Q01081	5.01206	5.10909
P35659	5.01134	5.10838
O75937	5.0094	5.10643
P78380	5.00711	5.10414
P46926	5.00564	5.10267
P36404	5.00354	5.10057
O00391	5.00163	5.09866
Q9UJ68	5.00096	5.098
P62280	4.99954	5.09657
P51659	4.99943	5.09646
Q9BV40	4.99735	5.09438
Q9Y606	4.99724	5.09427
P32119	4.99632	5.09336
P17987	4.99581	5.09285
Q15382	4.99459	5.09162
Q6GTX8	4.99071	5.08775
P60891	4.98955	5.08658
P50749	4.98927	5.08631
Q9UL46	4.98825	5.08528
P16083	4.98714	5.08417
P09661	4.98506	5.0821
Q9UK76	4.98497	5.08201
Q99832	4.98491	5.08194
Q9NP97	4.98276	5.0798
P12318	4.98265	5.07969
P40227	4.98254	5.07957
Q9H3Z4	4.98193	5.07896
P09497	4.97876	5.07579
P49137	4.97871	5.07575
P62861	4.97852	5.07555
Q9NPA8	4.97451	5.07155
P26022	4.97379	5.07082
Q5QGZ9	4.97258	5.06962
Q13303	4.97191	5.06895
P18510	4.97111	5.06814
P52272	4.97054	5.06757
Q16181	4.97048	5.06752
P04439	4.96965	5.06668
P05090	4.96949	5.06652
Q9GZN8	4.96851	5.06555
P15880	4.96776	5.0648
P56537	4.96643	5.06346
P43686	4.96639	5.06342
P35236	4.96318	5.06021
P01889	4.96189	5.05893
P36507	4.96077	5.0578
P61956	4.95905	5.05608
Q02750	4.9576	5.05463
P62304	4.95714	5.05417
P40429	4.95564	5.05268
Q8WYJ6	4.95539	5.05242
Q9H4E7	4.9549	5.05194
O43633	4.95231	5.04935
Q99471	4.95224	5.04927
O75563	4.95152	5.04855
A8MVS5	4.95122	5.04826
Q13043	4.95105	5.04808
Q03252	4.95024	5.04727
O43586	4.94844	5.04548
Q13277	4.94837	5.04541
Q8IYJ3	4.94822	5.04526
Q86Y34	4.94754	5.04457
Q6QNY1	4.94604	5.04307
Q8WU79	4.94521	5.04224
P13693	4.94501	5.04205
Q9UHV9	4.94384	5.04087
O15116	4.94307	5.0401
Q99426	4.94251	5.03954
Q9HC38	4.94081	5.03784
P31151	4.93952	5.03655
Q9BPX5	4.93871	5.03574
A6NDG6	4.93846	5.03549
Q99986	4.93748	5.03451
P30153	4.93653	5.03356
P31025	4.93435	5.03138
Q9NR45	4.93298	5.03001
Q96KR1	4.93292	5.02995
O75688	4.93289	5.02992
P14324	4.93166	5.0287
Q13630	4.93126	5.02829
Q15631	4.93117	5.02821
Q9Y5Z4	4.93044	5.02748
Q9P289	4.92959	5.02663
Q07666	4.92758	5.02462
Q7RTV0	4.92671	5.02374
Q9P016	4.92664	5.02367
P02774	4.92572	5.02275
P28072	4.92455	5.02158
Q8IYS5	4.92426	5.02129
Q9UHA4	4.9235	5.02053
P67812	4.9234	5.02043
P20618	4.92288	5.01991
Q15833	4.92249	5.01952
Q9UBQ7	4.92032	5.01735
Q15717	4.9202	5.01723
P43405	4.91979	5.01682
P61244	4.91963	5.01666
Q53GQ0	4.91909	5.01612
Q5VW32	4.91757	5.0146
O14732	4.91678	5.01381
P10321	4.91569	5.01272
Q3LXA3	4.91502	5.01205
Q96IU4	4.91168	5.00871
P49902	4.91157	5.0086
O60506	4.90948	5.00651
P02671	4.90929	5.00633
Q9GZP4	4.90924	5.00627
Q8IXM2	4.90754	5.00457
P14550	4.90745	5.00448
P23368	4.90604	5.00308
Q12965	4.90591	5.00294
P59666	4.90407	5.0011
P09651	4.90275	4.99979
A0A075B6P5	4.90255	4.99958
P62266	4.90205	4.99908
P62910	4.90102	4.99805
Q15393	4.90008	4.99711
Q8IUR0	4.89781	4.99485
P08579	4.8974	4.99443
O95210	4.89548	4.99252
O75352	4.89547	4.9925
Q96FZ7	4.89503	4.99206
Q04446	4.89136	4.98839
Q96A33	4.89078	4.98781
P21796	4.89026	4.9873
Q8WUM4	4.88882	4.98586
Q8NE86	4.88733	4.98436
Q14165	4.88677	4.98381
Q5VYY1	4.88675	4.98378
P61106	4.88589	4.98292
P57737	4.88586	4.98289
P49257	4.88384	4.98087
O43760	4.88368	4.98071
O76096	4.88343	4.98047
O60925	4.87937	4.97641
O95989	4.87825	4.97528
P46779	4.87677	4.9738
Q96AE4	4.87664	4.97368
P62191	4.87515	4.97218
P45880	4.87215	4.96919
O15173	4.87192	4.96895
Q9Y2B0	4.87183	4.96886
P10644	4.87166	4.96869
Q70J99	4.87034	4.96737
O95571	4.8701	4.96714
Q8N392	4.86989	4.96692
Q14974	4.86944	4.96647
Q9Y3A6	4.86886	4.96589
Q9UHL4	4.86709	4.96412
Q15435	4.86581	4.96284
Q9NV96	4.86452	4.96155
O75832	4.86316	4.96019
Q9NPA2	4.86308	4.96011
P25325	4.86298	4.96002
Q9NQR4	4.86182	4.95885
O95168	4.86122	4.95825
Q8WUW1	4.85877	4.9558
P24666	4.8581	4.95513
P22307	4.85789	4.95492
Q13510	4.85758	4.95462
O95292	4.85709	4.95413
P50991	4.85696	4.954
Q93084	4.85662	4.95365
P23919	4.85613	4.95317
P55145	4.85607	4.9531
P05198	4.85575	4.95278
Q9Y265	4.8544	4.95144
Q14697	4.8534	4.95044
P00505	4.85277	4.9498
P46734	4.85272	4.94976
Q12905	4.85261	4.94964
Q9UFN0	4.8523	4.94933
Q8IZQ5	4.85225	4.94928
P00746	4.85113	4.94816
P55786	4.85054	4.94758
O43678	4.85016	4.94719
Q8IWA5	4.84992	4.94696
Q9NZD2	4.84968	4.94671
P01768	4.84771	4.94475
Q01459	4.8476	4.94463
Q13432	4.84607	4.94311
P54920	4.84572	4.94275
Q15056	4.8454	4.94243
P11310	4.8454	4.94243
Q99961	4.84467	4.9417
P53396	4.84306	4.94009
P13489	4.84296	4.93999
O75436	4.84254	4.93957
P61513	4.84252	4.93955
Q9P258	4.84063	4.93766
Q9H082	4.8399	4.93694
P21675	4.83985	4.93688
Q9H939	4.83938	4.93641
Q7Z6B0	4.83889	4.93592
Q14005	4.83868	4.93572
Q99598	4.838	4.93504
P20839	4.83764	4.93467
P25311	4.83761	4.93464
O60739	4.83717	4.9342
Q9BT23	4.8368	4.93384
Q96A72	4.83677	4.9338
P47929	4.83413	4.93116
P01860	4.83358	4.93061
P42677	4.83337	4.93041
Q9UNF0	4.83333	4.93036
P54578	4.83269	4.92973
P08236	4.83246	4.9295
Q15084	4.83215	4.92919
P11940	4.83151	4.92854
Q9NRV9	4.82979	4.92682
P08708	4.82888	4.92591
Q96L92	4.82805	4.92508
P49755	4.82668	4.92371
P04843	4.82665	4.92368
Q8N6S5	4.82613	4.92317
P48637	4.82612	4.92316
P78371	4.82588	4.92292
P36578	4.82583	4.92286
O95544	4.82528	4.92231
Q13561	4.82512	4.92215
Q14088	4.82441	4.92144
P60983	4.82407	4.92111
Q969T9	4.82362	4.92065
Q9NWV4	4.82322	4.92026
P50990	4.82308	4.92011
Q9Y230	4.82274	4.91977
P62424	4.82224	4.91927
Q9UKY7	4.82103	4.91807
P01700	4.81953	4.91656
P15498	4.81816	4.91519
P49023	4.81745	4.91448
P08621	4.81734	4.91437
Q5JTV8	4.81642	4.91345
P48556	4.81612	4.91315
P50570	4.81587	4.91291
Q16644	4.81568	4.91271
P15531	4.81373	4.91076
P00403	4.81256	4.90959
P16284	4.81084	4.90787
Q9Y333	4.81022	4.90726
P08174	4.80867	4.90571
P09417	4.80719	4.90422
Q86V81	4.80691	4.90394
P19971	4.80609	4.90312
P46777	4.80454	4.90157
Q96CW1	4.80452	4.90155
Q9Y2V2	4.80449	4.90152
O15372	4.80439	4.90143
O95747	4.80393	4.90096
Q86SZ2	4.80372	4.90076
P17676	4.802	4.89903
Q16555	4.80058	4.89762
Q15257	4.80046	4.89749
P82979	4.80035	4.89738
P16220	4.79822	4.89526
P62072	4.79647	4.8935
Q7Z5R6	4.79533	4.89236
O15533	4.79453	4.89156
Q99436	4.79347	4.89051
Q9NTJ5	4.79255	4.88958
Q15027	4.79213	4.88916
Q9BRT3	4.79199	4.88903
Q9UM00	4.7918	4.88883
Q13153	4.79175	4.88878
Q9NZL9	4.79104	4.88808
P30047	4.79085	4.88789
Q96F24	4.78972	4.88675
Q15370	4.78887	4.8859
Q15286	4.78841	4.88545
P13798	4.78619	4.88323
Q9BUP3	4.78598	4.88301
P49189	4.78518	4.88221
Q9NY12	4.78449	4.88152
Q9BVC6	4.7844	4.88143
P08962	4.78415	4.88119
P21291	4.78309	4.88012
P25098	4.78216	4.87919
P62140	4.78215	4.87919
P61018	4.78181	4.87884
P31943	4.78171	4.87874
Q9BS26	4.78147	4.8785
P35813	4.7796	4.87663
P15374	4.77902	4.87605
Q1KMD3	4.77829	4.87532
P16035	4.77738	4.87441
A0A075B6K5	4.77576	4.87279
O14683	4.77522	4.87225
P30043	4.77496	4.87199
P43353	4.77495	4.87199
P61218	4.77462	4.87166
P05388	4.77446	4.8715
O14798	4.77397	4.871
Q14919	4.77334	4.87038
P53990	4.77274	4.86977
Q14141	4.77086	4.86789
O94804	4.77048	4.86751
O60637	4.76993	4.86696
Q00610	4.76984	4.86688
P05091	4.7689	4.86593
P42785	4.76888	4.86591
P20810	4.76765	4.86468
P13010	4.76602	4.86305
Q16775	4.76587	4.86291
Q9UNM6	4.76562	4.86266
Q9BS40	4.76517	4.86221
P53801	4.76315	4.86019
P55263	4.76281	4.85985
P29966	4.76226	4.8593
Q7L591	4.76209	4.85912
P80217	4.7607	4.85774
P61803	4.75938	4.85642
Q86V88	4.75839	4.85542
O43809	4.75803	4.85506
Q99653	4.75656	4.85359
Q9Y5R8	4.75508	4.85211
P16070	4.75404	4.85107
Q96KP4	4.75386	4.85089
Q92841	4.75378	4.85081
P56182	4.75263	4.84966
Q9NRX4	4.75221	4.84924
O60869	4.74783	4.84487
Q9HAB8	4.74725	4.84428
P11586	4.7471	4.84413
O15389	4.74682	4.84386
Q13045	4.74491	4.84194
Q96JJ3	4.74425	4.84128
Q5VZF2	4.7442	4.84124
P02766	4.744	4.84104
P48444	4.74311	4.84014
Q13177	4.74288	4.83991
Q9Y277	4.74219	4.83922
O00241	4.74207	4.83911
P32121	4.74029	4.83732
Q9Y3U8	4.73853	4.83556
P62877	4.73771	4.83474
Q13094	4.73752	4.83455
Q15819	4.73603	4.83306
Q92945	4.7332	4.83024
Q8NBX0	4.7332	4.83023
P51148	4.73271	4.82975
P39656	4.73258	4.82961
Q92556	4.73232	4.82935
Q96QH2	4.73087	4.82791
P12081	4.73032	4.82736
Q9BQB6	4.729	4.82603
Q9UMS4	4.72594	4.82297
Q96S97	4.72526	4.8223
Q99719	4.72508	4.82211
P36969	4.72396	4.82099
Q9H0W9	4.72308	4.82011
Q9UKK9	4.7229	4.81993
P49721	4.72143	4.81846
P12956	4.72132	4.81836
Q9H444	4.72102	4.81805
Q53QZ3	4.72085	4.81788
P41091	4.72008	4.81711
Q86Y39	4.71877	4.8158
O60884	4.71688	4.81391
A0A075B6I0	4.71517	4.81221
P21730	4.71461	4.81165
O43704	4.71435	4.81138
P43307	4.71399	4.81103
P21283	4.71192	4.80895
Q00765	4.71181	4.80884
P84098	4.70921	4.80624
P08574	4.70893	4.80596
Q01082	4.70873	4.80577
P38117	4.7087	4.80573
P16930	4.70551	4.80254
Q6IBS0	4.70498	4.80201
O43488	4.70491	4.80194
P28838	4.70452	4.80156
P49748	4.70395	4.80099
P42331	4.70387	4.8009
P46783	4.70363	4.80066
O95379	4.70355	4.80058
P19367	4.70338	4.80042
P61086	4.70243	4.79946
P61009	4.70217	4.79921
Q96RU3	4.70117	4.7982
O95197	4.69801	4.79504
Q9Y371	4.6976	4.79464
P06730	4.69725	4.79428
O14672	4.69724	4.79427
P62333	4.69715	4.79419
Q9Y2Q3	4.69698	4.79401
Q9H008	4.69656	4.79359
O14579	4.69576	4.79279
Q96B97	4.69569	4.79272
O94903	4.6956	4.79263
P30511	4.69526	4.79229
P49591	4.69524	4.79227
P63151	4.69287	4.78991
Q04828	4.69238	4.78941
P63173	4.69218	4.78922
Q9NY33	4.69014	4.78717
Q96BN8	4.68964	4.78668
Q6YN16	4.68933	4.78636
P09012	4.6877	4.78474
Q2TAA2	4.68736	4.78439
P00367	4.68729	4.78432
Q9NX14	4.68671	4.78374
O14618	4.68667	4.7837
Q9Y3Z3	4.68651	4.78355
Q9BTV4	4.68534	4.78238
A0A075B6K4	4.68467	4.7817
P05455	4.68419	4.78122
Q01844	4.68378	4.78081
Q8N5W9	4.68316	4.78019
P83731	4.68315	4.78018
P48059	4.68297	4.78
P51570	4.67834	4.77537
O95497	4.67694	4.77397
Q86X83	4.67666	4.77369
Q7Z4W1	4.67654	4.77357
A6NCE7	4.67575	4.77278
Q13126	4.67564	4.77267
P49914	4.67533	4.77237
Q9UIJ7	4.67442	4.77146
Q8N5K1	4.6744	4.77143
P46778	4.6735	4.77053
P33121	4.6731	4.77013
Q9NWB6	4.6726	4.76963
P61421	4.6723	4.76933
Q13287	4.67225	4.76928
P02649	4.67216	4.76919
Q9NPF4	4.67	4.76704
P51692	4.66975	4.76678
P14868	4.66932	4.76635
Q96CX2	4.66859	4.76563
P31150	4.66828	4.76531
Q53FA7	4.66641	4.76344
Q9BRR9	4.66633	4.76336
P22234	4.66611	4.76314
A0A0B4J2D5	4.66593	4.76296
Q16836	4.66569	4.76273
Q8NBS9	4.66529	4.76232
P01893	4.66489	4.76193
Q02978	4.66462	4.76165
P52756	4.66457	4.7616
Q9H0B8	4.66398	4.76101
Q6UW68	4.66297	4.76
P17858	4.66294	4.75998
Q13838	4.66225	4.75928
Q8N9N7	4.66173	4.75876
P36542	4.66088	4.75791
P04217	4.66084	4.75787
P20933	4.66053	4.75756
O95861	4.6599	4.75693
O43684	4.65976	4.75679
Q9P0J0	4.65858	4.75561
P27635	4.65818	4.75521
Q13347	4.65805	4.75508
P49368	4.6575	4.75453
P54577	4.65703	4.75406
O00231	4.65537	4.7524
P07332	4.65504	4.75207
P54709	4.655	4.75203
P01591	4.65472	4.75175
Q92888	4.65383	4.75087
Q8WWW0	4.65327	4.75031
P62495	4.65313	4.75016
Q6RW13	4.65281	4.74984
O75264	4.65174	4.74877
Q00688	4.65152	4.74855
P05141	4.65149	4.74852
P62834	4.6512	4.74823
P40939	4.64996	4.74699
P63092	4.64945	4.74648
Q9HB71	4.64876	4.74579
Q92542	4.64846	4.74549
P01782	4.64812	4.74515
P01861	4.64709	4.74412
C4AMC7	4.64655	4.74359
P62314	4.64583	4.74286
P21912	4.64579	4.74282
Q8N386	4.64534	4.74237
Q9Y2Q5	4.645	4.74203
Q9NY25	4.64475	4.74178
O95295	4.64374	4.74078
O43451	4.64285	4.73988
Q9BT09	4.64266	4.73969
Q9UBS4	4.64187	4.7389
Q8NHP6	4.64168	4.73872
Q14764	4.64145	4.73848
P30038	4.64139	4.73842
P30566	4.63943	4.73647
Q15722	4.63861	4.73565
Q92619	4.63614	4.73317
Q13813	4.63603	4.73306
P05186	4.63564	4.73267
P31040	4.6355	4.73253
Q9Y3D6	4.635	4.73203
Q9UHQ9	4.63362	4.73066
P61163	4.63302	4.73005
P51153	4.63298	4.73002
O43242	4.63259	4.72962
Q5JSP0	4.63178	4.72881
P29466	4.63107	4.72811
Q9Y4Z0	4.63092	4.72795
P82909	4.63077	4.7278
Q9NTX5	4.63061	4.72765
Q9NZZ3	4.6296	4.72663
P13807	4.62921	4.72624
P02042	4.62908	4.72612
P10619	4.62895	4.72598
Q96C86	4.62886	4.72589
Q06124	4.62775	4.72478
P48507	4.62646	4.72349
Q13451	4.62615	4.72318
P11387	4.62528	4.72232
O75915	4.62523	4.72226
P51991	4.6252	4.72223
Q7KZF4	4.62449	4.72152
P15144	4.62387	4.7209
P11766	4.62347	4.72051
Q9NUU6	4.62333	4.72037
O00264	4.62329	4.72033
Q9Y237	4.62324	4.72027
Q96R05	4.6231	4.72013
P28070	4.6228	4.71983
Q9NT62	4.62252	4.71955
P14621	4.62164	4.71867
Q9HBH0	4.62162	4.71865
P34896	4.62127	4.71831
Q9Y316	4.61997	4.717
Q8TDZ2	4.61846	4.71549
Q92835	4.61797	4.71501
P07686	4.61797	4.715
P06312	4.61783	4.71486
Q13643	4.61771	4.71475
P24539	4.61704	4.71407
P08473	4.61651	4.71354
P48147	4.61601	4.71305
P48643	4.61535	4.71238
P63279	4.61508	4.71211
P81605	4.6149	4.71193
Q8WW12	4.61427	4.7113
Q9Y2T2	4.61098	4.70802
P62857	4.61065	4.70768
Q86X76	4.61035	4.70738
Q7Z5G4	4.60938	4.70641
P55008	4.6093	4.70633
Q15067	4.60825	4.70529
Q08170	4.60799	4.70502
P09326	4.60645	4.70349
Q9H7C9	4.60618	4.70321
P47914	4.60589	4.70292
Q9UKG1	4.6047	4.70173
P21462	4.60422	4.70125
P13861	4.60378	4.70081
Q16563	4.60126	4.69829
Q9Y5K8	4.59979	4.69682
Q14498	4.59967	4.6967
Q53TN4	4.59962	4.69666
P34932	4.59907	4.69611
Q7L523	4.5979	4.69493
Q9NR12	4.59707	4.6941
P39023	4.5958	4.69283
O60831	4.59562	4.69266
P35611	4.59286	4.68989
Q9NPP4	4.59126	4.68829
Q9HD42	4.59085	4.68789
Q8TDQ1	4.59064	4.68767
Q9UEY8	4.58979	4.68682
P19474	4.58834	4.68537
Q8IZP0	4.58821	4.68524
Q9BXS5	4.58819	4.68522
Q9NQE9	4.58785	4.68489
P31939	4.58776	4.68479
Q9BW83	4.58745	4.68448
Q9Y5P6	4.58739	4.68442
P62995	4.58714	4.68417
O43676	4.58678	4.68381
Q12913	4.58652	4.68356
P09622	4.58538	4.68241
Q9Y3I0	4.58486	4.68189
P49720	4.58223	4.67926
P05114	4.58161	4.67865
P46459	4.5812	4.67823
P09543	4.57984	4.67688
P61006	4.57846	4.6755
Q15057	4.57843	4.67546
O00571	4.57815	4.67518
O60613	4.57808	4.67511
Q08209	4.57667	4.6737
P37235	4.57625	4.67328
O14727	4.57593	4.67296
Q6ICL3	4.57581	4.67284
P15735	4.57575	4.67279
Q9Y624	4.5756	4.67263
O00233	4.57534	4.67237
P61923	4.57413	4.67116
P49006	4.57397	4.671
P01714	4.57339	4.67043
P01023	4.5727	4.66974
Q9Y3F4	4.57201	4.66904
P16885	4.57139	4.66842
Q0VD83	4.57083	4.66786
P07858	4.57024	4.66728
Q9P107	4.57021	4.66724
P15848	4.56882	4.66585
P12004	4.568	4.66504
Q9H2U2	4.56755	4.66459
P63010	4.56753	4.66456
P40306	4.56692	4.66395
P07919	4.56596	4.66299
Q9NZJ9	4.56541	4.66245
Q8TB03	4.56492	4.66196
P35232	4.56449	4.66152
P18621	4.56428	4.66132
Q9Y3L5	4.56375	4.66078
P36405	4.5635	4.66053
P55036	4.56331	4.66035
P26368	4.56303	4.66007
P51397	4.56209	4.65912
P62330	4.56196	4.65899
P17947	4.56166	4.65869
P01111	4.56157	4.65861
P57088	4.56128	4.65832
O43813	4.56114	4.65817
P30405	4.56021	4.65724
P04424	4.56011	4.65714
Q9NX63	4.55968	4.65671
Q9BTT0	4.55787	4.65491
P53621	4.55604	4.65307
O95139	4.55477	4.65181
P60520	4.55437	4.6514
Q8N697	4.55319	4.65022
Q13492	4.55261	4.64965
P13667	4.55236	4.64939
Q9UFW8	4.55081	4.64785
Q14314	4.55077	4.6478
Q6GMV3	4.5507	4.64773
P29218	4.55012	4.64716
P27361	4.54949	4.64652
Q7L266	4.54674	4.64377
P13716	4.54661	4.64364
P01042	4.54321	4.64025
Q8WXF1	4.54279	4.63982
Q9BQA9	4.54275	4.63978
Q9BYX7	4.54266	4.63969
O60610	4.54229	4.63932
P62847	4.54047	4.6375
Q7Z4H3	4.53943	4.63646
Q16539	4.53926	4.6363
Q92890	4.53873	4.63576
Q9Y315	4.53867	4.63571
Q99418	4.5376	4.63464
P10909	4.53699	4.63403
Q02543	4.53653	4.63356
Q5T749	4.53616	4.6332
Q16762	4.53591	4.63295
P98171	4.53454	4.63157
O43759	4.53444	4.63147
Q9H3N1	4.53349	4.63052
P26639	4.53299	4.63003
P49593	4.53259	4.62962
Q01105	4.53243	4.62946
P01034	4.53149	4.62852
Q9NZV6	4.53125	4.62829
Q9NVS9	4.53109	4.62812
Q05823	4.53108	4.62812
P17927	4.53103	4.62806
P53597	4.52983	4.62686
P22087	4.52976	4.62679
O60749	4.52768	4.62472
P07099	4.5274	4.62443
Q12904	4.52666	4.62369
O75884	4.52661	4.62365
O95865	4.52645	4.62349
Q14344	4.52606	4.6231
Q12974	4.52577	4.6228
P62820	4.52565	4.62268
P07355	4.52527	4.62231
P24752	4.52481	4.62184
Q13488	4.52361	4.62065
Q96PM5	4.52307	4.6201
P05771	4.52256	4.61959
Q9Y266	4.5219	4.61893
P17980	4.52115	4.61819
Q96IJ6	4.52103	4.61807
Q92572	4.52049	4.61752
Q8N5M4	4.52021	4.61724
Q96C23	4.51972	4.61675
O15305	4.51629	4.61332
Q13151	4.51372	4.61076
P60059	4.51347	4.6105
Q9NSD9	4.51342	4.61046
P26196	4.5134	4.61043
Q96DE0	4.51307	4.6101
P35609	4.51265	4.60969
P19256	4.51237	4.6094
P40763	4.51171	4.60874
Q16831	4.51163	4.60866
Q9Y241	4.51085	4.60788
Q7L1Q6	4.51083	4.60786
Q86U42	4.51031	4.60735
P43243	4.50975	4.60679
O60256	4.50971	4.60675
Q9NUY8	4.50946	4.6065
P50583	4.50823	4.60526
O43143	4.50732	4.60436
Q8N4L2	4.50594	4.60297
O75663	4.5052	4.60223
Q9NS28	4.5046	4.60164
Q9Y5L4	4.50441	4.60145
P24928	4.50439	4.60143
Q8N335	4.50382	4.60086
P08571	4.50357	4.6006
Q9BRG1	4.50303	4.60006
P11049	4.50252	4.59955
P51812	4.50054	4.59758
Q92974	4.50043	4.59747
P33176	4.50039	4.59742
Q13131	4.49999	4.59702
Q9H7M9	4.49824	4.59527
Q04323	4.4963	4.59333
Q8TCT1	4.4955	4.59254
P32969	4.49521	4.59224
P08567	4.49503	4.59206
P35998	4.49453	4.59156
Q9P2T1	4.49451	4.59154
Q96RR4	4.4931	4.59013
P98066	4.49289	4.58992
O95834	4.492	4.58904
Q9UKL6	4.48935	4.58638
Q99571	4.48634	4.58338
Q9Y3A3	4.48634	4.58338
Q16881	4.48618	4.58321
Q92804	4.48585	4.58288
Q14683	4.48571	4.58274
Q9BUH6	4.48541	4.58245
Q16864	4.4847	4.58173
P62979	4.48416	4.5812
O94973	4.48375	4.58078
P17844	4.48324	4.58027
Q8WXI8	4.48201	4.57904
P34059	4.48177	4.5788
A4D1S5	4.48094	4.57797
Q99729	4.4805	4.57753
Q9BRP8	4.47981	4.57684
O43681	4.47911	4.57614
Q9H993	4.47904	4.57607
P48739	4.47826	4.5753
Q9BT78	4.47808	4.57511
Q13148	4.47712	4.57415
Q9BVK6	4.47599	4.57302
Q9Y3B3	4.47589	4.57292
Q4G0F5	4.47556	4.57259
O95164	4.47498	4.57201
P06727	4.47465	4.57168
P16298	4.47434	4.57138
A0AVT1	4.47354	4.57057
P68400	4.47288	4.56991
Q96CN7	4.47271	4.56974
O95319	4.47251	4.56954
P19652	4.47245	4.56948
O15127	4.47234	4.56937
Q8TCJ2	4.47214	4.56917
Q5MNZ9	4.47164	4.56868
O43169	4.4712	4.56823
O95498	4.47118	4.56822
Q8IZ83	4.47002	4.56705
Q92604	4.46995	4.56698
P15529	4.46983	4.56686
Q9NWV8	4.46955	4.56658
P02775	4.46944	4.56648
Q96F07	4.46909	4.56612
P19838	4.46845	4.56549
Q8IXL7	4.46837	4.5654
P55735	4.46836	4.5654
Q00059	4.46826	4.56529
Q9NQC3	4.46794	4.56497
P49903	4.46733	4.56436
O14974	4.46615	4.56319
P61962	4.46565	4.56268
Q9H8W4	4.46477	4.56181
O43447	4.46474	4.56177
Q14161	4.46387	4.5609
P54725	4.46302	4.56006
O60636	4.46265	4.55968
P05155	4.46189	4.55893
O14656	4.46174	4.55877
Q9HCN8	4.4616	4.55863
Q10567	4.46137	4.5584
Q9HB90	4.46126	4.55829
P43304	4.46005	4.55708
Q01433	4.45976	4.55679
P62195	4.45927	4.5563
P23469	4.45803	4.55507
Q9UNH7	4.45776	4.55479
Q8WXX5	4.45661	4.55364
Q9NQW7	4.45627	4.55331
Q16698	4.45557	4.5526
Q02818	4.45506	4.55209
Q96AX1	4.45365	4.55068
Q15459	4.45314	4.55017
O95415	4.45235	4.54939
P49821	4.45162	4.54866
Q9NP72	4.4512	4.54824
Q9Y4P8	4.451	4.54803
P27348	4.45021	4.54724
O75477	4.44941	4.54644
P20138	4.44876	4.54579
Q15008	4.4484	4.54543
Q99816	4.44826	4.54529
Q8N6N6	4.44823	4.54526
Q08752	4.44774	4.54478
P26440	4.44758	4.54461
P60981	4.44647	4.5435
Q6P587	4.44602	4.54306
P30049	4.44406	4.5411
P04003	4.44386	4.5409
Q15172	4.4437	4.54073
Q5H9L2	4.44277	4.5398
Q9H3H3	4.44176	4.53879
Q99798	4.4409	4.53793
Q15019	4.43855	4.53559
Q8WZ82	4.43782	4.53485
P09488	4.4376	4.53464
O94905	4.43702	4.53406
Q13409	4.4367	4.53373
Q13011	4.4361	4.53313
Q9H0R4	4.43609	4.53312
Q567U6	4.43574	4.53278
Q12906	4.43539	4.53242
Q8IV04	4.43528	4.53231
Q5EG05	4.43406	4.53109
Q9UIA0	4.43343	4.53047
Q09028	4.43332	4.53036
P01033	4.43256	4.52959
P27707	4.43045	4.52748
P08559	4.43036	4.5274
Q8IUI8	4.42982	4.52685
Q6PI73	4.42957	4.5266
Q5T750	4.42869	4.52573
P48061	4.42821	4.52524
O43324	4.42818	4.52521
P47813	4.42801	4.52504
P11233	4.42745	4.52449
A0A075B6R9	4.42725	4.52428
Q8TDX7	4.42699	4.52402
Q15046	4.42672	4.52375
P45973	4.42564	4.52267
P30419	4.42546	4.52249
Q92747	4.42533	4.52236
P54619	4.42412	4.52115
Q9BTZ2	4.42406	4.52109
Q15814	4.42374	4.52077
Q9GZT3	4.42257	4.51961
P02760	4.42215	4.51919
P16333	4.42194	4.51897
A6NIH7	4.42181	4.51885
Q9NP99	4.42122	4.51826
O43674	4.42091	4.51794
Q5HYI8	4.42062	4.51765
Q9BVL2	4.42024	4.51727
P27986	4.42001	4.51705
P17568	4.41996	4.51699
Q9H0E2	4.41924	4.51627
O15258	4.41841	4.51544
P30084	4.41738	4.51441
P80162	4.41645	4.51348
Q6FI81	4.41597	4.513
Q13464	4.41553	4.51256
Q16877	4.41535	4.51239
P62745	4.41443	4.51146
P48047	4.41397	4.511
P47985	4.41374	4.51077
P17026	4.41311	4.51015
P51606	4.41251	4.50954
Q16401	4.41229	4.50932
Q9BY32	4.41202	4.50906
P27694	4.41185	4.50889
Q712K3	4.41088	4.50791
Q9H2V7	4.41071	4.50775
Q8N511	4.41052	4.50756
Q3ZCW2	4.41	4.50704
Q96DB5	4.41	4.50703
Q9H2G2	4.40972	4.50675
Q9H477	4.40941	4.50644
Q15291	4.40928	4.50631
P38646	4.40754	4.50457
P49441	4.40748	4.50451
Q9UMR7	4.40731	4.50434
P08865	4.4072	4.50424
O00217	4.40711	4.50415
Q14240	4.40663	4.50367
Q99828	4.40643	4.50346
P08637	4.40531	4.50234
P06865	4.405	4.50203
Q9Y6Y9	4.40464	4.50167
O96000	4.40242	4.49945
P52597	4.40222	4.49925
O15117	4.40197	4.49901
Q14696	4.40152	4.49855
Q9NQS5	4.40142	4.49845
P62633	4.40138	4.49841
Q9Y639	4.40062	4.49765
O60547	4.40031	4.49734
Q7LDG7	4.39991	4.49694
O43670	4.39961	4.49665
Q6IA69	4.39886	4.49589
Q02790	4.39866	4.49569
P51178	4.39852	4.49556
Q6VY07	4.39834	4.49537
P25024	4.39829	4.49533
B0I1T2	4.39795	4.49498
Q9Y5X3	4.39749	4.49453
Q9C0E8	4.39733	4.49436
Q99611	4.39707	4.4941
Q15052	4.39626	4.49329
Q8NET5	4.39597	4.493
P10620	4.39589	4.49292
Q8WXI4	4.39531	4.49234
Q92608	4.39505	4.49208
Q9BRR6	4.39466	4.49169
Q9NZK5	4.39368	4.49072
P20338	4.3934	4.49043
Q96AG4	4.39225	4.48929
Q9NVA2	4.39216	4.48919
Q15438	4.39145	4.48848
P49915	4.39092	4.48795
P40616	4.39082	4.48786
Q13618	4.39015	4.48718
Q9UHX1	4.3896	4.48663
O94979	4.38945	4.48648
Q8ND76	4.38876	4.4858
O43390	4.38845	4.48548
Q9UBV8	4.38802	4.48505
Q8NEW0	4.38776	4.4848
Q03405	4.38757	4.4846
P83881	4.38741	4.48444
P01701	4.38655	4.48359
Q9Y336	4.38588	4.48291
P07954	4.38573	4.48277
Q9NX24	4.38571	4.48274
O00232	4.38493	4.48196
P23588	4.38363	4.48066
O00170	4.38337	4.4804
Q02338	4.3829	4.47993
Q86VP6	4.38256	4.47959
Q86Y82	4.38173	4.47876
Q9Y6W5	4.38108	4.47811
P01024	4.381	4.47803
P63208	4.38058	4.47762
Q9BPV8	4.38041	4.47744
Q7Z6I6	4.38008	4.47711
Q96S44	4.37903	4.47607
Q9H0N5	4.37836	4.47539
P28907	4.378	4.47503
P49407	4.37787	4.4749
O00757	4.3777	4.47474
O00161	4.37727	4.47431
P02743	4.37705	4.47408
Q9BR76	4.37679	4.47382
Q9UH99	4.37432	4.47135
P20701	4.37315	4.47018
B6A8C7	4.37311	4.47014
Q9UQE7	4.37308	4.47011
Q96HY6	4.37225	4.46929
P43250	4.37181	4.46884
Q8N5J2	4.3716	4.46863
P00450	4.37112	4.46815
Q9Y4H4	4.3709	4.46793
Q13547	4.37086	4.4679
Q9UIC8	4.37081	4.46784
P13804	4.37053	4.46757
P01137	4.37023	4.46726
Q6P444	4.36916	4.4662
O15162	4.36796	4.465
O95433	4.36744	4.46447
O00442	4.36733	4.46437
P51665	4.36607	4.46311
A6NC98	4.36528	4.46231
O76003	4.3637	4.46073
Q9UGN4	4.36369	4.46073
Q9NVZ3	4.3636	4.46064
B5ME19	4.36357	4.4606
Q13158	4.36124	4.45827
Q16186	4.36058	4.45761
Q9UKA9	4.36039	4.45742
Q96P48	4.35998	4.45701
O94760	4.35945	4.45649
P07203	4.35907	4.45611
P02747	4.35884	4.45588
Q9NX40	4.35787	4.4549
P15170	4.35755	4.45458
O60762	4.3557	4.45273
Q10570	4.35532	4.45235
P63146	4.35453	4.45157
P60228	4.35428	4.45131
Q96GX9	4.35396	4.45099
Q00577	4.35392	4.45095
P49643	4.3537	4.45074
P02753	4.35361	4.45064
P46109	4.35247	4.44951
Q9BZQ8	4.35149	4.44852
Q9UHG3	4.34841	4.44544
Q9UNS2	4.34534	4.44237
P15104	4.34518	4.44222
Q96PU8	4.34503	4.44206
Q687X5	4.34499	4.44203
Q13247	4.34499	4.44202
Q9Y4F9	4.34402	4.44105
P52298	4.34339	4.44042
Q9UI12	4.34278	4.43982
P53618	4.34175	4.43879
P62841	4.34139	4.43842
Q92905	4.34116	4.43819
Q96AX2	4.34111	4.43814
P11908	4.33849	4.43552
O94886	4.33782	4.43485
Q5VWZ2	4.33729	4.43433
Q13426	4.33728	4.43431
P56556	4.337	4.43403
O43747	4.33622	4.43326
P83111	4.33607	4.4331
Q96GG9	4.33525	4.43229
Q99460	4.33421	4.43124
Q13162	4.33318	4.43021
Q8WUY1	4.33163	4.42866
Q9NPY3	4.33155	4.42858
O15264	4.33122	4.42825
P55010	4.33069	4.42772
P61011	4.33054	4.42757
Q8N684	4.32805	4.42508
O95479	4.327	4.42404
Q15208	4.32696	4.424
P51580	4.32667	4.4237
Q07866	4.32649	4.42352
Q96AZ6	4.32614	4.42317
P62253	4.32586	4.42289
P45974	4.32449	4.42152
P09467	4.32373	4.42076
Q13564	4.32272	4.41975
Q9Y6E2	4.32261	4.41964
Q7Z7H5	4.32259	4.41963
Q07065	4.32254	4.41957
Q96H20	4.32249	4.41952
O00754	4.32128	4.41832
P16435	4.31933	4.41636
Q04206	4.31886	4.41589
O75995	4.31845	4.41549
P67809	4.31828	4.41531
P49589	4.31823	4.41527
P14151	4.31749	4.41452
Q8WVY7	4.31737	4.41441
Q9HCU5	4.31694	4.41397
O00560	4.31609	4.41313
P52434	4.31563	4.41266
P42224	4.31537	4.41241
Q9UEU0	4.31452	4.41155
Q9Y5J7	4.31364	4.41067
P04004	4.31342	4.41045
P55160	4.31277	4.4098
Q05195	4.31269	4.40972
Q13422	4.31229	4.40932
P62736	4.31185	4.40889
Q9H5X1	4.31151	4.40855
O75558	4.31034	4.40738
Q96K17	4.31033	4.40736
Q96JJ7	4.30994	4.40697
O75165	4.30961	4.40664
Q9Y6K0	4.30885	4.40588
Q9NR46	4.30834	4.40537
P16152	4.30811	4.40514
P51970	4.3057	4.40273
Q9BVJ7	4.30527	4.40231
O15525	4.30393	4.40096
Q99733	4.30386	4.40089
P22681	4.30381	4.40085
P78362	4.30379	4.40082
Q13098	4.30364	4.40067
P52594	4.30297	4.40001
P05161	4.3022	4.39923
Q93050	4.30148	4.39851
Q9Y4Y9	4.30121	4.39824
P61019	4.29998	4.39701
Q15436	4.29984	4.39687
Q15120	4.29928	4.39632
P02749	4.29927	4.3963
Q9NUL5	4.29919	4.39622
Q96PE7	4.29882	4.39585
Q10589	4.29876	4.3958
Q96C01	4.29845	4.39548
O75923	4.29839	4.39542
P24557	4.29831	4.39534
P12544	4.29803	4.39506
P55899	4.29799	4.39502
Q93033	4.29674	4.39377
Q9Y6C9	4.29622	4.39326
Q8N668	4.29599	4.39303
P22102	4.29596	4.39299
Q5TEJ8	4.2957	4.39273
Q99685	4.29538	4.39242
Q8TDH9	4.29514	4.39217
P83916	4.29511	4.39214
Q8TCU6	4.29451	4.39155
Q96HC4	4.29404	4.39108
P01911	4.29392	4.39095
P35573	4.29348	4.39051
O96019	4.29276	4.38979
P19525	4.29088	4.38791
Q9BUJ2	4.2906	4.38763
P07814	4.29053	4.38756
Q9NUP1	4.29043	4.38746
Q8N1F7	4.2889	4.38593
Q9Y530	4.28883	4.38586
O95352	4.28859	4.38562
Q13423	4.28845	4.38548
P42765	4.28758	4.38462
Q9H9H4	4.28637	4.38341
Q12882	4.28549	4.38252
Q9UN37	4.2853	4.38234
Q6IAA8	4.28512	4.38216
Q86YV0	4.28428	4.38131
Q92614	4.28193	4.37897
Q9UBM7	4.28106	4.37809
P07902	4.2795	4.37654
Q8TDF6	4.27914	4.37618
P20645	4.27838	4.37541
P09110	4.27831	4.37535
Q96EP5	4.27814	4.37517
Q92499	4.27593	4.37297
Q9UKJ1	4.27527	4.3723
Q9H9B4	4.27509	4.37212
Q9H2H8	4.27484	4.37187
P63244	4.27468	4.37171
Q15418	4.27189	4.36892
P38919	4.27185	4.36889
Q9HAN9	4.27154	4.36857
O60763	4.27136	4.36839
Q12765	4.2712	4.36823
P49662	4.27091	4.36794
Q9NVK5	4.27036	4.36739
Q9NWZ3	4.26989	4.36693
Q9BVG4	4.26987	4.3669
Q14318	4.26976	4.3668
Q86VS8	4.2688	4.36583
P61758	4.26761	4.36464
P52789	4.26611	4.36314
O94888	4.26605	4.36308
Q9UM22	4.26488	4.36191
Q13200	4.26487	4.36191
P29144	4.26426	4.36129
Q02252	4.26387	4.3609
P11177	4.2638	4.36084
P31930	4.26328	4.36031
P34910	4.26303	4.36006
Q9UHY1	4.26287	4.3599
Q9H223	4.26175	4.35878
P0DOX2	4.26163	4.35866
Q08211	4.2613	4.35834
Q9Y608	4.25985	4.35688
O76071	4.25912	4.35616
P12955	4.25883	4.35587
Q92734	4.25612	4.35315
P18754	4.25589	4.35292
P26572	4.25584	4.35287
P50591	4.25504	4.35208
Q96CD2	4.25418	4.35121
P31944	4.25287	4.3499
P42126	4.25249	4.34952
P09668	4.25206	4.3491
Q9NTM9	4.25104	4.34807
Q8IZ81	4.25085	4.34789
P43034	4.24999	4.34702
O15427	4.2485	4.34553
P35030	4.24704	4.34408
Q96EQ0	4.24688	4.34392
Q9NZD8	4.24685	4.34388
P04049	4.24668	4.34371
O60907	4.24547	4.3425
Q6DD87	4.2451	4.34213
Q8N4P3	4.245	4.34203
Q8NC51	4.24438	4.34141
P17050	4.24424	4.34127
Q9H4I3	4.244	4.34103
Q13951	4.2438	4.34083
Q9BQQ3	4.24349	4.34052
Q16531	4.24271	4.33974
Q12874	4.24234	4.33937
P54136	4.24151	4.33854
O75689	4.2405	4.33753
O00462	4.24015	4.33719
P46977	4.24004	4.33707
O60488	4.23996	4.33699
Q53EU6	4.23911	4.33614
Q9UJW0	4.23904	4.33607
Q13555	4.23894	4.33598
P22695	4.23818	4.33521
Q13724	4.23785	4.33489
Q9BQA1	4.23774	4.33478
Q9NRD1	4.23761	4.33464
P29590	4.23713	4.33417
P78330	4.23679	4.33382
P21266	4.23649	4.33352
Q9Y3C6	4.2364	4.33343
Q96T60	4.23608	4.33311
Q14152	4.23598	4.33301
Q14914	4.23485	4.33189
P06280	4.23447	4.33151
P19875	4.23436	4.3314
P16615	4.23409	4.33113
P58335	4.23208	4.32911
Q16630	4.23161	4.32864
Q6WKZ4	4.23157	4.3286
Q9UBF2	4.23148	4.32851
P53609	4.2314	4.32844
O15212	4.22896	4.32599
Q8NBM8	4.22883	4.32587
Q96N66	4.22858	4.32562
Q8TBX8	4.22834	4.32537
Q96HJ5	4.22808	4.32511
Q9GZS3	4.22752	4.32455
Q9BXP5	4.22701	4.32404
P41236	4.22682	4.32386
P10515	4.22676	4.32379
Q8N3A8	4.22659	4.32363
Q13418	4.22649	4.32352
P61927	4.22478	4.32181
O60826	4.22449	4.32152
Q52LJ0	4.22367	4.3207
Q8NFQ8	4.22306	4.32009
P27169	4.22214	4.31918
O75323	4.22174	4.31878
P41227	4.22145	4.31848
P04062	4.2201	4.31713
Q8IXJ6	4.21825	4.31529
O95758	4.21806	4.31509
Q8TAT6	4.21777	4.3148
Q9UH65	4.21726	4.31429
P04066	4.21655	4.31358
Q6NSW5	4.21604	4.31308
Q9NXH8	4.21458	4.31161
P51813	4.21422	4.31126
P25090	4.2138	4.31084
Q9NP77	4.21375	4.31078
P18031	4.2135	4.31053
P55039	4.21339	4.31042
P50453	4.21333	4.31036
Q9H2K8	4.21224	4.30927
Q9NZ01	4.21161	4.30865
Q6UXN9	4.21141	4.30844
O75821	4.21127	4.3083
Q6ZVK8	4.21117	4.30821
Q9Y262	4.20922	4.30625
Q9Y6E0	4.20874	4.30577
P49789	4.20851	4.30554
Q9BW60	4.20835	4.30538
P35637	4.20718	4.30421
O95757	4.20711	4.30414
O15553	4.20692	4.30395
Q6NVY1	4.20679	4.30382
Q8N1G4	4.20641	4.30345
Q9UBE0	4.20599	4.30302
Q8WUH1	4.2056	4.30263
P49716	4.20552	4.30256
Q13952	4.20498	4.30201
Q5T1M5	4.20458	4.30161
Q00169	4.20407	4.3011
Q99459	4.20231	4.29934
Q9Y295	4.20194	4.29897
Q92530	4.2015	4.29853
Q4G0N4	4.20135	4.29838
P14222	4.20068	4.29771
O94819	4.20042	4.29745
Q03519	4.20019	4.29722
Q96P63	4.2	4.29704
P06746	4.1999	4.29693
Q9Y6G9	4.19917	4.29621
Q8TBC3	4.19885	4.29588
Q7Z614	4.19865	4.29568
O43566	4.19802	4.29505
Q9Y3L3	4.19665	4.29369
Q6PCB8	4.19665	4.29368
Q8NCG7	4.19606	4.29309
P19404	4.19431	4.29135
Q9BWD1	4.1939	4.29094
Q9NYU2	4.19173	4.28876
Q9H269	4.19169	4.28872
Q9UHD1	4.19152	4.28855
P13929	4.19076	4.28779
Q9HC35	4.19068	4.28772
Q8IWB7	4.19029	4.28732
Q9HCD5	4.18934	4.28638
Q6DD88	4.18916	4.2862
Q9HA64	4.18896	4.28599
Q96DI7	4.1887	4.28574
Q12982	4.18841	4.28544
Q9H1Y0	4.18738	4.28441
Q13619	4.18661	4.28364
O95999	4.1858	4.28283
P19623	4.18539	4.28242
P78406	4.18479	4.28182
Q8TEA8	4.18405	4.28108
O60784	4.18362	4.28066
O00487	4.18342	4.28045
Q9UJY5	4.18317	4.2802
O43865	4.18306	4.28009
Q15181	4.18283	4.27987
Q7KZI7	4.18266	4.27969
P55060	4.18243	4.27947
P36957	4.18229	4.27932
Q14203	4.18215	4.27918
Q13425	4.18187	4.27891
P55212	4.18084	4.27788
P51648	4.18025	4.27728
Q8IX05	4.17983	4.27686
Q9NRW4	4.17972	4.27675
P25685	4.17954	4.27658
Q14554	4.17886	4.2759
Q9UGI8	4.1786	4.27564
P20718	4.17834	4.27538
P46736	4.17832	4.27535
Q96E39	4.17741	4.27444
P61201	4.17661	4.27364
O95782	4.17643	4.27346
Q14728	4.17629	4.27332
Q9HAV0	4.17587	4.2729
O14657	4.17526	4.27229
O94776	4.1752	4.27223
O43181	4.17516	4.27219
Q96GS4	4.17409	4.27112
Q9Y4E8	4.1738	4.27084
Q9NZP8	4.17361	4.27064
P51608	4.17297	4.27
[truncated: 1,479 more rows]

## Sheet: Human_copynumber
# The estimated copy number per cell of proteins present in 4000 cell equivalent and 1000 isolate human neutrophils.
4000 cell equivalent							1000 cells
Accessions	Genes	Descriptions	Copy number/cell	Percentage of total copy number			Accessions	Genes	Descriptions	Copy number/cell	Percentage of total copy number
P62805	H4C16	Histone H4	1.25427e+08	0.089439			P62805	H4C16	Histone H4	2.11533e+08	0.135229
P06899	H2BC11	Histone H2B type 1-J	7.02071e+07	0.0500628			P06899	H2BC11	Histone H2B type 1-J	1.18773e+08	0.0759298
P05109	S100A8	Protein S100-A8	5.1968e+07	0.037057			P05109	S100A8	Protein S100-A8	1.05188e+08	0.0672452
P59665	DEFA1B	Neutrophil defensin 1	5.19473e+07	0.0370423			P59665	DEFA1B	Neutrophil defensin 1	9.96714e+07	0.0637183
P68431	H3C12	Histone H3.1	5.07797e+07	0.0362097			P68431	H3C12	Histone H3.1	7.95086e+07	0.0508285
P04908	H2AC8	Histone H2A type 1-B/E	4.48117e+07	0.0319541			P08246	ELANE	Neutrophil elastase	6.11727e+07	0.0391067
P06702	S100A9	Protein S100-A9	3.4647e+07	0.0247058			P60709	ACTB	Actin, cytoplasmic 1	5.77873e+07	0.0369425
P60709	ACTB	Actin, cytoplasmic 1	3.38556e+07	0.0241416			P04908	H2AC8	Histone H2A type 1-B/E	4.9161e+07	0.0314278
P06703	S100A6	Protein S100-A6	3.01368e+07	0.0214898			P06702	S100A9	Protein S100-A9	4.69966e+07	0.0300441
P08311	CTSG	Cathepsin G	2.94849e+07	0.0210249			P20160	AZU1	Azurocidin	2.87691e+07	0.0183916
P20160	AZU1	Azurocidin	2.81673e+07	0.0200854			P06703	S100A6	Protein S100-A6	2.81435e+07	0.0179917
P24158	PRTN3	Myeloblastin	2.31385e+07	0.0164994			P61626	LYZ	Lysozyme C	2.69866e+07	0.0172521
P61626	LYZ	Lysozyme C	2.31233e+07	0.0164886			P08311	CTSG	Cathepsin G	2.53349e+07	0.0161962
P62328	TMSB4X	Thymosin beta-4	2.27943e+07	0.016254			P02788	LTF	Lactotransferrin	2.25958e+07	0.0144451
P58876	H2BC5	Histone H2B type 1-D	2.27166e+07	0.0161986			P04406	GAPDH	Glyceraldehyde-3-phosphate dehydrogenase	2.131e+07	0.0136231
P02788	LTF	Lactotransferrin	1.90058e+07	0.0135525			P58876	H2BC5	Histone H2B type 1-D	2.09168e+07	0.0133718
P49913	CAMP	Cathelicidin antimicrobial peptide	1.854e+07	0.0132204			P24158	PRTN3	Myeloblastin	1.88987e+07	0.0120816
P07737	PFN1	Profilin-1	1.65359e+07	0.0117913			P49913	CAMP	Cathelicidin antimicrobial peptide	1.76289e+07	0.0112699
P04406	GAPDH	Glyceraldehyde-3-phosphate dehydrogenase	1.50632e+07	0.0107411			P62328	TMSB4X	Thymosin beta-4	1.70496e+07	0.0108995
P31949	S100A11	Protein S100-A11	1.29507e+07	0.0092348			P31949	S100A11	Protein S100-A11	1.03221e+07	0.00659875
P08246	ELANE	Neutrophil elastase	1.1916e+07	0.008497			P07737	PFN1	Profilin-1	9.27249e+06	0.00592775
P80511	S100A12	Protein S100-A12	1.15333e+07	0.00822407			P25815	S100P	Protein S100-P	8.81404e+06	0.00563467
P52566	ARHGDIB	Rho GDP-dissociation inhibitor 2	1.0912e+07	0.00778104			P23528	CFL1	Cofilin-1	8.15203e+06	0.00521146
P25815	S100P	Protein S100-P	1.07809e+07	0.00768759			P52566	ARHGDIB	Rho GDP-dissociation inhibitor 2	7.93814e+06	0.00507472
P23528	CFL1	Cofilin-1	1.03236e+07	0.00736148			P10412	H1-4	Histone H1.4	7.43529e+06	0.00475326
P60660	MYL6	Myosin light polypeptide 6	9.51133e+06	0.00678228			P60660	MYL6	Myosin light polypeptide 6	7.18573e+06	0.00459372
P16401	H1-5	Histone H1.5	8.656e+06	0.00617237			Q562R1	ACTBL2	Beta-actin-like protein 2	6.93265e+06	0.00443193
P12429	ANXA3	Annexin A3	8.1234e+06	0.00579258			P16401	H1-5	Histone H1.5	6.82059e+06	0.00436029
P80188	LCN2	Neutrophil gelatinase-associated lipocalin	8.07993e+06	0.00576158			P28676	GCA	Grancalcin	6.60965e+06	0.00422544
P10412	H1-4	Histone H1.4	7.84771e+06	0.005596			O15511	ARPC5	Actin-related protein 2/3 complex subunit 5	6.14329e+06	0.00392731
P28676	GCA	Grancalcin	7.62593e+06	0.00543785			P80511	S100A12	Protein S100-A12	6.08967e+06	0.00389303
P26447	S100A4	Protein S100-A4	6.81088e+06	0.00485666			P06733	ENO1	Alpha-enolase	6.0648e+06	0.00387713
P06733	ENO1	Alpha-enolase	6.4329e+06	0.00458713			P05164	MPO	Myeloperoxidase	5.85253e+06	0.00374143
P05164	MPO	Myeloperoxidase	6.05863e+06	0.00432025			P12429	ANXA3	Annexin A3	5.48286e+06	0.00350511
P31146	CORO1A	Coronin-1A	5.9097e+06	0.00421405			P02768	ALB	Albumin	5.03018e+06	0.00321571
O75594	PGLYRP1	Peptidoglycan recognition protein 1	5.71576e+06	0.00407576			P31146	CORO1A	Coronin-1A	4.65914e+06	0.00297851
O15511	ARPC5	Actin-related protein 2/3 complex subunit 5	5.64611e+06	0.00402609			P80188	LCN2	Neutrophil gelatinase-associated lipocalin	4.63881e+06	0.00296552
P0CG47	UBB	Polyubiquitin-B	5.61674e+06	0.00400515			O75594	PGLYRP1	Peptidoglycan recognition protein 1	4.62478e+06	0.00295655
P59998	ARPC4	Actin-related protein 2/3 complex subunit 4	5.47661e+06	0.00390523			P04083	ANXA1	Annexin A1	4.55279e+06	0.00291052
P12724	RNASE3	Eosinophil cationic protein	5.45896e+06	0.00389264			Q8IUE6	H2AC21	Histone H2A type 2-B	4.37689e+06	0.00279807
P62937	PPIA	Peptidyl-prolyl cis-trans isomerase A	5.37128e+06	0.00383012			P0C0S8	H2AC17	Histone H2A type 1	4.31206e+06	0.00275663
Q8IUE6	H2AC21	Histone H2A type 2-B	5.24834e+06	0.00374246			P00338	LDHA	L-lactate dehydrogenase A chain	4.21946e+06	0.00269743
P15153	RAC2	Ras-related C3 botulinum toxin substrate 2	5.23797e+06	0.00373506			P37837	TALDO1	Transaldolase	4.15728e+06	0.00265768
P02768	ALB	Albumin	5.21824e+06	0.00372099			P0CG47	UBB	Polyubiquitin-B	4.09302e+06	0.0026166
P00338	LDHA	L-lactate dehydrogenase A chain	5.08548e+06	0.00362632			P0DOY2	IGLC2	Immunoglobulin lambda constant 2	4.03221e+06	0.00257773
P30740	SERPINB1	Leukocyte elastase inhibitor	5.05351e+06	0.00360353			P30740	SERPINB1	Leukocyte elastase inhibitor	3.98946e+06	0.0025504
P52209	PGD	6-phosphogluconate dehydrogenase, decarboxylating	5.044e+06	0.00359674			P52209	PGD	6-phosphogluconate dehydrogenase, decarboxylating	3.98082e+06	0.00254487
O14950	MYL12B	Myosin regulatory light chain 12B	5.04298e+06	0.00359602			P29401	TKT	Transketolase	3.89196e+06	0.00248807
P0C0S8	H2AC17	Histone H2A type 1	4.7677e+06	0.00339972			Q5TEC6	H3-7	Histone H3-7	3.86939e+06	0.00247364
P04083	ANXA1	Annexin A1	4.67788e+06	0.00333568			P41218	MNDA	Myeloid cell nuclear differentiation antigen	3.86242e+06	0.00246918
P14618	PKM	Pyruvate kinase PKM	4.47887e+06	0.00319377			P59998	ARPC4	Actin-related protein 2/3 complex subunit 4	3.73346e+06	0.00238674
P30044	PRDX5	Peroxiredoxin-5, mitochondrial	4.38024e+06	0.00312343			Q05315	CLC	Galectin-10	3.66315e+06	0.00234179
P63104	YWHAZ	14-3-3 protein zeta/delta	4.37532e+06	0.00311992			P12724	RNASE3	Eosinophil cationic protein	3.54757e+06	0.0022679
P20292	ALOX5AP	Arachidonate 5-lipoxygenase-activating protein	4.37516e+06	0.00311982			O14950	MYL12B	Myosin regulatory light chain 12B	3.49962e+06	0.00223725
P37837	TALDO1	Transaldolase	4.37019e+06	0.00311627			P30044	PRDX5	Peroxiredoxin-5, mitochondrial	3.45107e+06	0.00220621
P17213	BPI	Bactericidal permeability-increasing protein	4.3116e+06	0.00307449			P14618	PKM	Pyruvate kinase PKM	3.43123e+06	0.00219353
Q05315	CLC	Galectin-10	4.19133e+06	0.00298873			P20292	ALOX5AP	Arachidonate 5-lipoxygenase-activating protein	3.39207e+06	0.0021685
Q9HD89	RETN	Resistin	4.11438e+06	0.00293386			P63104	YWHAZ	14-3-3 protein zeta/delta	3.27717e+06	0.00209504
P41218	MNDA	Myeloid cell nuclear differentiation antigen	4.01819e+06	0.00286526			P15153	RAC2	Ras-related C3 botulinum toxin substrate 2	3.19102e+06	0.00203997
P29401	TKT	Transketolase	3.96246e+06	0.00282553			P01857	IGHG1	Immunoglobulin heavy constant gamma 1	3.10391e+06	0.00198428
O00299	CLIC1	Chloride intracellular channel protein 1	3.6713e+06	0.0026179			P14780	MMP9	Matrix metalloproteinase-9	2.90129e+06	0.00185475
P0C0S5	H2AZ1	Histone H2A.Z	3.56158e+06	0.00253967			Q9HD89	RETN	Resistin	2.88129e+06	0.00184196
P14780	MMP9	Matrix metalloproteinase-9	3.45625e+06	0.00246456			P62937	PPIA	Peptidyl-prolyl cis-trans isomerase A	2.79597e+06	0.00178742
P63000	RAC1	Ras-related C3 botulinum toxin substrate 1	3.27227e+06	0.00233337			O60234	GMFG	Glia maturation factor gamma	2.74261e+06	0.0017533
P10599	TXN	Thioredoxin	3.26862e+06	0.00233077			P17213	BPI	Bactericidal permeability-increasing protein	2.74029e+06	0.00175182
P01857	IGHG1	Immunoglobulin heavy constant gamma 1	3.24634e+06	0.00231488			P63000	RAC1	Ras-related C3 botulinum toxin substrate 1	2.69506e+06	0.00172291
P13727	PRG2	Bone marrow proteoglycan	3.2104e+06	0.00228925			O00299	CLIC1	Chloride intracellular channel protein 1	2.57828e+06	0.00164825
P78417	GSTO1	Glutathione S-transferase omega-1	3.00568e+06	0.00214327			Q14019	COTL1	Coactosin-like protein	2.56826e+06	0.00164184
O60234	GMFG	Glia maturation factor gamma	2.83941e+06	0.00202471			P26447	S100A4	Protein S100-A4	2.48205e+06	0.00158673
P05204	HMGN2	Non-histone chromosomal protein HMG-17	2.76241e+06	0.0019698			P0C0S5	H2AZ1	Histone H2A.Z	2.23081e+06	0.00142612
P27105	STOM	Stomatin	2.67145e+06	0.00190494			P61224	RAP1B	Ras-related protein Rap-1b	2.16747e+06	0.00138563
P61224	RAP1B	Ras-related protein Rap-1b	2.66039e+06	0.00189706			P07305	H1-0	Histone H1.0	2.15337e+06	0.00137661
P09211	GSTP1	Glutathione S-transferase P	2.5928e+06	0.00184885			P78417	GSTO1	Glutathione S-transferase omega-1	2.14106e+06	0.00136874
P04075	ALDOA	Fructose-bisphosphate aldolase A	2.5873e+06	0.00184494			P06396	GSN	Gelsolin	2.09652e+06	0.00134027
P63313	TMSB10	Thymosin beta-10	2.54422e+06	0.00181422			P27105	STOM	Stomatin	1.96877e+06	0.0012586
P62942	FKBP1A	Peptidyl-prolyl cis-trans isomerase FKBP1A	2.48789e+06	0.00177405			Q14151	SAFB2	Scaffold attachment factor B2	1.92902e+06	0.00123319
P18669	PGAM1	Phosphoglycerate mutase 1	2.32454e+06	0.00165757			P0DMV8	HSPA1A	Heat shock 70 kDa protein 1A	1.87438e+06	0.00119826
O15145	ARPC3	Actin-related protein 2/3 complex subunit 3	2.32116e+06	0.00165516			P09211	GSTP1	Glutathione S-transferase P	1.84798e+06	0.00118138
P26038	MSN	Moesin	2.28789e+06	0.00163144			P00558	PGK1	Phosphoglycerate kinase 1	1.78512e+06	0.0011412
P60174	TPI1	Triosephosphate isomerase	2.28029e+06	0.00162601			P62913	RPL11	60S ribosomal protein L11	1.78094e+06	0.00113853
O75367	MACROH2A1	Core histone macro-H2A.1	2.26876e+06	0.00161779			P10599	TXN	Thioredoxin	1.7632e+06	0.00112718
P61158	ACTR3	Actin-related protein 3	2.25914e+06	0.00161093			P04075	ALDOA	Fructose-bisphosphate aldolase A	1.75438e+06	0.00112155
O43521	BCL2L11	Bcl-2-like protein 11	2.25236e+06	0.0016061			P60174	TPI1	Triosephosphate isomerase	1.74406e+06	0.00111495
P06396	GSN	Gelsolin	2.24614e+06	0.00160167			P47756	CAPZB	F-actin-capping protein subunit beta	1.71652e+06	0.00109734
P0DMV8	HSPA1A	Heat shock 70 kDa protein 1A	2.24401e+06	0.00160014			P30536	TSPO	Translocator protein	1.68241e+06	0.00107554
P0DOY3	IGLC3	Immunoglobulin lambda constant 3	2.21038e+06	0.00157616			Q99536	VAT1	Synaptic vesicle membrane protein VAT-1 homolog	1.64943e+06	0.00105446
P13796	LCP1	Plastin-2	2.20579e+06	0.00157289			P51149	RAB7A	Ras-related protein Rab-7a	1.64376e+06	0.00105083
P51149	RAB7A	Ras-related protein Rab-7a	2.17786e+06	0.00155298			P67936	TPM4	Tropomyosin alpha-4 chain	1.64293e+06	0.0010503
P62913	RPL11	60S ribosomal protein L11	2.15532e+06	0.0015369			O15145	ARPC3	Actin-related protein 2/3 complex subunit 3	1.6165e+06	0.0010334
O75368	SH3BGRL	Adapter SH3BGRL	2.15059e+06	0.00153353			P18669	PGAM1	Phosphoglycerate mutase 1	1.52129e+06	0.000972536
P23284	PPIB	Peptidyl-prolyl cis-trans isomerase B	2.14509e+06	0.00152961			P08670	VIM	Vimentin	1.49949e+06	0.0009586
P07305	H1-0	Histone H1.0	2.09281e+06	0.00149233			P01040	CSTA	Cystatin-A	1.4704e+06	0.000940003
Q14019	COTL1	Coactosin-like protein	2.05851e+06	0.00146787			P63313	TMSB10	Thymosin beta-10	1.46271e+06	0.000935084
Q99536	VAT1	Synaptic vesicle membrane protein VAT-1 homolog	2.0434e+06	0.0014571			P22894	MMP8	Neutrophil collagenase	1.45993e+06	0.000933312
P05107	ITGB2	Integrin beta-2	2.01975e+06	0.00144023			O75368	SH3BGRL	Adapter SH3BGRL	1.45536e+06	0.000930387
P01040	CSTA	Cystatin-A	1.99381e+06	0.00142174			P13688	CEACAM1	Carcinoembryonic antigen-related cell adhesion molecule 1	1.4384e+06	0.000919548
P80723	BASP1	Brain acid soluble protein 1	1.94702e+06	0.00138837			P05107	ITGB2	Integrin beta-2	1.39928e+06	0.000894536
P00558	PGK1	Phosphoglycerate kinase 1	1.9388e+06	0.00138251			P55854	SUMO3	Small ubiquitin-related modifier 3	1.38906e+06	0.000888002
P61586	RHOA	Transforming protein RhoA	1.88521e+06	0.00134429			Q9ULZ3	PYCARD	Apoptosis-associated speck-like protein containing a CARD	1.35724e+06	0.00086766
P08670	VIM	Vimentin	1.88328e+06	0.00134292			P04040	CAT	Catalase	1.32905e+06	0.00084964
Q8N6Q3	CD177	CD177 antigen	1.8819e+06	0.00134193			P13796	LCP1	Plastin-2	1.30376e+06	0.000833475
Q5TEC6	H3-7	Histone H3-7	1.8681e+06	0.00133209			P62826	RAN	GTP-binding nuclear protein Ran	1.29455e+06	0.000827585
P31946	YWHAB	14-3-3 protein beta/alpha	1.8444e+06	0.00131519			P61158	ACTR3	Actin-related protein 3	1.2924e+06	0.000826212
P22894	MMP8	Neutrophil collagenase	1.83092e+06	0.00130558			P01009	SERPINA1	Alpha-1-antitrypsin	1.28804e+06	0.000823423
P63261	ACTG1	Actin, cytoplasmic 2	1.82311e+06	0.00130001			P14174	MIF	Macrophage migration inhibitory factor	1.27424e+06	0.000814603
P47756	CAPZB	F-actin-capping protein subunit beta	1.81866e+06	0.00129684			P62942	FKBP1A	Peptidyl-prolyl cis-trans isomerase FKBP1A	1.27076e+06	0.000812378
P13688	CEACAM1	Carcinoembryonic antigen-related cell adhesion molecule 1	1.81749e+06	0.001296			P06744	GPI	Glucose-6-phosphate isomerase	1.24672e+06	0.000797008
Q9ULZ3	PYCARD	Apoptosis-associated speck-like protein containing a CARD	1.74969e+06	0.00124766			P04080	CSTB	Cystatin-B	1.24597e+06	0.000796531
Q9H299	SH3BGRL3	SH3 domain-binding glutamic acid-rich-like protein 3	1.74953e+06	0.00124754			P80723	BASP1	Brain acid soluble protein 1	1.20372e+06	0.000769519
Q562R1	ACTBL2	Beta-actin-like protein 2	1.71088e+06	0.00121998			P23284	PPIB	Peptidyl-prolyl cis-trans isomerase B	1.19604e+06	0.000764609
P07477	PRSS1	Serine protease 1	1.71084e+06	0.00121996			Q15907	RAB11B	Ras-related protein Rab-11B	1.15152e+06	0.000736149
P04040	CAT	Catalase	1.70361e+06	0.0012148			P31946	YWHAB	14-3-3 protein beta/alpha	1.13598e+06	0.000726213
P07951	TPM2	Tropomyosin beta chain	1.64647e+06	0.00117406			P26038	MSN	Moesin	1.09509e+06	0.000700073
P26583	HMGB2	High mobility group protein B2	1.55826e+06	0.00111115			O75083	WDR1	WD repeat-containing protein 1	1.08037e+06	0.000690663
P52907	CAPZA1	F-actin-capping protein subunit alpha-1	1.55384e+06	0.001108			Q8N6Q3	CD177	CD177 antigen	1.05127e+06	0.00067206
P09429	HMGB1	High mobility group protein B1	1.50666e+06	0.00107436			P05204	HMGN2	Non-histone chromosomal protein HMG-17	1.04498e+06	0.000668041
P68871	HBB	Hemoglobin subunit beta	1.47599e+06	0.00105249			P16949	STMN1	Stathmin	1.04394e+06	0.000667373
Q15907	RAB11B	Ras-related protein Rab-11B	1.45171e+06	0.00103517			P61586	RHOA	Transforming protein RhoA	1.0272e+06	0.000656675
P06744	GPI	Glucose-6-phosphate isomerase	1.43347e+06	0.00102217			P26583	HMGB2	High mobility group protein B2	1.02575e+06	0.000655742
P62826	RAN	GTP-binding nuclear protein Ran	1.43215e+06	0.00102123			O15143	ARPC1B	Actin-related protein 2/3 complex subunit 1B	1.01781e+06	0.000650669
P16949	STMN1	Stathmin	1.41668e+06	0.0010102			P07195	LDHB	L-lactate dehydrogenase B chain	1.00888e+06	0.000644964
O75015	FCGR3B	Low affinity immunoglobulin gamma Fc region receptor III-B	1.4087e+06	0.00100451			P31997	CEACAM8	Carcinoembryonic antigen-related cell adhesion molecule 8	1.00888e+06	0.000644958
P52565	ARHGDIA	Rho GDP-dissociation inhibitor 1	1.38593e+06	0.00098827			P63261	ACTG1	Actin, cytoplasmic 2	999770	0.000639137
O15143	ARPC1B	Actin-related protein 2/3 complex subunit 1B	1.33461e+06	0.000951677			Q9UM07	PADI4	Protein-arginine deiminase type-4	994735	0.000635918
P08758	ANXA5	Annexin A5	1.33454e+06	0.000951624			P16403	H1-2	Histone H1.2	987920	0.000631561
Q92522	H1-10	Histone H1.10	1.30018e+06	0.000927122			P08758	ANXA5	Annexin A5	961093	0.000614411
P01009	SERPINA1	Alpha-1-antitrypsin	1.29538e+06	0.000923701			O75367	MACROH2A1	Core histone macro-H2A.1	947614	0.000605794
Q01518	CAP1	Adenylyl cyclase-associated protein 1	1.29168e+06	0.00092106			Q10588	BST1	ADP-ribosyl cyclase/cyclic ADP-ribose hydrolase 2	932709	0.000596266
Q04941	PLP2	Proteolipid protein 2	1.25892e+06	0.000897706			P61244	MAX	Protein max	931656	0.000595592
P61604	HSPE1	10 kDa heat shock protein, mitochondrial	1.25504e+06	0.00089494			P30041	PRDX6	Peroxiredoxin-6	930980	0.00059516
O75083	WDR1	WD repeat-containing protein 1	1.24642e+06	0.000888787			P13727	PRG2	Bone marrow proteoglycan	919097	0.000587564
P43490	NAMPT	Nicotinamide phosphoribosyltransferase	1.23836e+06	0.000883045			Q99439	CNN2	Calponin-2	906897	0.000579765
P08133	ANXA6	Annexin A6	1.23296e+06	0.000879188			P01859	IGHG2	Immunoglobulin heavy constant gamma 2	889079	0.000568374
Q99439	CNN2	Calponin-2	1.22516e+06	0.000873627			P30086	PEBP1	Phosphatidylethanolamine-binding protein 1	870999	0.000556815
P55854	SUMO3	Small ubiquitin-related modifier 3	1.22279e+06	0.000871939			Q6V1X1	DPP8	Dipeptidyl peptidase 8	867708	0.000554712
P22392	NME2	Nucleoside diphosphate kinase B	1.21207e+06	0.000864293			O75015	FCGR3B	Low affinity immunoglobulin gamma Fc region receptor III-B	858564	0.000548866
P01834	IGKC	Immunoglobulin kappa constant	1.20725e+06	0.000860856			P11413	G6PD	Glucose-6-phosphate 1-dehydrogenase	842896	0.00053885
Q10588	BST1	ADP-ribosyl cyclase/cyclic ADP-ribose hydrolase 2	1.19101e+06	0.000849281			P52565	ARHGDIA	Rho GDP-dissociation inhibitor 1	836806	0.000534957
O75347	TBCA	Tubulin-specific chaperone A	1.18812e+06	0.000847214			P13498	CYBA	Cytochrome b-245 light chain	834431	0.000533438
Q14151	SAFB2	Scaffold attachment factor B2	1.15121e+06	0.000820896			Q9H4G4	GLIPR2	Golgi-associated plant pathogenesis-related protein 1	824504	0.000527092
P11678	EPX	Eosinophil peroxidase	1.15018e+06	0.000820165			Q9Y2S6	TMA7	Translation machinery-associated protein 7	816412	0.000521919
P07195	LDHB	L-lactate dehydrogenase B chain	1.13747e+06	0.000811101			P08133	ANXA6	Annexin A6	815886	0.000521582
Q9Y2Y8	PRG3	Proteoglycan 3	1.13582e+06	0.000809926			Q9H299	SH3BGRL3	SH3 domain-binding glutamic acid-rich-like protein 3	813628	0.000520139
Q15080	NCF4	Neutrophil cytosol factor 4	1.11194e+06	0.000792896			Q9HDC9	APMAP	Adipocyte plasma membrane-associated protein	807120	0.000515978
Q9Y2S6	TMA7	Translation machinery-associated protein 7	1.10173e+06	0.000785613			P40199	CEACAM6	Carcinoembryonic antigen-related cell adhesion molecule 6	792140	0.000506402
P40199	CEACAM6	Carcinoembryonic antigen-related cell adhesion molecule 6	1.09726e+06	0.000782429			Q92522	H1-10	Histone H1.10	791434	0.000505951
Q86YS6	RAB43	Ras-related protein Rab-43	1.08602e+06	0.000774413			Q99497	PARK7	Parkinson disease protein 7	784216	0.000501336
P16403	H1-2	Histone H1.2	1.08167e+06	0.000771309			P06753	TPM3	Tropomyosin alpha-3 chain	779104	0.000498068
P10153	RNASE2	Non-secretory ribonuclease	1.07816e+06	0.000768806			Q99952	PTPN18	Tyrosine-protein phosphatase non-receptor type 18	776447	0.00049637
Q9UM07	PADI4	Protein-arginine deiminase type-4	1.07564e+06	0.00076701			P50995	ANXA11	Annexin A11	774313	0.000495006
P11413	G6PD	Glucose-6-phosphate 1-dehydrogenase	1.05534e+06	0.000752533			P68871	HBB	Hemoglobin subunit beta	768479	0.000491276
Q9H4G4	GLIPR2	Golgi-associated plant pathogenesis-related protein 1	1.04603e+06	0.000745893			Q16851	UGP2	UTP--glucose-1-phosphate uridylyltransferase	761717	0.000486953
P49773	HINT1	Adenosine 5'-monophosphoramidase HINT1	1.02834e+06	0.000733282			O75347	TBCA	Tubulin-specific chaperone A	756287	0.000483482
P50452	SERPINB8	Serpin B8	1.0152e+06	0.00072391			P61916	NPC2	NPC intracellular cholesterol transporter 2	743390	0.000475237
P06753	TPM3	Tropomyosin alpha-3 chain	1.01058e+06	0.000720616			Q99732	LITAF	Lipopolysaccharide-induced tumor necrosis factor-alpha factor	734583	0.000469607
P31997	CEACAM8	Carcinoembryonic antigen-related cell adhesion molecule 8	1.00169e+06	0.00071428			P61604	HSPE1	10 kDa heat shock protein, mitochondrial	720513	0.000460612
P13498	CYBA	Cytochrome b-245 light chain	994447	0.000709114			P15531	NME1	Nucleoside diphosphate kinase A	719982	0.000460273
P01859	IGHG2	Immunoglobulin heavy constant gamma 2	989986	0.000705933			P49773	HINT1	Adenosine 5'-monophosphoramidase HINT1	686215	0.000438686
P30040	ERP29	Endoplasmic reticulum resident protein 29	983213	0.000701103			Q01469	FABP5	Fatty acid-binding protein 5	681647	0.000435766
Q9HDC9	APMAP	Adipocyte plasma membrane-associated protein	982041	0.000700268			P43490	NAMPT	Nicotinamide phosphoribosyltransferase	679926	0.000434665
P30041	PRDX6	Peroxiredoxin-6	979241	0.000698271			P52907	CAPZA1	F-actin-capping protein subunit alpha-1	677430	0.00043307
Q01469	FABP5	Fatty acid-binding protein 5	969367	0.00069123			P12814	ACTN1	Alpha-actinin-1	671927	0.000429552
P13987	CD59	CD59 glycoprotein	964905	0.000688048			A0A075B6H7	IGKV3-7	Probable non-functional immunoglobulin kappa variable 3-7	650351	0.000415759
P30536	TSPO	Translocator protein	963729	0.00068721			Q15080	NCF4	Neutrophil cytosol factor 4	648865	0.000414809
P04080	CSTB	Cystatin-B	955459	0.000681312			P11215	ITGAM	Integrin alpha-M	648166	0.000414362
P30101	PDIA3	Protein disulfide-isomerase A3	952716	0.000679357			P11142	HSPA8	Heat shock cognate 71 kDa protein	647986	0.000414247
P00491	PNP	Purine nucleoside phosphorylase	949709	0.000677213			Q04941	PLP2	Proteolipid protein 2	644154	0.000411797
P30086	PEBP1	Phosphatidylethanolamine-binding protein 1	936795	0.000668004			P10153	RNASE2	Non-secretory ribonuclease	643270	0.000411232
P22626	HNRNPA2B1	Heterogeneous nuclear ribonucleoproteins A2/B1	929209	0.000662594			P68104	EEF1A1	Elongation factor 1-alpha 1	641729	0.000410247
P61769	B2M	Beta-2-microglobulin	923730	0.000658687			Q13231	CHIT1	Chitotriosidase-1	639746	0.000408979
Q13231	CHIT1	Chitotriosidase-1	915017	0.000652475			P09972	ALDOC	Fructose-bisphosphate aldolase C	638203	0.000407993
P61916	NPC2	NPC intracellular cholesterol transporter 2	892568	0.000636466			P61769	B2M	Beta-2-microglobulin	634813	0.000405826
O15144	ARPC2	Actin-related protein 2/3 complex subunit 2	885227	0.000631232			P00738	HP	Haptoglobin	632873	0.000404585
P84095	RHOG	Rho-related GTP-binding protein RhoG	881123	0.000628306			O43521	BCL2L11	Bcl-2-like protein 11	623605	0.000398661
P00738	HP	Haptoglobin	874569	0.000623632			Q96C19	EFHD2	EF-hand domain-containing protein D2	621419	0.000397263
P59768	GNG2	Guanine nucleotide-binding protein G(I)/G(S)/G(O) subunit gamma-2	870075	0.000620427			P04179	SOD2	Superoxide dismutase [Mn], mitochondrial	615859	0.000393709
A0A0C4DH55	IGKV3D-7	Immunoglobulin kappa variable 3D-7	859372	0.000612795			P07237	P4HB	Protein disulfide-isomerase	615081	0.000393211
P40925	MDH1	Malate dehydrogenase, cytoplasmic	851683	0.000607313			Q14847	LASP1	LIM and SH3 domain protein 1	615063	0.0003932
P50995	ANXA11	Annexin A11	847441	0.000604288			P00491	PNP	Purine nucleoside phosphorylase	609140	0.000389413
Q14103	HNRNPD	Heterogeneous nuclear ribonucleoprotein D0	844890	0.000602469			P16402	H1-3	Histone H1.3	600383	0.000383815
A8MWD9	SNRPGP15	Putative small nuclear ribonucleoprotein G-like protein 15	838710	0.000598062			P11678	EPX	Eosinophil peroxidase	596449	0.0003813
P12838	DEFA4	Defensin alpha 4	831423	0.000592866			Q8IX19	MCEMP1	Mast cell-expressed membrane protein 1	593587	0.00037947
Q96C19	EFHD2	EF-hand domain-containing protein D2	829885	0.000591769			P13987	CD59	CD59 glycoprotein	590464	0.000377474
P11215	ITGAM	Integrin alpha-M	829809	0.000591715			P35579	MYH9	Myosin-9	589196	0.000376664
P09525	ANXA4	Annexin A4	820493	0.000585072			P30040	ERP29	Endoplasmic reticulum resident protein 29	579251	0.000370306
Q5JTZ9	AARS2	Alanine--tRNA ligase, mitochondrial	813880	0.000580356			Q8NFU3	TSTD1	Thiosulfate:glutathione sulfurtransferase	574397	0.000367203
P11142	HSPA8	Heat shock cognate 71 kDa protein	808597	0.000576589			P51159	RAB27A	Ras-related protein Rab-27A	571344	0.000365251
P12814	ACTN1	Alpha-actinin-1	803180	0.000572727			P09525	ANXA4	Annexin A4	571076	0.00036508
Q06323	PSME1	Proteasome activator complex subunit 1	788902	0.000562545			Q01518	CAP1	Adenylyl cyclase-associated protein 1	564159	0.000360658
Q99735	MGST2	Microsomal glutathione S-transferase 2	783350	0.000558586			P40925	MDH1	Malate dehydrogenase, cytoplasmic	559007	0.000357364
P62879	GNB2	Guanine nucleotide-binding protein G(I)/G(S)/G(T) subunit beta-2	773198	0.000551347			P09669	COX6C	Cytochrome c oxidase subunit 6C	557649	0.000356496
P62851	RPS25	40S ribosomal protein S25	765596	0.000545926			P05089	ARG1	Arginase-1	557067	0.000356124
P35579	MYH9	Myosin-9	764529	0.000545165			P30101	PDIA3	Protein disulfide-isomerase A3	547202	0.000349818
Q16851	UGP2	UTP--glucose-1-phosphate uridylyltransferase	751555	0.000535914			Q9BRA2	TXNDC17	Thioredoxin domain-containing protein 17	542046	0.000346521
P67936	TPM4	Tropomyosin alpha-4 chain	748212	0.00053353			P22626	HNRNPA2B1	Heterogeneous nuclear ribonucleoproteins A2/B1	540309	0.000345411
P62312	LSM6	U6 snRNA-associated Sm-like protein LSm6	742246	0.000529276			P07741	APRT	Adenine phosphoribosyltransferase	538285	0.000344117
P09669	COX6C	Cytochrome c oxidase subunit 6C	724894	0.000516903			P01834	IGKC	Immunoglobulin kappa constant	532141	0.000340189
Q8IX19	MCEMP1	Mast cell-expressed membrane protein 1	724839	0.000516863			P0DOX8		Immunoglobulin lambda-1 light chain	531468	0.000339759
Q9BRA2	TXNDC17	Thioredoxin domain-containing protein 17	723606	0.000515984			Q06323	PSME1	Proteasome activator complex subunit 1	531433	0.000339737
Q14847	LASP1	LIM and SH3 domain protein 1	701927	0.000500526			P61160	ACTR2	Actin-related protein 2	530540	0.000339165
P14174	MIF	Macrophage migration inhibitory factor	700830	0.000499744			O15144	ARPC2	Actin-related protein 2/3 complex subunit 2	525704	0.000336074
P04179	SOD2	Superoxide dismutase [Mn], mitochondrial	698635	0.000498178			P23527	H2BC17	Histone H2B type 1-O	523074	0.000334393
P61088	UBE2N	Ubiquitin-conjugating enzyme E2 N	692405	0.000493736			P02763	ORM1	Alpha-1-acid glycoprotein 1	522469	0.000334006
P51159	RAB27A	Ras-related protein Rab-27A	691309	0.000492954			P59768	GNG2	Guanine nucleotide-binding protein G(I)/G(S)/G(O) subunit gamma-2	521115	0.00033314
P14678	SNRPB	Small nuclear ribonucleoprotein-associated proteins B and B'	690309	0.000492241			P02647	APOA1	Apolipoprotein A-I	505273	0.000323013
P50552	VASP	Vasodilator-stimulated phosphoprotein	684080	0.000487799			P40121	CAPG	Macrophage-capping protein	502257	0.000321084
P04899	GNAI2	Guanine nucleotide-binding protein G(i) subunit alpha-2	683753	0.000487567			P19878	NCF2	Neutrophil cytosol factor 2	500031	0.000319662
P16402	H1-3	Histone H1.3	679306	0.000484395			P62879	GNB2	Guanine nucleotide-binding protein G(I)/G(S)/G(T) subunit beta-2	496413	0.000317349
P05089	ARG1	Arginase-1	678381	0.000483736			A8MWD9	SNRPGP15	Putative small nuclear ribonucleoprotein G-like protein 15	495156	0.000316545
Q9BRF8	CPPED1	Serine/threonine-protein phosphatase CPPED1	673804	0.000480472			P07477	PRSS1	Serine protease 1	493301	0.000315359
Q8NFU3	TSTD1	Thiosulfate:glutathione sulfurtransferase	670717	0.000478271			P46976	GYG1	Glycogenin-1	491781	0.000314388
P40121	CAPG	Macrophage-capping protein	661821	0.000471927			P62993	GRB2	Growth factor receptor-bound protein 2	489753	0.000313091
P02763	ORM1	Alpha-1-acid glycoprotein 1	660671	0.000471107			P56377	AP1S2	AP-1 complex subunit sigma-2	481559	0.000307853
P23527	H2BC17	Histone H2B type 1-O	651303	0.000464427			P50552	VASP	Vasodilator-stimulated phosphoprotein	480947	0.000307461
P27797	CALR	Calreticulin	634555	0.000452485			P61088	UBE2N	Ubiquitin-conjugating enzyme E2 N	480627	0.000307257
P84103	SRSF3	Serine/arginine-rich splicing factor 3	631714	0.000450459			P62318	SNRPD3	Small nuclear ribonucleoprotein Sm D3	471742	0.000301577
P07910	HNRNPC	Heterogeneous nuclear ribonucleoproteins C1/C2	630019	0.00044925			P30048	PRDX3	Thioredoxin-dependent peroxide reductase, mitochondrial	470562	0.000300823
O14818	PSMA7	Proteasome subunit alpha type-7	627608	0.00044753			Q15365	PCBP1	Poly(rC)-binding protein 1	469306	0.000300019
Q99497	PARK7	Parkinson disease protein 7	623645	0.000444705			P84103	SRSF3	Serine/arginine-rich splicing factor 3	468286	0.000299368
O60493	SNX3	Sorting nexin-3	623178	0.000444372			Q9BRF8	CPPED1	Serine/threonine-protein phosphatase CPPED1	466296	0.000298095
P07237	P4HB	Protein disulfide-isomerase	621862	0.000443434			P69905	HBA2	Hemoglobin subunit alpha	465612	0.000297658
P50395	GDI2	Rab GDP dissociation inhibitor beta	615826	0.000439129			P50452	SERPINB8	Serpin B8	461136	0.000294797
P02647	APOA1	Apolipoprotein A-I	609914	0.000434914			P39687	ANP32A	Acidic leucine-rich nuclear phosphoprotein 32 family member A	449446	0.000287323
Q16666	IFI16	Gamma-interferon-inducible protein 16	608467	0.000433882			P56381	ATP5F1E	ATP synthase subunit epsilon, mitochondrial	447615	0.000286153
P27695	APEX1	DNA-(apurinic or apyrimidinic site) endonuclease	605446	0.000431728			P06737	PYGL	Glycogen phosphorylase, liver form	446621	0.000285518
P61160	ACTR2	Actin-related protein 2	600853	0.000428452			Q99735	MGST2	Microsomal glutathione S-transferase 2	446158	0.000285222
P04839	CYBB	Cytochrome b-245 heavy chain	597104	0.000425779			O14818	PSMA7	Proteasome subunit alpha type-7	440864	0.000281837
P19878	NCF2	Neutrophil cytosol factor 2	596121	0.000425078			P27695	APEX1	DNA-(apurinic or apyrimidinic site) endonuclease	438168	0.000280114
P62993	GRB2	Growth factor receptor-bound protein 2	593359	0.000423109			Q15836	VAMP3	Vesicle-associated membrane protein 3	431937	0.00027613
P30048	PRDX3	Thioredoxin-dependent peroxide reductase, mitochondrial	592824	0.000422727			P35754	GLRX	Glutaredoxin-1	430402	0.000275149
P0DOX8		Immunoglobulin lambda-1 light chain	591522	0.000421799			P01876	IGHA1	Immunoglobulin heavy constant alpha 1	422936	0.000270376
P60953	CDC42	Cell division control protein 42 homolog	572264	0.000408066			P30626	SRI	Sorcin	418745	0.000267697
Q15365	PCBP1	Poly(rC)-binding protein 1	567318	0.000404539			P56385	ATP5ME	ATP synthase subunit e, mitochondrial	417918	0.000267168
O75131	CPNE3	Copine-3	564211	0.000402324			Q14103	HNRNPD	Heterogeneous nuclear ribonucleoprotein D0	417563	0.000266941
P01619	IGKV3-20	Immunoglobulin kappa variable 3-20	558572	0.000398303			P50395	GDI2	Rab GDP dissociation inhibitor beta	398106	0.000254503
P06737	PYGL	Glycogen phosphorylase, liver form	555013	0.000395765			P20339	RAB5A	Ras-related protein Rab-5A	394755	0.000252361
P10606	COX5B	Cytochrome c oxidase subunit 5B, mitochondrial	549325	0.000391709			P61026	RAB10	Ras-related protein Rab-10	392515	0.000250929
P07741	APRT	Adenine phosphoribosyltransferase	539242	0.00038452			Q08477	CYP4F3	Cytochrome P450 4F3	390546	0.00024967
P46976	GYG1	Glycogenin-1	538709	0.000384139			O75131	CPNE3	Copine-3	387495	0.000247719
P27824	CANX	Calnexin	527251	0.000375969			P14678	SNRPB	Small nuclear ribonucleoprotein-associated proteins B and B'	383781	0.000245345
P69905	HBA2	Hemoglobin subunit alpha	525417	0.000374661			P09429	HMGB1	High mobility group protein B1	375896	0.000240304
P61026	RAB10	Ras-related protein Rab-10	522868	0.000372843			O95716	RAB3D	Ras-related protein Rab-3D	372823	0.00023834
P08238	HSP90AB1	Heat shock protein HSP 90-beta	519207	0.000370233			P22061	PCMT1	Protein-L-isoaspartate(D-aspartate) O-methyltransferase	372336	0.000238029
P22061	PCMT1	Protein-L-isoaspartate(D-aspartate) O-methyltransferase	517638	0.000369114			P62851	RPS25	40S ribosomal protein S25	369103	0.000235962
P56381	ATP5F1E	ATP synthase subunit epsilon, mitochondrial	516983	0.000368647			P04839	CYBB	Cytochrome b-245 heavy chain	368598	0.000235639
P56385	ATP5ME	ATP synthase subunit e, mitochondrial	516160	0.00036806			Q86YS6	RAB43	Ras-related protein Rab-43	366217	0.000234116
P68104	EEF1A1	Elongation factor 1-alpha 1	507694	0.000362023			Q9UJ70	NAGK	N-acetyl-D-glucosamine kinase	364155	0.000232798
Q9UBQ0	VPS29	Vacuolar protein sorting-associated protein 29	506522	0.000361188			Q86UX7	FERMT3	Fermitin family homolog 3	364134	0.000232785
P36222	CHI3L1	Chitinase-3-like protein 1	504805	0.000359963			P29350	PTPN6	Tyrosine-protein phosphatase non-receptor type 6	363640	0.000232469
P68036	UBE2L3	Ubiquitin-conjugating enzyme E2 L3	490643	0.000349865			P61970	NUTF2	Nuclear transport factor 2	361490	0.000231095
P35754	GLRX	Glutaredoxin-1	490611	0.000349842			P00390	GSR	Glutathione reductase, mitochondrial	358665	0.000229288
Q9Y394	DHRS7	Dehydrogenase/reductase SDR family member 7	488613	0.000348417			P16150	SPN	Leukosialin	355847	0.000227487
P68363	TUBA1B	Tubulin alpha-1B chain	483483	0.000344759			O60493	SNX3	Sorting nexin-3	355780	0.000227445
P11279	LAMP1	Lysosome-associated membrane glycoprotein 1	480824	0.000342863			Q05519	SRSF11	Serine/arginine-rich splicing factor 11	352129	0.00022511
P00390	GSR	Glutathione reductase, mitochondrial	480276	0.000342472			P08238	HSP90AB1	Heat shock protein HSP 90-beta	347341	0.000222049
Q9UJ70	NAGK	N-acetyl-D-glucosamine kinase	476413	0.000339718			Q92882	OSTF1	Osteoclast-stimulating factor 1	344354	0.00022014
P05387	RPLP2	60S acidic ribosomal protein P2	474435	0.000338307			P27824	CANX	Calnexin	343521	0.000219607
P13473	LAMP2	Lysosome-associated membrane glycoprotein 2	474244	0.000338171			P61353	RPL27	60S ribosomal protein L27	340671	0.000217785
P17931	LGALS3	Galectin-3	473309	0.000337504			A0M8Q6	IGLC7	Immunoglobulin lambda constant 7	340515	0.000217685
Q9H4M9	EHD1	EH domain-containing protein 1	473086	0.000337345			P17931	LGALS3	Galectin-3	340284	0.000217538
O00602	FCN1	Ficolin-1	472050	0.000336606			A0A0A0MRZ8	IGKV3D-11	Immunoglobulin kappa variable 3D-11	339494	0.000217033
Q08477	CYP4F3	Cytochrome P450 4F3	467863	0.00033362			P02675	FGB	Fibrinogen beta chain	338869	0.000216634
Q15366	PCBP2	Poly(rC)-binding protein 2	457725	0.000326392			Q9UK45	LSM7	U6 snRNA-associated Sm-like protein LSm7	335635	0.000214566
O95716	RAB3D	Ras-related protein Rab-3D	456659	0.000325632			P52790	HK3	Hexokinase-3	332956	0.000212854
O14745	SLC9A3R1	Na(+)/H(+) exchange regulatory cofactor NHE-RF1	455440	0.000324762			P68363	TUBA1B	Tubulin alpha-1B chain	332760	0.000212728
P46781	RPS9	40S ribosomal protein S9	450152	0.000320992			O14745	SLC9A3R1	Na(+)/H(+) exchange regulatory cofactor NHE-RF1	331815	0.000212124
A0A0A0MRZ8	IGKV3D-11	Immunoglobulin kappa variable 3D-11	449591	0.000320592			Q9UBQ0	VPS29	Vacuolar protein sorting-associated protein 29	331043	0.00021163
P61353	RPL27	60S ribosomal protein L27	449522	0.000320543			Q92878	RAD50	DNA repair protein RAD50	326638	0.000208814
Q6UX06	OLFM4	Olfactomedin-4	445776	0.000317871			Q9Y2Y8	PRG3	Proteoglycan 3	325724	0.00020823
P61978	HNRNPK	Heterogeneous nuclear ribonucleoprotein K	444476	0.000316944			P01619	IGKV3-20	Immunoglobulin kappa variable 3-20	323036	0.000206512
P32320	CDA	Cytidine deaminase	444315	0.00031683			P24071	FCAR	Immunoglobulin alpha Fc receptor	319714	0.000204388
P39687	ANP32A	Acidic leucine-rich nuclear phosphoprotein 32 family member A	443101	0.000315964			P55769	SNU13	NHP2-like protein 1	319231	0.000204079
P54819	AK2	Adenylate kinase 2, mitochondrial	440790	0.000314316			P62312	LSM6	U6 snRNA-associated Sm-like protein LSm6	318363	0.000203525
P0DP23	CALM1	Calmodulin-1	431925	0.000307994			P62258	YWHAE	14-3-3 protein epsilon	317572	0.000203018
P50225	SULT1A1	Sulfotransferase 1A1	431836	0.000307931			P14406	COX7A2	Cytochrome c oxidase subunit 7A2, mitochondrial	317513	0.000202981
P22748	CA4	Carbonic anhydrase 4	428930	0.000305859			Q6UX06	OLFM4	Olfactomedin-4	315342	0.000201593
Q15836	VAMP3	Vesicle-associated membrane protein 3	428545	0.000305584			P36871	PGM1	Phosphoglucomutase-1	310490	0.000198491
O15347	HMGB3	High mobility group protein B3	424850	0.000302949			P63165	SUMO1	Small ubiquitin-related modifier 1	307992	0.000196894
P68371	TUBB4B	Tubulin beta-4B chain	420424	0.000299793			P60953	CDC42	Cell division control protein 42 homolog	304883	0.000194907
P39019	RPS19	40S ribosomal protein S19	419024	0.000298795			O75695	RP2	Protein XRP2	304300	0.000194534
P02675	FGB	Fibrinogen beta chain	418570	0.000298471			Q9H4M9	EHD1	EH domain-containing protein 1	303281	0.000193883
P30626	SRI	Sorcin	418254	0.000298246			P09960	LTA4H	Leukotriene A-4 hydrolase	303255	0.000193866
P62269	RPS18	40S ribosomal protein S18	415150	0.000296032			P29692	EEF1D	Elongation factor 1-delta	303130	0.000193786
P02792	FTL	Ferritin light chain	414994	0.000295921			P53680	AP2S1	AP-2 complex subunit sigma	300052	0.000191818
P62258	YWHAE	14-3-3 protein epsilon	414211	0.000295363			P07602	PSAP	Prosaposin	299825	0.000191673
P62244	RPS15A	40S ribosomal protein S15a	413930	0.000295163			P12236	SLC25A6	ADP/ATP translocase 3	298395	0.000190759
P53004	BLVRA	Biliverdin reductase A	411828	0.000293663			P24534	EEF1B2	Elongation factor 1-beta	295917	0.000189175
P07108	DBI	Acyl-CoA-binding protein	410421	0.000292661			P07910	HNRNPC	Heterogeneous nuclear ribonucleoproteins C1/C2	291686	0.00018647
P35268	RPL22	60S ribosomal protein L22	408730	0.000291455			P54819	AK2	Adenylate kinase 2, mitochondrial	287905	0.000184053
P01876	IGHA1	Immunoglobulin heavy constant alpha 1	404898	0.000288722			Q9UII2	ATP5IF1	ATPase inhibitor, mitochondrial	286695	0.000183279
P62318	SNRPD3	Small nuclear ribonucleoprotein Sm D3	403657	0.000287837			O75390	CS	Citrate synthase, mitochondrial	284087	0.000181612
O75695	RP2	Protein XRP2	402815	0.000287237			Q15691	MAPRE1	Microtubule-associated protein RP/EB family member 1	282125	0.000180358
Q6P4A8	PLBD1	Phospholipase B-like 1	402261	0.000286842			Q9H0U4	RAB1B	Ras-related protein Rab-1B	281097	0.000179701
P51858	HDGF	Hepatoma-derived growth factor	401811	0.000286521			P26373	RPL13	60S ribosomal protein L13	278683	0.000178158
P29350	PTPN6	Tyrosine-protein phosphatase non-receptor type 6	398908	0.000284451			P61978	HNRNPK	Heterogeneous nuclear ribonucleoprotein K	277929	0.000177675
P24071	FCAR	Immunoglobulin alpha Fc receptor	397740	0.000283618			P04899	GNAI2	Guanine nucleotide-binding protein G(i) subunit alpha-2	277503	0.000177403
P61225	RAP2B	Ras-related protein Rap-2b	394134	0.000281047			Q9NVJ2	ARL8B	ADP-ribosylation factor-like protein 8B	274734	0.000175633
Q9UK45	LSM7	U6 snRNA-associated Sm-like protein LSm7	389527	0.000277761			P46781	RPS9	40S ribosomal protein S9	273844	0.000175064
P29692	EEF1D	Elongation factor 1-delta	382878	0.00027302			P62269	RPS18	40S ribosomal protein S18	273365	0.000174758
P07384	CAPN1	Calpain-1 catalytic subunit	382835	0.000272989			P20674	COX5A	Cytochrome c oxidase subunit 5A, mitochondrial	270226	0.000172751
P48595	SERPINB10	Serpin B10	377962	0.000269515			P19397	CD53	Leukocyte surface antigen CD53	265838	0.000169946
P13073	COX4I1	Cytochrome c oxidase subunit 4 isoform 1, mitochondrial	377288	0.000269034			O15347	HMGB3	High mobility group protein B3	264544	0.000169119
P20339	RAB5A	Ras-related protein Rab-5A	373389	0.000266254			P61225	RAP2B	Ras-related protein Rap-2b	264077	0.00016882
P62249	RPS16	40S ribosomal protein S16	372844	0.000265865			P14625	HSP90B1	Endoplasmin	263326	0.00016834
P09960	LTA4H	Leukotriene A-4 hydrolase	372338	0.000265504			P48595	SERPINB10	Serpin B10	262060	0.00016753
Q9UII2	ATP5IF1	ATPase inhibitor, mitochondrial	371059	0.000264592			Q9Y394	DHRS7	Dehydrogenase/reductase SDR family member 7	261976	0.000167477
P56377	AP1S2	AP-1 complex subunit sigma-2	367954	0.000262378			P62906	RPL10A	60S ribosomal protein L10a	261096	0.000166914
Q92882	OSTF1	Osteoclast-stimulating factor 1	367520	0.000262069			P07384	CAPN1	Calpain-1 catalytic subunit	259585	0.000165949
Q92878	RAD50	DNA repair protein RAD50	366785	0.000261545			O60664	PLIN3	Perilipin-3	259455	0.000165865
P26373	RPL13	60S ribosomal protein L13	365680	0.000260757			P07339	CTSD	Cathepsin D	258478	0.000165241
P48735	IDH2	Isocitrate dehydrogenase [NADP], mitochondrial	365570	0.000260679			P62273	RPS29	40S ribosomal protein S29	257186	0.000164415
Q9UBR2	CTSZ	Cathepsin Z	364842	0.000260159			P35268	RPL22	60S ribosomal protein L22	256308	0.000163854
Q86UX7	FERMT3	Fermitin family homolog 3	363216	0.000259			P61020	RAB5B	Ras-related protein Rab-5B	256186	0.000163775
P61020	RAB5B	Ras-related protein Rab-5B	362845	0.000258735			P40926	MDH2	Malate dehydrogenase, mitochondrial	254887	0.000162945
Q05519	SRSF11	Serine/arginine-rich splicing factor 11	361952	0.000258098			P36222	CHI3L1	Chitinase-3-like protein 1	252609	0.000161489
P63165	SUMO1	Small ubiquitin-related modifier 1	359501	0.000256351			P11234	RALB	Ras-related protein Ral-B	251965	0.000161077
P0DOX7		Immunoglobulin kappa light chain	359485	0.000256339			P62249	RPS16	40S ribosomal protein S16	250166	0.000159927
P62316	SNRPD2	Small nuclear ribonucleoprotein Sm D2	359178	0.00025612			P22748	CA4	Carbonic anhydrase 4	250103	0.000159887
P40926	MDH2	Malate dehydrogenase, mitochondrial	355208	0.00025329			P20700	LMNB1	Lamin-B1	249491	0.000159495
P20700	LMNB1	Lamin-B1	349794	0.000249429			O95336	PGLS	6-phosphogluconolactonase	248214	0.000158679
P14406	COX7A2	Cytochrome c oxidase subunit 7A2, mitochondrial	349459	0.00024919			P68371	TUBB4B	Tubulin beta-4B chain	246903	0.000157841
P15954	COX7C	Cytochrome c oxidase subunit 7C, mitochondrial	349250	0.000249041			P07108	DBI	Acyl-CoA-binding protein	245753	0.000157106
P53680	AP2S1	AP-2 complex subunit sigma	349096	0.000248931			P13639	EEF2	Elongation factor 2	244178	0.000156099
P24534	EEF1B2	Elongation factor 1-beta	346265	0.000246912			P62316	SNRPD2	Small nuclear ribonucleoprotein Sm D2	243940	0.000155947
P52790	HK3	Hexokinase-3	343687	0.000245074			P11279	LAMP1	Lysosome-associated membrane glycoprotein 1	241012	0.000154075
P02652	APOA2	Apolipoprotein A-II	343474	0.000244922			P53004	BLVRA	Biliverdin reductase A	240657	0.000153848
P63241	EIF5A	Eukaryotic translation initiation factor 5A-1	342691	0.000244364			P20061	TCN1	Transcobalamin-1	239641	0.000153199
O15498	YKT6	Synaptobrevin homolog YKT6	341354	0.00024341			P62277	RPS13	40S ribosomal protein S13	239562	0.000153148
Q96D96	HVCN1	Voltage-gated hydrogen channel 1	338896	0.000241658			Q9NR31	SAR1A	GTP-binding protein SAR1a	239081	0.000152841
P11234	RALB	Ras-related protein Ral-B	338527	0.000241395			P68036	UBE2L3	Ubiquitin-conjugating enzyme E2 L3	239074	0.000152836
P02679	FGG	Fibrinogen gamma chain	338169	0.00024114			P39880	CUX1	Homeobox protein cut-like 1	238329	0.00015236
P62277	RPS13	40S ribosomal protein S13	336798	0.000240162			Q15185	PTGES3	Prostaglandin E synthase 3	237653	0.000151927
P36871	PGM1	Phosphoglucomutase-1	336720	0.000240106			P09496	CLTA	Clathrin light chain A	236858	0.00015142
P11169	SLC2A3	Solute carrier family 2, facilitated glucose transporter member 3	334410	0.000238459			P11169	SLC2A3	Solute carrier family 2, facilitated glucose transporter member 3	234511	0.000149919
A6NHG4	DDTL	D-dopachrome decarboxylase-like protein	333364	0.000237713			P18206	VCL	Vinculin	234501	0.000149913
P06748	NPM1	Nucleophosmin	330982	0.000236015			P25705	ATP5F1A	ATP synthase subunit alpha, mitochondrial	233613	0.000149345
P13639	EEF2	Elongation factor 2	330946	0.000235989			P57721	PCBP3	Poly(rC)-binding protein 3	233511	0.00014928
P12236	SLC25A6	ADP/ATP translocase 3	329301	0.000234816			P02787	TF	Serotransferrin	232514	0.000148643
Q06830	PRDX1	Peroxiredoxin-1	329161	0.000234716			O75964	ATP5MG	ATP synthase subunit g, mitochondrial	231405	0.000147933
P18085	ARF4	ADP-ribosylation factor 4	328782	0.000234446			P32320	CDA	Cytidine deaminase	231136	0.000147762
P07602	PSAP	Prosaposin	326937	0.00023313			Q9UK76	JPT1	Jupiter microtubule associated homolog 1	230667	0.000147462
P37108	SRP14	Signal recognition particle 14 kDa protein	326523	0.000232835			P10606	COX5B	Cytochrome c oxidase subunit 5B, mitochondrial	229959	0.000147009
Q9H0U4	RAB1B	Ras-related protein Rab-1B	325893	0.000232386			P14598	NCF1	Neutrophil cytosol factor 1	228544	0.000146104
P18206	VCL	Vinculin	325667	0.000232225			P43487	RANBP1	Ran-specific GTPase-activating protein	227681	0.000145553
P62917	RPL8	60S ribosomal protein L8	322977	0.000230306			Q06830	PRDX1	Peroxiredoxin-1	227547	0.000145467
P25705	ATP5F1A	ATP synthase subunit alpha, mitochondrial	322107	0.000229686			P05387	RPLP2	60S acidic ribosomal protein P2	224597	0.000143581
P14625	HSP90B1	Endoplasmin	321678	0.00022938			O00244	ATOX1	Copper transport protein ATOX1	223541	0.000142906
Q9NVJ2	ARL8B	ADP-ribosylation factor-like protein 8B	319086	0.000227532			P16083	NQO2	Ribosyldihydronicotinamide dehydrogenase [quinone]	222348	0.000142144
P09493	TPM1	Tropomyosin alpha-1 chain	318650	0.000227221			Q9BZL1	UBL5	Ubiquitin-like protein 5	221508	0.000141606
O75964	ATP5MG	ATP synthase subunit g, mitochondrial	317815	0.000226626			Q15370	ELOB	Elongin-B	221310	0.00014148
Q9UL25	RAB21	Ras-related protein Rab-21	316967	0.000226021			P62244	RPS15A	40S ribosomal protein S15a	220493	0.000140958
P62310	LSM3	U6 snRNA-associated Sm-like protein LSm3	313604	0.000223623			P68366	TUBA4A	Tubulin alpha-4A chain	220426	0.000140915
P07339	CTSD	Cathepsin D	313430	0.000223499			Q8TF09	DYNLRB2	Dynein light chain roadblock-type 2	220106	0.00014071
Q13185	CBX3	Chromobox protein homolog 3	313073	0.000223244			P26885	FKBP2	Peptidyl-prolyl cis-trans isomerase FKBP2	218218	0.000139503
P25786	PSMA1	Proteasome subunit alpha type-1	311068	0.000221815			Q2QD12	RPEL1	Ribulose-phosphate 3-epimerase-like protein 1	216964	0.000138702
P09496	CLTA	Clathrin light chain A	310398	0.000221336			O43504	LAMTOR5	Ragulator complex protein LAMTOR5	216849	0.000138628
Q9H0U3	MAGT1	Magnesium transporter protein 1	309597	0.000220765			Q9UBW5	BIN2	Bridging integrator 2	216636	0.000138492
P11021	HSPA5	Endoplasmic reticulum chaperone BiP	309445	0.000220657			P47755	CAPZA2	F-actin-capping protein subunit alpha-2	215848	0.000137988
P26885	FKBP2	Peptidyl-prolyl cis-trans isomerase FKBP2	308579	0.00022004			P62310	LSM3	U6 snRNA-associated Sm-like protein LSm3	215166	0.000137552
P19397	CD53	Leukocyte surface antigen CD53	308503	0.000219986			P62314	SNRPD1	Small nuclear ribonucleoprotein Sm D1	212321	0.000135733
P37802	TAGLN2	Transgelin-2	308200	0.000219769			P32942	ICAM3	Intercellular adhesion molecule 3	211315	0.00013509
P62701	RPS4X	40S ribosomal protein S4, X isoform	306221	0.000218358			Q9UDW1	UQCR10	Cytochrome b-c1 complex subunit 9	210267	0.00013442
P43487	RANBP1	Ran-specific GTPase-activating protein	302125	0.000215438			A6NHG4	DDTL	D-dopachrome decarboxylase-like protein	210060	0.000134288
P26641	EEF1G	Elongation factor 1-gamma	300959	0.000214606			P22392	NME2	Nucleoside diphosphate kinase B	209375	0.00013385
Q99417	MYCBP	c-Myc-binding protein	298045	0.000212528			P0DP23	CALM1	Calmodulin-1	208945	0.000133575
P68402	PAFAH1B2	Platelet-activating factor acetylhydrolase IB subunit alpha2	297304	0.000212			Q6P4A8	PLBD1	Phospholipase B-like 1	208401	0.000133227
P61970	NUTF2	Nuclear transport factor 2	296841	0.000211669			P07900	HSP90AA1	Heat shock protein HSP 90-alpha	206589	0.000132069
P20061	TCN1	Transcobalamin-1	295714	0.000210866			P06748	NPM1	Nucleophosmin	204002	0.000130415
P61960	UFM1	Ubiquitin-fold modifier 1	294484	0.000209989			P30520	ADSS2	Adenylosuccinate synthetase isozyme 2	202902	0.000129712
Q04917	YWHAH	14-3-3 protein eta	293422	0.000209232			P46940	IQGAP1	Ras GTPase-activating-like protein IQGAP1	201960	0.00012911
O60664	PLIN3	Perilipin-3	292477	0.000208558			P18085	ARF4	ADP-ribosylation factor 4	201334	0.00012871
P15586	GNS	N-acetylglucosamine-6-sulfatase	291967	0.000208194			P62829	RPL23	60S ribosomal protein L23	200310	0.000128055
O00483	NDUFA4	Cytochrome c oxidase subunit NDUFA4	290010	0.000206798			P39019	RPS19	40S ribosomal protein S19	199846	0.000127758
P62263	RPS14	40S ribosomal protein S14	288473	0.000205702			P09769	FGR	Tyrosine-protein kinase Fgr	198470	0.000126879
Q96FN4	CPNE2	Copine-2	288240	0.000205537			P02652	APOA2	Apolipoprotein A-II	197095	0.000126
Q15185	PTGES3	Prostaglandin E synthase 3	286982	0.000204639			P62701	RPS4X	40S ribosomal protein S4, X isoform	196388	0.000125548
Q6NUK1	SLC25A24	Calcium-binding mitochondrial carrier protein SCaMC-1	285166	0.000203344			P02679	FGG	Fibrinogen gamma chain	195442	0.000124943
O95336	PGLS	6-phosphogluconolactonase	284296	0.000202724			Q13185	CBX3	Chromobox protein homolog 3	195259	0.000124826
P07900	HSP90AA1	Heat shock protein HSP 90-alpha	283330	0.000202035			P06576	ATP5F1B	ATP synthase subunit beta, mitochondrial	193944	0.000123985
Q9BZL1	UBL5	Ubiquitin-like protein 5	283108	0.000201877			Q14739	LBR	Delta(14)-sterol reductase LBR	192410	0.000123004
Q16629	SRSF7	Serine/arginine-rich splicing factor 7	282961	0.000201772			P23526	AHCY	Adenosylhomocysteinase	191738	0.000122575
P02750	LRG1	Leucine-rich alpha-2-glycoprotein	282952	0.000201766			P49795	RGS19	Regulator of G-protein signaling 19	191537	0.000122447
Q9UBW5	BIN2	Bridging integrator 2	278078	0.00019829			O75019	LILRA1	Leukocyte immunoglobulin-like receptor subfamily A member 1	191206	0.000122235
Q969H8	MYDGF	Myeloid-derived growth factor	277539	0.000197906			Q96KR1	ZFR	Zinc finger RNA-binding protein	190787	0.000121967
P00492	HPRT1	Hypoxanthine-guanine phosphoribosyltransferase	277477	0.000197862			Q9P1F3	ABRACL	Costars family protein ABRACL	190579	0.000121834
P32942	ICAM3	Intercellular adhesion molecule 3	274418	0.00019568			O00602	FCN1	Ficolin-1	190508	0.000121789
Q9P1F3	ABRACL	Costars family protein ABRACL	273545	0.000195058			Q04837	SSBP1	Single-stranded DNA-binding protein, mitochondrial	190350	0.000121688
P14598	NCF1	Neutrophil cytosol factor 1	273489	0.000195018			P51858	HDGF	Hepatoma-derived growth factor	188741	0.000120659
Q9UKM9	RALY	RNA-binding protein Raly	272229	0.000194119			P49207	RPL34	60S ribosomal protein L34	187950	0.000120154
Q13637	RAB32	Ras-related protein Rab-32	268881	0.000191732			Q15005	SPCS2	Signal peptidase complex subunit 2	187567	0.000119908
O43504	LAMTOR5	Ragulator complex protein LAMTOR5	268589	0.000191524			Q96IX5	ATP5MK	ATP synthase membrane subunit K, mitochondrial	186872	0.000119464
Q7LBR1	CHMP1B	Charged multivesicular body protein 1b	268046	0.000191137			P56182	RRP1	Ribosomal RNA processing protein 1 homolog A	184666	0.000118054
O75390	CS	Citrate synthase, mitochondrial	266102	0.000189751			P84095	RHOG	Rho-related GTP-binding protein RhoG	184236	0.000117779
P20674	COX5A	Cytochrome c oxidase subunit 5A, mitochondrial	266081	0.000189736			P04439	HLA-A	HLA class I histocompatibility antigen, A alpha chain	184061	0.000117667
P00441	SOD1	Superoxide dismutase [Cu-Zn]	265929	0.000189627			Q9UKM9	RALY	RNA-binding protein Raly	183807	0.000117505
P10768	ESD	S-formylglutathione hydrolase	265532	0.000189344			P11021	HSPA5	Endoplasmic reticulum chaperone BiP	183795	0.000117497
O75348	ATP6V1G1	V-type proton ATPase subunit G 1	264905	0.000188897			P27797	CALR	Calreticulin	182112	0.000116421
P25789	PSMA4	Proteasome subunit alpha type-4	263977	0.000188235			Q9UQ80	PA2G4	Proliferation-associated protein 2G4	182110	0.00011642
P49207	RPL34	60S ribosomal protein L34	263074	0.000187591			P25786	PSMA1	Proteasome subunit alpha type-1	181670	0.000116139
O00148	DDX39A	ATP-dependent RNA helicase DDX39A	261210	0.000186262			P84085	ARF5	ADP-ribosylation factor 5	179802	0.000114945
Q92820	GGH	Gamma-glutamyl hydrolase	260194	0.000185537			P46779	RPL28	60S ribosomal protein L28	179734	0.000114901
Q07955	SRSF1	Serine/arginine-rich splicing factor 1	259012	0.000184695			O00160	MYO1F	Unconventional myosin-If	179596	0.000114813
P09769	FGR	Tyrosine-protein kinase Fgr	258422	0.000184274			P30050	RPL12	60S ribosomal protein L12	179194	0.000114556
P14317	HCLS1	Hematopoietic lineage cell-specific protein	258353	0.000184225			Q969H8	MYDGF	Myeloid-derived growth factor	177485	0.000113464
P61204	ARF3	ADP-ribosylation factor 3	254091	0.000181186			P23396	RPS3	40S ribosomal protein S3	176221	0.000112655
Q04837	SSBP1	Single-stranded DNA-binding protein, mitochondrial	253070	0.000180458			P13693	TPT1	Translationally-controlled tumor protein	174318	0.000111439
P06576	ATP5F1B	ATP synthase subunit beta, mitochondrial	252284	0.000179897			Q15233	NONO	Non-POU domain-containing octamer-binding protein	173004	0.000110599
Q9UQ80	PA2G4	Proliferation-associated protein 2G4	250561	0.000178668			Q9UBR2	CTSZ	Cathepsin Z	172888	0.000110525
Q12907	LMAN2	Vesicular integral-membrane protein VIP36	250352	0.00017852			P62241	RPS8	40S ribosomal protein S8	172289	0.000110141
Q9Y2J8	PADI2	Protein-arginine deiminase type-2	249299	0.000177769			P50225	SULT1A1	Sulfotransferase 1A1	172238	0.000110109
Q14739	LBR	Delta(14)-sterol reductase LBR	247508	0.000176492			P01011	SERPINA3	Alpha-1-antichymotrypsin	171995	0.000109953
P28065	PSMB9	Proteasome subunit beta type-9	247260	0.000176315			P56134	ATP5MF	ATP synthase subunit f, mitochondrial	170109	0.000108748
Q8NC96	NECAP1	Adaptin ear-binding coat-associated protein 1	247124	0.000176217			Q92820	GGH	Gamma-glutamyl hydrolase	170101	0.000108743
P42766	RPL35	60S ribosomal protein L35	246262	0.000175603			P07437	TUBB	Tubulin beta chain	169838	0.000108575
P47755	CAPZA2	F-actin-capping protein subunit alpha-2	245294	0.000174912			P62750	RPL23A	60S ribosomal protein L23a	169801	0.000108551
Q9H0R8	GABARAPL1	Gamma-aminobutyric acid receptor-associated protein-like 1	244690	0.000174482			P62899	RPL31	60S ribosomal protein L31	169541	0.000108385
P63220	RPS21	40S ribosomal protein S21	244561	0.00017439			Q13637	RAB32	Ras-related protein Rab-32	169284	0.000108221
O00584	RNASET2	Ribonuclease T2	243939	0.000173947			P10124	SRGN	Serglycin	169122	0.000108117
P07948	LYN	Tyrosine-protein kinase Lyn	243448	0.000173597			Q16629	SRSF7	Serine/arginine-rich splicing factor 7	168827	0.000107928
P62241	RPS8	40S ribosomal protein S8	242916	0.000173217			O15533	TAPBP	Tapasin	168594	0.00010778
Q9NUQ9	CYRIB	CYFIP-related Rac1 interactor B	242908	0.000173211			O95210	STBD1	Starch-binding domain-containing protein 1	168465	0.000107697
Q92688	ANP32B	Acidic leucine-rich nuclear phosphoprotein 32 family member B	242827	0.000173153			P10809	HSPD1	60 kDa heat shock protein, mitochondrial	167992	0.000107394
P68366	TUBA4A	Tubulin alpha-4A chain	242437	0.000172875			P13473	LAMP2	Lysosome-associated membrane glycoprotein 2	167838	0.000107296
Q15843	NEDD8	NEDD8	242196	0.000172704			P61204	ARF3	ADP-ribosylation factor 3	167330	0.000106971
P25787	PSMA2	Proteasome subunit alpha type-2	241240	0.000172022			Q92688	ANP32B	Acidic leucine-rich nuclear phosphoprotein 32 family member B	165847	0.000106023
O95218	ZRANB2	Zinc finger Ran-binding domain-containing protein 2	241193	0.000171988			P61254	RPL26	60S ribosomal protein L26	165155	0.000105581
P23526	AHCY	Adenosylhomocysteinase	240151	0.000171245			Q9BV40	VAMP8	Vesicle-associated membrane protein 8	164261	0.000105009
P01871	IGHM	Immunoglobulin heavy constant mu	239178	0.000170552			P37802	TAGLN2	Transgelin-2	163744	0.000104679
P10809	HSPD1	60 kDa heat shock protein, mitochondrial	238182	0.000169841			Q7LBR1	CHMP1B	Charged multivesicular body protein 1b	162567	0.000103927
P53634	CTSC	Dipeptidyl peptidase 1	237592	0.000169421			P62263	RPS14	40S ribosomal protein S14	162329	0.000103774
Q08722	CD47	Leukocyte surface antigen CD47	237124	0.000169087			P61457	PCBD1	Pterin-4-alpha-carbinolamine dehydratase	162255	0.000103727
Q9UDW1	UQCR10	Cytochrome b-c1 complex subunit 9	237037	0.000169025			P08575	PTPRC	Receptor-type tyrosine-protein phosphatase C	162123	0.000103643
P42025	ACTR1B	Beta-centractin	236182	0.000168415			P26641	EEF1G	Elongation factor 1-gamma	161881	0.000103488
P62829	RPL23	60S ribosomal protein L23	235833	0.000168167			P42766	RPL35	60S ribosomal protein L35	161563	0.000103285
P31948	STIP1	Stress-induced-phosphoprotein 1	235380	0.000167843			P63220	RPS21	40S ribosomal protein S21	161119	0.000103001
P28799	GRN	Progranulin	234435	0.000167169			P17612	PRKACA	cAMP-dependent protein kinase catalytic subunit alpha	160033	0.000102306
P54108	CRISP3	Cysteine-rich secretory protein 3	234305	0.000167076			P42025	ACTR1B	Beta-centractin	159857	0.000102194
Q16769	QPCT	Glutaminyl-peptide cyclotransferase	233927	0.000166807			P13671	C6	Complement component C6	159022	0.00010166
Q08ET2	SIGLEC14	Sialic acid-binding Ig-like lectin 14	233910	0.000166795			Q0VGL1	LAMTOR4	Ragulator complex protein LAMTOR4	158286	0.00010119
P28062	PSMB8	Proteasome subunit beta type-8	232793	0.000165998			P02750	LRG1	Leucine-rich alpha-2-glycoprotein	157795	0.000100875
P61254	RPL26	60S ribosomal protein L26	232760	0.000165975			Q7L5N7	LPCAT2	Lysophosphatidylcholine acyltransferase 2	157213	0.000100504
P38159	RBMX	RNA-binding motif protein, X chromosome	231981	0.00016542			P62888	RPL30	60S ribosomal protein L30	157041	0.000100394
P02787	TF	Serotransferrin	231707	0.000165224			P46776	RPL27A	60S ribosomal protein L27a	156924	0.000100319
P55957	BID	BH3-interacting domain death agonist	229524	0.000163668			Q08722	CD47	Leukocyte surface antigen CD47	156492	0.000100043
Q15942	ZYX	Zyxin	229387	0.00016357			P68402	PAFAH1B2	Platelet-activating factor acetylhydrolase IB subunit alpha2	156271	9.99015e-05
Q6V1X1	DPP8	Dipeptidyl peptidase 8	229321	0.000163522			P03973	SLPI	Antileukoproteinase	155197	9.92148e-05
Q92930	RAB8B	Ras-related protein Rab-8B	228859	0.000163193			P38159	RBMX	RNA-binding motif protein, X chromosome	153895	9.83825e-05
Q96BM9	ARL8A	ADP-ribosylation factor-like protein 8A	228355	0.000162834			Q96FW1	OTUB1	Ubiquitin thioesterase OTUB1	153610	9.82003e-05
P62888	RPL30	60S ribosomal protein L30	228332	0.000162818			Q15843	NEDD8	NEDD8	153551	9.81626e-05
P62714	PPP2CB	Serine/threonine-protein phosphatase 2A catalytic subunit beta isoform	226248	0.000161332			Q02878	RPL6	60S ribosomal protein L6	153491	9.81245e-05
Q9NR31	SAR1A	GTP-binding protein SAR1a	223445	0.000159333			P07948	LYN	Tyrosine-protein kinase Lyn	153490	9.81235e-05
P49247	RPIA	Ribose-5-phosphate isomerase	220060	0.000156919			O00148	DDX39A	ATP-dependent RNA helicase DDX39A	152406	9.74308e-05
Q13404	UBE2V1	Ubiquitin-conjugating enzyme E2 variant 1	220041	0.000156905			P49247	RPIA	Ribose-5-phosphate isomerase	152245	9.73276e-05
Q8NBQ5	HSD17B11	Estradiol 17-beta-dehydrogenase 11	217040	0.000154766			P25789	PSMA4	Proteasome subunit alpha type-4	151842	9.707e-05
O15400	STX7	Syntaxin-7	216531	0.000154403			P21333	FLNA	Filamin-A	151712	9.6987e-05
P10124	SRGN	Serglycin	216348	0.000154272			O75351	VPS4B	Vacuolar protein sorting-associated protein 4B	151404	9.67902e-05
P26599	PTBP1	Polypyrimidine tract-binding protein 1	216005	0.000154028			P00387	CYB5R3	NADH-cytochrome b5 reductase 3	150993	9.65276e-05
P46940	IQGAP1	Ras GTPase-activating-like protein IQGAP1	214647	0.000153059			P62330	ARF6	ADP-ribosylation factor 6	150549	9.62435e-05
P35613	BSG	Basigin	213628	0.000152333			Q15369	ELOC	Elongin-C	149684	9.56908e-05
Q96FW1	OTUB1	Ubiquitin thioesterase OTUB1	211397	0.000150742			Q9UL25	RAB21	Ras-related protein Rab-21	149536	9.5596e-05
P14854	COX6B1	Cytochrome c oxidase subunit 6B1	210295	0.000149956			O43516	WIPF1	WAS/WASL-interacting protein family member 1	149333	9.54663e-05
P62750	RPL23A	60S ribosomal protein L23a	209593	0.000149455			Q00839	HNRNPU	Heterogeneous nuclear ribonucleoprotein U	149302	9.54461e-05
O75351	VPS4B	Vacuolar protein sorting-associated protein 4B	207438	0.000147919			P83111	LACTB	Serine beta-lactamase-like protein LACTB, mitochondrial	148440	9.48955e-05
P49458	SRP9	Signal recognition particle 9 kDa protein	207075	0.00014766			P61077	UBE2D3	Ubiquitin-conjugating enzyme E2 D3	146920	9.39234e-05
P61981	YWHAG	14-3-3 protein gamma	207018	0.000147619			P01871	IGHM	Immunoglobulin heavy constant mu	146080	9.33865e-05
P01011	SERPINA3	Alpha-1-antichymotrypsin	206429	0.000147199			P61313	RPL15	60S ribosomal protein L15	146076	9.33837e-05
P54727	RAD23B	UV excision repair protein RAD23 homolog B	205392	0.00014646			P62081	RPS7	40S ribosomal protein S7	145151	9.27925e-05
P84090	ERH	Enhancer of rudimentary homolog	205307	0.000146399			P62910	RPL32	60S ribosomal protein L32	143262	9.15849e-05
O00160	MYO1F	Unconventional myosin-If	205187	0.000146313			P49411	TUFM	Elongation factor Tu, mitochondrial	140950	9.01068e-05
O00422	SAP18	Histone deacetylase complex subunit SAP18	204807	0.000146042			P53634	CTSC	Dipeptidyl peptidase 1	140498	8.98183e-05
P78324	SIRPA	Tyrosine-protein phosphatase non-receptor type substrate 1	203885	0.000145385			O75608	LYPLA1	Acyl-protein thioesterase 1	140360	8.97302e-05
P63167	DYNLL1	Dynein light chain 1, cytoplasmic	202733	0.000144564			P15954	COX7C	Cytochrome c oxidase subunit 7C, mitochondrial	139760	8.93464e-05
P61077	UBE2D3	Ubiquitin-conjugating enzyme E2 D3	202206	0.000144188			P42768	WAS	Actin nucleation-promoting factor WAS	139709	8.93136e-05
P17612	PRKACA	cAMP-dependent protein kinase catalytic subunit alpha	201059	0.00014337			Q07955	SRSF1	Serine/arginine-rich splicing factor 1	139558	8.9217e-05
O00244	ATOX1	Copper transport protein ATOX1	200508	0.000142977			Q96D96	HVCN1	Voltage-gated hydrogen channel 1	139476	8.91647e-05
Q6XQN6	NAPRT	Nicotinate phosphoribosyltransferase	198746	0.000141721			P60866	RPS20	40S ribosomal protein S20	139311	8.90591e-05
P09972	ALDOC	Fructose-bisphosphate aldolase C	197910	0.000141124			P78324	SIRPA	Tyrosine-protein phosphatase non-receptor type substrate 1	139213	8.89964e-05
P60900	PSMA6	Proteasome subunit alpha type-6	196901	0.000140405			Q01081	U2AF1	Splicing factor U2AF 35 kDa subunit	138275	8.83969e-05
Q9ULV4	CORO1C	Coronin-1C	196541	0.000140148			Q9NV96	TMEM30A	Cell cycle control protein 50A	137188	8.77017e-05
Q9Y376	CAB39	Calcium-binding protein 39	196185	0.000139894			O60888	CUTA	Protein CutA	137024	8.7597e-05
Q15691	MAPRE1	Microtubule-associated protein RP/EB family member 1	196175	0.000139887			Q13636	RAB31	Ras-related protein Rab-31	136790	8.74475e-05
P21333	FLNA	Filamin-A	196057	0.000139803			Q04917	YWHAH	14-3-3 protein eta	136460	8.72364e-05
O95881	TXNDC12	Thioredoxin domain-containing protein 12	194934	0.000139002			P20138	CD33	Myeloid cell surface antigen CD33	135783	8.68038e-05
P16150	SPN	Leukosialin	194620	0.000138778			P02656	APOC3	Apolipoprotein C-III	135574	8.66703e-05
P39748	FEN1	Flap endonuclease 1	193917	0.000138277			P20618	PSMB1	Proteasome subunit beta type-1	135560	8.66615e-05
P22314	UBA1	Ubiquitin-like modifier-activating enzyme 1	192794	0.000137476			P10321	HLA-C	HLA class I histocompatibility antigen, C alpha chain	134210	8.57981e-05
P60842	EIF4A1	Eukaryotic initiation factor 4A-I	192123	0.000136998			Q9Y2J8	PADI2	Protein-arginine deiminase type-2	133929	8.56186e-05
Q96IX5	ATP5MK	ATP synthase membrane subunit K, mitochondrial	191966	0.000136886			P33241	LSP1	Lymphocyte-specific protein 1	133815	8.55457e-05
P61313	RPL15	60S ribosomal protein L15	191889	0.000136831			Q12907	LMAN2	Vesicular integral-membrane protein VIP36	133740	8.54979e-05
P06454	PTMA	Prothymosin alpha	191770	0.000136746			O95466	FMNL1	Formin-like protein 1	131650	8.41619e-05
P30050	RPL12	60S ribosomal protein L12	190888	0.000136117			P06454	PTMA	Prothymosin alpha	130447	8.33926e-05
P47224	RABIF	Guanine nucleotide exchange factor MSS4	190689	0.000135975			P35613	BSG	Basigin	130021	8.31203e-05
Q15369	ELOC	Elongin-C	189935	0.000135438			P49458	SRP9	Signal recognition particle 9 kDa protein	129784	8.29688e-05
P84085	ARF5	ADP-ribosylation factor 5	189142	0.000134872			P55084	HADHB	Trifunctional enzyme subunit beta, mitochondrial	129777	8.29645e-05
Q8NHG7	SVIP	Small VCP/p97-interacting protein	188934	0.000134724			P00441	SOD1	Superoxide dismutase [Cu-Zn]	129435	8.27454e-05
P30520	ADSS2	Adenylosuccinate synthetase isozyme 2	188510	0.000134421			Q8NBQ5	HSD17B11	Estradiol 17-beta-dehydrogenase 11	128625	8.22281e-05
P60866	RPS20	40S ribosomal protein S20	188317	0.000134284			P20073	ANXA7	Annexin A7	127961	8.18037e-05
P23381	WARS1	Tryptophan--tRNA ligase, cytoplasmic	188086	0.000134119			Q96FN4	CPNE2	Copine-2	127896	8.1762e-05
P12268	IMPDH2	Inosine-5'-monophosphate dehydrogenase 2	187262	0.000133531			P47224	RABIF	Guanine nucleotide exchange factor MSS4	127476	8.14934e-05
Q53T59	HS1BP3	HCLS1-binding protein 3	186898	0.000133272			Q16769	QPCT	Glutaminyl-peptide cyclotransferase	127240	8.13425e-05
Q99952	PTPN18	Tyrosine-protein phosphatase non-receptor type 18	186771	0.000133182			O43617	TRAPPC3	Trafficking protein particle complex subunit 3	127013	8.11972e-05
P30273	FCER1G	High affinity immunoglobulin epsilon receptor subunit gamma	186072	0.000132683			P39748	FEN1	Flap endonuclease 1	126433	8.08263e-05
P21281	ATP6V1B2	V-type proton ATPase subunit B, brain isoform	185069	0.000131968			P13073	COX4I1	Cytochrome c oxidase subunit 4 isoform 1, mitochondrial	126155	8.06485e-05
Q96QK1	VPS35	Vacuolar protein sorting-associated protein 35	184963	0.000131892			Q99829	CPNE1	Copine-1	125794	8.04182e-05
P42768	WAS	Actin nucleation-promoting factor WAS	184963	0.000131892			O43399	TPD52L2	Tumor protein D54	125140	8.00002e-05
P07437	TUBB	Tubulin beta chain	184883	0.000131835			P14866	HNRNPL	Heterogeneous nuclear ribonucleoprotein L	125037	7.99341e-05
P99999	CYCS	Cytochrome c	184288	0.000131411			Q8WY22	BRI3BP	BRI3-binding protein	124898	7.98451e-05
P02656	APOC3	Apolipoprotein C-III	183085	0.000130553			P14317	HCLS1	Hematopoietic lineage cell-specific protein	124772	7.97645e-05
O43516	WIPF1	WAS/WASL-interacting protein family member 1	182470	0.000130115			P58546	MTPN	Myotrophin	124480	7.95781e-05
O14773	TPP1	Tripeptidyl-peptidase 1	182190	0.000129915			P28062	PSMB8	Proteasome subunit beta type-8	124348	7.94937e-05
P03973	SLPI	Antileukoproteinase	181933	0.000129731			Q14315	FLNC	Filamin-C	124193	7.93945e-05
Q9Y6N5	SQOR	Sulfide:quinone oxidoreductase, mitochondrial	181558	0.000129464			P26599	PTBP1	Polypyrimidine tract-binding protein 1	123494	7.8948e-05
P38606	ATP6V1A	V-type proton ATPase catalytic subunit A	181469	0.000129401			Q9Y3C8	UFC1	Ubiquitin-fold modifier-conjugating enzyme 1	123453	7.89217e-05
P46776	RPL27A	60S ribosomal protein L27a	180610	0.000128788			P61981	YWHAG	14-3-3 protein gamma	122937	7.85917e-05
Q0VGL1	LAMTOR4	Ragulator complex protein LAMTOR4	180010	0.00012836			P15311	EZR	Ezrin	122738	7.84645e-05
Q9P0L0	VAPA	Vesicle-associated membrane protein-associated protein A	178432	0.000127235			P99999	CYCS	Cytochrome c	122644	7.84044e-05
P49411	TUFM	Elongation factor Tu, mitochondrial	177867	0.000126832			P12838	DEFA4	Defensin alpha 4	121647	7.77668e-05
Q00839	HNRNPU	Heterogeneous nuclear ribonucleoprotein U	177724	0.000126731			Q6XQN6	NAPRT	Nicotinate phosphoribosyltransferase	119839	7.66108e-05
P25788	PSMA3	Proteasome subunit alpha type-3	176922	0.000126158			A0A075B6S2	IGKV2D-29	Immunoglobulin kappa variable 2D-29	119682	7.65109e-05
Q969Q5	RAB24	Ras-related protein Rab-24	175824	0.000125376			Q14254	FLOT2	Flotillin-2	119524	7.64099e-05
Q71UM5	RPS27L	40S ribosomal protein S27-like	175531	0.000125167			A0FGR8	ESYT2	Extended synaptotagmin-2	119484	7.63841e-05
Q9ULC4	MCTS1	Maligt T-cell-amplified sequence 1	175482	0.000125131			P62280	RPS11	40S ribosomal protein S11	119413	7.6339e-05
Q7L9L4	MOB1B	MOB kinase activator 1B	175424	0.000125091			P67812	SEC11A	Signal peptidase complex catalytic subunit SEC11A	119289	7.62594e-05
P61247	RPS3A	40S ribosomal protein S3a	174989	0.00012478			P49721	PSMB2	Proteasome subunit beta type-2	118987	7.60668e-05
O75608	LYPLA1	Acyl-protein thioesterase 1	174836	0.000124671			Q13404	UBE2V1	Ubiquitin-conjugating enzyme E2 variant 1	118771	7.59286e-05
O43399	TPD52L2	Tumor protein D54	174531	0.000124453			P78380	OLR1	Oxidized low-density lipoprotein receptor 1	118466	7.57335e-05
O95466	FMNL1	Formin-like protein 1	174447	0.000124394			P25788	PSMA3	Proteasome subunit alpha type-3	118430	7.57101e-05
Q9H3K6	BOLA2B	BolA-like protein 2	173524	0.000123735			O43586	PSTPIP1	Proline-serine-threonine phosphatase-interacting protein 1	117723	7.52584e-05
P23083	IGHV1-2	Immunoglobulin heavy variable 1-2	172819	0.000123233			P30085	CMPK1	UMP-CMP kinase	116615	7.45501e-05
Q99829	CPNE1	Copine-1	172731	0.00012317			Q9BR76	CORO1B	Coronin-1B	115847	7.40591e-05
P01743	IGHV1-46	Immunoglobulin heavy variable 1-46	172028	0.000122669			P28066	PSMA5	Proteasome subunit alpha type-5	115225	7.36613e-05
Q01130	SRSF2	Serine/arginine-rich splicing factor 2	171290	0.000122143			P56537	EIF6	Eukaryotic translation initiation factor 6	114448	7.31645e-05
P23396	RPS3	40S ribosomal protein S3	170942	0.000121894			Q8N5K1	CISD2	CDGSH iron-sulfur domain-containing protein 2	114252	7.30393e-05
Q8N6C8	LILRA3	Leukocyte immunoglobulin-like receptor subfamily A member 3	170353	0.000121474			P00492	HPRT1	Hypoxanthine-guanine phosphoribosyltransferase	113964	7.2855e-05
P17174	GOT1	Aspartate aminotransferase, cytoplasmic	170045	0.000121254			P62714	PPP2CB	Serine/threonine-protein phosphatase 2A catalytic subunit beta isoform	113677	7.26718e-05
Q9UL26	RAB22A	Ras-related protein Rab-22A	169288	0.000120715			P60900	PSMA6	Proteasome subunit alpha type-6	113604	7.26253e-05
O75340	PDCD6	Programmed cell death protein 6	169156	0.000120621			Q15942	ZYX	Zyxin	113414	7.25034e-05
Q02878	RPL6	60S ribosomal protein L6	168972	0.00012049			P28799	GRN	Progranulin	113209	7.23726e-05
Q05655	PRKCD	Protein kinase C delta type	168930	0.00012046			Q9UJ68	MSRA	Mitochondrial peptide methionine sulfoxide reductase	113048	7.22694e-05
Q15233	NONO	Non-POU domain-containing octamer-binding protein	168916	0.00012045			P25398	RPS12	40S ribosomal protein S12	112944	7.22035e-05
P61081	UBE2M	NEDD8-conjugating enzyme Ubc12	168285	0.000119999			P80217	IFI35	Interferon-induced 35 kDa protein	112081	7.16515e-05
P25774	CTSS	Cathepsin S	168040	0.000119825			P0DOX7		Immunoglobulin kappa light chain	111996	7.1597e-05
P08575	PTPRC	Receptor-type tyrosine-protein phosphatase C	167310	0.000119305			O95989	NUDT3	Diphosphoinositol polyphosphate phosphohydrolase 1	111973	7.15827e-05
P28066	PSMA5	Proteasome subunit alpha type-5	167189	0.000119218			Q07960	ARHGAP1	Rho GTPase-activating protein 1	111562	7.13197e-05
Q14315	FLNC	Filamin-C	167135	0.00011918			P54725	RAD23A	UV excision repair protein RAD23 homolog A	111071	7.10061e-05
Q07812	BAX	Apoptosis regulator BAX	167113	0.000119164			O75935	DCTN3	Dynactin subunit 3	110619	7.07169e-05
Q9H098	FAM107B	Protein FAM107B	167085	0.000119144			P04632	CAPNS1	Calpain small subunit 1	109520	7.0014e-05
Q7L5N7	LPCAT2	Lysophosphatidylcholine acyltransferase 2	165834	0.000118252			P24666	ACP1	Low molecular weight phosphotyrosine protein phosphatase	109500	7.00015e-05
Q5BJF6	ODF2	Outer dense fiber protein 2	165079	0.000117714			P38606	ATP6V1A	V-type proton ATPase catalytic subunit A	109382	6.9926e-05
P02794	FTH1	Ferritin heavy chain	164919	0.000117599			P09917	ALOX5	Polyunsaturated fatty acid 5-lipoxygenase	109169	6.979e-05
O43920	NDUFS5	NADH dehydrogenase [ubiquinone] iron-sulfur protein 5	164061	0.000116988			Q9Y490	TLN1	Talin-1	108646	6.94554e-05
O00453	LST1	Leukocyte-specific transcript 1 protein	163667	0.000116707			P42574	CASP3	Caspase-3	108459	6.93361e-05
P09382	LGALS1	Galectin-1	163211	0.000116381			P17900	GM2A	Ganglioside GM2 activator	108371	6.92801e-05
Q96HE7	ERO1A	ERO1-like protein alpha	162403	0.000115805			P22314	UBA1	Ubiquitin-like modifier-activating enzyme 1	108335	6.92571e-05
P01780	IGHV3-7	Immunoglobulin heavy variable 3-7	162250	0.000115696			Q15366	PCBP2	Poly(rC)-binding protein 2	107845	6.89438e-05
Q96AT9	RPE	Ribulose-phosphate 3-epimerase	162130	0.000115611			Q8WYJ6	SEPTIN1	Septin-1	107825	6.89305e-05
Q9UMY4	SNX12	Sorting nexin-12	161082	0.000114863			P55072	VCP	Transitional endoplasmic reticulum ATPase	107219	6.85433e-05
P20702	ITGAX	Integrin alpha-X	160581	0.000114506			P14854	COX6B1	Cytochrome c oxidase subunit 6B1	107115	6.8477e-05
Q14254	FLOT2	Flotillin-2	159854	0.000113988			P61803	DAD1	Dolichyl-diphosphooligosaccharide--protein glycosyltransferase subunit DAD1	107016	6.84139e-05
Q9H4A4	RNPEP	Aminopeptidase B	159831	0.000113972			O15400	STX7	Syntaxin-7	106341	6.79818e-05
Q9NYL9	TMOD3	Tropomodulin-3	159744	0.000113909			Q9H4A4	RNPEP	Aminopeptidase B	106044	6.77919e-05
P14866	HNRNPL	Heterogeneous nuclear ribonucleoprotein L	159545	0.000113768			O00422	SAP18	Histone deacetylase complex subunit SAP18	105720	6.75853e-05
Q9Y490	TLN1	Talin-1	159278	0.000113577			P12318	FCGR2A	Low affinity immunoglobulin gamma Fc region receptor II-a	105391	6.73745e-05
O43707	ACTN4	Alpha-actinin-4	159079	0.000113435			Q8NHG7	SVIP	Small VCP/p97-interacting protein	105376	6.73651e-05
P50502	ST13	Hsc70-interacting protein	159001	0.00011338			P62753	RPS6	40S ribosomal protein S6	105323	6.73312e-05
P15311	EZR	Ezrin	158643	0.000113124			P51397	DAP	Death-associated protein 1	105311	6.73235e-05
P28482	MAPK1	Mitogen-activated protein kinase 1	158592	0.000113088			Q5VW32	BROX	BRO1 domain-containing protein BROX	104589	6.68623e-05
P55084	HADHB	Trifunctional enzyme subunit beta, mitochondrial	158469	0.000113			Q9ULV4	CORO1C	Coronin-1C	104553	6.68392e-05
P67775	PPP2CA	Serine/threonine-protein phosphatase 2A catalytic subunit alpha isoform	158126	0.000112755			Q9UL46	PSME2	Proteasome activator complex subunit 2	104472	6.67872e-05
Q00325	SLC25A3	Phosphate carrier protein, mitochondrial	158095	0.000112734			Q9UHD8	SEPTIN9	Septin-9	103726	6.63105e-05
O75396	SEC22B	Vesicle-trafficking protein SEC22b	157877	0.000112578			Q6GTX8	LAIR1	Leukocyte-associated immunoglobulin-like receptor 1	103666	6.62717e-05
P31942	HNRNPH3	Heterogeneous nuclear ribonucleoprotein H3	157249	0.00011213			P37108	SRP14	Signal recognition particle 14 kDa protein	103212	6.59817e-05
Q04760	GLO1	Lactoylglutathione lyase	157130	0.000112045			P50502	ST13	Hsc70-interacting protein	103163	6.59502e-05
Q6JBY9	RCSD1	CapZ-interacting protein	157010	0.00011196			P50570	DNM2	Dynamin-2	103108	6.59151e-05
P48426	PIP4K2A	Phosphatidylinositol 5-phosphate 4-kinase type-2 alpha	156800	0.00011181			Q9Y376	CAB39	Calcium-binding protein 39	102870	6.57629e-05
Q07020	RPL18	60S ribosomal protein L18	155875	0.00011115			P20702	ITGAX	Integrin alpha-X	102740	6.56801e-05
Q9BUL8	PDCD10	Programmed cell death protein 10	155491	0.000110877			O75947	ATP5PD	ATP synthase subunit d, mitochondrial	102516	6.55371e-05
P63218	GNG5	Guanine nucleotide-binding protein G(I)/G(S)/G(O) subunit gamma-5	155136	0.000110623			P61247	RPS3A	40S ribosomal protein S3a	102401	6.54632e-05
O43768	ENSA	Alpha-endosulfine	154521	0.000110185			Q969Q5	RAB24	Ras-related protein Rab-24	102358	6.54357e-05
P62081	RPS7	40S ribosomal protein S7	154186	0.000109946			Q7L9L4	MOB1B	MOB kinase activator 1B	102328	6.54167e-05
P42574	CASP3	Caspase-3	154014	0.000109823			Q14697	GANAB	Neutral alpha-glucosidase AB	102184	6.53249e-05
O75223	GGCT	Gamma-glutamylcyclotransferase	153965	0.000109789			P62424	RPL7A	60S ribosomal protein L7a	101924	6.51581e-05
Q15005	SPCS2	Signal peptidase complex subunit 2	153685	0.000109588			P42677	RPS27	40S ribosomal protein S27	101848	6.51096e-05
Q6P589	TNFAIP8L2	Tumor necrosis factor alpha-induced protein 8-like protein 2	153536	0.000109482			P48735	IDH2	Isocitrate dehydrogenase [NADP], mitochondrial	101377	6.48085e-05
P27918	CFP	Properdin	153465	0.000109432			Q9BUL8	PDCD10	Programmed cell death protein 10	101275	6.47432e-05
Q07960	ARHGAP1	Rho GTPase-activating protein 1	153423	0.000109402			Q96BM9	ARL8A	ADP-ribosylation factor-like protein 8A	100840	6.44655e-05
P35237	SERPINB6	Serpin B6	153362	0.000109359			P07919	UQCRH	Cytochrome b-c1 complex subunit 6, mitochondrial	100808	6.44451e-05
Q15904	ATP6AP1	V-type proton ATPase subunit S1	153055	0.000109139			P21281	ATP6V1B2	V-type proton ATPase subunit B, brain isoform	100685	6.43661e-05
P55769	SNU13	NHP2-like protein 1	152498	0.000108743			P02765	AHSG	Alpha-2-HS-glycoprotein	100169	6.40364e-05
P53999	SUB1	Activated RNA polymerase II transcriptional coactivator p15	152220	0.000108544			P43353	ALDH3B1	Aldehyde dehydrogenase family 3 member B1	100063	6.39684e-05
O75019	LILRA1	Leukocyte immunoglobulin-like receptor subfamily A member 1	151355	0.000107927			Q99471	PFDN5	Prefoldin subunit 5	99855.5	6.3836e-05
Q6UWY2	PRSS57	Serine protease 57	151087	0.000107736			P63241	EIF5A	Eukaryotic translation initiation factor 5A-1	99844.9	6.38292e-05
Q7L576	CYFIP1	Cytoplasmic FMR1-interacting protein 1	150798	0.00010753			P35237	SERPINB6	Serpin B6	99721.3	6.37502e-05
P58546	MTPN	Myotrophin	150768	0.000107508			P27918	CFP	Properdin	99514.8	6.36182e-05
P20073	ANXA7	Annexin A7	149754	0.000106785			Q9HBI0	PARVG	Gamma-parvin	99403.5	6.3547e-05
P09917	ALOX5	Polyunsaturated fatty acid 5-lipoxygenase	149514	0.000106614			Q96QK1	VPS35	Vacuolar protein sorting-associated protein 35	99204.3	6.34197e-05
Q14116	IL18	Interleukin-18	149496	0.000106601			P01700	IGLV1-47	Immunoglobulin lambda variable 1-47	99182.1	6.34055e-05
P62906	RPL10A	60S ribosomal protein L10a	148611	0.00010597			O14949	UQCRQ	Cytochrome b-c1 complex subunit 8	99165	6.33946e-05
P62899	RPL31	60S ribosomal protein L31	148080	0.000105592			Q00325	SLC25A3	Phosphate carrier protein, mitochondrial	98838.7	6.3186e-05
O14949	UQCRQ	Cytochrome b-c1 complex subunit 8	147035	0.000104847			Q7L576	CYFIP1	Cytoplasmic FMR1-interacting protein 1	98823.7	6.31764e-05
Q9UJU6	DBNL	Drebrin-like protein	146906	0.000104755			P28065	PSMB9	Proteasome subunit beta type-9	98769	6.31414e-05
O75874	IDH1	Isocitrate dehydrogenase [NADP] cytoplasmic	146553	0.000104503			Q01130	SRSF2	Serine/arginine-rich splicing factor 2	98679.6	6.30842e-05
P51572	BCAP31	B-cell receptor-associated protein 31	146525	0.000104483			Q01432	AMPD3	AMP deaminase 3	98521.3	6.29831e-05
O75531	BANF1	Barrier-to-autointegration factor	146497	0.000104463			Q13510	ASAH1	Acid ceramidase	97595.6	6.23913e-05
P17900	GM2A	Ganglioside GM2 activator	146184	0.00010424			O75348	ATP6V1G1	V-type proton ATPase subunit G 1	97143.3	6.21021e-05
Q9Y3C8	UFC1	Ubiquitin-fold modifier-conjugating enzyme 1	145618	0.000103836			Q6DD87	ZNF787	Zinc finger protein 787	96982.2	6.19992e-05
O95166	GABARAP	Gamma-aminobutyric acid receptor-associated protein	145466	0.000103728			P02794	FTH1	Ferritin heavy chain	96799.5	6.18823e-05
Q15404	RSU1	Ras suppressor protein 1	145338	0.000103637			Q96AX2	RAB37	Ras-related protein Rab-37	96769	6.18628e-05
O75935	DCTN3	Dynactin subunit 3	145212	0.000103547			P62861	FAU	FAU ubiquitin-like and ribosomal protein S30	96720.3	6.18317e-05
P04632	CAPNS1	Calpain small subunit 1	145054	0.000103434			P08754	GNAI3	Guanine nucleotide-binding protein G(i) subunit alpha-3	96632.8	6.17758e-05
P14314	PRKCSH	Glucosidase 2 subunit beta	144797	0.000103251			P48426	PIP4K2A	Phosphatidylinositol 5-phosphate 4-kinase type-2 alpha	96554.6	6.17258e-05
P23246	SFPQ	Splicing factor, proline- and glutamine-rich	144753	0.00010322			Q6NUK1	SLC25A24	Calcium-binding mitochondrial carrier protein SCaMC-1	96202.8	6.15009e-05
P50148	GNAQ	Guanine nucleotide-binding protein G(q) subunit alpha	144582	0.000103097			O95777	LSM8	U6 snRNA-associated Sm-like protein LSm8	96141.7	6.14618e-05
P19338	NCL	Nucleolin	144328	0.000102917			P15880	RPS2	40S ribosomal protein S2	96107.3	6.14398e-05
P00387	CYB5R3	NADH-cytochrome b5 reductase 3	144121	0.000102769			O75340	PDCD6	Programmed cell death protein 6	96078.3	6.14213e-05
P00918	CA2	Carbonic anhydrase 2	143655	0.000102437			Q15404	RSU1	Ras suppressor protein 1	95670.3	6.11604e-05
P56134	ATP5MF	ATP synthase subunit f, mitochondrial	143329	0.000102204			O00584	RNASET2	Ribonuclease T2	95320.1	6.09366e-05
Q15102	PAFAH1B3	Platelet-activating factor acetylhydrolase IB subunit alpha1	143060	0.000102013			Q9P016	THYN1	Thymocyte nuclear protein 1	95230.3	6.08792e-05
Q16543	CDC37	Hsp90 co-chaperone Cdc37	142670	0.000101734			Q9H098	FAM107B	Protein FAM107B	95219.2	6.08721e-05
O60888	CUTA	Protein CutA	142452	0.000101579			Q9NUV9	GIMAP4	GTPase IMAP family member 4	95210.6	6.08666e-05
P07311	ACYP1	Acylphosphatase-1	142441	0.000101571			P05388	RPLP0	60S acidic ribosomal protein P0	94293.8	6.02805e-05
P08754	GNAI3	Guanine nucleotide-binding protein G(i) subunit alpha-3	142349	0.000101505			Q14116	IL18	Interleukin-18	94206.3	6.02245e-05
Q9HBI0	PARVG	Gamma-parvin	142329	0.000101491			P17174	GOT1	Aspartate aminotransferase, cytoplasmic	94045.1	6.01215e-05
P25398	RPS12	40S ribosomal protein S12	141858	0.000101155			O43396	TXNL1	Thioredoxin-like protein 1	93758.4	5.99382e-05
Q13636	RAB31	Ras-related protein Rab-31	141757	0.000101083			Q9NTK5	OLA1	Obg-like ATPase 1	93649.3	5.98685e-05
P61457	PCBD1	Pterin-4-alpha-carbinolamine dehydratase	141204	0.000100689			Q86V81	ALYREF	THO complex subunit 4	93456.8	5.97454e-05
O75955	FLOT1	Flotillin-1	141019	0.000100557			P30273	FCER1G	High affinity immunoglobulin epsilon receptor subunit gamma	92996.3	5.9451e-05
O43396	TXNL1	Thioredoxin-like protein 1	140819	0.000100414			O00453	LST1	Leukocyte-specific transcript 1 protein	92481.7	5.9122e-05
P39880	CUX1	Homeobox protein cut-like 1	140811	0.000100409			P19338	NCL	Nucleolin	91816.5	5.86968e-05
Q96G03	PGM2	Phosphopentomutase	140768	0.000100378			Q9ULC4	MCTS1	Maligt T-cell-amplified sequence 1	91488.5	5.84871e-05
P30085	CMPK1	UMP-CMP kinase	140565	0.000100233			Q9UBQ7	GRHPR	Glyoxylate reductase/hydroxypyruvate reductase	91440.2	5.84562e-05
P55072	VCP	Transitional endoplasmic reticulum ATPase	140538	0.000100214			Q99832	CCT7	T-complex protein 1 subunit eta	91396	5.8428e-05
P51809	VAMP7	Vesicle-associated membrane protein 7	140431	0.000100138			Q9Y6N5	SQOR	Sulfide:quinone oxidoreductase, mitochondrial	91383.3	5.84199e-05
O95777	LSM8	U6 snRNA-associated Sm-like protein LSm8	139992	9.98249e-05			P61421	ATP6V0D1	V-type proton ATPase subunit d 1	90927.1	5.81282e-05
O00479	HMGN4	High mobility group nucleosome-binding domain-containing protein 4	139657	9.95858e-05			Q99417	MYCBP	c-Myc-binding protein	90786.9	5.80386e-05
Q99623	PHB2	Prohibitin-2	139451	9.9439e-05			P31948	STIP1	Stress-induced-phosphoprotein 1	90716.2	5.79934e-05
P18124	RPL7	60S ribosomal protein L7	139396	9.93997e-05			P61106	RAB14	Ras-related protein Rab-14	90640	5.79447e-05
Q9UHD8	SEPTIN9	Septin-9	138380	9.86753e-05			Q8WUM4	PDCD6IP	Programmed cell death 6-interacting protein	90609.7	5.79253e-05
O43617	TRAPPC3	Trafficking protein particle complex subunit 3	138318	9.86307e-05			P18077	RPL35A	60S ribosomal protein L35a	90518.4	5.78669e-05
P17096	HMGA1	High mobility group protein HMG-I/HMG-Y	137991	9.8398e-05			Q6UW68	TMEM205	Transmembrane protein 205	90268	5.77068e-05
P33241	LSP1	Lymphocyte-specific protein 1	137627	9.8138e-05			Q15904	ATP6AP1	V-type proton ATPase subunit S1	90042.8	5.75629e-05
P14927	UQCRB	Cytochrome b-c1 complex subunit 7	137625	9.81365e-05			O75955	FLOT1	Flotillin-1	89009	5.6902e-05
Q5SSJ5	HP1BP3	Heterochromatin protein 1-binding protein 3	136804	9.75511e-05			Q9Y5S9	RBM8A	RNA-binding protein 8A	88743.3	5.67321e-05
Q9NUV9	GIMAP4	GTPase IMAP family member 4	136489	9.7327e-05			Q08ET2	SIGLEC14	Sialic acid-binding Ig-like lectin 14	88672.9	5.66872e-05
P62753	RPS6	40S ribosomal protein S6	136268	9.71689e-05			P09382	LGALS1	Galectin-1	88414.2	5.65218e-05
Q8WY22	BRI3BP	BRI3-binding protein	135176	9.63908e-05			Q96A33	CCDC47	PAT complex subunit CCDC47	88401.1	5.65134e-05
O43866	CD5L	CD5 antigen-like	135176	9.63905e-05			Q07020	RPL18	60S ribosomal protein L18	88292	5.64436e-05
Q01432	AMPD3	AMP deaminase 3	135121	9.63516e-05			P17987	TCP1	T-complex protein 1 subunit alpha	88169.4	5.63653e-05
P41240	CSK	Tyrosine-protein kinase CSK	135100	9.63363e-05			P32119	PRDX2	Peroxiredoxin-2	87868.2	5.61727e-05
P20340	RAB6A	Ras-related protein Rab-6A	134911	9.62017e-05			O76096	CST7	Cystatin-F	87370.2	5.58544e-05
P50914	RPL14	60S ribosomal protein L14	134503	9.59106e-05			Q9NYL9	TMOD3	Tropomodulin-3	87125.3	5.56978e-05
P42167	TMPO	Lamina-associated polypeptide 2, isoforms beta/gamma	134222	9.57105e-05			P09497	CLTB	Clathrin light chain B	86664	5.54029e-05
P01116	KRAS	GTPase KRas	134206	9.56987e-05			P14927	UQCRB	Cytochrome b-c1 complex subunit 7	86621.3	5.53756e-05
P46782	RPS5	40S ribosomal protein S5	133527	9.52147e-05			Q9NQR4	NIT2	Omega-amidase NIT2	86538	5.53223e-05
P08631	HCK	Tyrosine-protein kinase HCK	133335	9.50778e-05			P01111	NRAS	GTPase NRas	86514.3	5.53072e-05
Q9UNZ2	NSFL1C	NSFL1 cofactor p47	133066	9.48858e-05			P31151	S100A7	Protein S100-A7	86207.6	5.51111e-05
O75947	ATP5PD	ATP synthase subunit d, mitochondrial	132694	9.46205e-05			Q03252	LMNB2	Lamin-B2	85814.7	5.48599e-05
P02790	HPX	Hemopexin	132316	9.4351e-05			P21730	C5AR1	C5a anaphylatoxin chemotactic receptor 1	85546.4	5.46884e-05
P50238	CRIP1	Cysteine-rich protein 1	132177	9.4252e-05			P55957	BID	BH3-interacting domain death agonist	85404.5	5.45977e-05
Q8N423	LILRB2	Leukocyte immunoglobulin-like receptor subfamily B member 2	131403	9.37001e-05			O75937	DNAJC8	DnaJ homolog subfamily C member 8	85160.9	5.4442e-05
P36543	ATP6V1E1	V-type proton ATPase subunit E 1	131353	9.36645e-05			P46926	GNPDA1	Glucosamine-6-phosphate isomerase 1	85100.7	5.44035e-05
Q9GZQ3	COMMD5	COMM domain-containing protein 5	130837	9.32965e-05			P01780	IGHV3-7	Immunoglobulin heavy variable 3-7	84766.2	5.41897e-05
P02654	APOC1	Apolipoprotein C-I	130417	9.29972e-05			P02671	FGA	Fibrinogen alpha chain	84534.7	5.40417e-05
Q9NTK5	OLA1	Obg-like ATPase 1	129813	9.25665e-05			P60983	GMFB	Glia maturation factor beta	84495.2	5.40164e-05
P18077	RPL35A	60S ribosomal protein L35a	129810	9.25638e-05			P54108	CRISP3	Cysteine-rich secretory protein 3	84344.6	5.39201e-05
Q9Y5S9	RBM8A	RNA-binding protein 8A	129805	9.25608e-05			O00391	QSOX1	Sulfhydryl oxidase 1	84192.7	5.3823e-05
O00764	PDXK	Pyridoxal kinase	129582	9.24014e-05			P31942	HNRNPH3	Heterogeneous nuclear ribonucleoprotein H3	84140.5	5.37896e-05
Q96BX8	MOB3A	MOB kinase activator 3A	128985	9.19759e-05			P81605	DCD	Dermcidin	83686	5.34991e-05
Q8TD55	PLEKHO2	Pleckstrin homology domain-containing family O member 2	128908	9.19209e-05			Q8TD55	PLEKHO2	Pleckstrin homology domain-containing family O member 2	83431.2	5.33362e-05
Q01081	U2AF1	Splicing factor U2AF 35 kDa subunit	128556	9.16698e-05			P25774	CTSS	Cathepsin S	83230.5	5.32079e-05
P35659	DEK	Protein DEK	128344	9.15189e-05			P51809	VAMP7	Vesicle-associated membrane protein 7	82790.2	5.29265e-05
O75937	DNAJC8	DnaJ homolog subfamily C member 8	127772	9.11106e-05			Q07666	KHDRBS1	KH domain-containing, RNA-binding, signal transduction-associated protein 1	82766.9	5.29115e-05
P78380	OLR1	Oxidized low-density lipoprotein receptor 1	127100	9.06313e-05			Q13630	GFUS	GDP-L-fucose synthase	82596.8	5.28028e-05
P46926	GNPDA1	Glucosamine-6-phosphate isomerase 1	126669	9.03244e-05			P09661	SNRPA1	U2 small nuclear ribonucleoprotein A'	82544.7	5.27695e-05
P36404	ARL2	ADP-ribosylation factor-like protein 2	126058	8.98885e-05			Q6P589	TNFAIP8L2	Tumor necrosis factor alpha-induced protein 8-like protein 2	82534.4	5.27629e-05
O00391	QSOX1	Sulfhydryl oxidase 1	125504	8.94939e-05			Q9UJU6	DBNL	Drebrin-like protein	82111	5.24922e-05
Q9UJ68	MSRA	Mitochondrial peptide methionine sulfoxide reductase	125313	8.93573e-05			O95571	ETHE1	Persulfide dioxygenase ETHE1, mitochondrial	81859.3	5.23313e-05
P62280	RPS11	40S ribosomal protein S11	124903	8.9065e-05			Q9Y2B0	CNPY2	Protein canopy homolog 2	81836.5	5.23167e-05
P51659	HSD17B4	Peroxisomal multifunctional enzyme type 2	124871	8.90422e-05			Q9NUQ9	CYRIB	CYFIP-related Rac1 interactor B	81673.6	5.22126e-05
Q9BV40	VAMP8	Vesicle-associated membrane protein 8	124274	8.86164e-05			P46782	RPS5	40S ribosomal protein S5	81640.8	5.21917e-05
Q9Y606	PUS1	Pseudouridylate synthase 1 homolog	124243	8.85946e-05			P40227	CCT6A	T-complex protein 1 subunit zeta	81583.7	5.21551e-05
P32119	PRDX2	Peroxiredoxin-2	123982	8.84081e-05			O75874	IDH1	Isocitrate dehydrogenase [NADP] cytoplasmic	81474.8	5.20855e-05
P17987	TCP1	T-complex protein 1 subunit alpha	123836	8.83043e-05			P36507	MAP2K2	Dual specificity mitogen-activated protein kinase kinase 2	81219.7	5.19224e-05
Q15382	RHEB	GTP-binding protein Rheb	123486	8.80548e-05			O14732	IMPA2	Inositol monophosphatase 2	81128.7	5.18643e-05
Q6GTX8	LAIR1	Leukocyte-associated immunoglobulin-like receptor 1	122390	8.72731e-05			Q7RTV0	PHF5A	PHD finger-like domain-containing protein 5A	81113	5.18542e-05
P60891	PRPS1	Ribose-phosphate pyrophosphokinase 1	122061	8.70388e-05			Q5SSJ5	HP1BP3	Heterochromatin protein 1-binding protein 3	80920.2	5.1731e-05
P50749	RASSF2	Ras association domain-containing protein 2	121985	8.69841e-05			Q99623	PHB2	Prohibitin-2	80731.7	5.16105e-05
Q9UL46	PSME2	Proteasome activator complex subunit 2	121697	8.67791e-05			P61081	UBE2M	NEDD8-conjugating enzyme Ubc12	80476.2	5.14471e-05
P16083	NQO2	Ribosyldihydronicotinamide dehydrogenase [quinone]	121386	8.65573e-05			O43707	ACTN4	Alpha-actinin-4	80252.3	5.1304e-05
P09661	SNRPA1	U2 small nuclear ribonucleoprotein A'	120808	8.61451e-05			O95168	NDUFB4	NADH dehydrogenase [ubiquinone] 1 beta subcomplex subunit 4	80205.8	5.12742e-05
Q9UK76	JPT1	Jupiter microtubule associated homolog 1	120783	8.61275e-05			P02792	FTL	Ferritin light chain	80056.2	5.11786e-05
Q99832	CCT7	T-complex protein 1 subunit eta	120765	8.61142e-05			Q15102	PAFAH1B3	Platelet-activating factor acetylhydrolase IB subunit alpha1	79793.4	5.10106e-05
Q9NP97	DYNLRB1	Dynein light chain roadblock-type 1	120170	8.569e-05			P52272	HNRNPM	Heterogeneous nuclear ribonucleoprotein M	79695.2	5.09479e-05
P12318	FCGR2A	Low affinity immunoglobulin gamma Fc region receptor II-a	120139	8.56683e-05			P50148	GNAQ	Guanine nucleotide-binding protein G(q) subunit alpha	79622.9	5.09016e-05
P40227	CCT6A	T-complex protein 1 subunit zeta	120108	8.56458e-05			Q01844	EWSR1	RNA-binding protein EWS	79565.1	5.08647e-05
Q9H3Z4	DNAJC5	DnaJ homolog subfamily C member 5	119940	8.5526e-05			P25787	PSMA2	Proteasome subunit alpha type-2	79553.3	5.08571e-05
P09497	CLTB	Clathrin light chain B	119067	8.49032e-05			P08631	HCK	Tyrosine-protein kinase HCK	79505.9	5.08268e-05
P49137	MAPKAPK2	MAP kinase-activated protein kinase 2	119055	8.48949e-05			P67775	PPP2CA	Serine/threonine-protein phosphatase 2A catalytic subunit alpha isoform	79465.6	5.08011e-05
P62861	FAU	FAU ubiquitin-like and ribosomal protein S30	119001	8.48567e-05			P60842	EIF4A1	Eukaryotic initiation factor 4A-I	79405.6	5.07627e-05
Q9NPA8	ENY2	Transcription and mRNA export factor ENY2	117909	8.40779e-05			P50991	CCT4	T-complex protein 1 subunit delta	79242	5.06581e-05
P26022	PTX3	Pentraxin-related protein PTX3	117712	8.39375e-05			Q9GZN8	C20orf27	UPF0687 protein C20orf27	79073.6	5.05505e-05
Q5QGZ9	CLEC12A	C-type lectin domain family 12 member A	117386	8.37052e-05			O00764	PDXK	Pyridoxal kinase	78986.8	5.0495e-05
Q13303	KCNAB2	Voltage-gated potassium channel subunit beta-2	117205	8.35758e-05			P43686	PSMC4	26S proteasome regulatory subunit 6B	78870.2	5.04204e-05
P18510	IL1RN	Interleukin-1 receptor antagonist protein	116988	8.3421e-05			P12268	IMPDH2	Inosine-5'-monophosphate dehydrogenase 2	78704.2	5.03143e-05
P52272	HNRNPM	Heterogeneous nuclear ribonucleoprotein M	116835	8.33122e-05			Q9P0L0	VAPA	Vesicle-associated membrane protein-associated protein A	78675.8	5.02962e-05
Q16181	SEPTIN7	Septin-7	116820	8.33014e-05			Q15286	RAB35	Ras-related protein Rab-35	78628.4	5.02659e-05
P04439	HLA-A	HLA class I histocompatibility antigen, A alpha chain	116595	8.31409e-05			Q15435	PPP1R7	Protein phosphatase 1 regulatory subunit 7	78465.3	5.01616e-05
P05090	APOD	Apolipoprotein D	116552	8.31104e-05			P53999	SUB1	Activated RNA polymerase II transcriptional coactivator p15	78415.8	5.013e-05
Q9GZN8	C20orf27	UPF0687 protein C20orf27	116291	8.2924e-05			Q86Y34	ADGRG3	Adhesion G protein-coupled receptor G3	78027.2	4.98815e-05
P15880	RPS2	40S ribosomal protein S2	116090	8.27809e-05			P51572	BCAP31	B-cell receptor-associated protein 31	77928.5	4.98184e-05
P56537	EIF6	Eukaryotic translation initiation factor 6	115735	8.25272e-05			P40306	PSMB10	Proteasome subunit beta type-10	77800.6	4.97366e-05
P43686	PSMC4	26S proteasome regulatory subunit 6B	115724	8.25198e-05			P23381	WARS1	Tryptophan--tRNA ligase, cytoplasmic	77656.1	4.96443e-05
P35236	PTPN7	Tyrosine-protein phosphatase non-receptor type 7	114871	8.19118e-05			Q04760	GLO1	Lactoylglutathione lyase	77612.1	4.96162e-05
P01889	HLA-B	HLA class I histocompatibility antigen, B alpha chain	114532	8.167e-05			P50990	CCT8	T-complex protein 1 subunit theta	77557.2	4.9581e-05
P36507	MAP2K2	Dual specificity mitogen-activated protein kinase kinase 2	114237	8.1459e-05			Q9H3Z4	DNAJC5	DnaJ homolog subfamily C member 5	77214.2	4.93618e-05
P61956	SUMO2	Small ubiquitin-related modifier 2	113785	8.11369e-05			Q16543	CDC37	Hsp90 co-chaperone Cdc37	77203.5	4.9355e-05
Q02750	MAP2K1	Dual specificity mitogen-activated protein kinase kinase 1	113405	8.0866e-05			Q99653	CHP1	Calcineurin B homologous protein 1	77059.1	4.92626e-05
P62304	SNRPE	Small nuclear ribonucleoprotein E	113285	8.07808e-05			Q9BPX5	ARPC5L	Actin-related protein 2/3 complex subunit 5-like protein	76982.5	4.92137e-05
P40429	RPL13A	60S ribosomal protein L13a	112896	8.0503e-05			O43633	CHMP2A	Charged multivesicular body protein 2a	76821	4.91104e-05
Q8WYJ6	SEPTIN1	Septin-1	112830	8.04559e-05			P23083	IGHV1-2	Immunoglobulin heavy variable 1-2	76744.7	4.90617e-05
Q9H4E7	DEF6	Differentially expressed in FDCP 6 homolog	112704	8.0366e-05			Q99426	TBCB	Tubulin-folding cofactor B	76612.8	4.89773e-05
O43633	CHMP2A	Charged multivesicular body protein 2a	112033	7.98878e-05			Q9UKY7	CDV3	Protein CDV3 homolog	76384.6	4.88314e-05
Q99471	PFDN5	Prefoldin subunit 5	112014	7.98745e-05			Q99961	SH3GL1	Endophilin-A2	76296.7	4.87752e-05
O75563	SKAP2	Src kinase-associated phosphoprotein 2	111828	7.97418e-05			Q8N6C8	LILRA3	Leukocyte immunoglobulin-like receptor subfamily A member 3	76249.3	4.87449e-05
A8MVS5	HIDE1	Protein HIDE1	111752	7.96878e-05			Q5VTR2	RNF20	E3 ubiquitin-protein ligase BRE1A	75771.6	4.84396e-05
Q13043	STK4	Serine/threonine-protein kinase 4	111707	7.96556e-05			P43405	SYK	Tyrosine-protein kinase SYK	75507.1	4.82705e-05
Q03252	LMNB2	Lamin-B2	111499	7.95072e-05			Q96HE7	ERO1A	ERO1-like protein alpha	75497.1	4.82641e-05
O43586	PSTPIP1	Proline-serine-threonine phosphatase-interacting protein 1	111039	7.91791e-05			Q6UWY2	PRSS57	Serine protease 57	75295.5	4.81352e-05
Q13277	STX3	Syntaxin-3	111021	7.91662e-05			Q9UKK9	NUDT5	ADP-sugar pyrophosphatase	75286.8	4.81296e-05
Q8IYJ3	SYTL1	Synaptotagmin-like protein 1	110983	7.9139e-05			Q96AE4	FUBP1	Far upstream element-binding protein 1	74892.5	4.78775e-05
Q86Y34	ADGRG3	Adhesion G protein-coupled receptor G3	110809	7.90147e-05			P49720	PSMB3	Proteasome subunit beta type-3	74380.6	4.75503e-05
Q6QNY1	BLOC1S2	Biogenesis of lysosome-related organelles complex 1 subunit 2	110426	7.87419e-05			Q9BRT3	MIEN1	Migration and invasion enhancer 1	74266.1	4.74771e-05
Q8WU79	SMAP2	Stromal membrane-associated protein 2	110215	7.85916e-05			P23368	ME2	NAD-dependent malic enzyme, mitochondrial	74211.2	4.7442e-05
P13693	TPT1	Translationally-controlled tumor protein	110166	7.85565e-05			P14314	PRKCSH	Glucosidase 2 subunit beta	74069.8	4.73516e-05
Q9UHV9	PFDN2	Prefoldin subunit 2	109869	7.83445e-05			Q96S97	MYADM	Myeloid-associated differentiation marker	73935.4	4.72657e-05
O15116	LSM1	U6 snRNA-associated Sm-like protein LSm1	109673	7.82047e-05			Q9NX63	CHCHD3	MICOS complex subunit MIC19	73708.1	4.71204e-05
Q99426	TBCB	Tubulin-folding cofactor B	109531	7.8104e-05			Q15717	ELAVL1	ELAV-like protein 1	73652.8	4.70851e-05
Q9HC38	GLOD4	Glyoxalase domain-containing protein 4	109104	7.77995e-05			P02790	HPX	Hemopexin	73381.4	4.69115e-05
P31151	S100A7	Protein S100-A7	108781	7.75688e-05			Q9NRV9	HEBP1	Heme-binding protein 1	73255.2	4.68308e-05
Q9BPX5	ARPC5L	Actin-related protein 2/3 complex subunit 5-like protein	108577	7.74237e-05			P61956	SUMO2	Small ubiquitin-related modifier 2	73232.8	4.68166e-05
A6NDG6	PGP	Glycerol-3-phosphate phosphatase	108515	7.73794e-05			P84098	RPL19	60S ribosomal protein L19	73204.2	4.67982e-05
Q99986	VRK1	Serine/threonine-protein kinase VRK1	108270	7.72045e-05			P05114	HMGN1	Non-histone chromosomal protein HMG-14	73126.1	4.67483e-05
P30153	PPP2R1A	Serine/threonine-protein phosphatase 2A 65 kDa regulatory subunit A alpha isoform	108034	7.70359e-05			Q9HD42	CHMP1A	Charged multivesicular body protein 1a	72563.3	4.63886e-05
P31025	LCN1	Lipocalin-1	107493	7.66507e-05			P35659	DEK	Protein DEK	72335.5	4.62429e-05
Q9NR45	S	Sialic acid synthase	107155	7.64093e-05			Q14165	MLEC	Malectin	72304.2	4.62229e-05
Q96KR1	ZFR	Zinc finger RNA-binding protein	107140	7.63989e-05			P01861	IGHG4	Immunoglobulin heavy constant gamma 4	71847.2	4.59307e-05
O75688	PPM1B	Protein phosphatase 1B	107133	7.63937e-05			Q9NZZ3	CHMP5	Charged multivesicular body protein 5	71306.2	4.55849e-05
P14324	FDPS	Farnesyl pyrophosphate synthase	106831	7.61784e-05			Q8IUR0	TRAPPC5	Trafficking protein particle complex subunit 5	71193.7	4.5513e-05
Q13630	GFUS	GDP-L-fucose synthase	106732	7.61077e-05			O60869	EDF1	Endothelial differentiation-related factor 1	71182.9	4.55061e-05
Q15631	TSN	Translin	106710	7.60924e-05			P04217	A1BG	Alpha-1B-glycoprotein	71047	4.54192e-05
Q9Y5Z4	HEBP2	Heme-binding protein 2	106531	7.59647e-05			P19971	TYMP	Thymidine phosphorylase	71046.7	4.5419e-05
Q9P289	STK26	Serine/threonine-protein kinase 26	106323	7.58159e-05			Q9P289	STK26	Serine/threonine-protein kinase 26	71018.4	4.54009e-05
Q07666	KHDRBS1	KH domain-containing, RNA-binding, signal transduction-associated protein 1	105832	7.54662e-05			P50749	RASSF2	Ras association domain-containing protein 2	70816.7	4.52719e-05
Q7RTV0	PHF5A	PHD finger-like domain-containing protein 5A	105620	7.53146e-05			P48637	GSS	Glutathione synthetase	70793	4.52568e-05
Q9P016	THYN1	Thymocyte nuclear protein 1	105601	7.53015e-05			P82979	SARNP	SAP domain-containing ribonucleoprotein	70600	4.51334e-05
P02774	GC	Vitamin D-binding protein	105378	7.5142e-05			P05090	APOD	Apolipoprotein D	70434.9	4.50279e-05
P28072	PSMB6	Proteasome subunit beta type-6	105096	7.49409e-05			O94903	PLPBP	Pyridoxal phosphate homeostasis protein	70347.4	4.49719e-05
Q8IYS5	OSCAR	Osteoclast-associated immunoglobulin-like receptor	105025	7.48908e-05			O75223	GGCT	Gamma-glutamylcyclotransferase	70344.3	4.497e-05
Q9UHA4	LAMTOR3	Ragulator complex protein LAMTOR3	104842	7.47597e-05			Q14974	KPNB1	Importin subunit beta-1	70021.7	4.47637e-05
P67812	SEC11A	Signal peptidase complex catalytic subunit SEC11A	104816	7.47418e-05			P15586	GNS	N-acetylglucosamine-6-sulfatase	69975.6	4.47342e-05
P20618	PSMB1	Proteasome subunit beta type-1	104692	7.46532e-05			P61086	UBE2K	Ubiquitin-conjugating enzyme E2 K	69692.7	4.45534e-05
Q15833	STXBP2	Syntaxin-binding protein 2	104597	7.45855e-05			P01893	HLA-H	Putative HLA class I histocompatibility antigen, alpha chain H	69592.5	4.44894e-05
Q9UBQ7	GRHPR	Glyoxylate reductase/hydroxypyruvate reductase	104077	7.42143e-05			Q9UMY4	SNX12	Sorting nexin-12	69571.1	4.44757e-05
Q15717	ELAVL1	ELAV-like protein 1	104048	7.41936e-05			P07311	ACYP1	Acylphosphatase-1	69553.1	4.44642e-05
P43405	SYK	Tyrosine-protein kinase SYK	103950	7.41237e-05			P16035	TIMP2	Metalloproteinase inhibitor 2	69224.4	4.4254e-05
P61244	MAX	Protein max	103910	7.40957e-05			O00231	PSMD11	26S proteasome non-ATPase regulatory subunit 11	68972.7	4.40931e-05
Q53GQ0	HSD17B12	Very-long-chain 3-oxoacyl-CoA reductase	103781	7.40037e-05			O75822	EIF3J	Eukaryotic translation initiation factor 3 subunit J	68902.5	4.40482e-05
Q5VW32	BROX	BRO1 domain-containing protein BROX	103419	7.37451e-05			P19474	TRIM21	E3 ubiquitin-protein ligase TRIM21	68556.3	4.38269e-05
O14732	IMPA2	Inositol monophosphatase 2	103231	7.36112e-05			P42167	TMPO	Lamina-associated polypeptide 2, isoforms beta/gamma	68194.4	4.35956e-05
P10321	HLA-C	HLA class I histocompatibility antigen, C alpha chain	102973	7.34275e-05			Q9Y5Z4	HEBP2	Heme-binding protein 2	68024.6	4.3487e-05
Q3LXA3	TKFC	Triokinase/FMN cyclase	102815	7.33143e-05			Q9UNZ2	NSFL1C	NSFL1 cofactor p47	68002.8	4.34731e-05
Q96IU4	ABHD14B	Putative protein-lysine deacylase ABHD14B	102026	7.2752e-05			Q9Y265	RUVBL1	RuvB-like 1	67909.6	4.34135e-05
P49902	NT5C2	Cytosolic purine 5'-nucleotidase	102001	7.2734e-05			Q04446	GBE1	1,4-alpha-glucan-branching enzyme	67855.5	4.33789e-05
O60506	SYNCRIP	Heterogeneous nuclear ribonucleoprotein Q	101511	7.23846e-05			Q8IXM2	BAP18	Chromatin complexes subunit BAP18	67317.2	4.30348e-05
P02671	FGA	Fibrinogen alpha chain	101467	7.23535e-05			O15173	PGRMC2	Membrane-associated progesterone receptor component 2	67223.2	4.29747e-05
Q9GZP4	PITHD1	PITH domain-containing protein 1	101454	7.23444e-05			Q02978	SLC25A11	Mitochondrial 2-oxoglutarate/malate carrier protein	67192.3	4.2955e-05
Q8IXM2	BAP18	Chromatin complexes subunit BAP18	101058	7.20615e-05			P31943	HNRNPH1	Heterogeneous nuclear ribonucleoprotein H	67185.3	4.29505e-05
P14550	AKR1A1	Aldo-keto reductase family 1 member A1	101037	7.20468e-05			P26022	PTX3	Pentraxin-related protein PTX3	66761.3	4.26794e-05
P23368	ME2	NAD-dependent malic enzyme, mitochondrial	100711	7.18141e-05			Q9H7C9	AAMDC	Mth938 domain-containing protein	66562.1	4.25521e-05
Q12965	MYO1E	Unconventional myosin-Ie	100680	7.17923e-05			P49137	MAPKAPK2	MAP kinase-activated protein kinase 2	66506.8	4.25167e-05
P59666	DEFA3	Neutrophil defensin 3	100253	7.1488e-05			Q53GQ0	HSD17B12	Very-long-chain 3-oxoacyl-CoA reductase	66437.9	4.24727e-05
P09651	HNRNPA1	Heterogeneous nuclear ribonucleoprotein A1	99950.9	7.12723e-05			P57737	CORO7	Coronin-7	66388.9	4.24413e-05
A0A075B6P5	IGKV2-28	Immunoglobulin kappa variable 2-28	99904.1	7.1239e-05			P42785	PRCP	Lysosomal Pro-X carboxypeptidase	66287.8	4.23767e-05
P62266	RPS23	40S ribosomal protein S23	99788	7.11562e-05			Q8N386	LRRC25	Leucine-rich repeat-containing protein 25	66254.7	4.23556e-05
P62910	RPL32	60S ribosomal protein L32	99552.9	7.09885e-05			Q99436	PSMB7	Proteasome subunit beta type-7	66018.1	4.22043e-05
Q15393	SF3B3	Splicing factor 3B subunit 3	99336.9	7.08345e-05			Q9NX24	NHP2	H/ACA ribonucleoprotein complex subunit 2	65969.6	4.21733e-05
Q8IUR0	TRAPPC5	Trafficking protein particle complex subunit 5	98820.7	7.04665e-05			P46734	MAP2K3	Dual specificity mitogen-activated protein kinase kinase 3	65836.7	4.20883e-05
P08579	SNRPB2	U2 small nuclear ribonucleoprotein B''	98726.2	7.0399e-05			Q96FZ7	CHMP6	Charged multivesicular body protein 6	65606.8	4.19414e-05
O95210	STBD1	Starch-binding domain-containing protein 1	98291.9	7.00894e-05			P22307	SCP2	Sterol carrier protein 2	65579.3	4.19238e-05
O75352	MPDU1	Mannose-P-dolichol utilization defect 1 protein	98288.7	7.00871e-05			Q13303	KCNAB2	Voltage-gated potassium channel subunit beta-2	65526.7	4.18901e-05
Q96FZ7	CHMP6	Charged multivesicular body protein 6	98189	7.0016e-05			P49257	LMAN1	Protein ERGIC-53	65163.5	4.1658e-05
Q04446	GBE1	1,4-alpha-glucan-branching enzyme	97362.8	6.94269e-05			P35236	PTPN7	Tyrosine-protein phosphatase non-receptor type 7	64986.9	4.15451e-05
Q96A33	CCDC47	PAT complex subunit CCDC47	97232.7	6.93341e-05			O14683	TP53I11	Tumor protein p53-inducible protein 11	64862.6	4.14656e-05
P21796	VDAC1	Voltage-dependent anion-selective channel protein 1	97117.5	6.92519e-05			O95379	TNFAIP8	Tumor necrosis factor alpha-induced protein 8	64801.1	4.14263e-05
Q8WUM4	PDCD6IP	Programmed cell death 6-interacting protein	96795.7	6.90225e-05			P08236	GUSB	Beta-glucuronidase	64764.1	4.14026e-05
Q8NE86	MCU	Calcium uniporter protein, mitochondrial	96462.5	6.87849e-05			P63218	GNG5	Guanine nucleotide-binding protein G(I)/G(S)/G(O) subunit gamma-5	64679.5	4.13485e-05
Q14165	MLEC	Malectin	96339.7	6.86973e-05			Q6QNY1	BLOC1S2	Biogenesis of lysosome-related organelles complex 1 subunit 2	64527.7	4.12515e-05
Q5VYY1	ANKRD22	Ankyrin repeat domain-containing protein 22	96334.9	6.86939e-05			Q96QH2	PRAM1	PML-RARA-regulated adapter molecule 1	64326.1	4.11226e-05
P61106	RAB14	Ras-related protein Rab-14	96143.1	6.85571e-05			P60891	PRPS1	Ribose-phosphate pyrophosphokinase 1	63991.9	4.0909e-05
P57737	CORO7	Coronin-7	96137.1	6.85528e-05			Q7Z5R6	APBB1IP	Amyloid beta A4 precursor protein-binding family B member 1-interacting protein	63629.9	4.06776e-05
P49257	LMAN1	Protein ERGIC-53	95691.2	6.82349e-05			O60506	SYNCRIP	Heterogeneous nuclear ribonucleoprotein Q	63624.3	4.0674e-05
O43760	SYNGR2	Synaptogyrin-2	95656.3	6.821e-05			P06730	EIF4E	Eukaryotic translation initiation factor 4E	63502.7	4.05963e-05
O76096	CST7	Cystatin-F	95601.7	6.8171e-05			P28482	MAPK1	Mitogen-activated protein kinase 1	63447.5	4.05609e-05
O60925	PFDN1	Prefoldin subunit 1	94712.4	6.75369e-05			Q15382	RHEB	GTP-binding protein Rheb	63443.3	4.05583e-05
O95989	NUDT3	Diphosphoinositol polyphosphate phosphohydrolase 1	94467.3	6.73622e-05			Q14919	DRAP1	Dr1-associated corepressor	63406.9	4.0535e-05
P46779	RPL28	60S ribosomal protein L28	94146.7	6.71335e-05			Q8NBX0	SCCPDH	Saccharopine dehydrogenase-like oxidoreductase	63262.7	4.04428e-05
Q96AE4	FUBP1	Far upstream element-binding protein 1	94118.7	6.71136e-05			A6NDG6	PGP	Glycerol-3-phosphate phosphatase	62893.2	4.02066e-05
P62191	PSMC1	26S proteasome regulatory subunit 4	93795.8	6.68833e-05			P13489	RNH1	Ribonuclease inhibitor	62841.1	4.01733e-05
P45880	VDAC2	Voltage-dependent anion-selective channel protein 2	93150.9	6.64235e-05			P50914	RPL14	60S ribosomal protein L14	62802.7	4.01487e-05
O15173	PGRMC2	Membrane-associated progesterone receptor component 2	93100.6	6.63876e-05			P31025	LCN1	Lipocalin-1	62751.5	4.0116e-05
Q9Y2B0	CNPY2	Protein canopy homolog 2	93081.2	6.63738e-05			Q9NPA2	MMP25	Matrix metalloproteinase-25	62677.5	4.00687e-05
P10644	PRKAR1A	cAMP-dependent protein kinase type I-alpha regulatory subunit	93044.3	6.63474e-05			Q9HBH0	RHOF	Rho-related GTP-binding protein RhoF	62466.8	3.9934e-05
Q70J99	UNC13D	Protein unc-13 homolog D	92762.3	6.61463e-05			P42330	AKR1C3	Aldo-keto reductase family 1 member C3	62273.6	3.98105e-05
O95571	ETHE1	Persulfide dioxygenase ETHE1, mitochondrial	92712.1	6.61105e-05			P54578	USP14	Ubiquitin carboxyl-terminal hydrolase 14	62203.5	3.97657e-05
Q8N392	ARHGAP18	Rho GTPase-activating protein 18	92666.1	6.60778e-05			Q9Y5R8	TRAPPC1	Trafficking protein particle complex subunit 1	62098.5	3.96985e-05
Q14974	KPNB1	Importin subunit beta-1	92570.5	6.60096e-05			Q53FA7	TP53I3	Quinone oxidoreductase PIG3	62056	3.96714e-05
Q9Y3A6	TMED5	Transmembrane emp24 domain-containing protein 5	92447.3	6.59217e-05			Q15819	UBE2V2	Ubiquitin-conjugating enzyme E2 variant 2	61828.3	3.95258e-05
Q9UHL4	DPP7	Dipeptidyl peptidase 2	92070.8	6.56533e-05			P16220	CREB1	Cyclic AMP-responsive element-binding protein 1	61794.9	3.95045e-05
Q15435	PPP1R7	Protein phosphatase 1 regulatory subunit 7	91799.6	6.54599e-05			Q8N392	ARHGAP18	Rho GTPase-activating protein 18	61376.7	3.92371e-05
Q9NV96	TMEM30A	Cell cycle control protein 50A	91526.9	6.52654e-05			P54920	NAPA	Alpha-soluble NSF attachment protein	61158.6	3.90977e-05
O75832	PSMD10	26S proteasome non-ATPase regulatory subunit 10	91241.5	6.50619e-05			Q9NRX4	PHPT1	14 kDa phosphohistidine phosphatase	60893.8	3.89284e-05
Q9NPA2	MMP25	Matrix metalloproteinase-25	91224.9	6.50501e-05			P08621	SNRNP70	U1 small nuclear ribonucleoprotein 70 kDa	60755.4	3.88399e-05
P25325	MPST	3-mercaptopyruvate sulfurtransferase	91204.8	6.50358e-05			Q86X83	COMMD2	COMM domain-containing protein 2	60587.7	3.87327e-05
Q9NQR4	NIT2	Omega-amidase NIT2	90959.9	6.48611e-05			O43809	NUDT21	Cleavage and polyadenylation specificity factor subunit 5	60542.5	3.87039e-05
O95168	NDUFB4	NADH dehydrogenase [ubiquinone] 1 beta subcomplex subunit 4	90834.4	6.47716e-05			Q15833	STXBP2	Syntaxin-binding protein 2	60318.3	3.85605e-05
Q8WUW1	BRK1	Protein BRICK1	90323	6.44069e-05			P62304	SNRPE	Small nuclear ribonucleoprotein E	60249.6	3.85166e-05
P24666	ACP1	Low molecular weight phosphotyrosine protein phosphatase	90185	6.43086e-05			P14550	AKR1A1	Aldo-keto reductase family 1 member A1	60184.7	3.84751e-05
P22307	SCP2	Sterol carrier protein 2	90140.7	6.4277e-05			Q16563	SYPL1	Synaptophysin-like protein 1	60146	3.84504e-05
Q13510	ASAH1	Acid ceramidase	90077.7	6.4232e-05			Q16555	DPYSL2	Dihydropyrimidinase-related protein 2	60049.8	3.83888e-05
O95292	VAPB	Vesicle-associated membrane protein-associated protein B/C	89976.3	6.41597e-05			Q96G03	PGM2	Phosphopentomutase	59999.7	3.83568e-05
P50991	CCT4	T-complex protein 1 subunit delta	89949	6.41402e-05			Q9NVS9	PNPO	Pyridoxine-5'-phosphate oxidase	59780.4	3.82167e-05
Q93084	ATP2A3	Sarcoplasmic/endoplasmic reticulum calcium ATPase 3	89877.7	6.40894e-05			O14773	TPP1	Tripeptidyl-peptidase 1	59764.4	3.82064e-05
P23919	DTYMK	Thymidylate kinase	89777.6	6.40181e-05			Q9UFN0	NIPSNAP3A	Protein NipSnap homolog 3A	59714.9	3.81748e-05
P55145	MANF	Mesencephalic astrocyte-derived neurotrophic factor	89763.4	6.4008e-05			Q86V88	MDP1	Magnesium-dependent phosphatase 1	59591.9	3.80961e-05
P05198	EIF2S1	Eukaryotic translation initiation factor 2 subunit 1	89698.3	6.39615e-05			P83731	RPL24	60S ribosomal protein L24	59575	3.80853e-05
Q9Y265	RUVBL1	RuvB-like 1	89420.6	6.37635e-05			Q12905	ILF2	Interleukin enhancer-binding factor 2	59497.7	3.80359e-05
Q14697	GANAB	Neutral alpha-glucosidase AB	89214.9	6.36168e-05			P21675	TAF1	Transcription initiation factor TFIID subunit 1	59480.4	3.80249e-05
P00505	GOT2	Aspartate aminotransferase, mitochondrial	89084.9	6.35241e-05			P02654	APOC1	Apolipoprotein C-I	59404.3	3.79762e-05
P46734	MAP2K3	Dual specificity mitogen-activated protein kinase kinase 3	89075.1	6.35171e-05			O43678	NDUFA2	NADH dehydrogenase [ubiquinone] 1 alpha subcomplex subunit 2	59388.8	3.79663e-05
Q12905	ILF2	Interleukin enhancer-binding factor 2	89052	6.35006e-05			P62072	TIMM10	Mitochondrial import inner membrane translocase subunit Tim10	59184.2	3.78355e-05
Q9UFN0	NIPSNAP3A	Protein NipSnap homolog 3A	88988.1	6.34551e-05			Q9UHL4	DPP7	Dipeptidyl peptidase 2	59181.4	3.78337e-05
Q8IZQ5	SELENOH	Selenoprotein H	88977.4	6.34474e-05			Q8N5W9	RFLNB	Refilin-B	58921.6	3.76676e-05
P00746	CFD	Complement factor D	88748.6	6.32843e-05			O75352	MPDU1	Mannose-P-dolichol utilization defect 1 protein	58900.7	3.76542e-05
P55786	NPEPPS	Puromycin-sensitive aminopeptidase	88629.2	6.31991e-05			Q12904	AIMP1	Aminoacyl tRNA synthase complex-interacting multifunctional protein 1	58769.3	3.75703e-05
O43678	NDUFA2	NADH dehydrogenase [ubiquinone] 1 alpha subcomplex subunit 2	88550.6	6.31431e-05			P55786	NPEPPS	Puromycin-sensitive aminopeptidase	58705.4	3.75294e-05
Q8IWA5	SLC44A2	Choline transporter-like protein 2	88502.5	6.31088e-05			Q13043	STK4	Serine/threonine-protein kinase 4	58683	3.75151e-05
Q9NZD2	GLTP	Glycolipid transfer protein	88452.2	6.30729e-05			P49902	NT5C2	Cytosolic purine 5'-nucleotidase	58560.4	3.74367e-05
P01768	IGHV3-30	Immunoglobulin heavy variable 3-30	88053.5	6.27886e-05			Q969T9	WBP2	WW domain-binding protein 2	58556.5	3.74342e-05
Q01459	CTBS	Di-N-acetylchitobiase	88030.3	6.27721e-05			P40429	RPL13A	60S ribosomal protein L13a	58495.8	3.73954e-05
Q13432	UNC119	Protein unc-119 homolog A	87721.5	6.25519e-05			O75915	ARL6IP5	PRA1 family protein 3	58384.6	3.73243e-05
P54920	NAPA	Alpha-soluble NSF attachment protein	87649.5	6.25006e-05			P62191	PSMC1	26S proteasome regulatory subunit 4	58273.4	3.72532e-05
Q15056	EIF4H	Eukaryotic translation initiation factor 4H	87585.2	6.24547e-05			P20839	IMPDH1	Inosine-5'-monophosphate dehydrogenase 1	58269	3.72504e-05
P11310	ACADM	Medium-chain specific acyl-CoA dehydrogenase, mitochondrial	87584.9	6.24545e-05			Q8IWA5	SLC44A2	Choline transporter-like protein 2	58182.9	3.71954e-05
Q99961	SH3GL1	Endophilin-A2	87437.9	6.23496e-05			O75436	VPS26A	Vacuolar protein sorting-associated protein 26A	58104.1	3.7145e-05
P53396	ACLY	ATP-citrate synthase	87115	6.21194e-05			P21291	CSRP1	Cysteine and glycine-rich protein 1	58083	3.71315e-05
P13489	RNH1	Ribonuclease inhibitor	87094.9	6.21051e-05			P23919	DTYMK	Thymidylate kinase	58037.9	3.71027e-05
O75436	VPS26A	Vacuolar protein sorting-associated protein 26A	87010	6.20446e-05			P36543	ATP6V1E1	V-type proton ATPase subunit E 1	58021.3	3.70921e-05
P61513	RPL37A	60S ribosomal protein L37a	87006.8	6.20423e-05			P14324	FDPS	Farnesyl pyrophosphate synthase	57991.4	3.7073e-05
Q9P258	RCC2	Protein RCC2	86628.7	6.17727e-05			P00746	CFD	Complement factor D	57430.7	3.67145e-05
Q9H082	RAB33B	Ras-related protein Rab-33B	86484.4	6.16698e-05			Q05655	PRKCD	Protein kinase C delta type	57352.6	3.66646e-05
P21675	TAF1	Transcription initiation factor TFIID subunit 1	86473.2	6.16618e-05			P61960	UFM1	Ubiquitin-fold modifier 1	57264.4	3.66082e-05
Q9H939	PSTPIP2	Proline-serine-threonine phosphatase-interacting protein 2	86380	6.15953e-05			Q92930	RAB8B	Ras-related protein Rab-8B	57208	3.65721e-05
Q7Z6B0	CCDC91	Coiled-coil domain-containing protein 91	86282	6.15254e-05			P61009	SPCS3	Signal peptidase complex subunit 3	57187.7	3.65592e-05
Q14005	IL16	Pro-interleukin-16	86241.9	6.14968e-05			O94804	STK10	Serine/threonine-protein kinase 10	56967.1	3.64182e-05
Q99598	TSNAX	Translin-associated protein X	86106.9	6.14006e-05			Q14088	RAB33A	Ras-related protein Rab-33A	56960.5	3.64139e-05
P20839	IMPDH1	Inosine-5'-monophosphate dehydrogenase 1	86034.6	6.1349e-05			Q9BS40	LXN	Latexin	56899.7	3.6375e-05
P25311	AZGP1	Zinc-alpha-2-glycoprotein	86028.1	6.13444e-05			Q9NR45	S	Sialic acid synthase	56798.8	3.63105e-05
O60739	EIF1B	Eukaryotic translation initiation factor 1b	85941.2	6.12824e-05			A8MVS5	HIDE1	Protein HIDE1	56756.4	3.62834e-05
Q9BT23	LIMD2	LIM domain-containing protein 2	85869	6.12309e-05			Q8N423	LILRB2	Leukocyte immunoglobulin-like receptor subfamily B member 2	56668.2	3.62271e-05
Q96A72	MAGOHB	Protein mago nashi homolog 2	85862.7	6.12265e-05			Q9NZD2	GLTP	Glycolipid transfer protein	56572.5	3.61659e-05
P47929	LGALS7B	Galectin-7	85342	6.08552e-05			P05198	EIF2S1	Eukaryotic translation initiation factor 2 subunit 1	56488.4	3.61121e-05
P01860	IGHG3	Immunoglobulin heavy constant gamma 3	85233.6	6.07778e-05			Q9UM00	TMCO1	Calcium load-activated calcium channel	56437.4	3.60795e-05
P42677	RPS27	40S ribosomal protein S27	85193.6	6.07493e-05			Q9BVC6	TMEM109	Transmembrane protein 109	56184.2	3.59177e-05
Q9UNF0	PACSIN2	Protein kinase C and casein kinase substrate in neurons protein 2	85184.7	6.0743e-05			P20340	RAB6A	Ras-related protein Rab-6A	55878.6	3.57223e-05
P54578	USP14	Ubiquitin carboxyl-terminal hydrolase 14	85060.1	6.06541e-05			Q96IU4	ABHD14B	Putative protein-lysine deacylase ABHD14B	55862	3.57117e-05
P08236	GUSB	Beta-glucuronidase	85015.2	6.06221e-05			P01033	TIMP1	Metalloproteinase inhibitor 1	55633.8	3.55658e-05
Q15084	PDIA6	Protein disulfide-isomerase A6	84954.3	6.05787e-05			O75688	PPM1B	Protein phosphatase 1B	55361.6	3.53918e-05
P11940	PABPC1	Polyadenylate-binding protein 1	84828.1	6.04887e-05			Q9NPA8	ENY2	Transcription and mRNA export factor ENY2	55299.6	3.53521e-05
Q9NRV9	HEBP1	Heme-binding protein 1	84492.5	6.02494e-05			Q15631	TSN	Translin	55116.1	3.52348e-05
P08708	RPS17	40S ribosomal protein S17	84316.9	6.01242e-05			P98171	ARHGAP4	Rho GTPase-activating protein 4	54950.5	3.51289e-05
Q96L92	SNX27	Sorting nexin-27	84155.8	6.00093e-05			Q96CW1	AP2M1	AP-2 complex subunit mu	54802	3.5034e-05
P49755	TMED10	Transmembrane emp24 domain-containing protein 10	83890.7	5.98202e-05			O75396	SEC22B	Vesicle-trafficking protein SEC22b	54750.5	3.50011e-05
P04843	RPN1	Dolichyl-diphosphooligosaccharide--protein glycosyltransferase subunit 1	83885	5.98162e-05			P63244	RACK1	Receptor of activated protein C kinase 1	54698.2	3.49677e-05
Q8N6S5	ARL6IP6	ADP-ribosylation factor-like protein 6-interacting protein 6	83784.9	5.97448e-05			A6NCE7	MAP1LC3B2	Microtubule-associated proteins 1A/1B light chain 3 beta 2	54677.6	3.49545e-05
P48637	GSS	Glutathione synthetase	83783.3	5.97437e-05			P49023	PXN	Paxillin	54617.4	3.4916e-05
P78371	CCT2	T-complex protein 1 subunit beta	83736.9	5.97106e-05			Q9NTX5	ECHDC1	Ethylmalonyl-CoA decarboxylase	54599.3	3.49044e-05
P36578	RPL4	60S ribosomal protein L4	83726.1	5.97029e-05			Q1KMD3	HNRNPUL2	Heterogeneous nuclear ribonucleoprotein U-like protein 2	54574.6	3.48886e-05
O95544	NADK	NAD kinase	83620.8	5.96278e-05			P09651	HNRNPA1	Heterogeneous nuclear ribonucleoprotein A1	54563.7	3.48817e-05
Q13561	DCTN2	Dynactin subunit 2	83589.8	5.96057e-05			Q9HB71	CACYBP	Calcyclin-binding protein	54485.3	3.48316e-05
Q14088	RAB33A	Ras-related protein Rab-33A	83453.4	5.95084e-05			Q7L591	DOK3	Docking protein 3	54357	3.47495e-05
P60983	GMFB	Glia maturation factor beta	83388.8	5.94623e-05			Q96KP4	CNDP2	Cytosolic non-specific dipeptidase	54302.6	3.47148e-05
Q969T9	WBP2	WW domain-binding protein 2	83301.3	5.94e-05			Q07812	BAX	Apoptosis regulator BAX	54295.9	3.47105e-05
Q9NWV4	CZIB	CXXC motif containing zinc binding protein	83225.7	5.93461e-05			P13010	XRCC5	X-ray repair cross-complementing protein 5	54187.7	3.46413e-05
P50990	CCT8	T-complex protein 1 subunit theta	83198.3	5.93265e-05			O95166	GABARAP	Gamma-aminobutyric acid receptor-associated protein	54137.7	3.46094e-05
Q9Y230	RUVBL2	RuvB-like 2	83132.2	5.92794e-05			Q99986	VRK1	Serine/threonine-protein kinase VRK1	54113.5	3.45939e-05
P62424	RPL7A	60S ribosomal protein L7a	83036.9	5.92114e-05			Q6JBY9	RCSD1	CapZ-interacting protein	53904.4	3.44602e-05
Q9UKY7	CDV3	Protein CDV3 homolog	82807	5.90475e-05			Q15084	PDIA6	Protein disulfide-isomerase A6	53747	3.43596e-05
P01700	IGLV1-47	Immunoglobulin lambda variable 1-47	82520	5.88429e-05			P04843	RPN1	Dolichyl-diphosphooligosaccharide--protein glycosyltransferase subunit 1	53743.7	3.43575e-05
P15498	VAV1	Proto-oncogene vav	82260.4	5.86577e-05			P54727	RAD23B	UV excision repair protein RAD23 homolog B	53397.2	3.41359e-05
P49023	PXN	Paxillin	82126.2	5.85621e-05			P48444	ARCN1	Coatomer subunit delta	53377	3.4123e-05
P08621	SNRNP70	U1 small nuclear ribonucleoprotein 70 kDa	82105.5	5.85472e-05			P11310	ACADM	Medium-chain specific acyl-CoA dehydrogenase, mitochondrial	53371.7	3.41197e-05
Q5JTV8	TOR1AIP1	Torsin-1A-interacting protein 1	81932.1	5.84236e-05			Q70J99	UNC13D	Protein unc-13 homolog D	53334.3	3.40957e-05
P48556	PSMD8	26S proteasome non-ATPase regulatory subunit 8	81875.3	5.83831e-05			P48556	PSMD8	26S proteasome non-ATPase regulatory subunit 8	53283.9	3.40635e-05
P50570	DNM2	Dynamin-2	81828.7	5.83499e-05			P21964	COMT	Catechol O-methyltransferase	53263.4	3.40504e-05
Q16644	MAPKAPK3	MAP kinase-activated protein kinase 3	81791.8	5.83236e-05			Q9H3K6	BOLA2B	BolA-like protein 2	53233.4	3.40312e-05
P15531	NME1	Nucleoside diphosphate kinase A	81425.2	5.80622e-05			Q96A72	MAGOHB	Protein mago nashi homolog 2	53216.7	3.40206e-05
P00403	MT-CO2	Cytochrome c oxidase subunit 2	81206.7	5.79064e-05			P55145	MANF	Mesencephalic astrocyte-derived neurotrophic factor	52987.9	3.38743e-05
P16284	PECAM1	Platelet endothelial cell adhesion molecule	80886.1	5.76778e-05			P11766	ADH5	Alcohol dehydrogenase class-3	52831.9	3.37746e-05
Q9Y333	LSM2	U6 snRNA-associated Sm-like protein LSm2	80771.2	5.75958e-05			P23246	SFPQ	Splicing factor, proline- and glutamine-rich	52704.2	3.36929e-05
P08174	CD55	Complement decay-accelerating factor	80483.6	5.73908e-05			Q9NY25	CLEC5A	C-type lectin domain family 5 member A	52633.8	3.36479e-05
P09417	QDPR	Dihydropteridine reductase	80208.1	5.71943e-05			Q01105	SET	Protein SET	52620.3	3.36393e-05
Q86V81	ALYREF	THO complex subunit 4	80156.5	5.71575e-05			Q9P0J0	NDUFA13	NADH dehydrogenase [ubiquinone] 1 alpha subcomplex subunit 13	52386.3	3.34897e-05
P19971	TYMP	Thymidine phosphorylase	80006	5.70501e-05			P33121	ACSL1	Long-chain-fatty-acid--CoA ligase 1	52145.6	3.33359e-05
P46777	RPL5	60S ribosomal protein L5	79720.4	5.68466e-05			Q5JSP0	FGD3	FYVE, RhoGEF and PH domain-containing protein 3	52047.2	3.3273e-05
Q96CW1	AP2M1	AP-2 complex subunit mu	79717	5.68441e-05			P14868	DARS1	Aspartate--tRNA ligase, cytoplasmic	51992.3	3.32378e-05
Q9Y2V2	CARHSP1	Calcium-regulated heat-stable protein 1	79711.9	5.68404e-05			Q9Y230	RUVBL2	RuvB-like 2	51950.8	3.32113e-05
O15372	EIF3H	Eukaryotic translation initiation factor 3 subunit H	79694.4	5.6828e-05			P78371	CCT2	T-complex protein 1 subunit beta	51912.5	3.31868e-05
O95747	OXSR1	Serine/threonine-protein kinase OSR1	79608.6	5.67668e-05			Q9UMS4	PRPF19	Pre-mRNA-processing factor 19	51896.1	3.31763e-05
Q86SZ2	TRAPPC6B	Trafficking protein particle complex subunit 6B	79571.2	5.67401e-05			P25325	MPST	3-mercaptopyruvate sulfurtransferase	51814.7	3.31243e-05
P17676	CEBPB	CCAAT/enhancer-binding protein beta	79255.6	5.65151e-05			P25311	AZGP1	Zinc-alpha-2-glycoprotein	51722.1	3.30651e-05
Q16555	DPYSL2	Dihydropyrimidinase-related protein 2	78997.9	5.63313e-05			O43704	SULT1B1	Sulfotransferase 1B1	51697.8	3.30496e-05
Q15257	PTPA	Serine/threonine-protein phosphatase 2A activator	78975.7	5.63155e-05			Q16181	SEPTIN7	Septin-7	51668.5	3.30308e-05
P82979	SARNP	SAP domain-containing ribonucleoprotein	78955	5.63007e-05			Q15257	PTPA	Serine/threonine-protein phosphatase 2A activator	51562.4	3.2963e-05
P16220	CREB1	Cyclic AMP-responsive element-binding protein 1	78570.1	5.60263e-05			P13798	APEH	Acylamino-acid-releasing enzyme	51476.9	3.29083e-05
P62072	TIMM10	Mitochondrial import inner membrane translocase subunit Tim10	78253.3	5.58004e-05			P24752	ACAT1	Acetyl-CoA acetyltransferase, mitochondrial	51450.9	3.28917e-05
Q7Z5R6	APBB1IP	Amyloid beta A4 precursor protein-binding family B member 1-interacting protein	78047.9	5.56539e-05			Q9UNF0	PACSIN2	Protein kinase C and casein kinase substrate in neurons protein 2	51371.5	3.28409e-05
O15533	TAPBP	Tapasin	77904.8	5.55518e-05			O15389	SIGLEC5	Sialic acid-binding Ig-like lectin 5	51362.2	3.2835e-05
Q99436	PSMB7	Proteasome subunit beta type-7	77715.4	5.54168e-05			Q9Y3U8	RPL36	60S ribosomal protein L36	51130	3.26866e-05
Q9NTJ5	SACM1L	Phosphatidylinositol-3-phosphatase SAC1	77549.4	5.52984e-05			P51148	RAB5C	Ras-related protein Rab-5C	51077.4	3.2653e-05
Q15027	ACAP1	Arf-GAP with coiled-coil, ANK repeat and PH domain-containing protein 1	77475.3	5.52456e-05			Q93084	ATP2A3	Sarcoplasmic/endoplasmic reticulum calcium ATPase 3	51027.3	3.26209e-05
Q9BRT3	MIEN1	Migration and invasion enhancer 1	77451	5.52283e-05			P30047	GCHFR	GTP cyclohydrolase 1 feedback regulatory protein	51024.8	3.26193e-05
Q9UM00	TMCO1	Calcium load-activated calcium channel	77415.9	5.52033e-05			A0A075B6K5	IGLV3-9	Immunoglobulin lambda variable 3-9	51003.9	3.2606e-05
Q13153	PAK1	Serine/threonine-protein kinase PAK 1	77406.9	5.51968e-05			P63279	UBE2I	SUMO-conjugating enzyme UBC9	50945.4	3.25686e-05
Q9NZL9	MAT2B	Methionine adenosyltransferase 2 subunit beta	77281.5	5.51074e-05			Q8IYJ3	SYTL1	Synaptotagmin-like protein 1	50858.4	3.25129e-05
P30047	GCHFR	GTP cyclohydrolase 1 feedback regulatory protein	77248.1	5.50836e-05			P49593	PPM1F	Protein phosphatase 1F	50763.9	3.24526e-05
Q96F24	NRBF2	Nuclear receptor-binding factor 2	77046.5	5.49398e-05			O95747	OXSR1	Serine/threonine-protein kinase OSR1	50533.3	3.23051e-05
Q15370	ELOB	Elongin-B	76895.2	5.4832e-05			Q9H4E7	DEF6	Differentially expressed in FDCP 6 homolog	50289.5	3.21493e-05
Q15286	RAB35	Ras-related protein Rab-35	76815	5.47748e-05			Q00610	CLTC	Clathrin heavy chain 1	50197.4	3.20904e-05
P13798	APEH	Acylamino-acid-releasing enzyme	76423.4	5.44955e-05			Q9UHV9	PFDN2	Prefoldin subunit 2	50086.1	3.20193e-05
Q9BUP3	HTATIP2	Oxidoreductase HTATIP2	76385.7	5.44686e-05			P01742	IGHV1-69	Immunoglobulin heavy variable 1-69	50063.1	3.20045e-05
P49189	ALDH9A1	4-trimethylaminobutyraldehyde dehydrogenase	76245.5	5.43686e-05			P36578	RPL4	60S ribosomal protein L4	50048.9	3.19954e-05
Q9NY12	GAR1	H/ACA ribonucleoprotein complex subunit 1	76123.6	5.42817e-05			P30043	BLVRB	Flavin reductase (NADPH)	50047.4	3.19945e-05
Q9BVC6	TMEM109	Transmembrane protein 109	76108.2	5.42708e-05			P62917	RPL8	60S ribosomal protein L8	50029.3	3.19829e-05
P08962	CD63	CD63 antigen	76065.2	5.42401e-05			P05141	SLC25A5	ADP/ATP translocase 2	49919.7	3.19129e-05
P21291	CSRP1	Cysteine and glycine-rich protein 1	75879.4	5.41076e-05			P00918	CA2	Carbonic anhydrase 2	49851	3.18689e-05
P25098	GRK2	Beta-adrenergic receptor kinase 1	75716.8	5.39917e-05			P28072	PSMB6	Proteasome subunit beta type-6	49783.4	3.18257e-05
P62140	PPP1CB	Serine/threonine-protein phosphatase PP1-beta catalytic subunit	75716	5.39911e-05			P09417	QDPR	Dihydropteridine reductase	49289.9	3.15102e-05
P61018	RAB4B	Ras-related protein Rab-4B	75655.1	5.39477e-05			P53990	IST1	IST1 homolog	49284.1	3.15065e-05
P31943	HNRNPH1	Heterogeneous nuclear ribonucleoprotein H	75638.7	5.3936e-05			P61018	RAB4B	Ras-related protein Rab-4B	49206.1	3.14567e-05
Q9BS26	ERP44	Endoplasmic reticulum resident protein 44	75596.9	5.39062e-05			Q9BS26	ERP44	Endoplasmic reticulum resident protein 44	49164.4	3.143e-05
P35813	PPM1A	Protein phosphatase 1A	75271.1	5.36739e-05			Q5QGZ9	CLEC12A	C-type lectin domain family 12 member A	49022.7	3.13394e-05
P15374	UCHL3	Ubiquitin carboxyl-terminal hydrolase isozyme L3	75171.2	5.36026e-05			Q16539	MAPK14	Mitogen-activated protein kinase 14	48899.9	3.12609e-05
Q1KMD3	HNRNPUL2	Heterogeneous nuclear ribonucleoprotein U-like protein 2	75045.5	5.3513e-05			P46459	NSF	Vesicle-fusing ATPase	48649.1	3.11006e-05
P16035	TIMP2	Metalloproteinase inhibitor 2	74887.4	5.34003e-05			P55263	ADK	Adenosine kinase	48579.3	3.1056e-05
A0A075B6K5	IGLV3-9	Immunoglobulin lambda variable 3-9	74609	5.32017e-05			Q00688	FKBP3	Peptidyl-prolyl cis-trans isomerase FKBP3	48512.9	3.10135e-05
O14683	TP53I11	Tumor protein p53-inducible protein 11	74516.7	5.31359e-05			P00505	GOT2	Aspartate aminotransferase, mitochondrial	48451.5	3.09743e-05
P30043	BLVRB	Flavin reductase (NADPH)	74472	5.3104e-05			Q9BRR9	ARHGAP9	Rho GTPase-activating protein 9	48409	3.09471e-05
P43353	ALDH3B1	Aldehyde dehydrogenase family 3 member B1	74471	5.31033e-05			Q9Y237	PIN4	Peptidyl-prolyl cis-trans isomerase NIMA-interacting 4	48327.2	3.08948e-05
P61218	POLR2F	DNA-directed RNA polymerases I, II, and III subunit RPABC2	74414.1	5.30627e-05			Q9UNM6	PSMD13	26S proteasome non-ATPase regulatory subunit 13	48321.5	3.08912e-05
P05388	RPLP0	60S acidic ribosomal protein P0	74386.8	5.30433e-05			P38117	ETFB	Electron transfer flavoprotein subunit beta	48237.6	3.08375e-05
O14798	TNFRSF10C	Tumor necrosis factor receptor superfamily member 10C	74302.4	5.29831e-05			Q13287	NMI	N-myc-interactor	48132.6	3.07704e-05
Q14919	DRAP1	Dr1-associated corepressor	74195.3	5.29067e-05			Q9UMR7	CLEC4A	C-type lectin domain family 4 member A	48070.3	3.07306e-05
P53990	IST1	IST1 homolog	74092.3	5.28333e-05			P08579	SNRPB2	U2 small nuclear ribonucleoprotein B''	47874	3.0605e-05
Q14141	SEPTIN6	Septin-6	73772.3	5.26051e-05			O15372	EIF3H	Eukaryotic translation initiation factor 3 subunit H	47747.9	3.05244e-05
O94804	STK10	Serine/threonine-protein kinase 10	73707.7	5.2559e-05			Q96F24	NRBF2	Nuclear receptor-binding factor 2	47652.1	3.04632e-05
O60637	TSPAN3	Tetraspanin-3	73614.7	5.24927e-05			Q2TAA2	IAH1	Isoamyl acetate-hydrolyzing esterase 1 homolog	47646.6	3.04597e-05
Q00610	CLTC	Clathrin heavy chain 1	73599.9	5.24822e-05			P36969	GPX4	Phospholipid hydroperoxide glutathione peroxidase	47571.1	3.04114e-05
P05091	ALDH2	Aldehyde dehydrogenase, mitochondrial	73440	5.23681e-05			P46777	RPL5	60S ribosomal protein L5	47420.7	3.03153e-05
P42785	PRCP	Lysosomal Pro-X carboxypeptidase	73436.1	5.23654e-05			P08473	MME	Neprilysin	47373.5	3.02851e-05
P20810	CAST	Calpastatin	73229.3	5.22179e-05			Q96JJ3	ELMO2	Engulfment and cell motility protein 2	47318.4	3.02499e-05
P13010	XRCC5	X-ray repair cross-complementing protein 5	72954.7	5.20221e-05			Q13488	TCIRG1	V-type proton ATPase 116 kDa subunit a 3	47204.8	3.01773e-05
Q16775	HAGH	Hydroxyacylglutathione hydrolase, mitochondrial	72930	5.20044e-05			P12081	HARS1	Histidine--tRNA ligase, cytoplasmic	47166.8	3.0153e-05
Q9UNM6	PSMD13	26S proteasome non-ATPase regulatory subunit 13	72888	5.19745e-05			O95497	VNN1	Pantetheinase	47106.6	3.01145e-05
Q9BS40	LXN	Latexin	72812.4	5.19206e-05			P17096	HMGA1	High mobility group protein HMG-I/HMG-Y	47105.9	3.0114e-05
P53801	PTTG1IP	Pituitary tumor-transforming gene 1 protein-interacting protein	72474.7	5.16798e-05			O15305	PMM2	Phosphomannomutase 2	47102.2	3.01117e-05
P55263	ADK	Adenosine kinase	72418.1	5.16395e-05			Q02750	MAP2K1	Dual specificity mitogen-activated protein kinase kinase 1	47085.1	3.01007e-05
P29966	MARCKS	Myristoylated alanine-rich C-kinase substrate	72326.1	5.15738e-05			Q9NPY3	CD93	Complement component C1q receptor	47078	3.00962e-05
Q7L591	DOK3	Docking protein 3	72296.9	5.1553e-05			P00403	MT-CO2	Cytochrome c oxidase subunit 2	46841.2	2.99448e-05
P80217	IFI35	Interferon-induced 35 kDa protein	72067	5.13891e-05			Q9HC38	GLOD4	Glyoxalase domain-containing protein 4	46793.9	2.99146e-05
P61803	DAD1	Dolichyl-diphosphooligosaccharide--protein glycosyltransferase subunit DAD1	71848.1	5.1233e-05			P25098	GRK2	Beta-adrenergic receptor kinase 1	46782.5	2.99073e-05
Q86V88	MDP1	Magnesium-dependent phosphatase 1	71683.9	5.11159e-05			Q99598	TSNAX	Translin-associated protein X	46753.8	2.98889e-05
O43809	NUDT21	Cleavage and polyadenylation specificity factor subunit 5	71624.1	5.10733e-05			P16930	FAH	Fumarylacetoacetase	46671.8	2.98365e-05
Q99653	CHP1	Calcineurin B homologous protein 1	71382.2	5.09007e-05			O43760	SYNGR2	Synaptogyrin-2	46449.1	2.96942e-05
Q9Y5R8	TRAPPC1	Trafficking protein particle complex subunit 1	71140.1	5.07281e-05			P60520	GABARAPL2	Gamma-aminobutyric acid receptor-associated protein-like 2	46444.7	2.96913e-05
P16070	CD44	CD44 antigen	70969.7	5.06066e-05			O43488	AKR7A2	Aflatoxin B1 aldehyde reductase member 2	46421.3	2.96763e-05
Q96KP4	CNDP2	Cytosolic non-specific dipeptidase	70940.4	5.05857e-05			P08708	RPS17	40S ribosomal protein S17	46402.1	2.96641e-05
Q92841	DDX17	Probable ATP-dependent RNA helicase DDX17	70926.8	5.0576e-05			Q9NUU6	OTULINL	Inactive ubiquitin thioesterase OTULINL	46265.1	2.95765e-05
P56182	RRP1	Ribosomal RNA processing protein 1 homolog A	70739.7	5.04426e-05			P47985	UQCRFS1	Cytochrome b-c1 complex subunit Rieske, mitochondrial	46247.6	2.95654e-05
Q9NRX4	PHPT1	14 kDa phosphohistidine phosphatase	70671.3	5.03938e-05			Q9BUH6	PAXX	Protein PAXX	46160.8	2.95098e-05
O60869	EDF1	Endothelial differentiation-related factor 1	69962.8	4.98886e-05			P48507	GCLM	Glutamate--cysteine ligase regulatory subunit	45943.3	2.93708e-05
Q9HAB8	PPCS	Phosphopantothenate--cysteine ligase	69868.3	4.98212e-05			Q9NTJ5	SACM1L	Phosphatidylinositol-3-phosphatase SAC1	45797.7	2.92777e-05
P11586	MTHFD1	C-1-tetrahydrofolate synthase, cytoplasmic	69844.7	4.98044e-05			Q9UHY7	ENOPH1	Enolase-phosphatase E1	45785.1	2.92697e-05
O15389	SIGLEC5	Sialic acid-binding Ig-like lectin 5	69800	4.97725e-05			P17676	CEBPB	CCAAT/enhancer-binding protein beta	45752.8	2.9249e-05
Q13045	FLII	Protein flightless-1 homolog	69492.7	4.95534e-05			P10644	PRKAR1A	cAMP-dependent protein kinase type I-alpha regulatory subunit	45726.3	2.92321e-05
Q96JJ3	ELMO2	Engulfment and cell motility protein 2	69387.3	4.94783e-05			P62266	RPS23	40S ribosomal protein S23	45688.5	2.92079e-05
Q5VZF2	MBNL2	Muscleblind-like protein 2	69380.6	4.94734e-05			Q5JTV8	TOR1AIP1	Torsin-1A-interacting protein 1	45595	2.91481e-05
P02766	TTR	Transthyretin	69348.6	4.94507e-05			P18124	RPL7	60S ribosomal protein L7	45557.7	2.91243e-05
P48444	ARCN1	Coatomer subunit delta	69205.4	4.93485e-05			Q14005	IL16	Pro-interleukin-16	45522.9	2.9102e-05
Q13177	PAK2	Serine/threonine-protein kinase PAK 2	69169.2	4.93227e-05			Q3LXA3	TKFC	Triokinase/FMN cyclase	45433.3	2.90447e-05
Q9Y277	VDAC3	Voltage-dependent anion-selective channel protein 3	69058.9	4.92441e-05			O00233	PSMD9	26S proteasome non-ATPase regulatory subunit 9	45387.4	2.90154e-05
O00241	SIRPB1	Signal-regulatory protein beta-1	69040.9	4.92313e-05			Q9HAB8	PPCS	Phosphopantothenate--cysteine ligase	45325.9	2.89761e-05
P32121	ARRB2	Beta-arrestin-2	68757.5	4.90291e-05			Q01082	SPTBN1	Spectrin beta chain, non-erythrocytic 1	45308.7	2.89651e-05
Q9Y3U8	RPL36	60S ribosomal protein L36	68479.1	4.88307e-05			P22695	UQCRC2	Cytochrome b-c1 complex subunit 2, mitochondrial	45219	2.89078e-05
P62877	RBX1	E3 ubiquitin-protein ligase RBX1	68350.4	4.87389e-05			Q7Z5G4	GOLGA7	Golgin subfamily A member 7	45197.4	2.8894e-05
Q13094	LCP2	Lymphocyte cytosolic protein 2	68320.9	4.87178e-05			P21462	FPR1	fMet-Leu-Phe receptor	45189.9	2.88892e-05
Q15819	UBE2V2	Ubiquitin-conjugating enzyme E2 variant 2	68086.3	4.85506e-05			Q14314	FGL2	Fibroleukin	45029.3	2.87865e-05
Q92945	KHSRP	Far upstream element-binding protein 2	67645.2	4.8236e-05			Q16644	MAPKAPK3	MAP kinase-activated protein kinase 3	44932.7	2.87247e-05
Q8NBX0	SCCPDH	Saccharopine dehydrogenase-like oxidoreductase	67644.7	4.82357e-05			P63092	GNAS	Guanine nucleotide-binding protein G(s) subunit alpha isoforms short	44776.5	2.86249e-05
P51148	RAB5C	Ras-related protein Rab-5C	67568.7	4.81815e-05			P43307	SSR1	Translocon-associated protein subunit alpha	44423.2	2.8399e-05
P39656	DDOST	Dolichyl-diphosphooligosaccharide--protein glycosyltransferase 48 kDa subunit	67547.7	4.81665e-05			Q9Y3D6	FIS1	Mitochondrial fission 1 protein	44339.8	2.83457e-05
Q92556	ELMO1	Engulfment and cell motility protein 1	67507.7	4.8138e-05			Q9Y296	TRAPPC4	Trafficking protein particle complex subunit 4	44165.3	2.82342e-05
Q96QH2	PRAM1	PML-RARA-regulated adapter molecule 1	67283.2	4.79779e-05			Q08209	PPP3CA	Protein phosphatase 3 catalytic subunit alpha	43896	2.8062e-05
P12081	HARS1	Histidine--tRNA ligase, cytoplasmic	67197.9	4.79171e-05			A0A0B4J2D5	GATD3B	Putative glutamine amidotransferase-like class 1 domain-containing protein 3B, mitochondrial	43798.5	2.79997e-05
Q9BQB6	VKORC1	Vitamin K epoxide reductase complex subunit 1	66993.1	4.7771e-05			P28070	PSMB4	Proteasome subunit beta type-4	43747.8	2.79673e-05
Q9UMS4	PRPF19	Pre-mRNA-processing factor 19	66523.1	4.74358e-05			Q92556	ELMO1	Engulfment and cell motility protein 1	43731.3	2.79567e-05
Q96S97	MYADM	Myeloid-associated differentiation marker	66419.7	4.73621e-05			P29966	MARCKS	Myristoylated alanine-rich C-kinase substrate	43708.1	2.79419e-05
Q99719	SEPTIN5	Septin-5	66391	4.73417e-05			Q13045	FLII	Protein flightless-1 homolog	43613.1	2.78812e-05
P36969	GPX4	Phospholipid hydroperoxide glutathione peroxidase	66220.9	4.72204e-05			Q5MNZ9	WIPI1	WD repeat domain phosphoinositide-interacting protein 1	43516	2.7819e-05
Q9H0W9	C11orf54	Ester hydrolase C11orf54	66086.4	4.71245e-05			Q9Y5P6	GMPPB	Mannose-1-phosphate guanyltransferase beta	43509	2.78146e-05
Q9UKK9	NUDT5	ADP-sugar pyrophosphatase	66059.2	4.71051e-05			Q01459	CTBS	Di-N-acetylchitobiase	43452.2	2.77783e-05
P49721	PSMB2	Proteasome subunit beta type-2	65835.4	4.69455e-05			Q92542	NCSTN	Nicastrin	43429.6	2.77638e-05
P12956	XRCC6	X-ray repair cross-complementing protein 6	65819.8	4.69344e-05			Q6PCB8	EMB	Embigin	43388.1	2.77373e-05
Q9H444	CHMP4B	Charged multivesicular body protein 4b	65773.4	4.69013e-05			Q9H008	LHPP	Phospholysine phosphohistidine inorganic pyrophosphate phosphatase	43365.9	2.77231e-05
Q53QZ3	ARHGAP15	Rho GTPase-activating protein 15	65747.9	4.68831e-05			O75832	PSMD10	26S proteasome non-ATPase regulatory subunit 10	43284.7	2.76712e-05
P41091	EIF2S3	Eukaryotic translation initiation factor 2 subunit 3	65631.7	4.68002e-05			P05186	ALPL	Alkaline phosphatase, tissue-nonspecific isozyme	43221.8	2.7631e-05
Q86Y39	NDUFA11	NADH dehydrogenase [ubiquinone] 1 alpha subcomplex subunit 11	65433.4	4.66589e-05			O60884	DNAJA2	DnaJ homolog subfamily A member 2	43141.7	2.75798e-05
O60884	DNAJA2	DnaJ homolog subfamily A member 2	65149.9	4.64567e-05			O43681	GET3	ATPase GET3	43047.5	2.75196e-05
A0A075B6I0	IGLV8-61	Immunoglobulin lambda variable 8-61	64894.1	4.62743e-05			P53396	ACLY	ATP-citrate synthase	43043.7	2.75172e-05
P21730	C5AR1	C5a anaphylatoxin chemotactic receptor 1	64810.5	4.62146e-05			P05455	SSB	Lupus La protein	42986.4	2.74805e-05
O43704	SULT1B1	Sulfotransferase 1B1	64770.7	4.61863e-05			P40939	HADHA	Trifunctional enzyme subunit alpha, mitochondrial	42984	2.7479e-05
P43307	SSR1	Translocon-associated protein subunit alpha	64718.3	4.61489e-05			Q9GZP4	PITHD1	PITH domain-containing protein 1	42976.4	2.74741e-05
P21283	ATP6V1C1	V-type proton ATPase subunit C 1	64409.5	4.59287e-05			O95861	BPNT1	3'(2'),5'-bisphosphate nucleotidase 1	42796.7	2.73592e-05
Q00765	REEP5	Receptor expression-enhancing protein 5	64393	4.5917e-05			P19367	HK1	Hexokinase-1	42751.8	2.73305e-05
P84098	RPL19	60S ribosomal protein L19	64008.9	4.56431e-05			P09326	CD48	CD48 antigen	42692.2	2.72925e-05
P08574	CYC1	Cytochrome c1, heme protein, mitochondrial	63967.6	4.56136e-05			Q8NE86	MCU	Calcium uniporter protein, mitochondrial	42673.3	2.72803e-05
Q01082	SPTBN1	Spectrin beta chain, non-erythrocytic 1	63939.1	4.55933e-05			P35813	PPM1A	Protein phosphatase 1A	42591.1	2.72278e-05
P38117	ETFB	Electron transfer flavoprotein subunit beta	63934.3	4.55898e-05			Q8WU79	SMAP2	Stromal membrane-associated protein 2	42473.1	2.71524e-05
P16930	FAH	Fumarylacetoacetase	63465.7	4.52557e-05			Q96R05	RBP7	Retinoid-binding protein 7	42446.1	2.71351e-05
Q6IBS0	TWF2	Twinfilin-2	63388.4	4.52006e-05			P12956	XRCC6	X-ray repair cross-complementing protein 6	42408.4	2.7111e-05
O43488	AKR7A2	Aflatoxin B1 aldehyde reductase member 2	63378.7	4.51937e-05			Q9NY33	DPP3	Dipeptidyl peptidase 3	42287.5	2.70337e-05
P28838	LAP3	Cytosol aminopeptidase	63322.2	4.51534e-05			O00560	SDCBP	Syntenin-1	42249.4	2.70093e-05
P49748	ACADVL	Very long-chain specific acyl-CoA dehydrogenase, mitochondrial	63239.1	4.50942e-05			P11586	MTHFD1	C-1-tetrahydrofolate synthase, cytoplasmic	42128.6	2.69321e-05
P42331	ARHGAP25	Rho GTPase-activating protein 25	63227.3	4.50857e-05			Q9H444	CHMP4B	Charged multivesicular body protein 4b	42102.4	2.69154e-05
P46783	RPS10	40S ribosomal protein S10	63192.2	4.50607e-05			O43169	CYB5B	Cytochrome b5 type B	42082.7	2.69028e-05
O95379	TNFAIP8	Tumor necrosis factor alpha-induced protein 8	63180.5	4.50523e-05			Q9BTT0	ANP32E	Acidic leucine-rich nuclear phosphoprotein 32 family member E	42014.9	2.68594e-05
P19367	HK1	Hexokinase-1	63156.1	4.5035e-05			P21283	ATP6V1C1	V-type proton ATPase subunit C 1	41993.3	2.68457e-05
P61086	UBE2K	Ubiquitin-conjugating enzyme E2 K	63017.6	4.49362e-05			Q9H939	PSTPIP2	Proline-serine-threonine phosphatase-interacting protein 2	41951.4	2.68188e-05
P61009	SPCS3	Signal peptidase complex subunit 3	62980.4	4.49097e-05			Q9Y371	SH3GLB1	Endophilin-B1	41584.3	2.65842e-05
Q96RU3	FNBP1	Formin-binding protein 1	62834.6	4.48057e-05			O43813	LANCL1	Glutathione S-transferase LANCL1	41540.1	2.65559e-05
O95197	RTN3	Reticulon-3	62379	4.44808e-05			P08174	CD55	Complement decay-accelerating factor	41356.9	2.64388e-05
Q9Y371	SH3GLB1	Endophilin-B1	62321.3	4.44397e-05			Q9BPV8	P2RY13	P2Y purinoceptor 13	41235.9	2.63614e-05
P06730	EIF4E	Eukaryotic translation initiation factor 4E	62270.5	4.44035e-05			Q9NZV6	MSRB1	Methionine-R-sulfoxide reductase B1	41203.7	2.63409e-05
O14672	ADAM10	Disintegrin and metalloproteinase domain-containing protein 10	62268.8	4.44023e-05			Q5VZF2	MBNL2	Muscleblind-like protein 2	41044.9	2.62393e-05
P62333	PSMC6	26S proteasome regulatory subunit 10B	62256.7	4.43936e-05			Q6YN16	HSDL2	Hydroxysteroid dehydrogenase-like protein 2	40967.7	2.619e-05
Q9Y2Q3	GSTK1	Glutathione S-transferase kappa 1	62231.7	4.43758e-05			O43676	NDUFB3	NADH dehydrogenase [ubiquinone] 1 beta subcomplex subunit 3	40927.4	2.61642e-05
Q9H008	LHPP	Phospholysine phosphohistidine inorganic pyrophosphate phosphatase	62171.5	4.43329e-05			P14151	SELL	L-selectin	40690.3	2.60127e-05
O14579	COPE	Coatomer subunit epsilon	62056.7	4.4251e-05			P49755	TMED10	Transmembrane emp24 domain-containing protein 10	40537.1	2.59147e-05
Q96B97	SH3KBP1	SH3 domain-containing kinase-binding protein 1	62047.5	4.42444e-05			Q00796	SORD	Sorbitol dehydrogenase	40480.7	2.58786e-05
O94903	PLPBP	Pyridoxal phosphate homeostasis protein	62034.4	4.42351e-05			Q9Y316	MEMO1	Protein MEMO1	40469.2	2.58713e-05
P30511	HLA-F	HLA class I histocompatibility antigen, alpha chain F	61985.6	4.42003e-05			P10768	ESD	S-formylglutathione hydrolase	40449.5	2.58587e-05
P49591	SARS1	Serine--tRNA ligase, cytoplasmic	61983	4.41984e-05			Q9H0E2	TOLLIP	Toll-interacting protein	40428.1	2.5845e-05
P63151	PPP2R2A	Serine/threonine-protein phosphatase 2A 55 kDa regulatory subunit B alpha isoform	61646.4	4.39584e-05			P51659	HSD17B4	Peroxisomal multifunctional enzyme type 2	40416.7	2.58377e-05
Q04828	AKR1C1	Aldo-keto reductase family 1 member C1	61576.1	4.39083e-05			Q14141	SEPTIN6	Septin-6	40332.1	2.57836e-05
P63173	RPL38	60S ribosomal protein L38	61548.6	4.38887e-05			O75563	SKAP2	Src kinase-associated phosphoprotein 2	40146.1	2.56648e-05
Q9NY33	DPP3	Dipeptidyl peptidase 3	61258.9	4.36821e-05			P26639	TARS1	Threonine--tRNA ligase 1, cytoplasmic	40049.7	2.56031e-05
Q96BN8	OTULIN	Ubiquitin thioesterase otulin	61189.6	4.36327e-05			P10619	CTSA	Lysosomal protective protein	39836.2	2.54666e-05
Q6YN16	HSDL2	Hydroxysteroid dehydrogenase-like protein 2	61145.3	4.36011e-05			P00367	GLUD1	Glutamate dehydrogenase 1, mitochondrial	39769	2.54237e-05
P09012	SNRPA	U1 small nuclear ribonucleoprotein A	60916.8	4.34382e-05			P83916	CBX1	Chromobox protein homolog 1	39711.2	2.53867e-05
Q2TAA2	IAH1	Isoamyl acetate-hydrolyzing esterase 1 homolog	60868.5	4.34037e-05			Q92619	ARHGAP45	Rho GTPase-activating protein 45	39615.5	2.53255e-05
P00367	GLUD1	Glutamate dehydrogenase 1, mitochondrial	60858.3	4.33964e-05			Q02543	RPL18A	60S ribosomal protein L18a	39591.6	2.53103e-05
Q9NX14	NDUFB11	NADH dehydrogenase [ubiquinone] 1 beta subcomplex subunit 11, mitochondrial	60777.6	4.33389e-05			P54709	ATP1B3	Sodium/potassium-transporting ATPase subunit beta-3	39587.5	2.53076e-05
O14618	CCS	Copper chaperone for superoxide dismutase	60772.1	4.3335e-05			P15374	UCHL3	Ubiquitin carboxyl-terminal hydrolase isozyme L3	39555	2.52869e-05
Q9Y3Z3	SAMHD1	Deoxynucleoside triphosphate triphosphohydrolase SAMHD1	60750.1	4.33193e-05			Q16836	HADH	Hydroxyacyl-coenzyme A dehydrogenase, mitochondrial	39542.5	2.52789e-05
Q9BTV4	TMEM43	Transmembrane protein 43	60586.7	4.32028e-05			Q15027	ACAP1	Arf-GAP with coiled-coil, ANK repeat and PH domain-containing protein 1	39401.4	2.51887e-05
A0A075B6K4	IGLV3-10	Immunoglobulin lambda variable 3-10	60492.4	4.31356e-05			P41240	CSK	Tyrosine-protein kinase CSK	39349.7	2.51556e-05
P05455	SSB	Lupus La protein	60425.9	4.30881e-05			Q9H993	ARMT1	Damage-control phosphatase ARMT1	39329.5	2.51427e-05
Q01844	EWSR1	RNA-binding protein EWS	60368.8	4.30474e-05			Q9UIJ7	AK3	GTP:AMP phosphotransferase AK3, mitochondrial	39314.9	2.51334e-05
Q8N5W9	RFLNB	Refilin-B	60282.1	4.29856e-05			O14672	ADAM10	Disintegrin and metalloproteinase domain-containing protein 10	39236.7	2.50834e-05
P83731	RPL24	60S ribosomal protein L24	60281.6	4.29852e-05			Q9NT62	ATG3	Ubiquitin-like-conjugating enzyme ATG3	38876.9	2.48534e-05
P48059	LIMS1	LIM and senescent cell antigen-like-containing domain protein 1	60256.3	4.29672e-05			Q9H3H3	C11orf68	UPF0696 protein C11orf68	38846.3	2.48338e-05
P51570	GALK1	Galactokinase	59617	4.25113e-05			P50583	NUDT2	Bis(5'-nucleosyl)-tetraphosphatase [asymmetrical]	38730.1	2.47595e-05
O95497	VNN1	Pantetheinase	59425.2	4.23745e-05			P15735	PHKG2	Phosphorylase b kinase gamma catalytic chain, liver/testis isoform	38716	2.47505e-05
Q86X83	COMMD2	COMM domain-containing protein 2	59387.3	4.23475e-05			Q96B97	SH3KBP1	SH3 domain-containing kinase-binding protein 1	38680.8	2.4728e-05
Q7Z4W1	DCXR	L-xylulose reductase	59370.3	4.23354e-05			P15144	ANPEP	Aminopeptidase N	38652.4	2.47098e-05
A6NCE7	MAP1LC3B2	Microtubule-associated proteins 1A/1B light chain 3 beta 2	59262.7	4.22587e-05			P01889	HLA-B	HLA class I histocompatibility antigen, B alpha chain	38582.6	2.46652e-05
Q13126	MTAP	S-methyl-5'-thioadenosine phosphorylase	59247.4	4.22478e-05			P55008	AIF1	Allograft inflammatory factor 1	38582.3	2.46651e-05
P49914	MTHFS	5-formyltetrahydrofolate cyclo-ligase	59206.2	4.22184e-05			O14727	APAF1	Apoptotic protease-activating factor 1	38497.4	2.46108e-05
Q9UIJ7	AK3	GTP:AMP phosphotransferase AK3, mitochondrial	59082.3	4.213e-05			P22234	PAICS	Bifunctional phosphoribosylaminoimidazole carboxylase/phosphoribosylaminoimidazole succinocarboxamide synthetase	38300.1	2.44846e-05
Q8N5K1	CISD2	CDGSH iron-sulfur domain-containing protein 2	59078.7	4.21275e-05			P27635	RPL10	60S ribosomal protein L10	38288.8	2.44774e-05
P46778	RPL21	60S ribosomal protein L21	58956.3	4.20402e-05			P07332	FES	Tyrosine-protein kinase Fes/Fps	38277	2.44699e-05
P33121	ACSL1	Long-chain-fatty-acid--CoA ligase 1	58902.4	4.20017e-05			P63151	PPP2R2A	Serine/threonine-protein phosphatase 2A 55 kDa regulatory subunit B alpha isoform	38259.3	2.44585e-05
Q9NWB6	ARGLU1	Arginine and glutamate-rich protein 1	58834.2	4.19531e-05			Q9NZL9	MAT2B	Methionine adenosyltransferase 2 subunit beta	38208.2	2.44259e-05
P61421	ATP6V0D1	V-type proton ATPase subunit d 1	58793.6	4.19242e-05			P20933	AGA	N(4)-(beta-N-acetylglucosaminyl)-L-asparaginase	37972.6	2.42752e-05
Q13287	NMI	N-myc-interactor	58786.9	4.19194e-05			Q99719	SEPTIN5	Septin-5	37933.8	2.42505e-05
P02649	APOE	Apolipoprotein E	58775.1	4.1911e-05			P01768	IGHV3-30	Immunoglobulin heavy variable 3-30	37871.4	2.42106e-05
Q9NPF4	OSGEP	tRNA N6-adenosine threonylcarbamoyltransferase	58483.8	4.17033e-05			Q9UN37	VPS4A	Vacuolar protein sorting-associated protein 4A	37800.2	2.41651e-05
P51692	STAT5B	Signal transducer and activator of transcription 5B	58449.2	4.16786e-05			Q92841	DDX17	Probable ATP-dependent RNA helicase DDX17	37785	2.41553e-05
P14868	DARS1	Aspartate--tRNA ligase, cytoplasmic	58392	4.16378e-05			P15498	VAV1	Proto-oncogene vav	37566.3	2.40155e-05
Q96CX2	KCTD12	BTB/POZ domain-containing protein KCTD12	58294.2	4.1568e-05			Q9NWV4	CZIB	CXXC motif containing zinc binding protein	37462.8	2.39494e-05
P31150	GDI1	Rab GDP dissociation inhibitor alpha	58252.2	4.15381e-05			P01860	IGHG3	Immunoglobulin heavy constant gamma 3	37421.4	2.39229e-05
Q53FA7	TP53I3	Quinone oxidoreductase PIG3	58001.6	4.13594e-05			Q10567	AP1B1	AP-1 complex subunit beta-1	37370.4	2.38903e-05
Q9BRR9	ARHGAP9	Rho GTPase-activating protein 9	57991.5	4.13522e-05			Q86X76	NIT1	Deaminated glutathione amidase	37338.7	2.38701e-05
P22234	PAICS	Bifunctional phosphoribosylaminoimidazole carboxylase/phosphoribosylaminoimidazole succinocarboxamide synthetase	57961.6	4.13309e-05			P57088	TMEM33	Transmembrane protein 33	37337.6	2.38693e-05
A0A0B4J2D5	GATD3B	Putative glutamine amidotransferase-like class 1 domain-containing protein 3B, mitochondrial	57938.2	4.13142e-05			Q9NP72	RAB18	Ras-related protein Rab-18	37318.2	2.38569e-05
Q16836	HADH	Hydroxyacyl-coenzyme A dehydrogenase, mitochondrial	57906.6	4.12916e-05			Q9BT78	COPS4	COP9 signalosome complex subunit 4	37312.3	2.38531e-05
Q8NBS9	TXNDC5	Thioredoxin domain-containing protein 5	57852.5	4.12531e-05			Q08170	SRSF4	Serine/arginine-rich splicing factor 4	37094.3	2.37138e-05
P01893	HLA-H	Putative HLA class I histocompatibility antigen, alpha chain H	57799.8	4.12155e-05			Q15418	RPS6KA1	Ribosomal protein S6 kinase alpha-1	37023.7	2.36686e-05
Q02978	SLC25A11	Mitochondrial 2-oxoglutarate/malate carrier protein	57763.3	4.11895e-05			P42331	ARHGAP25	Rho GTPase-activating protein 25	36998.8	2.36528e-05
P52756	RBM5	RNA-binding protein 5	57756.6	4.11847e-05			Q12965	MYO1E	Unconventional myosin-Ie	36979.8	2.36406e-05
Q9H0B8	CRISPLD2	Cysteine-rich secretory protein LCCL domain-containing 2	57678.6	4.11291e-05			C4AMC7	WASH3P	Putative WAS protein family homolog 3	36820.4	2.35387e-05
Q6UW68	TMEM205	Transmembrane protein 205	57544.5	4.10335e-05			P08962	CD63	CD63 antigen	36743.8	2.34897e-05
P17858	PFKL	ATP-dependent 6-phosphofructokinase, liver type	57540.9	4.10309e-05			P09012	SNRPA	U1 small nuclear ribonucleoprotein A	36737.5	2.34857e-05
Q13838	DDX39B	Spliceosome RNA helicase DDX39B	57448.5	4.0965e-05			P13716	ALAD	Delta-aminolevulinic acid dehydratase	36683.4	2.34511e-05
Q8N9N7	LRRC57	Leucine-rich repeat-containing protein 57	57380.5	4.09165e-05			P16070	CD44	CD44 antigen	36672.4	2.3444e-05
P36542	ATP5F1C	ATP synthase subunit gamma, mitochondrial	57268.2	4.08365e-05			Q13492	PICALM	Phosphatidylinositol-binding clathrin assembly protein	36657.4	2.34345e-05
P04217	A1BG	Alpha-1B-glycoprotein	57262.6	4.08324e-05			Q92888	ARHGEF1	Rho guanine nucleotide exchange factor 1	36586.2	2.33889e-05
P20933	AGA	N(4)-(beta-N-acetylglucosaminyl)-L-asparaginase	57221.8	4.08033e-05			P62495	ETF1	Eukaryotic peptide chain release factor subunit 1	36570.6	2.3379e-05
O95861	BPNT1	3'(2'),5'-bisphosphate nucleotidase 1	57139.2	4.07445e-05			P07858	CTSB	Cathepsin B	36407.5	2.32747e-05
O43684	BUB3	Mitotic checkpoint protein BUB3	57120.4	4.07311e-05			P35637	FUS	RNA-binding protein FUS	36343.8	2.3234e-05
Q9P0J0	NDUFA13	NADH dehydrogenase [ubiquinone] 1 alpha subcomplex subunit 13	56965.7	4.06208e-05			Q13813	SPTAN1	Spectrin alpha chain, non-erythrocytic 1	36269.3	2.31864e-05
P27635	RPL10	60S ribosomal protein L10	56912.6	4.05829e-05			P51692	STAT5B	Signal transducer and activator of transcription 5B	36229.5	2.3161e-05
Q13347	EIF3I	Eukaryotic translation initiation factor 3 subunit I	56896.3	4.05713e-05			Q13177	PAK2	Serine/threonine-protein kinase PAK 2	36073	2.30609e-05
P49368	CCT3	T-complex protein 1 subunit gamma	56823.6	4.05194e-05			Q13418	ILK	Integrin-linked protein kinase	35979	2.30008e-05
P54577	YARS1	Tyrosine--tRNA ligase, cytoplasmic	56762.6	4.04759e-05			P51153	RAB13	Ras-related protein Rab-13	35941.2	2.29766e-05
O00231	PSMD11	26S proteasome non-ATPase regulatory subunit 11	56546	4.03215e-05			Q6RW13	AGTRAP	Type-1 angiotensin II receptor-associated protein	35907	2.29548e-05
P07332	FES	Tyrosine-protein kinase Fes/Fps	56503.2	4.02909e-05			O15498	YKT6	Synaptobrevin homolog YKT6	35714.5	2.28317e-05
P54709	ATP1B3	Sodium/potassium-transporting ATPase subunit beta-3	56498	4.02872e-05			Q96L92	SNX27	Sorting nexin-27	35676.1	2.28072e-05
P01591	JCHAIN	Immunoglobulin J chain	56461	4.02609e-05			Q7Z4W1	DCXR	L-xylulose reductase	35604.1	2.27611e-05
Q92888	ARHGEF1	Rho guanine nucleotide exchange factor 1	56346.3	4.01791e-05			P08571	CD14	Monocyte differentiation antigen CD14	35586.2	2.27496e-05
Q8WWW0	RASSF5	Ras association domain-containing protein 5	56274	4.01275e-05			P61923	COPZ1	Coatomer subunit zeta-1	35555.7	2.27302e-05
P62495	ETF1	Eukaryotic peptide chain release factor subunit 1	56254.6	4.01137e-05			P31150	GDI1	Rab GDP dissociation inhibitor alpha	35418.9	2.26427e-05
Q6RW13	AGTRAP	Type-1 angiotensin II receptor-associated protein	56213.3	4.00843e-05			Q96C86	DCPS	m7GpppX diphosphatase	35324.6	2.25825e-05
O75264	SMIM24	Small integral membrane protein 24	56075.5	3.9986e-05			Q96IJ6	GMPPA	Mannose-1-phosphate guanyltransferase alpha	35268.8	2.25467e-05
Q00688	FKBP3	Peptidyl-prolyl cis-trans isomerase FKBP3	56046.8	3.99655e-05			Q96C23	GALM	Galactose mutarotase	35172	2.24849e-05
P05141	SLC25A5	ADP/ATP translocase 2	56043.1	3.99629e-05			P54577	YARS1	Tyrosine--tRNA ligase, cytoplasmic	35145.6	2.2468e-05
P62834	RAP1A	Ras-related protein Rap-1A	56005.5	3.99361e-05			Q53EU6	GPAT3	Glycerol-3-phosphate acyltransferase 3	35143.7	2.24668e-05
P40939	HADHA	Trifunctional enzyme subunit alpha, mitochondrial	55846.2	3.98224e-05			Q9BT09	CNPY3	Protein canopy homolog 3	35081.9	2.24273e-05
P63092	GNAS	Guanine nucleotide-binding protein G(s) subunit alpha isoforms short	55780.4	3.97756e-05			P24539	ATP5PB	ATP synthase F(0) complex subunit B1, mitochondrial	35075.8	2.24234e-05
Q9HB71	CACYBP	Calcyclin-binding protein	55691.6	3.97122e-05			P48643	CCT5	T-complex protein 1 subunit epsilon	35061.1	2.2414e-05
Q92542	NCSTN	Nicastrin	55653.1	3.96848e-05			P31939	ATIC	Bifunctional purine biosynthesis protein ATIC	34945.6	2.23402e-05
P01782	IGHV3-9	Immunoglobulin heavy variable 3-9	55609.8	3.96539e-05			Q12974	PTP4A2	Protein tyrosine phosphatase type IVA 2	34936.9	2.23346e-05
P01861	IGHG4	Immunoglobulin heavy constant gamma 4	55478.2	3.956e-05			P35606	COPB2	Coatomer subunit beta'	34920.5	2.23241e-05
C4AMC7	WASH3P	Putative WAS protein family homolog 3	55409.7	3.95112e-05			P46778	RPL21	60S ribosomal protein L21	34919.6	2.23236e-05
P62314	SNRPD1	Small nuclear ribonucleoprotein Sm D1	55317.1	3.94451e-05			Q9UFW8	CGGBP1	CGG triplet repeat-binding protein 1	34760.9	2.22221e-05
P21912	SDHB	Succinate dehydrogenase [ubiquinone] iron-sulfur subunit, mitochondrial	55312.3	3.94417e-05			O95292	VAPB	Vesicle-associated membrane protein-associated protein B/C	34716.3	2.21936e-05
Q8N386	LRRC25	Leucine-rich repeat-containing protein 25	55255.1	3.9401e-05			O43759	SYNGR1	Synaptogyrin-1	34689.7	2.21765e-05
Q9Y2Q5	LAMTOR2	Ragulator complex protein LAMTOR2	55211.5	3.93699e-05			O14618	CCS	Copper chaperone for superoxide dismutase	34631.6	2.21394e-05
Q9NY25	CLEC5A	C-type lectin domain family 5 member A	55180.1	3.93475e-05			Q9BVK6	TMED9	Transmembrane emp24 domain-containing protein 9	34623.8	2.21344e-05
O95295	SNAPIN	SNARE-associated protein Snapin	55052.3	3.92564e-05			Q9NPP4	NLRC4	NLR family CARD domain-containing protein 4	34552.2	2.20886e-05
O43451	MGAM	Maltase-glucoamylase	54939.4	3.91758e-05			O43684	BUB3	Mitotic checkpoint protein BUB3	34474.6	2.20391e-05
Q9BT09	CNPY3	Protein canopy homolog 3	54915.4	3.91587e-05			Q14344	GNA13	Guanine nucleotide-binding protein subunit alpha-13	34363.6	2.19681e-05
Q9UBS4	DNAJB11	DnaJ homolog subfamily B member 11	54815.7	3.90876e-05			Q92835	INPP5D	Phosphatidylinositol 3,4,5-trisphosphate 5-phosphatase 1	34363.1	2.19678e-05
Q8NHP6	MOSPD2	Motile sperm domain-containing protein 2	54791.9	3.90706e-05			O60831	PRAF2	PRA1 family protein 2	34269.6	2.1908e-05
Q14764	MVP	Major vault protein	54762.3	3.90496e-05			O00241	SIRPB1	Signal-regulatory protein beta-1	34178.3	2.18496e-05
P30038	ALDH4A1	Delta-1-pyrroline-5-carboxylate dehydrogenase, mitochondrial	54755.1	3.90444e-05			Q13643	FHL3	Four and a half LIM domains protein 3	34121.3	2.18132e-05
P30566	ADSL	Adenylosuccinate lyase	54508.9	3.88688e-05			Q9UGI8	TES	Testin	34084	2.17893e-05
Q15722	LTB4R	Leukotriene B4 receptor 1	54405.8	3.87954e-05			P35232	PHB1	Prohibitin 1	34058.5	2.17731e-05
Q92619	ARHGAP45	Rho GTPase-activating protein 45	54096.4	3.85747e-05			P39023	RPL3	60S ribosomal protein L3	33955.7	2.17073e-05
Q13813	SPTAN1	Spectrin alpha chain, non-erythrocytic 1	54083.1	3.85653e-05			O60610	DIAPH1	Protein diaphanous homolog 1	33890	2.16653e-05
P05186	ALPL	Alkaline phosphatase, tissue-nonspecific isozyme	54034.3	3.85304e-05			Q9NY12	GAR1	H/ACA ribonucleoprotein complex subunit 1	33718.1	2.15555e-05
P31040	SDHA	Succinate dehydrogenase [ubiquinone] flavoprotein subunit, mitochondrial	54017.3	3.85184e-05			P01591	JCHAIN	Immunoglobulin J chain	33680.9	2.15317e-05
Q9Y3D6	FIS1	Mitochondrial fission 1 protein	53954.6	3.84736e-05			Q15722	LTB4R	Leukotriene B4 receptor 1	33670.2	2.15248e-05
Q9UHQ9	CYB5R1	NADH-cytochrome b5 reductase 1	53784.4	3.83522e-05			P51570	GALK1	Galactokinase	33666.9	2.15227e-05
P61163	ACTR1A	Alpha-centractin	53709.1	3.82986e-05			Q7Z4H3	HDDC2	5'-deoxynucleotidase HDDC2	33607.3	2.14846e-05
P51153	RAB13	Ras-related protein Rab-13	53705.1	3.82957e-05			O95544	NADK	NAD kinase	33538	2.14403e-05
O43242	PSMD3	26S proteasome non-ATPase regulatory subunit 3	53656.8	3.82613e-05			Q92945	KHSRP	Far upstream element-binding protein 2	33507.6	2.14209e-05
Q5JSP0	FGD3	FYVE, RhoGEF and PH domain-containing protein 3	53556.4	3.81896e-05			Q96GX9	APIP	Methylthioribulose-1-phosphate dehydratase	33477	2.14013e-05
P29466	CASP1	Caspase-1	53469.6	3.81277e-05			P18621	RPL17	60S ribosomal protein L17	33449.5	2.13837e-05
Q9Y4Z0	LSM4	U6 snRNA-associated Sm-like protein LSm4	53450.7	3.81143e-05			P30153	PPP2R1A	Serine/threonine-protein phosphatase 2A 65 kDa regulatory subunit A alpha isoform	33443.3	2.13798e-05
P82909	MRPS36	Alpha-ketoglutarate dehydrogenase component 4	53431.9	3.81009e-05			O75663	TIPRL	TIP41-like protein	33431.8	2.13724e-05
Q9NTX5	ECHDC1	Ethylmalonyl-CoA decarboxylase	53412.8	3.80872e-05			P61019	RAB2A	Ras-related protein Rab-2A	33428.4	2.13702e-05
Q9NZZ3	CHMP5	Charged multivesicular body protein 5	53288.6	3.79987e-05			Q13561	DCTN2	Dynactin subunit 2	33426.8	2.13692e-05
P13807	GYS1	Glycogen [starch] synthase, muscle	53240.7	3.79645e-05			Q9Y315	DERA	Deoxyribose-phosphate aldolase	33310	2.12945e-05
P02042	HBD	Hemoglobin subunit delta	53225.3	3.79536e-05			Q9NR12	PDLIM7	PDZ and LIM domain protein 7	33059.8	2.11346e-05
P10619	CTSA	Lysosomal protective protein	53208.1	3.79413e-05			O14974	PPP1R12A	Protein phosphatase 1 regulatory subunit 12A	33047.7	2.11269e-05
Q96C86	DCPS	m7GpppX diphosphatase	53197.7	3.79339e-05			O14579	COPE	Coatomer subunit epsilon	33035.5	2.11191e-05
Q06124	PTPN11	Tyrosine-protein phosphatase non-receptor type 11	53061.5	3.78368e-05			Q9H0W9	C11orf54	Ester hydrolase C11orf54	33033.4	2.11177e-05
P48507	GCLM	Glutamate--cysteine ligase regulatory subunit	52904.1	3.77245e-05			P02749	APOH	Beta-2-glycoprotein 1	32886.1	2.10235e-05
Q13451	FKBP5	Peptidyl-prolyl cis-trans isomerase FKBP5	52866.4	3.76977e-05			P01034	CST3	Cystatin-C	32852.2	2.10019e-05
P11387	TOP1	DNA topoisomerase 1	52761.6	3.76229e-05			Q9BXS5	AP1M1	AP-1 complex subunit mu-1	32811.3	2.09757e-05
O75915	ARL6IP5	PRA1 family protein 3	52754.6	3.76179e-05			Q13547	HDAC1	Histone deacetylase 1	32785.4	2.09592e-05
P51991	HNRNPA3	Heterogeneous nuclear ribonucleoprotein A3	52750.7	3.76151e-05			P45880	VDAC2	Voltage-dependent anion-selective channel protein 2	32718.8	2.09166e-05
Q7KZF4	SND1	Staphylococcal nuclease domain-containing protein 1	52665.2	3.75541e-05			P12004	PCNA	Proliferating cell nuclear antigen	32716.9	2.09154e-05
P15144	ANPEP	Aminopeptidase N	52589.8	3.75004e-05			P36405	ARL3	ADP-ribosylation factor-like protein 3	32670.6	2.08858e-05
P11766	ADH5	Alcohol dehydrogenase class-3	52542	3.74663e-05			P16284	PECAM1	Platelet endothelial cell adhesion molecule	32652	2.08739e-05
Q9NUU6	OTULINL	Inactive ubiquitin thioesterase OTULINL	52525.2	3.74543e-05			Q96AG4	LRRC59	Leucine-rich repeat-containing protein 59	32615.8	2.08508e-05
O00264	PGRMC1	Membrane-associated progesterone receptor component 1	52520.4	3.74509e-05			Q16762	TST	Thiosulfate sulfurtransferase	32500.1	2.07768e-05
Q9Y237	PIN4	Peptidyl-prolyl cis-trans isomerase NIMA-interacting 4	52513.9	3.74463e-05			Q96RU3	FNBP1	Formin-binding protein 1	32463.1	2.07532e-05
Q96R05	RBP7	Retinoid-binding protein 7	52496.5	3.74339e-05			Q13951	CBFB	Core-binding factor subunit beta	32403.4	2.0715e-05
P28070	PSMB4	Proteasome subunit beta type-4	52460.2	3.7408e-05			P51991	HNRNPA3	Heterogeneous nuclear ribonucleoprotein A3	32397.2	2.0711e-05
Q9NT62	ATG3	Ubiquitin-like-conjugating enzyme ATG3	52426.4	3.73839e-05			P08865	RPSA	40S ribosomal protein SA	32386.6	2.07042e-05
P14621	ACYP2	Acylphosphatase-2	52320.4	3.73083e-05			P29218	IMPA1	Inositol monophosphatase 1	32291.4	2.06434e-05
Q9HBH0	RHOF	Rho-related GTP-binding protein RhoF	52318.3	3.73068e-05			Q712K3	UBE2R2	Ubiquitin-conjugating enzyme E2 R2	32267.4	2.0628e-05
P34896	SHMT1	Serine hydroxymethyltransferase, cytosolic	52276.4	3.72769e-05			P61163	ACTR1A	Alpha-centractin	32265.6	2.06269e-05
Q9Y316	MEMO1	Protein MEMO1	52119.4	3.7165e-05			Q96CX2	KCTD12	BTB/POZ domain-containing protein KCTD12	32241.8	2.06116e-05
Q8TDZ2	MICAL1	[F-actin]-monooxygenase MICAL1	51938.5	3.7036e-05			Q9NWB6	ARGLU1	Arginine and glutamate-rich protein 1	32240.4	2.06107e-05
Q92835	INPP5D	Phosphatidylinositol 3,4,5-trisphosphate 5-phosphatase 1	51880.6	3.69947e-05			Q15291	RBBP5	Retinoblastoma-binding protein 5	32177	2.05702e-05
P07686	HEXB	Beta-hexosaminidase subunit beta	51880.4	3.69945e-05			Q8N9N7	LRRC57	Leucine-rich repeat-containing protein 57	32036.7	2.04805e-05
P06312	IGKV4-1	Immunoglobulin kappa variable 4-1	51863.5	3.69825e-05			O95498	VNN2	Pantetheine hydrolase VNN2	31960.3	2.04317e-05
Q13643	FHL3	Four and a half LIM domains protein 3	51849.7	3.69727e-05			Q9H0B8	CRISPLD2	Cysteine-rich secretory protein LCCL domain-containing 2	31917.4	2.04043e-05
P24539	ATP5PB	ATP synthase F(0) complex subunit B1, mitochondrial	51769.6	3.69156e-05			P20810	CAST	Calpastatin	31802.4	2.03308e-05
P08473	MME	Neprilysin	51706.5	3.68705e-05			P17858	PFKL	ATP-dependent 6-phosphofructokinase, liver type	31800.8	2.03297e-05
P48147	PREP	Prolyl endopeptidase	51647.1	3.68282e-05			P35611	ADD1	Alpha-adducin	31762.5	2.03053e-05
P48643	CCT5	T-complex protein 1 subunit epsilon	51568.1	3.67718e-05			O60613	SELENOF	Selenoprotein F	31738.2	2.02897e-05
P63279	UBE2I	SUMO-conjugating enzyme UBC9	51535.9	3.67489e-05			O43242	PSMD3	26S proteasome non-ATPase regulatory subunit 3	31649.2	2.02328e-05
P81605	DCD	Dermcidin	51514.7	3.67337e-05			P39656	DDOST	Dolichyl-diphosphooligosaccharide--protein glycosyltransferase 48 kDa subunit	31620.3	2.02144e-05
Q8WW12	PCNP	PEST proteolytic signal-containing nuclear protein	51440.1	3.66806e-05			P62195	PSMC5	26S proteasome regulatory subunit 8	31615.2	2.02111e-05
Q9Y2T2	AP3M1	AP-3 complex subunit mu-1	51052.5	3.64042e-05			Q9BT23	LIMD2	LIM domain-containing protein 2	31597.4	2.01997e-05
P62857	RPS28	40S ribosomal protein S28	51013.4	3.63763e-05			Q13126	MTAP	S-methyl-5'-thioadenosine phosphorylase	31579.4	2.01882e-05
Q86X76	NIT1	Deaminated glutathione amidase	50977.7	3.63508e-05			P02042	HBD	Hemoglobin subunit delta	31563	2.01777e-05
Q7Z5G4	GOLGA7	Golgin subfamily A member 7	50864.3	3.627e-05			P62995	TRA2B	Transformer-2 protein homolog beta	31433.5	2.00949e-05
P55008	AIF1	Allograft inflammatory factor 1	50854.6	3.62631e-05			O95758	PTBP3	Polypyrimidine tract-binding protein 3	31381.1	2.00614e-05
Q15067	ACOX1	Peroxisomal acyl-coenzyme A oxidase 1	50732.6	3.61761e-05			P49368	CCT3	T-complex protein 1 subunit gamma	31377.7	2.00592e-05
Q08170	SRSF4	Serine/arginine-rich splicing factor 4	50701.6	3.6154e-05			P17980	PSMC3	26S proteasome regulatory subunit 6A	31355.8	2.00453e-05
P09326	CD48	CD48 antigen	50522.8	3.60265e-05			P48047	ATP5PO	ATP synthase subunit O, mitochondrial	31148.3	1.99126e-05
Q9H7C9	AAMDC	Mth938 domain-containing protein	50490.7	3.60036e-05			P28838	LAP3	Cytosol aminopeptidase	31147.6	1.99122e-05
P47914	RPL29	60S ribosomal protein L29	50457.3	3.59798e-05			Q53TN4	CYBRD1	Plasma membrane ascorbate-dependent reductase CYBRD1	31147.6	1.99121e-05
Q9UKG1	APPL1	DCC-interacting protein 13-alpha	50319.3	3.58814e-05			O15212	PFDN6	Prefoldin subunit 6	31003.3	1.98199e-05
P21462	FPR1	fMet-Leu-Phe receptor	50263.2	3.58414e-05			Q8N335	GPD1L	Glycerol-3-phosphate dehydrogenase 1-like protein	30954.7	1.97888e-05
P13861	PRKAR2A	cAMP-dependent protein kinase type II-alpha regulatory subunit	50212.8	3.58054e-05			O75477	ERLIN1	Erlin-1	30871.1	1.97354e-05
Q16563	SYPL1	Synaptophysin-like protein 1	49922.3	3.55983e-05			Q13952	NFYC	Nuclear transcription factor Y subunit gamma	30785.9	1.96809e-05
Q9Y5K8	ATP6V1D	V-type proton ATPase subunit D	49753.5	3.54779e-05			Q9NZJ9	NUDT4	Diphosphoinositol polyphosphate phosphohydrolase 2	30744	1.96542e-05
Q14498	RBM39	RNA-binding protein 39	49739.9	3.54682e-05			P16885	PLCG2	1-phosphatidylinositol 4,5-bisphosphate phosphodiesterase gamma-2	30726.2	1.96427e-05
Q53TN4	CYBRD1	Plasma membrane ascorbate-dependent reductase CYBRD1	49734.3	3.54642e-05			O00571	DDX3X	ATP-dependent RNA helicase DDX3X	30718.8	1.9638e-05
P34932	HSPA4	Heat shock 70 kDa protein 4	49671.3	3.54193e-05			Q16775	HAGH	Hydroxyacylglutathione hydrolase, mitochondrial	30645.9	1.95914e-05
Q7L523	RRAGA	Ras-related GTP-binding protein A	49537.3	3.53237e-05			P35998	PSMC2	26S proteasome regulatory subunit 7	30541.9	1.9525e-05
Q9NR12	PDLIM7	PDZ and LIM domain protein 7	49442.4	3.52561e-05			O43451	MGAM	Maltase-glucoamylase	30446.1	1.94637e-05
P39023	RPL3	60S ribosomal protein L3	49298.5	3.51534e-05			Q9BWD1	ACAT2	Acetyl-CoA acetyltransferase, cytosolic	30438.3	1.94587e-05
O60831	PRAF2	PRA1 family protein 2	49278.5	3.51392e-05			O43324	EEF1E1	Eukaryotic translation elongation factor 1 epsilon-1	30382.4	1.9423e-05
P35611	ADD1	Alpha-adducin	48966	3.49164e-05			Q15057	ACAP2	Arf-GAP with coiled-coil, ANK repeat and PH domain-containing protein 2	30344.9	1.9399e-05
Q9NPP4	NLRC4	NLR family CARD domain-containing protein 4	48785.5	3.47877e-05			Q16831	UPP1	Uridine phosphorylase 1	30342.3	1.93973e-05
Q9HD42	CHMP1A	Charged multivesicular body protein 1a	48740.1	3.47553e-05			Q9Y241	HIGD1A	HIG1 domain family member 1A, mitochondrial	30323.1	1.9385e-05
Q8TDQ1	CD300LF	CMRF35-like molecule 1	48716.2	3.47383e-05			P32121	ARRB2	Beta-arrestin-2	30256.9	1.93427e-05
Q9UEY8	ADD3	Gamma-adducin	48620.9	3.46703e-05			Q9BUP3	HTATIP2	Oxidoreductase HTATIP2	30248.1	1.93371e-05
P19474	TRIM21	E3 ubiquitin-protein ligase TRIM21	48458.4	3.45544e-05			P51812	RPS6KA3	Ribosomal protein S6 kinase alpha-3	30224.8	1.93222e-05
Q8IZP0	ABI1	Abl interactor 1	48444.3	3.45444e-05			Q16881	TXNRD1	Thioredoxin reductase 1, cytoplasmic	30083.2	1.92317e-05
Q9BXS5	AP1M1	AP-1 complex subunit mu-1	48442.3	3.45429e-05			Q99816	TSG101	Tumor susceptibility gene 101 protein	30068.3	1.92221e-05
Q9NQE9	HINT3	Adenosine 5'-monophosphoramidase HINT3	48404.5	3.4516e-05			Q13277	STX3	Syntaxin-3	30025	1.91945e-05
P31939	ATIC	Bifunctional purine biosynthesis protein ATIC	48394	3.45085e-05			P05091	ALDH2	Aldehyde dehydrogenase, mitochondrial	29935.4	1.91372e-05
Q9BW83	IFT27	Intraflagellar transport protein 27 homolog	48359.6	3.4484e-05			Q9Y6C9	MTCH2	Mitochondrial carrier homolog 2	29851.4	1.90835e-05
Q9Y5P6	GMPPB	Mannose-1-phosphate guanyltransferase beta	48352.6	3.44789e-05			Q9Y2T2	AP3M1	AP-3 complex subunit mu-1	29784	1.90404e-05
P62995	TRA2B	Transformer-2 protein homolog beta	48324.7	3.44591e-05			O60825	PFKFB2	6-phosphofructo-2-kinase/fructose-2,6-bisphosphatase 2	29770.7	1.90319e-05
O43676	NDUFB3	NADH dehydrogenase [ubiquinone] 1 beta subcomplex subunit 3	48284.8	3.44306e-05			Q9HA64	FN3KRP	Ketosamine-3-kinase	29655.4	1.89582e-05
Q12913	PTPRJ	Receptor-type tyrosine-protein phosphatase eta	48256.5	3.44105e-05			P07099	EPHX1	Epoxide hydrolase 1	29654.1	1.89574e-05
P09622	DLD	Dihydrolipoyl dehydrogenase, mitochondrial	48129.6	3.432e-05			Q5VZM2	RRAGB	Ras-related GTP-binding protein B	29596.1	1.89203e-05
Q9Y3I0	RTCB	RNA-splicing ligase RtcB homolog	48071.6	3.42786e-05			Q14764	MVP	Major vault protein	29584.1	1.89126e-05
P49720	PSMB3	Proteasome subunit beta type-3	47781.9	3.40721e-05			P28907	CD38	ADP-ribosyl cyclase/cyclic ADP-ribose hydrolase 1	29528.4	1.88771e-05
P05114	HMGN1	Non-histone chromosomal protein HMG-14	47714	3.40236e-05			P05155	SERPING1	Plasma protease C1 inhibitor	29453.6	1.88292e-05
P46459	NSF	Vesicle-fusing ATPase	47668.4	3.39911e-05			P02766	TTR	Transthyretin	29437.9	1.88191e-05
P09543	CNP	2',3'-cyclic-nucleotide 3'-phosphodiesterase	47520	3.38853e-05			Q8TB03	CXorf38	Uncharacterized protein CXorf38	29324.3	1.87466e-05
P61006	RAB8A	Ras-related protein Rab-8A	47369.3	3.37778e-05			P27694	RPA1	Replication protein A 70 kDa DNA-binding subunit	29200.3	1.86672e-05
Q15057	ACAP2	Arf-GAP with coiled-coil, ANK repeat and PH domain-containing protein 2	47365.2	3.37749e-05			P04424	ASL	Argininosuccinate lyase	29191	1.86613e-05
O00571	DDX3X	ATP-dependent RNA helicase DDX3X	47334.8	3.37532e-05			Q13153	PAK1	Serine/threonine-protein kinase PAK 1	29143.3	1.86309e-05
O60613	SELENOF	Selenoprotein F	47327.5	3.3748e-05			P82909	MRPS36	Alpha-ketoglutarate dehydrogenase component 4	29123.9	1.86184e-05
Q08209	PPP3CA	Protein phosphatase 3 catalytic subunit alpha	47173.7	3.36384e-05			Q9UEY8	ADD3	Gamma-adducin	29077.4	1.85887e-05
P37235	HPCAL1	Hippocalcin-like protein 1	47128.3	3.3606e-05			Q9Y3I0	RTCB	RNA-splicing ligase RtcB homolog	28974	1.85226e-05
O14727	APAF1	Apoptotic protease-activating factor 1	47093.7	3.35813e-05			Q9H2U2	PPA2	Inorganic pyrophosphatase 2, mitochondrial	28964.9	1.85168e-05
Q6ICL3	TANGO2	Transport and Golgi organization protein 2 homolog	47080.9	3.35722e-05			Q15067	ACOX1	Peroxisomal acyl-coenzyme A oxidase 1	28848.5	1.84424e-05
P15735	PHKG2	Phosphorylase b kinase gamma catalytic chain, liver/testis isoform	47074.6	3.35677e-05			Q15181	PPA1	Inorganic pyrophosphatase	28809.7	1.84176e-05
Q9Y624	F11R	Junctional adhesion molecule A	47057.5	3.35555e-05			P21912	SDHB	Succinate dehydrogenase [ubiquinone] iron-sulfur subunit, mitochondrial	28774.5	1.83951e-05
O00233	PSMD9	26S proteasome non-ATPase regulatory subunit 9	47029.4	3.35354e-05			Q86VP6	CAND1	Cullin-associated NEDD8-dissociated protein 1	28731.2	1.83674e-05
P61923	COPZ1	Coatomer subunit zeta-1	46898.8	3.34423e-05			P48059	LIMS1	LIM and senescent cell antigen-like-containing domain protein 1	28709.1	1.83533e-05
P49006	MARCKSL1	MARCKS-related protein	46881.6	3.343e-05			P24928	POLR2A	DNA-directed RNA polymerase II subunit RPB1	28700.3	1.83476e-05
P01714	IGLV3-19	Immunoglobulin lambda variable 3-19	46819.6	3.33858e-05			Q9NSD9	FARSB	Phenylalanine--tRNA ligase beta subunit	28667.7	1.83268e-05
P01023	A2M	Alpha-2-macroglobulin	46745	3.33327e-05			Q9Y2Q3	GSTK1	Glutathione S-transferase kappa 1	28657	1.832e-05
Q9Y3F4	STRAP	Serine-threonine kinase receptor-associated protein	46670.1	3.32792e-05			P53801	PTTG1IP	Pituitary tumor-transforming gene 1 protein-interacting protein	28581.7	1.82718e-05
P16885	PLCG2	1-phosphatidylinositol 4,5-bisphosphate phosphodiesterase gamma-2	46603.5	3.32317e-05			Q9Y5K8	ATP6V1D	V-type proton ATPase subunit D	28577.8	1.82693e-05
Q0VD83	APOBR	Apolipoprotein B receptor	46544	3.31893e-05			Q9BW83	IFT27	Intraflagellar transport protein 27 homolog	28576.7	1.82686e-05
P07858	CTSB	Cathepsin B	46481.1	3.31444e-05			P53597	SUCLG1	Succinate--CoA ligase [ADP/GDP-forming] subunit alpha, mitochondrial	28557	1.8256e-05
Q9P107	GMIP	GEM-interacting protein	46477.2	3.31417e-05			Q13347	EIF3I	Eukaryotic translation initiation factor 3 subunit I	28531.3	1.82396e-05
P15848	ARSB	Arylsulfatase B	46328.9	3.30359e-05			Q8WXF1	PSPC1	Paraspeckle component 1	28515.4	1.82294e-05
P12004	PCNA	Proliferating cell nuclear antigen	46242	3.29739e-05			P47813	EIF1AX	Eukaryotic translation initiation factor 1A, X-chromosomal	28491.8	1.82144e-05
Q9H2U2	PPA2	Inorganic pyrophosphatase 2, mitochondrial	46194	3.29398e-05			Q15008	PSMD6	26S proteasome non-ATPase regulatory subunit 6	28456.2	1.81916e-05
P63010	AP2B1	AP-2 complex subunit beta	46191.3	3.29378e-05			Q70IA6	MOB2	MOB kinase activator 2	28367.6	1.81349e-05
P40306	PSMB10	Proteasome subunit beta type-10	46126.9	3.28919e-05			P21796	VDAC1	Voltage-dependent anion-selective channel protein 1	28320.6	1.81049e-05
P07919	UQCRH	Cytochrome b-c1 complex subunit 6, mitochondrial	46024.7	3.2819e-05			Q13094	LCP2	Lymphocyte cytosolic protein 2	28316.3	1.81022e-05
Q9NZJ9	NUDT4	Diphosphoinositol polyphosphate phosphohydrolase 2	45967.1	3.2778e-05			P33176	KIF5B	Kinesin-1 heavy chain	28278.5	1.8078e-05
Q8TB03	CXorf38	Uncharacterized protein CXorf38	45915.3	3.2741e-05			P30566	ADSL	Adenylosuccinate lyase	28174.9	1.80118e-05
P35232	PHB1	Prohibitin 1	45869.5	3.27083e-05			Q8NHP6	MOSPD2	Motile sperm domain-containing protein 2	28103.1	1.79659e-05
P18621	RPL17	60S ribosomal protein L17	45847.6	3.26927e-05			P53621	COPA	Coatomer subunit alpha	28098.3	1.79628e-05
Q9Y3L5	RAP2C	Ras-related protein Rap-2c	45791.4	3.26526e-05			P40616	ARL1	ADP-ribosylation factor-like protein 1	28040.3	1.79257e-05
P36405	ARL3	ADP-ribosylation factor-like protein 3	45764.8	3.26337e-05			P07355	ANXA2	Annexin A2	28000.4	1.79002e-05
P55036	PSMD4	26S proteasome non-ATPase regulatory subunit 4	45745.4	3.26199e-05			Q9Y3A3	MOB4	MOB-like protein phocein	27996.7	1.78978e-05
P26368	U2AF2	Splicing factor U2AF 65 kDa subunit	45715.9	3.25988e-05			Q9NVZ3	NECAP2	Adaptin ear-binding coat-associated protein 2	27956.8	1.78723e-05
P51397	DAP	Death-associated protein 1	45616.8	3.25281e-05			O43143	DHX15	ATP-dependent RNA helicase DHX15	27937.3	1.78599e-05
P62330	ARF6	ADP-ribosylation factor 6	45602.6	3.2518e-05			P27361	MAPK3	Mitogen-activated protein kinase 3	27839.3	1.77972e-05
P17947	SPI1	Transcription factor PU.1	45571.5	3.24959e-05			Q8WXI8	CLEC4D	C-type lectin domain family 4 member D	27807.7	1.7777e-05
P01111	NRAS	GTPase NRas	45562.5	3.24894e-05			Q9Y266	NUDC	Nuclear migration protein nudC	27772.2	1.77543e-05
P57088	TMEM33	Transmembrane protein 33	45531.9	3.24676e-05			P01023	A2M	Alpha-2-macroglobulin	27767.5	1.77513e-05
O43813	LANCL1	Glutathione S-transferase LANCL1	45516.7	3.24567e-05			Q12913	PTPRJ	Receptor-type tyrosine-protein phosphatase eta	27708.5	1.77136e-05
P30405	PPIF	Peptidyl-prolyl cis-trans isomerase F, mitochondrial	45419.5	3.23874e-05			Q8WXX5	DNAJC9	DnaJ homolog subfamily C member 9	27685.9	1.76991e-05
P04424	ASL	Argininosuccinate lyase	45409.3	3.23802e-05			P15848	ARSB	Arylsulfatase B	27678.4	1.76944e-05
Q9NX63	CHCHD3	MICOS complex subunit MIC19	45364	3.23479e-05			Q9BQB6	VKORC1	Vitamin K epoxide reductase complex subunit 1	27603.9	1.76467e-05
Q9BTT0	ANP32E	Acidic leucine-rich nuclear phosphoprotein 32 family member E	45175.8	3.22137e-05			O00232	PSMD12	26S proteasome non-ATPase regulatory subunit 12	27508.6	1.75858e-05
P53621	COPA	Coatomer subunit alpha	44985.7	3.20781e-05			P48147	PREP	Prolyl endopeptidase	27433.2	1.75376e-05
O95139	NDUFB6	NADH dehydrogenase [ubiquinone] 1 beta subcomplex subunit 6	44854.7	3.19847e-05			P62979	RPS27A	Ubiquitin-40S ribosomal protein S27a	27409.2	1.75223e-05
P60520	GABARAPL2	Gamma-aminobutyric acid receptor-associated protein-like 2	44813.1	3.1955e-05			P49903	SEPHS1	Selenide, water dikinase 1	27363.6	1.74931e-05
Q8N697	SLC15A4	Solute carrier family 15 member 4	44691	3.1868e-05			P43243	MATR3	Matrin-3	27251.7	1.74215e-05
Q13492	PICALM	Phosphatidylinositol-binding clathrin assembly protein	44632.1	3.1826e-05			Q9UBM7	DHCR7	7-dehydrocholesterol reductase	27214.5	1.73978e-05
P13667	PDIA4	Protein disulfide-isomerase A4	44605.6	3.18071e-05			Q9NQE9	HINT3	Adenosine 5'-monophosphoramidase HINT3	27204.9	1.73917e-05
Q9UFW8	CGGBP1	CGG triplet repeat-binding protein 1	44447.6	3.16944e-05			Q8IZP0	ABI1	Abl interactor 1	27186.2	1.73797e-05
Q14314	FGL2	Fibroleukin	44443.1	3.16912e-05			Q9H7M9	VSIR	V-type immunoglobulin domain-containing suppressor of T-cell activation	27183.9	1.73782e-05
Q6GMV3	PTRHD1	Putative peptidyl-tRNA hydrolase PTRHD1	44436	3.16861e-05			Q9H0R4	HDHD2	Haloacid dehalogenase-like hydrolase domain-containing protein 2	27123.5	1.73396e-05
P29218	IMPA1	Inositol monophosphatase 1	44376.9	3.1644e-05			O15127	SCAMP2	Secretory carrier-associated membrane protein 2	27092.4	1.73197e-05
P27361	MAPK3	Mitogen-activated protein kinase 3	44312	3.15977e-05			Q5T749	KPRP	Keratinocyte proline-rich protein	27029.1	1.72793e-05
Q7L266	ASRGL1	Isoaspartyl peptidase/L-asparaginase	44032.2	3.13982e-05			Q9Y277	VDAC3	Voltage-dependent anion-selective channel protein 3	27027.9	1.72785e-05
P13716	ALAD	Delta-aminolevulinic acid dehydratase	44019.5	3.13891e-05			Q16864	ATP6V1F	V-type proton ATPase subunit F	27023.6	1.72758e-05
P01042	KNG1	Kininogen-1	43676.5	3.11446e-05			Q9UBV8	PEF1	Peflin	26959	1.72345e-05
Q8WXF1	PSPC1	Paraspeckle component 1	43633.8	3.11141e-05			Q9UI12	ATP6V1H	V-type proton ATPase subunit H	26953.1	1.72306e-05
Q9BQA9	CYBC1	Cytochrome b-245 chaperone 1	43629.5	3.1111e-05			Q9UHQ9	CYB5R1	NADH-cytochrome b5 reductase 1	26868	1.71763e-05
Q9BYX7	POTEKP	Putative beta-actin-like protein 3	43620.7	3.11048e-05			P61006	RAB8A	Ras-related protein Rab-8A	26864.9	1.71743e-05
O60610	DIAPH1	Protein diaphanous homolog 1	43583.2	3.10781e-05			P26440	IVD	Isovaleryl-CoA dehydrogenase, mitochondrial	26846.8	1.71627e-05
P62847	RPS24	40S ribosomal protein S24	43401.1	3.09482e-05			Q04206	RELA	Transcription factor p65	26817.9	1.71443e-05
Q7Z4H3	HDDC2	5'-deoxynucleotidase HDDC2	43297.1	3.0874e-05			O60636	TSPAN2	Tetraspanin-2	26796.8	1.71308e-05
Q16539	MAPK14	Mitogen-activated protein kinase 14	43281	3.08626e-05			Q9P107	GMIP	GEM-interacting protein	26729	1.70874e-05
Q92890	UFD1	Ubiquitin recognition factor in ER-associated degradation protein 1	43227.6	3.08245e-05			P49748	ACADVL	Very long-chain specific acyl-CoA dehydrogenase, mitochondrial	26707.2	1.70735e-05
Q9Y315	DERA	Deoxyribose-phosphate aldolase	43222.1	3.08206e-05			P62333	PSMC6	26S proteasome regulatory subunit 10B	26688.8	1.70617e-05
Q99418	CYTH2	Cytohesin-2	43115.9	3.07448e-05			Q8NBS9	TXNDC5	Thioredoxin domain-containing protein 5	26575.6	1.69893e-05
P10909	CLU	Clusterin	43055.4	3.07017e-05			P40763	STAT3	Signal transducer and activator of transcription 3	26545.1	1.69699e-05
Q02543	RPL18A	60S ribosomal protein L18a	43009.5	3.06689e-05			P49914	MTHFS	5-formyltetrahydrofolate cyclo-ligase	26485	1.69314e-05
Q5T749	KPRP	Keratinocyte proline-rich protein	42973.1	3.0643e-05			Q96F07	CYFIP2	Cytoplasmic FMR1-interacting protein 2	26422.9	1.68917e-05
Q16762	TST	Thiosulfate sulfurtransferase	42948.4	3.06253e-05			P11940	PABPC1	Polyadenylate-binding protein 1	26313.5	1.68218e-05
P98171	ARHGAP4	Rho GTPase-activating protein 4	42812.3	3.05283e-05			Q8N5J2	MINDY1	Ubiquitin carboxyl-terminal hydrolase MINDY-1	26179	1.67358e-05
O43759	SYNGR1	Synaptogyrin-1	42802.6	3.05214e-05			Q7L266	ASRGL1	Isoaspartyl peptidase/L-asparaginase	26168	1.67288e-05
Q9H3N1	TMX1	Thioredoxin-related transmembrane protein 1	42709.1	3.04547e-05			Q8TDZ2	MICAL1	[F-actin]-monooxygenase MICAL1	26119.5	1.66978e-05
P26639	TARS1	Threonine--tRNA ligase 1, cytoplasmic	42660.7	3.04202e-05			Q08211	DHX9	ATP-dependent RNA helicase A	26065	1.66629e-05
P49593	PPM1F	Protein phosphatase 1F	42621	3.03919e-05			Q14498	RBM39	RNA-binding protein 39	26061.5	1.66607e-05
Q01105	SET	Protein SET	42605.4	3.03808e-05			Q9H3N1	TMX1	Thioredoxin-related transmembrane protein 1	26018.6	1.66333e-05
P01034	CST3	Cystatin-C	42512.7	3.03147e-05			Q6IBS0	TWF2	Twinfilin-2	25981.7	1.66097e-05
Q9NZV6	MSRB1	Methionine-R-sulfoxide reductase B1	42490.1	3.02986e-05			P62873	GNB1	Guanine nucleotide-binding protein G(I)/G(S)/G(T) subunit beta-1	25956.2	1.65934e-05
Q9NVS9	PNPO	Pyridoxine-5'-phosphate oxidase	42473.6	3.02868e-05			P51178	PLCD1	1-phosphatidylinositol 4,5-bisphosphate phosphodiesterase delta-1	25894.9	1.65542e-05
Q05823	RNASEL	2-5A-dependent ribonuclease	42473.5	3.02867e-05			P18754	RCC1	Regulator of chromosome condensation	25892	1.65523e-05
P17927	CR1	Complement receptor type 1	42467.9	3.02828e-05			P11049	CD37	Leukocyte antigen CD37	25811.1	1.65006e-05
P53597	SUCLG1	Succinate--CoA ligase [ADP/GDP-forming] subunit alpha, mitochondrial	42350.8	3.01992e-05			P63010	AP2B1	AP-2 complex subunit beta	25808.2	1.64988e-05
P22087	FBL	rRNA 2'-O-methyltransferase fibrillarin	42344.2	3.01946e-05			P07203	GPX1	Glutathione peroxidase 1	25711	1.64366e-05
O60749	SNX2	Sorting nexin-2	42142.1	3.00504e-05			P30038	ALDH4A1	Delta-1-pyrroline-5-carboxylate dehydrogenase, mitochondrial	25704.4	1.64324e-05
P07099	EPHX1	Epoxide hydrolase 1	42114.4	3.00306e-05			P19838	NFKB1	Nuclear factor NF-kappa-B p105 subunit	25689.2	1.64227e-05
Q12904	AIMP1	Aminoacyl tRNA synthase complex-interacting multifunctional protein 1	42042.9	2.99797e-05			O60749	SNX2	Sorting nexin-2	25685.3	1.64202e-05
O75884	RBBP9	Serine hydrolase RBBP9	42038.5	2.99765e-05			Q96PU8	QKI	KH domain-containing RNA-binding protein QKI	25603.8	1.63681e-05
O95865	DDAH2	N(G),N(G)-dimethylarginine dimethylaminohydrolase 2	42022.8	2.99654e-05			P08559	PDHA1	Pyruvate dehydrogenase E1 component subunit alpha, somatic form, mitochondrial	25558.9	1.63394e-05
Q14344	GNA13	Guanine nucleotide-binding protein subunit alpha-13	41985.3	2.99386e-05			Q96EP5	DAZAP1	DAZ-associated protein 1	25557.3	1.63384e-05
Q12974	PTP4A2	Protein tyrosine phosphatase type IVA 2	41957.1	2.99185e-05			Q7LDG7	RASGRP2	RAS guanyl-releasing protein 2	25412.4	1.62458e-05
P62820	RAB1A	Ras-related protein Rab-1A	41945.2	2.991e-05			Q16698	DECR1	2,4-dienoyl-CoA reductase [(3E)-enoyl-CoA-producing], mitochondrial	25398.5	1.62369e-05
P07355	ANXA2	Annexin A2	41908.9	2.98841e-05			O60762	DPM1	Dolichol-phosphate mannosyltransferase subunit 1	25333	1.6195e-05
P24752	ACAT1	Acetyl-CoA acetyltransferase, mitochondrial	41864.2	2.98523e-05			Q92604	LPGAT1	Acyl-CoA:lysophosphatidylglycerol acyltransferase 1	25259.4	1.6148e-05
Q13488	TCIRG1	V-type proton ATPase 116 kDa subunit a 3	41749.1	2.97702e-05			O75264	SMIM24	Small integral membrane protein 24	25237.8	1.61341e-05
Q96PM5	RCHY1	RING finger and CHY zinc finger domain-containing protein 1	41696.8	2.97329e-05			Q16401	PSMD5	26S proteasome non-ATPase regulatory subunit 5	25204.7	1.6113e-05
P05771	PRKCB	Protein kinase C beta type	41647.6	2.96978e-05			Q13217	DNAJC3	DnaJ homolog subfamily C member 3	25083.1	1.60352e-05
Q9Y266	NUDC	Nuclear migration protein nudC	41584.5	2.96528e-05			Q13247	SRSF6	Serine/arginine-rich splicing factor 6	25019.1	1.59943e-05
P17980	PSMC3	26S proteasome regulatory subunit 6A	41513.2	2.9602e-05			O95197	RTN3	Reticulon-3	24939.3	1.59433e-05
Q96IJ6	GMPPA	Mannose-1-phosphate guanyltransferase alpha	41501.6	2.95937e-05			O75995	SASH3	SAM and SH3 domain-containing protein 3	24934.6	1.59403e-05
Q92572	AP3S1	AP-3 complex subunit sigma-1	41449.6	2.95566e-05			P37235	HPCAL1	Hippocalcin-like protein 1	24915.8	1.59283e-05
Q8N5M4	TTC9C	Tetratricopeptide repeat protein 9C	41423.1	2.95377e-05			P01042	KNG1	Kininogen-1	24906.2	1.59221e-05
Q96C23	GALM	Galactose mutarotase	41376.3	2.95044e-05			O95295	SNAPIN	SNARE-associated protein Snapin	24898.5	1.59172e-05
O15305	PMM2	Phosphomannomutase 2	41051	2.92724e-05			P34932	HSPA4	Heat shock 70 kDa protein 4	24884.8	1.59085e-05
Q13151	HNRNPA0	Heterogeneous nuclear ribonucleoprotein A0	40809	2.90999e-05			P36404	ARL2	ADP-ribosylation factor-like protein 2	24854.7	1.58892e-05
P60059	SEC61G	Protein transport protein Sec61 subunit gamma	40785.2	2.90829e-05			P98066	TNFAIP6	Tumor necrosis factor-inducible gene 6 protein	24821	1.58677e-05
Q9NSD9	FARSB	Phenylalanine--tRNA ligase beta subunit	40780.8	2.90797e-05			Q06124	PTPN11	Tyrosine-protein phosphatase non-receptor type 11	24812.4	1.58622e-05
P26196	DDX6	Probable ATP-dependent RNA helicase DDX6	40778.4	2.9078e-05			P06312	IGKV4-1	Immunoglobulin kappa variable 4-1	24635.9	1.57493e-05
Q96DE0	NUDT16	U8 snoRNA-decapping enzyme	40747.4	2.90559e-05			Q92974	ARHGEF2	Rho guanine nucleotide exchange factor 2	24629.7	1.57454e-05
P35609	ACTN2	Alpha-actinin-2	40708.7	2.90283e-05			O95976	IGSF6	Immunoglobulin superfamily member 6	24574.9	1.57103e-05
P19256	CD58	Lymphocyte function-associated antigen 3	40681.8	2.90091e-05			P62633	CNBP	CCHC-type zinc finger nucleic acid binding protein	24544.4	1.56908e-05
P40763	STAT3	Signal transducer and activator of transcription 3	40620.4	2.89653e-05			P29466	CASP1	Caspase-1	24529.2	1.56811e-05
Q16831	UPP1	Uridine phosphorylase 1	40612.9	2.896e-05			P13807	GYS1	Glycogen [starch] synthase, muscle	24473.2	1.56453e-05
Q9Y241	HIGD1A	HIG1 domain family member 1A, mitochondrial	40539.8	2.89079e-05			P46109	CRKL	Crk-like protein	24444.4	1.56269e-05
Q7L1Q6	BZW1	eIF5-mimic protein 2	40538.1	2.89067e-05			Q6NSW5	DENND10P1	Putative DENN domain-containing protein 10 B	24423.8	1.56138e-05
Q86U42	PABPN1	Polyadenylate-binding protein 2	40490	2.88724e-05			P63173	RPL38	60S ribosomal protein L38	24412.6	1.56066e-05
P43243	MATR3	Matrin-3	40437.8	2.88351e-05			O60784	TOM1	Target of Myb1 membrane trafficking protein	24402.8	1.56003e-05
O60256	PRPSAP2	Phosphoribosyl pyrophosphate synthase-associated protein 2	40434	2.88324e-05			P51575	P2RX1	P2X purinoceptor 1	24402.7	1.56003e-05
Q9NUY8	TBC1D23	TBC1 domain family member 23	40410.8	2.88159e-05			Q14683	SMC1A	Structural maintece of chromosomes protein 1A	24358.3	1.55719e-05
P50583	NUDT2	Bis(5'-nucleosyl)-tetraphosphatase [asymmetrical]	40295.9	2.8734e-05			Q14161	GIT2	ARF GTPase-activating protein GIT2	24330.9	1.55543e-05
O43143	DHX15	ATP-dependent RNA helicase DHX15	40212.2	2.86742e-05			P60228	EIF3E	Eukaryotic translation initiation factor 3 subunit E	24298.1	1.55334e-05
Q8N4L2	PIP4P2	Type 2 phosphatidylinositol 4,5-bisphosphate 4-phosphatase	40083.8	2.85827e-05			O94760	DDAH1	N(G),N(G)-dimethylarginine dimethylaminohydrolase 1	24212.8	1.54788e-05
O75663	TIPRL	TIP41-like protein	40015.6	2.85341e-05			Q92747	ARPC1A	Actin-related protein 2/3 complex subunit 1A	24167.6	1.545e-05
Q9NS28	RGS18	Regulator of G-protein signaling 18	39961.2	2.84952e-05			A0AVT1	UBA6	Ubiquitin-like modifier-activating enzyme 6	24111.1	1.54139e-05
Q9Y5L4	TIMM13	Mitochondrial import inner membrane translocase subunit Tim13	39943.5	2.84826e-05			Q96CN7	ISOC1	Isochorismatase domain-containing protein 1	24083.1	1.53959e-05
P24928	POLR2A	DNA-directed RNA polymerase II subunit RPB1	39941.6	2.84813e-05			O43772	SLC25A20	Mitochondrial carnitine/acylcarnitine carrier protein	24016.3	1.53532e-05
Q8N335	GPD1L	Glycerol-3-phosphate dehydrogenase 1-like protein	39889.2	2.84439e-05			O60256	PRPSAP2	Phosphoribosyl pyrophosphate synthase-associated protein 2	24016.1	1.53531e-05
P08571	CD14	Monocyte differentiation antigen CD14	39866	2.84274e-05			Q8N3A8	PARP8	Protein mono-ADP-ribosyltransferase PARP8	23999	1.53422e-05
Q9BRG1	VPS25	Vacuolar protein-sorting-associated protein 25	39816.4	2.8392e-05			P22087	FBL	rRNA 2'-O-methyltransferase fibrillarin	23993.3	1.53385e-05
P11049	CD37	Leukocyte antigen CD37	39769.4	2.83585e-05			O75923	DYSF	Dysferlin	23967.8	1.53222e-05
P51812	RPS6KA3	Ribosomal protein S6 kinase alpha-3	39589.2	2.823e-05			P54136	RARS1	Arginine--tRNA ligase, cytoplasmic	23909.4	1.52849e-05
Q92974	ARHGEF2	Rho guanine nucleotide exchange factor 2	39579.1	2.82228e-05			O43447	PPIH	Peptidyl-prolyl cis-trans isomerase H	23696.6	1.51489e-05
P33176	KIF5B	Kinesin-1 heavy chain	39574.9	2.82198e-05			P09543	CNP	2',3'-cyclic-nucleotide 3'-phosphodiesterase	23676.8	1.51362e-05
Q13131	PRKAA1	5'-AMP-activated protein kinase catalytic subunit alpha-1	39538.9	2.81941e-05			Q9BZQ8	NIBAN1	Protein Niban 1	23652.3	1.51206e-05
Q9H7M9	VSIR	V-type immunoglobulin domain-containing suppressor of T-cell activation	39379.3	2.80804e-05			Q9UNH7	SNX6	Sorting nexin-6	23633.2	1.51083e-05
Q04323	UBXN1	UBX domain-containing protein 1	39204.3	2.79555e-05			Q9UHG3	PCYOX1	Prenylcysteine oxidase 1	23599.5	1.50868e-05
Q8TCT1	PHOSPHO1	Phosphoethanolamine/phosphocholine phosphatase	39132.4	2.79043e-05			Q99828	CIB1	Calcium and integrin-binding protein 1	23563.5	1.50638e-05
P32969	RPL9P9	60S ribosomal protein L9	39106	2.78855e-05			P01024	C3	Complement C3	23484.8	1.50134e-05
P08567	PLEK	Pleckstrin	39089.8	2.78739e-05			P36957	DLST	Dihydrolipoyllysine-residue succinyltransferase component of 2-oxoglutarate dehydrogenase complex, mitochondrial	23462.3	1.49991e-05
P35998	PSMC2	26S proteasome regulatory subunit 7	39044.6	2.78417e-05			P00734	F2	Prothrombin	23456.6	1.49954e-05
Q9P2T1	GMPR2	GMP reductase 2	39043.1	2.78406e-05			P16152	CBR1	Carbonyl reductase [NADPH] 1	23450.5	1.49915e-05
Q96RR4	CAMKK2	Calcium/calmodulin-dependent protein kinase kinase 2	38916.5	2.77504e-05			Q96HC4	PDLIM5	PDZ and LIM domain protein 5	23447.8	1.49898e-05
P98066	TNFAIP6	Tumor necrosis factor-inducible gene 6 protein	38897.3	2.77366e-05			P04004	VTN	Vitronectin	23382.4	1.4948e-05
O95834	EML2	Echinoderm microtubule-associated protein-like 2	38818.2	2.76802e-05			Q15172	PPP2R5A	Serine/threonine-protein phosphatase 2A 56 kDa regulatory subunit alpha isoform	23379.4	1.49461e-05
Q9UKL6	PCTP	Phosphatidylcholine transfer protein	38581.5	2.75115e-05			Q9UKG1	APPL1	DCC-interacting protein 13-alpha	23371.8	1.49412e-05
Q99571	P2RX4	P2X purinoceptor 4	38315.7	2.73219e-05			O95865	DDAH2	N(G),N(G)-dimethylarginine dimethylaminohydrolase 2	23355.8	1.4931e-05
Q9Y3A3	MOB4	MOB-like protein phocein	38315.6	2.73218e-05			Q14240	EIF4A2	Eukaryotic initiation factor 4A-II	23323.6	1.49104e-05
Q16881	TXNRD1	Thioredoxin reductase 1, cytoplasmic	38300.9	2.73113e-05			P13667	PDIA4	Protein disulfide-isomerase A4	23297.5	1.48937e-05
Q92804	TAF15	TATA-binding protein-associated factor 2N	38272	2.72908e-05			P02774	GC	Vitamin D-binding protein	23267.7	1.48747e-05
Q14683	SMC1A	Structural maintece of chromosomes protein 1A	38259.5	2.72818e-05			Q15438	CYTH1	Cytohesin-1	23260.6	1.48701e-05
Q9BUH6	PAXX	Protein PAXX	38233.8	2.72635e-05			O96019	ACTL6A	Actin-like protein 6A	23250.4	1.48636e-05
Q16864	ATP6V1F	V-type proton ATPase subunit F	38170.8	2.72186e-05			P07902	GALT	Galactose-1-phosphate uridylyltransferase	23246.6	1.48612e-05
P62979	RPS27A	Ubiquitin-40S ribosomal protein S27a	38123.9	2.71851e-05			Q15459	SF3A1	Splicing factor 3A subunit 1	23219.7	1.48439e-05
O94973	AP2A2	AP-2 complex subunit alpha-2	38087.5	2.71592e-05			Q8WWW0	RASSF5	Ras association domain-containing protein 5	23190.1	1.48251e-05
P17844	DDX5	Probable ATP-dependent RNA helicase DDX5	38042.8	2.71273e-05			P41091	EIF2S3	Eukaryotic translation initiation factor 2 subunit 3	23145	1.47962e-05
Q8WXI8	CLEC4D	C-type lectin domain family 4 member D	37935.1	2.70506e-05			Q13838	DDX39B	Spliceosome RNA helicase DDX39B	23144	1.47956e-05
P34059	GALNS	N-acetylgalactosamine-6-sulfatase	37914	2.70355e-05			P36542	ATP5F1C	ATP synthase subunit gamma, mitochondrial	23143	1.4795e-05
A4D1S5	RAB19	Ras-related protein Rab-19	37841.8	2.6984e-05			P68400	CSNK2A1	Casein kinase II subunit alpha	23108.7	1.4773e-05
Q99729	HNRNPAB	Heterogeneous nuclear ribonucleoprotein A/B	37803.4	2.69566e-05			Q9HB90	RRAGC	Ras-related GTP-binding protein C	23085.8	1.47584e-05
Q9BRP8	PYM1	Partner of Y14 and mago	37743.4	2.69138e-05			Q9Y3B3	TMED7	Transmembrane emp24 domain-containing protein 7	23012.1	1.47112e-05
O43681	GET3	ATPase GET3	37682.4	2.68703e-05			Q8TDF6	RASGRP4	RAS guanyl-releasing protein 4	22976	1.46882e-05
Q9H993	ARMT1	Damage-control phosphatase ARMT1	37676.5	2.68661e-05			Q9BTV4	TMEM43	Transmembrane protein 43	22940.5	1.46655e-05
P48739	PITPNB	Phosphatidylinositol transfer protein beta isoform	37609.3	2.68182e-05			P41250	GARS1	Glycine--tRNA ligase	22895.6	1.46368e-05
Q9BT78	COPS4	COP9 signalosome complex subunit 4	37593.4	2.68069e-05			Q53T59	HS1BP3	HCLS1-binding protein 3	22876.6	1.46246e-05
Q13148	TARDBP	TAR DNA-binding protein 43	37510.3	2.67476e-05			P17568	NDUFB7	NADH dehydrogenase [ubiquinone] 1 beta subcomplex subunit 7	22856	1.46115e-05
Q9BVK6	TMED9	Transmembrane emp24 domain-containing protein 9	37413.2	2.66784e-05			Q15052	ARHGEF6	Rho guanine nucleotide exchange factor 6	22829	1.45942e-05
Q9Y3B3	TMED7	Transmembrane emp24 domain-containing protein 7	37404.5	2.66722e-05			P35573	AGL	Glycogen debranching enzyme	22783.7	1.45652e-05
Q4G0F5	VPS26B	Vacuolar protein sorting-associated protein 26B	37375.7	2.66516e-05			Q9H9B4	SFXN1	Sideroflexin-1	22774.7	1.45595e-05
O95164	UBL3	Ubiquitin-like protein 3	37326	2.66162e-05			P51606	RENBP	N-acylglucosamine 2-epimerase	22746.1	1.45412e-05
P06727	APOA4	Apolipoprotein A-IV	37297.7	2.6596e-05			P47914	RPL29	60S ribosomal protein L29	22702.1	1.45131e-05
P16298	PPP3CB	Serine/threonine-protein phosphatase 2B catalytic subunit beta isoform	37271.6	2.65774e-05			P49189	ALDH9A1	4-trimethylaminobutyraldehyde dehydrogenase	22701.8	1.45129e-05
A0AVT1	UBA6	Ubiquitin-like modifier-activating enzyme 6	37202.5	2.65281e-05			O43776	NARS1	Asparagine--tRNA ligase, cytoplasmic	22666.3	1.44902e-05
P68400	CSNK2A1	Casein kinase II subunit alpha	37146.2	2.6488e-05			P02747	C1QC	Complement C1q subcomponent subunit C	22640.1	1.44734e-05
Q96CN7	ISOC1	Isochorismatase domain-containing protein 1	37131.2	2.64773e-05			P29372	MPG	DNA-3-methyladenine glycosylase	22614.3	1.4457e-05
O95319	CELF2	CUGBP Elav-like family member 2	37114.3	2.64652e-05			P55036	PSMD4	26S proteasome non-ATPase regulatory subunit 4	22502.3	1.43854e-05
P19652	ORM2	Alpha-1-acid glycoprotein 2	37109.1	2.64615e-05			P38646	HSPA9	Stress-70 protein, mitochondrial	22498.3	1.43828e-05
O15127	SCAMP2	Secretory carrier-associated membrane protein 2	37100	2.6455e-05			P02760	AMBP	Protein AMBP	22481.2	1.43719e-05
Q8TCJ2	STT3B	Dolichyl-diphosphooligosaccharide--protein glycosyltransferase subunit STT3B	37082.8	2.64428e-05			Q9UBS4	DNAJB11	DnaJ homolog subfamily B member 11	22449.1	1.43513e-05
Q5MNZ9	WIPI1	WD repeat domain phosphoinositide-interacting protein 1	37040.5	2.64126e-05			P31930	UQCRC1	Cytochrome b-c1 complex subunit 1, mitochondrial	22403.6	1.43223e-05
O43169	CYB5B	Cytochrome b5 type B	37002.4	2.63854e-05			Q8WZ82	OVCA2	Esterase OVCA2	22379	1.43065e-05
O95498	VNN2	Pantetheine hydrolase VNN2	37001.1	2.63845e-05			Q5VWZ2	LYPLAL1	Lysophospholipase-like protein 1	22352.4	1.42895e-05
Q8IZ83	ALDH16A1	Aldehyde dehydrogenase family 16 member A1	36901.9	2.63137e-05			Q86WV6	STING1	Stimulator of interferon genes protein	22339.3	1.42812e-05
Q92604	LPGAT1	Acyl-CoA:lysophosphatidylglycerol acyltransferase 1	36896.1	2.63096e-05			Q9Y4F9	RIPOR2	Rho family-interacting cell polarization regulator 2	22314.5	1.42653e-05
P15529	CD46	Membrane cofactor protein	36886.2	2.63026e-05			O15162	PLSCR1	Phospholipid scramblase 1	22314	1.4265e-05
Q9NWV8	BABAM1	BRISC and BRCA1-A complex member 1	36862.5	2.62857e-05			Q01085	TIAL1	Nucleolysin TIAR	22311.9	1.42636e-05
P02775	PPBP	Platelet basic protein	36853.2	2.62791e-05			Q8WU90	ZC3H15	Zinc finger CCCH domain-containing protein 15	22251.3	1.42249e-05
Q96F07	CYFIP2	Cytoplasmic FMR1-interacting protein 2	36823.1	2.62576e-05			P53609	PGGT1B	Geranylgeranyl transferase type-1 subunit beta	22235.9	1.42151e-05
P19838	NFKB1	Nuclear factor NF-kappa-B p105 subunit	36769.4	2.62193e-05			Q86U42	PABPN1	Polyadenylate-binding protein 2	22218.4	1.42039e-05
Q8IXL7	MSRB3	Methionine-R-sulfoxide reductase B3	36762.3	2.62142e-05			P43304	GPD2	Glycerol-3-phosphate dehydrogenase, mitochondrial	22199.9	1.4192e-05
P55735	SEC13	Protein SEC13 homolog	36761.8	2.62138e-05			P26368	U2AF2	Splicing factor U2AF 65 kDa subunit	22178	1.4178e-05
Q00059	TFAM	Transcription factor A, mitochondrial	36752.7	2.62074e-05			P63208	SKP1	S-phase kinase-associated protein 1	22145.7	1.41574e-05
Q9NQC3	RTN4	Reticulon-4	36725.9	2.61883e-05			Q9NZK5	ADA2	Adenosine deaminase 2	22132.3	1.41488e-05
P49903	SEPHS1	Selenide, water dikinase 1	36674.3	2.61515e-05			P55160	NCKAP1L	Nck-associated protein 1-like	22106.5	1.41323e-05
O14974	PPP1R12A	Protein phosphatase 1 regulatory subunit 12A	36575.2	2.60808e-05			P25024	CXCR1	C-X-C chemokine receptor type 1	22093.4	1.41239e-05
P61962	DCAF7	DDB1- and CUL4-associated factor 7	36532.7	2.60505e-05			Q99798	ACO2	Aconitate hydratase, mitochondrial	22078.2	1.41142e-05
Q9H8W4	PLEKHF2	Pleckstrin homology domain-containing family F member 2	36459.1	2.5998e-05			Q7L1Q6	BZW1	eIF5-mimic protein 2	22007.7	1.40692e-05
O43447	PPIH	Peptidyl-prolyl cis-trans isomerase H	36456	2.59958e-05			P06727	APOA4	Apolipoprotein A-IV	21981.2	1.40522e-05
Q14161	GIT2	ARF GTPase-activating protein GIT2	36383.5	2.59441e-05			P61758	VBP1	Prefoldin subunit 3	21969.6	1.40448e-05
P54725	RAD23A	UV excision repair protein RAD23 homolog A	36312.6	2.58936e-05			P34896	SHMT1	Serine hydroxymethyltransferase, cytosolic	21955.9	1.4036e-05
O60636	TSPAN2	Tetraspanin-2	36281.4	2.58713e-05			O43670	ZNF207	BUB3-interacting and GLEBS motif-containing protein ZNF207	21911.4	1.40076e-05
P05155	SERPING1	Plasma protease C1 inhibitor	36218.3	2.58263e-05			Q13131	PRKAA1	5'-AMP-activated protein kinase catalytic subunit alpha-1	21876.5	1.39853e-05
O14656	TOR1A	Torsin-1A	36205.5	2.58172e-05			Q92608	DOCK2	Dedicator of cytokinesis protein 2	21873.2	1.39832e-05
Q9HCN8	SDF2L1	Stromal cell-derived factor 2-like protein 1	36193.5	2.58087e-05			P19388	POLR2E	DNA-directed RNA polymerases I, II, and III subunit RPABC1	21856.7	1.39726e-05
Q10567	AP1B1	AP-1 complex subunit beta-1	36174.4	2.5795e-05			Q9H9Q2	COPS7B	COP9 signalosome complex subunit 7b	21817.8	1.39478e-05
Q9HB90	RRAGC	Ras-related GTP-binding protein C	36165	2.57883e-05			Q0VD83	APOBR	Apolipoprotein B receptor	21782.8	1.39254e-05
P43304	GPD2	Glycerol-3-phosphate dehydrogenase, mitochondrial	36064.4	2.57166e-05			A6NC98	CCDC88B	Coiled-coil domain-containing protein 88B	21738.2	1.38968e-05
Q01433	AMPD2	AMP deaminase 2	36040.6	2.56996e-05			Q6PI73	LILRA6	Leukocyte immunoglobulin-like receptor subfamily A member 6	21651.1	1.38412e-05
P62195	PSMC5	26S proteasome regulatory subunit 8	36000	2.56707e-05			Q9Y5L4	TIMM13	Mitochondrial import inner membrane translocase subunit Tim13	21650	1.38405e-05
P23469	PTPRE	Receptor-type tyrosine-protein phosphatase epsilon	35897.7	2.55977e-05			Q9UIA0	CYTH4	Cytohesin-4	21631.8	1.38288e-05
Q9UNH7	SNX6	Sorting nexin-6	35874.9	2.55814e-05			O75323	NIPSNAP2	Protein NipSnap homolog 2	21623	1.38233e-05
Q8WXX5	DNAJC9	DnaJ homolog subfamily C member 9	35780	2.55138e-05			Q9NX14	NDUFB11	NADH dehydrogenase [ubiquinone] 1 beta subcomplex subunit 11, mitochondrial	21616	1.38188e-05
Q9NQW7	XPNPEP1	Xaa-Pro aminopeptidase 1	35752.6	2.54942e-05			O95834	EML2	Echinoderm microtubule-associated protein-like 2	21555.5	1.37801e-05
Q16698	DECR1	2,4-dienoyl-CoA reductase [(3E)-enoyl-CoA-producing], mitochondrial	35694.6	2.54529e-05			O94973	AP2A2	AP-2 complex subunit alpha-2	21550.6	1.3777e-05
Q02818	NUCB1	Nucleobindin-1	35652.7	2.5423e-05			Q9NQS5	GPR84	G-protein coupled receptor 84	21550.6	1.37769e-05
Q96AX1	VPS33A	Vacuolar protein sorting-associated protein 33A	35536.9	2.53404e-05			Q9H3M7	TXNIP	Thioredoxin-interacting protein	21535.8	1.37675e-05
Q15459	SF3A1	Splicing factor 3A subunit 1	35495.1	2.53106e-05			Q14318	FKBP8	Peptidyl-prolyl cis-trans isomerase FKBP8	21482.3	1.37333e-05
O95415	BRI3	Brain protein I3	35431.2	2.52651e-05			Q8N668	COMMD1	COMM domain-containing protein 1	21466.5	1.37232e-05
P49821	NDUFV1	NADH dehydrogenase [ubiquinone] flavoprotein 1, mitochondrial	35371.7	2.52226e-05			Q13151	HNRNPA0	Heterogeneous nuclear ribonucleoprotein A0	21464.2	1.37217e-05
Q9NP72	RAB18	Ras-related protein Rab-18	35337.6	2.51983e-05			Q567U6	CCDC93	Coiled-coil domain-containing protein 93	21421.8	1.36946e-05
Q9Y4P8	WIPI2	WD repeat domain phosphoinositide-interacting protein 2	35321	2.51865e-05			P52597	HNRNPF	Heterogeneous nuclear ribonucleoprotein F	21380.7	1.36683e-05
P27348	YWHAQ	14-3-3 protein theta	35256.7	2.51406e-05			Q9H2G2	SLK	STE20-like serine/threonine-protein kinase	21379.6	1.36676e-05
O75477	ERLIN1	Erlin-1	35191.9	2.50944e-05			Q7KZF4	SND1	Staphylococcal nuclease domain-containing protein 1	21359.1	1.36545e-05
P20138	CD33	Myeloid cell surface antigen CD33	35138.9	2.50566e-05			P54619	PRKAG1	5'-AMP-activated protein kinase subunit gamma-1	21341.5	1.36433e-05
Q15008	PSMD6	26S proteasome non-ATPase regulatory subunit 6	35110.1	2.50361e-05			O94979	SEC31A	Protein transport protein Sec31A	21325	1.36327e-05
Q99816	TSG101	Tumor susceptibility gene 101 protein	35098.8	2.5028e-05			Q92890	UFD1	Ubiquitin recognition factor in ER-associated degradation protein 1	21259.3	1.35907e-05
Q8N6N6	NATD1	Protein NATD1	35096.1	2.50261e-05			Q03405	PLAUR	Urokinase plasminogen activator surface receptor	21243.8	1.35808e-05
Q08752	PPID	Peptidyl-prolyl cis-trans isomerase D	35057.1	2.49983e-05			P02649	APOE	Apolipoprotein E	21204	1.35554e-05
P26440	IVD	Isovaleryl-CoA dehydrogenase, mitochondrial	35043.6	2.49887e-05			Q9UBT2	UBA2	SUMO-activating enzyme subunit 2	21155.8	1.35246e-05
P60981	DSTN	Destrin	34954.4	2.49251e-05			P35609	ACTN2	Alpha-actinin-2	21115.1	1.34985e-05
Q6P587	FAHD1	Acylpyruvase FAHD1, mitochondrial	34918.6	2.48996e-05			P10155	RO60	RNA-binding protein RO60	21064.1	1.34659e-05
P30049	ATP5F1D	ATP synthase subunit delta, mitochondrial	34761.4	2.47874e-05			Q02790	FKBP4	Peptidyl-prolyl cis-trans isomerase FKBP4	21046.3	1.34546e-05
P04003	C4BPA	C4b-binding protein alpha chain	34745.3	2.4776e-05			P26196	DDX6	Probable ATP-dependent RNA helicase DDX6	21042.9	1.34524e-05
Q15172	PPP2R5A	Serine/threonine-protein phosphatase 2A 56 kDa regulatory subunit alpha isoform	34732	2.47665e-05			Q53QZ3	ARHGAP15	Rho GTPase-activating protein 15	20979.2	1.34117e-05
Q5H9L2	TCEAL5	Transcription elongation factor A protein-like 5	34658	2.47137e-05			Q9H8H3	METTL7A	Putative methyltransferase-like protein 7A	20947.1	1.33911e-05
Q9H3H3	C11orf68	UPF0696 protein C11orf68	34577.6	2.46564e-05			Q9Y6G9	DYNC1LI1	Cytoplasmic dynein 1 light intermediate chain 1	20913.4	1.33696e-05
Q99798	ACO2	Aconitate hydratase, mitochondrial	34508.7	2.46072e-05			O43866	CD5L	CD5 antigen-like	20854.4	1.33319e-05
Q15019	SEPTIN2	Septin-2	34323.1	2.44749e-05			Q9Y6E2	BZW2	eIF5-mimic protein 1	20796.6	1.32949e-05
Q8WZ82	OVCA2	Esterase OVCA2	34264.8	2.44334e-05			P09110	ACAA1	3-ketoacyl-CoA thiolase, peroxisomal	20793	1.32926e-05
P09488	GSTM1	Glutathione S-transferase Mu 1	34248.2	2.44215e-05			O14798	TNFRSF10C	Tumor necrosis factor receptor superfamily member 10C	20787.8	1.32893e-05
O94905	ERLIN2	Erlin-2	34202.3	2.43888e-05			P24557	TBXAS1	Thromboxane-A synthase	20762.9	1.32734e-05
Q13409	DYNC1I2	Cytoplasmic dynein 1 intermediate chain 2	34177	2.43707e-05			P13804	ETFA	Electron transfer flavoprotein subunit alpha, mitochondrial	20665.9	1.32114e-05
Q13011	ECH1	Delta(3,5)-Delta(2,4)-dienoyl-CoA isomerase, mitochondrial	34129.4	2.43368e-05			P22102	GART	Trifunctional purine biosynthetic protein adenosine-3	20625.3	1.31854e-05
Q9H0R4	HDHD2	Haloacid dehalogenase-like hydrolase domain-containing protein 2	34128.9	2.43364e-05			P06865	HEXA	Beta-hexosaminidase subunit alpha	20584.6	1.31594e-05
Q567U6	CCDC93	Coiled-coil domain-containing protein 93	34101.8	2.43171e-05			O00757	FBP2	Fructose-1,6-bisphosphatase isozyme 2	20560.5	1.3144e-05
Q12906	ILF3	Interleukin enhancer-binding factor 3	34074.1	2.42974e-05			Q9H1H9	KIF13A	Kinesin-like protein KIF13A	20556.7	1.31415e-05
Q8IV04	TBC1D10C	Carabin	34065.3	2.42911e-05			P13861	PRKAR2A	cAMP-dependent protein kinase type II-alpha regulatory subunit	20537.8	1.31295e-05
Q5EG05	CARD16	Caspase recruitment domain-containing protein 16	33969.6	2.42228e-05			O00442	RTCA	RNA 3'-terminal phosphate cyclase	20494.3	1.31017e-05
Q9UIA0	CYTH4	Cytohesin-4	33920.9	2.41881e-05			Q99614	TTC1	Tetratricopeptide repeat protein 1	20437.4	1.30653e-05
Q09028	RBBP4	Histone-binding protein RBBP4	33912.3	2.4182e-05			Q13148	TARDBP	TAR DNA-binding protein 43	20434.3	1.30633e-05
P01033	TIMP1	Metalloproteinase inhibitor 1	33852.6	2.41394e-05			Q14166	TTLL12	Tubulin--tyrosine ligase-like protein 12	20426.6	1.30584e-05
P27707	DCK	Deoxycytidine kinase	33688.6	2.40224e-05			Q9BQA1	WDR77	Methylosome protein 50	20366.9	1.30202e-05
P08559	PDHA1	Pyruvate dehydrogenase E1 component subunit alpha, somatic form, mitochondrial	33681.9	2.40177e-05			P19525	EIF2AK2	Interferon-induced, double-stranded RNA-activated protein kinase	20298.3	1.29764e-05
Q8IUI8	CRLF3	Cytokine receptor-like factor 3	33639.6	2.39875e-05			Q96S44	TP53RK	EKC/KEOPS complex subunit TP53RK	20273.8	1.29607e-05
Q6PI73	LILRA6	Leukocyte immunoglobulin-like receptor subfamily A member 6	33620.3	2.39737e-05			P49591	SARS1	Serine--tRNA ligase, cytoplasmic	20211.3	1.29208e-05
Q5T750	XP32	Skin-specific protein 32	33552.7	2.39256e-05			P56545	CTBP2	C-terminal-binding protein 2	20180	1.29008e-05
P48061	CXCL12	Stromal cell-derived factor 1	33514.9	2.38986e-05			P62841	RPS15	40S ribosomal protein S15	20145.5	1.28787e-05
O43324	EEF1E1	Eukaryotic translation elongation factor 1 epsilon-1	33513.1	2.38973e-05			Q9Y336	SIGLEC9	Sialic acid-binding Ig-like lectin 9	20124	1.28649e-05
P47813	EIF1AX	Eukaryotic translation initiation factor 1A, X-chromosomal	33499.5	2.38876e-05			P10515	DLAT	Dihydrolipoyllysine-residue acetyltransferase component of pyruvate dehydrogenase complex, mitochondrial	20120.6	1.28628e-05
P11233	RALA	Ras-related protein Ral-A	33457	2.38573e-05			Q9UM22	EPDR1	Mammalian ependymin-related protein 1	20084.4	1.28396e-05
A0A075B6R9	IGKV2D-24	Probable non-functional immunoglobulin kappa variable 2D-24	33441.2	2.38461e-05			Q15056	EIF4H	Eukaryotic translation initiation factor 4H	20065.7	1.28277e-05
Q8TDX7	NEK7	Serine/threonine-protein kinase Nek7	33421	2.38317e-05			P78406	RAE1	mRNA export factor RAE1	20061.6	1.28251e-05
Q15046	KARS1	Lysine--tRNA ligase	33400.6	2.38171e-05			Q13451	FKBP5	Peptidyl-prolyl cis-trans isomerase FKBP5	20060.2	1.28242e-05
P45973	CBX5	Chromobox protein homolog 5	33317.5	2.37578e-05			P43034	PAFAH1B1	Platelet-activating factor acetylhydrolase IB subunit beta	20010.2	1.27922e-05
P30419	NMT1	Glycylpeptide N-tetradecanoyltransferase 1	33303.6	2.37479e-05			O75022	LILRB3	Leukocyte immunoglobulin-like receptor subfamily B member 3	19990.9	1.27799e-05
Q92747	ARPC1A	Actin-related protein 2/3 complex subunit 1A	33293.5	2.37407e-05			Q6VY07	PACS1	Phosphofurin acidic cluster sorting protein 1	19977.6	1.27713e-05
P54619	PRKAG1	5'-AMP-activated protein kinase subunit gamma-1	33200.9	2.36747e-05			Q13867	BLMH	Bleomycin hydrolase	19962.2	1.27615e-05
Q9BTZ2	DHRS4	Dehydrogenase/reductase SDR family member 4	33196.5	2.36716e-05			P16333	NCK1	Cytoplasmic protein NCK1	19957.4	1.27585e-05
Q15814	TBCC	Tubulin-specific chaperone C	33172	2.3654e-05			P11908	PRPS2	Ribose-phosphate pyrophosphokinase 2	19914.8	1.27312e-05
Q9GZT3	SLIRP	SRA stem-loop-interacting RNA-binding protein, mitochondrial	33083.1	2.35907e-05			O75558	STX11	Syntaxin-11	19896.5	1.27195e-05
P02760	AMBP	Protein AMBP	33051.2	2.35679e-05			Q9Y5K5	UCHL5	Ubiquitin carboxyl-terminal hydrolase isozyme L5	19873.2	1.27046e-05
P16333	NCK1	Cytoplasmic protein NCK1	33034.8	2.35562e-05			P25025	CXCR2	C-X-C chemokine receptor type 2	19851.9	1.2691e-05
A6NIH7	UNC119B	Protein unc-119 homolog B	33025.2	2.35494e-05			P51665	PSMD7	26S proteasome non-ATPase regulatory subunit 7	19848.6	1.26889e-05
Q9NP99	TREM1	Triggering receptor expressed on myeloid cells 1	32980.4	2.35174e-05			Q00059	TFAM	Transcription factor A, mitochondrial	19839.5	1.26831e-05
O43674	NDUFB5	NADH dehydrogenase [ubiquinone] 1 beta subcomplex subunit 5, mitochondrial	32956.5	2.35004e-05			O96011	PEX11B	Peroxisomal membrane protein 11B	19820.7	1.26711e-05
Q5HYI8	RABL3	Rab-like protein 3	32934.4	2.34846e-05			Q9P2T1	GMPR2	GMP reductase 2	19803.8	1.26602e-05
Q9BVL2	NUP58	Nucleoporin p58/p45	32905.8	2.34642e-05			Q04323	UBXN1	UBX domain-containing protein 1	19790.5	1.26518e-05
P27986	PIK3R1	Phosphatidylinositol 3-kinase regulatory subunit alpha	32888.8	2.34521e-05			P62487	POLR2G	DNA-directed RNA polymerase II subunit RPB7	19778.7	1.26442e-05
P17568	NDUFB7	NADH dehydrogenase [ubiquinone] 1 beta subcomplex subunit 7	32884.3	2.3449e-05			O14656	TOR1A	Torsin-1A	19673.8	1.25772e-05
Q9H0E2	TOLLIP	Toll-interacting protein	32830.3	2.34104e-05			P11233	RALA	Ras-related protein Ral-A	19621.1	1.25435e-05
O15258	RER1	Protein RER1	32767.2	2.33654e-05			Q8IZ81	ELMOD2	ELMO domain-containing protein 2	19592.2	1.2525e-05
P30084	ECHS1	Enoyl-CoA hydratase, mitochondrial	32689.8	2.33102e-05			P19256	CD58	Lymphocyte function-associated antigen 3	19581.2	1.25179e-05
P80162	CXCL6	C-X-C motif chemokine 6	32619.6	2.32602e-05			Q9UKJ1	PILRA	Paired immunoglobulin-like type 2 receptor alpha	19578.1	1.2516e-05
Q6FI81	CIAPIN1	Anamorsin	32583.6	2.32345e-05			Q13618	CUL3	Cullin-3	19574.8	1.25139e-05
Q13464	ROCK1	Rho-associated protein kinase 1	32551	2.32113e-05			P43250	GRK6	G protein-coupled receptor kinase 6	19539.2	1.24911e-05
Q16877	PFKFB4	6-phosphofructo-2-kinase/fructose-2,6-bisphosphatase 4	32537.7	2.32018e-05			Q8N4L2	PIP4P2	Type 2 phosphatidylinositol 4,5-bisphosphate 4-phosphatase	19473.8	1.24493e-05
P62745	RHOB	Rho-related GTP-binding protein RhoB	32468.5	2.31524e-05			P62140	PPP1CB	Serine/threonine-protein phosphatase PP1-beta catalytic subunit	19452.2	1.24355e-05
P48047	ATP5PO	ATP synthase subunit O, mitochondrial	32434	2.31278e-05			O95433	AHSA1	Activator of 90 kDa heat shock protein ATPase homolog 1	19400.2	1.24022e-05
P47985	UQCRFS1	Cytochrome b-c1 complex subunit Rieske, mitochondrial	32416.7	2.31155e-05			P09622	DLD	Dihydrolipoyl dehydrogenase, mitochondrial	19399.8	1.2402e-05
P17026	ZNF22	Zinc finger protein 22	32370.3	2.30824e-05			Q15208	STK38	Serine/threonine-protein kinase 38	19399.1	1.24015e-05
P51606	RENBP	N-acylglucosamine 2-epimerase	32325.4	2.30504e-05			Q3ZCW2	LGALSL	Galectin-related protein	19340.7	1.23642e-05
Q16401	PSMD5	26S proteasome non-ATPase regulatory subunit 5	32308.8	2.30385e-05			P27348	YWHAQ	14-3-3 protein theta	19310.7	1.2345e-05
Q9BY32	ITPA	Inosine triphosphate pyrophosphatase	32289.2	2.30246e-05			Q96DB5	RMDN1	Regulator of microtubule dynamics protein 1	19285	1.23286e-05
P27694	RPA1	Replication protein A 70 kDa DNA-binding subunit	32276.6	2.30156e-05			O95139	NDUFB6	NADH dehydrogenase [ubiquinone] 1 beta subcomplex subunit 6	19228.1	1.22922e-05
Q712K3	UBE2R2	Ubiquitin-conjugating enzyme E2 R2	32204.3	2.29641e-05			Q9BTZ2	DHRS4	Dehydrogenase/reductase SDR family member 4	19178.3	1.22604e-05
Q9H2V7	SPNS1	Protein spinster homolog 1	32192	2.29553e-05			Q8N684	CPSF7	Cleavage and polyadenylation specificity factor subunit 7	19163.5	1.22509e-05
Q8N511	TMEM199	Transmembrane protein 199	32177.7	2.29451e-05			P34910	EVI2B	Protein EVI2B	19055.1	1.21816e-05
Q3ZCW2	LGALSL	Galectin-related protein	32139.2	2.29177e-05			P49961	ENTPD1	Ectonucleoside triphosphate diphosphohydrolase 1	19039	1.21713e-05
Q96DB5	RMDN1	Regulator of microtubule dynamics protein 1	32138.8	2.29174e-05			O95352	ATG7	Ubiquitin-like modifier-activating enzyme ATG7	19006	1.21502e-05
Q9H2G2	SLK	STE20-like serine/threonine-protein kinase	32118.3	2.29027e-05			Q07065	CKAP4	Cytoskeleton-associated protein 4	18967.8	1.21258e-05
Q9H477	RBKS	Ribokinase	32095.5	2.28864e-05			P04049	RAF1	RAF proto-oncogene serine/threonine-protein kinase	18967.4	1.21255e-05
Q15291	RBBP5	Retinoblastoma-binding protein 5	32085.5	2.28793e-05			Q9UNS2	COPS3	COP9 signalosome complex subunit 3	18921	1.20959e-05
P38646	HSPA9	Stress-70 protein, mitochondrial	31957.3	2.27879e-05			P55899	FCGRT	IgG receptor FcRn large subunit p51	18871.5	1.20643e-05
P49441	INPP1	Inositol polyphosphate 1-phosphatase	31953.2	2.2785e-05			P17844	DDX5	Probable ATP-dependent RNA helicase DDX5	18732.2	1.19752e-05
Q9UMR7	CLEC4A	C-type lectin domain family 4 member A	31940.5	2.27759e-05			O43765	SGTA	Small glutamine-rich tetratricopeptide repeat-containing protein alpha	18672	1.19367e-05
P08865	RPSA	40S ribosomal protein SA	31932.8	2.27704e-05			O94819	KBTBD11	Kelch repeat and BTB domain-containing protein 11	18604.8	1.18938e-05
O00217	NDUFS8	NADH dehydrogenase [ubiquinone] iron-sulfur protein 8, mitochondrial	31926.1	2.27657e-05			Q9UKX7	NUP50	Nuclear pore complex protein Nup50	18594.6	1.18872e-05
Q14240	EIF4A2	Eukaryotic initiation factor 4A-II	31890.8	2.27405e-05			Q9UQE7	SMC3	Structural maintece of chromosomes protein 3	18592.3	1.18858e-05
Q99828	CIB1	Calcium and integrin-binding protein 1	31876	2.27299e-05			Q8N1F7	NUP93	Nuclear pore complex protein Nup93	18559.1	1.18645e-05
P08637	FCGR3A	Low affinity immunoglobulin gamma Fc region receptor III-A	31793.7	2.26712e-05			P16435	POR	NADPH--cytochrome P450 reductase	18516.7	1.18374e-05
P06865	HEXA	Beta-hexosaminidase subunit alpha	31771.1	2.26552e-05			P31944	CASP14	Caspase-14	18513.7	1.18355e-05
Q9Y6Y9	LY96	Lymphocyte antigen 96	31744.5	2.26362e-05			Q9NTM9	CUTC	Copper homeostasis protein cutC homolog	18508.1	1.18319e-05
O96000	NDUFB10	NADH dehydrogenase [ubiquinone] 1 beta subcomplex subunit 10	31583	2.2521e-05			Q92499	DDX1	ATP-dependent RNA helicase DDX1	18454.5	1.17977e-05
P52597	HNRNPF	Heterogeneous nuclear ribonucleoprotein F	31568.2	2.25104e-05			P09493	TPM1	Tropomyosin alpha-1 chain	18417.2	1.17738e-05
O15117	FYB1	FYN-binding protein 1	31550.6	2.24979e-05			P55039	DRG2	Developmentally-regulated GTP-binding protein 2	18368.2	1.17425e-05
Q14696	MESD	LRP chaperone MESD	31517.6	2.24744e-05			Q13162	PRDX4	Peroxiredoxin-4	18353.5	1.17331e-05
Q9NQS5	GPR84	G-protein coupled receptor 84	31510.4	2.24692e-05			Q9H2V7	SPNS1	Protein spinster homolog 1	18321.8	1.17128e-05
P62633	CNBP	CCHC-type zinc finger nucleic acid binding protein	31507.5	2.24672e-05			Q8NEW0	SLC30A7	Zinc transporter 7	18255.9	1.16707e-05
Q9Y639	NPTN	Neuroplastin	31452.2	2.24277e-05			Q07866	KLC1	Kinesin light chain 1	18209.8	1.16412e-05
O60547	GMDS	GDP-mannose 4,6 dehydratase	31429.6	2.24116e-05			P11387	TOP1	DNA topoisomerase 1	18192.4	1.16301e-05
Q7LDG7	RASGRP2	RAS guanyl-releasing protein 2	31400.6	2.2391e-05			Q9NWZ3	IRAK4	Interleukin-1 receptor-associated kinase 4	18174	1.16183e-05
O43670	ZNF207	BUB3-interacting and GLEBS motif-containing protein ZNF207	31379.6	2.2376e-05			Q13423	NNT	NAD(P) transhydrogenase, mitochondrial	18110.9	1.1578e-05
Q6IA69	NADSYN1	Glutamine-dependent NAD(+) synthetase	31325.1	2.23371e-05			P20042	EIF2S2	Eukaryotic translation initiation factor 2 subunit 2	18104.1	1.15736e-05
Q02790	FKBP4	Peptidyl-prolyl cis-trans isomerase FKBP4	31310.8	2.23269e-05			P15289	ARSA	Arylsulfatase A	18075	1.1555e-05
P51178	PLCD1	1-phosphatidylinositol 4,5-bisphosphate phosphodiesterase delta-1	31300.9	2.23198e-05			B5ME19	EIF3CL	Eukaryotic translation initiation factor 3 subunit C-like protein	18056	1.15429e-05
Q6VY07	PACS1	Phosphofurin acidic cluster sorting protein 1	31287.8	2.23105e-05			P61289	PSME3	Proteasome activator complex subunit 3	17971.6	1.14889e-05
P25024	CXCR1	C-X-C chemokine receptor type 1	31284.4	2.23081e-05			P55735	SEC13	Protein SEC13 homolog	17937.7	1.14673e-05
B0I1T2	MYO1G	Unconventional myosin-Ig	31259.5	2.22903e-05			Q02818	NUCB1	Nucleobindin-1	17917.5	1.14544e-05
Q9Y5X3	SNX5	Sorting nexin-5	31226.7	2.22669e-05			Q8IUI8	CRLF3	Cytokine receptor-like factor 3	17913	1.14515e-05
Q9C0E8	LNPK	Endoplasmic reticulum junction formation protein lunapark	31214.8	2.22584e-05			Q00013	MPP1	55 kDa erythrocyte membrane protein	17868.5	1.14231e-05
Q99611	SEPHS2	Selenide, water dikinase 2	31196.1	2.22451e-05			Q8TCU6	PREX1	Phosphatidylinositol 3,4,5-trisphosphate-dependent Rac exchanger 1 protein	17824.1	1.13947e-05
Q15052	ARHGEF6	Rho guanine nucleotide exchange factor 6	31137.8	2.22036e-05			Q15393	SF3B3	Splicing factor 3B subunit 3	17814.3	1.13884e-05
Q8NET5	NFAM1	NFAT activation molecule 1	31117.1	2.21888e-05			O60832	DKC1	H/ACA ribonucleoprotein complex subunit DKC1	17793.5	1.13751e-05
P10620	MGST1	Microsomal glutathione S-transferase 1	31111.5	2.21848e-05			Q92734	TFG	Protein TFG	17764.9	1.13568e-05
Q8WXI4	ACOT11	Acyl-coenzyme A thioesterase 11	31070	2.21552e-05			Q9Y5X3	SNX5	Sorting nexin-5	17717.3	1.13264e-05
Q92608	DOCK2	Dedicator of cytokinesis protein 2	31051.6	2.21421e-05			P27448	MARK3	MAP/microtubule affinity-regulating kinase 3	17716.5	1.13259e-05
Q9BRR6	ADPGK	ADP-dependent glucokinase	31023.6	2.21221e-05			P27986	PIK3R1	Phosphatidylinositol 3-kinase regulatory subunit alpha	17689	1.13083e-05
Q9NZK5	ADA2	Adenosine deaminase 2	30954	2.20725e-05			Q13464	ROCK1	Rho-associated protein kinase 1	17684.7	1.13055e-05
P20338	RAB4A	Ras-related protein Rab-4A	30933.7	2.2058e-05			P23258	TUBG1	Tubulin gamma-1 chain	17644.9	1.12801e-05
Q96AG4	LRRC59	Leucine-rich repeat-containing protein 59	30852.2	2.19999e-05			P02753	RBP4	Retinol-binding protein 4	17428	1.11414e-05
Q9NVA2	SEPTIN11	Septin-11	30845.5	2.19951e-05			P01137	TGFB1	Transforming growth factor beta-1 proprotein	17381.5	1.11117e-05
Q15438	CYTH1	Cytohesin-1	30795.2	2.19593e-05			Q8IV63	VRK3	Inactive serine/threonine-protein kinase VRK3	17362.6	1.10996e-05
P49915	GMPS	GMP synthase [glutamine-hydrolyzing]	30757.4	2.19323e-05			Q8N697	SLC15A4	Solute carrier family 15 member 4	17346.3	1.10892e-05
P40616	ARL1	ADP-ribosylation factor-like protein 1	30750.9	2.19277e-05			A0A075B6I0	IGLV8-61	Immunoglobulin lambda variable 8-61	17317.5	1.10708e-05
Q13618	CUL3	Cullin-3	30703.2	2.18936e-05			P19404	NDUFV2	NADH dehydrogenase [ubiquinone] flavoprotein 2, mitochondrial	17312.9	1.10678e-05
Q9UHX1	PUF60	Poly(U)-binding-splicing factor PUF60	30664.4	2.1866e-05			P53618	COPB1	Coatomer subunit beta	17304.9	1.10627e-05
O94979	SEC31A	Protein transport protein Sec31A	30653.7	2.18584e-05			P04196	HRG	Histidine-rich glycoprotein	17251.5	1.10286e-05
Q8ND76	CCNY	Cyclin-Y	30605.3	2.18238e-05			P15170	GSPT1	Eukaryotic peptide chain release factor GTP-binding subunit ERF3A	17209.2	1.10016e-05
O43390	HNRNPR	Heterogeneous nuclear ribonucleoprotein R	30582.9	2.18079e-05			Q9ULH1	ASAP1	Arf-GAP with SH3 domain, ANK repeat and PH domain-containing protein 1	17190.5	1.09896e-05
Q9UBV8	PEF1	Peflin	30553	2.17866e-05			P26572	MGAT1	Alpha-1,3-mannosyl-glycoprotein 2-beta-N-acetylglucosaminyltransferase	17171.1	1.09772e-05
Q8NEW0	SLC30A7	Zinc transporter 7	30534.9	2.17737e-05			P15309	ACP3	Prostatic acid phosphatase	17142.8	1.09591e-05
Q03405	PLAUR	Urokinase plasminogen activator surface receptor	30521.1	2.17638e-05			B0I1T2	MYO1G	Unconventional myosin-Ig	17118.7	1.09437e-05
P83881	RPL36A	60S ribosomal protein L36a	30509.9	2.17558e-05			Q15436	SEC23A	Protein transport protein Sec23A	17078.1	1.09178e-05
P01701	IGLV1-51	Immunoglobulin lambda variable 1-51	30449.9	2.1713e-05			O00170	AIP	AH receptor-interacting protein	17065	1.09094e-05
Q9Y336	SIGLEC9	Sialic acid-binding Ig-like lectin 9	30402.9	2.16795e-05			Q9BXP5	SRRT	Serrate RNA effector molecule homolog	17039.1	1.08928e-05
P07954	FH	Fumarate hydratase, mitochondrial	30392.5	2.16721e-05			Q13426	XRCC4	DNA repair protein XRCC4	17029.4	1.08866e-05
Q9NX24	NHP2	H/ACA ribonucleoprotein complex subunit 2	30390.7	2.16708e-05			P21266	GSTM3	Glutathione S-transferase Mu 3	17024.5	1.08835e-05
O00232	PSMD12	26S proteasome non-ATPase regulatory subunit 12	30336.2	2.1632e-05			Q6IA69	NADSYN1	Glutamine-dependent NAD(+) synthetase	16998	1.08666e-05
P23588	EIF4B	Eukaryotic translation initiation factor 4B	30245.8	2.15675e-05			P17026	ZNF22	Zinc finger protein 22	16950.2	1.0836e-05
O00170	AIP	AH receptor-interacting protein	30227.5	2.15544e-05			P07686	HEXB	Beta-hexosaminidase subunit beta	16945.6	1.0833e-05
Q02338	BDH1	D-beta-hydroxybutyrate dehydrogenase, mitochondrial	30194.6	2.1531e-05			Q9Y624	F11R	Junctional adhesion molecule A	16928.1	1.08218e-05
Q86VP6	CAND1	Cullin-associated NEDD8-dissociated protein 1	30171.1	2.15143e-05			Q6NVY1	HIBCH	3-hydroxyisobutyryl-CoA hydrolase, mitochondrial	16921.4	1.08176e-05
Q86Y82	STX12	Syntaxin-12	30113.3	2.1473e-05			Q96JY6	PDLIM2	PDZ and LIM domain protein 2	16886.9	1.07955e-05
Q9Y6W5	WASF2	Actin-binding protein WASF2	30068.6	2.14411e-05			P67809	YBX1	Y-box-binding protein 1	16851	1.07725e-05
P01024	C3	Complement C3	30063.1	2.14372e-05			O00487	PSMD14	26S proteasome non-ATPase regulatory subunit 14	16823.8	1.07552e-05
P63208	SKP1	S-phase kinase-associated protein 1	30034.1	2.14166e-05			O00161	SNAP23	Synaptosomal-associated protein 23	16797.8	1.07385e-05
Q9BPV8	P2RY13	P2Y purinoceptor 13	30022.2	2.1408e-05			P27701	CD82	CD82 antigen	16789.7	1.07334e-05
Q7Z6I6	ARHGAP30	Rho GTPase-activating protein 30	29999.5	2.13919e-05			Q14728	MFSD10	Major facilitator superfamily domain-containing protein 10	16761.9	1.07156e-05
Q96S44	TP53RK	EKC/KEOPS complex subunit TP53RK	29927.2	2.13403e-05			O60547	GMDS	GDP-mannose 4,6 dehydratase	16717.1	1.0687e-05
Q9H0N5	PCBD2	Pterin-4-alpha-carbinolamine dehydratase 2	29880.5	2.1307e-05			Q13586	STIM1	Stromal interaction molecule 1	16714.4	1.06852e-05
P28907	CD38	ADP-ribosyl cyclase/cyclic ADP-ribose hydrolase 1	29856.2	2.12897e-05			Q9HCN8	SDF2L1	Stromal cell-derived factor 2-like protein 1	16676.4	1.06609e-05
P49407	ARRB1	Beta-arrestin-1	29847.3	2.12833e-05			P10909	CLU	Clusterin	16608.9	1.06178e-05
O00757	FBP2	Fructose-1,6-bisphosphatase isozyme 2	29835.8	2.12751e-05			Q99460	PSMD1	26S proteasome non-ATPase regulatory subunit 1	16594.6	1.06086e-05
O00161	SNAP23	Synaptosomal-associated protein 23	29806.3	2.12541e-05			P49821	NDUFV1	NADH dehydrogenase [ubiquinone] flavoprotein 1, mitochondrial	16583.9	1.06018e-05
P02743	APCS	Serum amyloid P-component	29790.9	2.12431e-05			Q9Y3F4	STRAP	Serine-threonine kinase receptor-associated protein	16568.1	1.05917e-05
Q9BR76	CORO1B	Coronin-1B	29772.7	2.12301e-05			P60510	PPP4C	Serine/threonine-protein phosphatase 4 catalytic subunit	16548	1.05788e-05
Q9UH99	SUN2	SUN domain-containing protein 2	29604.1	2.11099e-05			P25685	DNAJB1	DnaJ homolog subfamily B member 1	16542.4	1.05753e-05
P20701	ITGAL	Integrin alpha-L	29524.5	2.10531e-05			P00450	CP	Ceruloplasmin	16537.4	1.05721e-05
B6A8C7	TARM1	T-cell-interacting, activating receptor on myeloid cells protein 1	29521.5	2.1051e-05			O95319	CELF2	CUGBP Elav-like family member 2	16529.1	1.05668e-05
Q9UQE7	SMC3	Structural maintece of chromosomes protein 3	29519.8	2.10498e-05			Q12906	ILF3	Interleukin enhancer-binding factor 3	16453.3	1.05183e-05
Q96HY6	DDRGK1	DDRGK domain-containing protein 1	29463.8	2.10098e-05			O60826	CCDC22	Coiled-coil domain-containing protein 22	16452.8	1.0518e-05
P43250	GRK6	G protein-coupled receptor kinase 6	29433.5	2.09882e-05			O94886	TMEM63A	CSC1-like protein 1	16385.3	1.04748e-05
Q8N5J2	MINDY1	Ubiquitin carboxyl-terminal hydrolase MINDY-1	29419.2	2.09781e-05			P17655	CAPN2	Calpain-2 catalytic subunit	16368.1	1.04639e-05
P00450	CP	Ceruloplasmin	29386.6	2.09548e-05			P14222	PRF1	Perforin-1	16359.7	1.04585e-05
Q9Y4H4	GPSM3	G-protein-signaling modulator 3	29371.7	2.09442e-05			Q06187	BTK	Tyrosine-protein kinase BTK	16358.5	1.04577e-05
Q13547	HDAC1	Histone deacetylase 1	29369.4	2.09426e-05			P02743	APCS	Serum amyloid P-component	16332.3	1.0441e-05
Q9UIC8	LCMT1	Leucine carboxyl methyltransferase 1	29365.6	2.09399e-05			Q8TDQ1	CD300LF	CMRF35-like molecule 1	16307.1	1.04249e-05
P13804	ETFA	Electron transfer flavoprotein subunit alpha, mitochondrial	29347.2	2.09267e-05			P05771	PRKCB	Protein kinase C beta type	16301.9	1.04215e-05
P01137	TGFB1	Transforming growth factor beta-1 proprotein	29326.7	2.09121e-05			Q9NZ08	ERAP1	Endoplasmic reticulum aminopeptidase 1	16292.7	1.04157e-05
Q6P444	MTFR2	Mitochondrial fission regulator 2	29254.8	2.08608e-05			Q13724	MOGS	Mannosyl-oligosaccharide glucosidase	16264	1.03973e-05
O15162	PLSCR1	Phospholipid scramblase 1	29174	2.08032e-05			Q9NXH8	TOR4A	Torsin-4A	16258.5	1.03938e-05
O95433	AHSA1	Activator of 90 kDa heat shock protein ATPase homolog 1	29138.9	2.07782e-05			Q9P258	RCC2	Protein RCC2	16256.9	1.03928e-05
O00442	RTCA	RNA 3'-terminal phosphate cyclase	29131.7	2.07731e-05			Q9NZD8	SPG21	Maspardin	16238.1	1.03808e-05
P51665	PSMD7	26S proteasome non-ATPase regulatory subunit 7	29047.4	2.07129e-05			Q99447	PCYT2	Ethanolamine-phosphate cytidylyltransferase	16221.2	1.03699e-05
A6NC98	CCDC88B	Coiled-coil domain-containing protein 88B	28994.3	2.06751e-05			P62834	RAP1A	Ras-related protein Rap-1A	16140.2	1.03181e-05
O76003	GLRX3	Glutaredoxin-3	28889.1	2.06e-05			Q15046	KARS1	Lysine--tRNA ligase	16090.6	1.02865e-05
Q9UGN4	CD300A	CMRF35-like molecule 8	28888.7	2.05997e-05			Q9Y262	EIF3L	Eukaryotic translation initiation factor 3 subunit L	16081.6	1.02807e-05
Q9NVZ3	NECAP2	Adaptin ear-binding coat-associated protein 2	28882.5	2.05954e-05			Q14790	CASP8	Caspase-8	16050.8	1.0261e-05
B5ME19	EIF3CL	Eukaryotic translation initiation factor 3 subunit C-like protein	28880.5	2.05939e-05			Q96FS4	SIPA1	Signal-induced proliferation-associated protein 1	15972.9	1.02112e-05
Q13158	FADD	FAS-associated death domain protein	28725.7	2.04836e-05			Q14914	PTGR1	Prostaglandin reductase 1	15942.7	1.01919e-05
Q16186	ADRM1	Proteasomal ubiquitin receptor ADRM1	28681.9	2.04523e-05			Q9HAN9	NMNAT1	Nicotinamide/nicotinic acid mononucleotide adenylyltransferase 1	15881.2	1.01526e-05
Q9UKA9	PTBP2	Polypyrimidine tract-binding protein 2	28669.8	2.04437e-05			Q14554	PDIA5	Protein disulfide-isomerase A5	15859.7	1.01389e-05
Q96P48	ARAP1	Arf-GAP with Rho-GAP domain, ANK repeat and PH domain-containing protein 1	28642.7	2.04244e-05			O95479	H6PD	GDH/6PGL endoplasmic bifunctional protein	15803.8	1.01031e-05
O94760	DDAH1	N(G),N(G)-dimethylarginine dimethylaminohydrolase 1	28608	2.03996e-05			Q49A26	GLYR1	Cytokine-like nuclear factor N-PAC	15748.1	1.00675e-05
P07203	GPX1	Glutathione peroxidase 1	28582.9	2.03817e-05			Q96P48	ARAP1	Arf-GAP with Rho-GAP domain, ANK repeat and PH domain-containing protein 1	15725.9	1.00533e-05
P02747	C1QC	Complement C1q subcomponent subunit C	28567.8	2.0371e-05			Q12765	SCRN1	Secernin-1	15703.1	1.00387e-05
Q9NX40	OCIAD1	OCIA domain-containing protein 1	28503.9	2.03254e-05			Q9H1Y0	ATG5	Autophagy protein 5	15701.2	1.00375e-05
P15170	GSPT1	Eukaryotic peptide chain release factor GTP-binding subunit ERF3A	28482.8	2.03103e-05			P04746	AMY2A	Pancreatic alpha-amylase	15652.7	1.00065e-05
O60762	DPM1	Dolichol-phosphate mannosyltransferase subunit 1	28361.6	2.02239e-05			P20645	M6PR	Cation-dependent mannose-6-phosphate receptor	15638.9	9.99768e-06
Q10570	CPSF1	Cleavage and polyadenylation specificity factor subunit 1	28336.9	2.02063e-05			Q9H8Y8	GORASP2	Golgi reassembly-stacking protein 2	15615	9.98243e-06
P63146	UBE2B	Ubiquitin-conjugating enzyme E2 B	28285.8	2.01698e-05			Q9C0E8	LNPK	Endoplasmic reticulum junction formation protein lunapark	15576.7	9.95794e-06
P60228	EIF3E	Eukaryotic translation initiation factor 3 subunit E	28268.9	2.01578e-05			Q8TDH9	BLOC1S5	Biogenesis of lysosome-related organelles complex 1 subunit 5	15570.6	9.95402e-06
Q96GX9	APIP	Methylthioribulose-1-phosphate dehydratase	28248.3	2.01431e-05			A6NIH7	UNC119B	Protein unc-119 homolog B	15546.8	9.93881e-06
Q00577	PURA	Transcriptional activator protein Pur-alpha	28245.7	2.01413e-05			Q13409	DYNC1I2	Cytoplasmic dynein 1 intermediate chain 2	15524.6	9.92462e-06
P49643	PRIM2	DNA primase large subunit	28231.6	2.01312e-05			P49915	GMPS	GMP synthase [glutamine-hydrolyzing]	15520.1	9.92176e-06
P02753	RBP4	Retinol-binding protein 4	28225.6	2.01269e-05			P58335	ANTXR2	Anthrax toxin receptor 2	15516	9.9191e-06
P46109	CRKL	Crk-like protein	28151.8	2.00743e-05			P09132	SRP19	Signal recognition particle 19 kDa protein	15454.5	9.8798e-06
Q9BZQ8	NIBAN1	Protein Niban 1	28088.1	2.00289e-05			Q96AX1	VPS33A	Vacuolar protein sorting-associated protein 33A	15373.2	9.82787e-06
Q9UHG3	PCYOX1	Prenylcysteine oxidase 1	27889.6	1.98874e-05			P78362	SRPK2	SRSF protein kinase 2	15331.3	9.80103e-06
Q9UNS2	COPS3	COP9 signalosome complex subunit 3	27693	1.97471e-05			Q99729	HNRNPAB	Heterogeneous nuclear ribonucleoprotein A/B	15331	9.80087e-06
P15104	GLUL	Glutamine synthetase	27683.3	1.97402e-05			Q13098	GPS1	COP9 signalosome complex subunit 1	15258.9	9.75479e-06
Q96PU8	QKI	KH domain-containing RNA-binding protein QKI	27673.3	1.97331e-05			O14964	HGS	Hepatocyte growth factor-regulated tyrosine kinase substrate	15232.2	9.7377e-06
Q687X5	STEAP4	Metalloreductase STEAP4	27671.2	1.97316e-05			Q93050	ATP6V0A1	V-type proton ATPase 116 kDa subunit a 1	15211.4	9.72441e-06
Q13247	SRSF6	Serine/arginine-rich splicing factor 6	27670.8	1.97313e-05			Q96N66	MBOAT7	Lysophospholipid acyltransferase 7	15202.5	9.71872e-06
Q9Y4F9	RIPOR2	Rho family-interacting cell polarization regulator 2	27609.1	1.96873e-05			O00754	MAN2B1	Lysosomal alpha-mannosidase	15125.8	9.66966e-06
P52298	NCBP2	Nuclear cap-binding protein subunit 2	27568.9	1.96586e-05			Q7L5N1	COPS6	COP9 signalosome complex subunit 6	15125.5	9.66949e-06
Q9UI12	ATP6V1H	V-type proton ATPase subunit H	27530.7	1.96314e-05			Q687X5	STEAP4	Metalloreductase STEAP4	15063.8	9.63001e-06
P53618	COPB1	Coatomer subunit beta	27465.5	1.95849e-05			Q15287	RNPS1	RNA-binding protein with serine-rich domain 1	15051.6	9.62222e-06
P62841	RPS15	40S ribosomal protein S15	27442.4	1.95685e-05			Q9Y285	FARSA	Phenylalanine--tRNA ligase alpha subunit	15044.6	9.61777e-06
Q92905	COPS5	COP9 signalosome complex subunit 5	27428	1.95582e-05			Q8WZ64	ARAP2	Arf-GAP with Rho-GAP domain, ANK repeat and PH domain-containing protein 2	15011.7	9.59675e-06
Q96AX2	RAB37	Ras-related protein Rab-37	27424.6	1.95558e-05			Q9NQC3	RTN4	Reticulon-4	15003.2	9.59132e-06
P11908	PRPS2	Ribose-phosphate pyrophosphokinase 2	27259.7	1.94382e-05			O76003	GLRX3	Glutaredoxin-3	14970.7	9.5705e-06
O94886	TMEM63A	CSC1-like protein 1	27217.8	1.94083e-05			Q16186	ADRM1	Proteasomal ubiquitin receptor ADRM1	14955.9	9.56108e-06
Q5VWZ2	LYPLAL1	Lysophospholipase-like protein 1	27184.9	1.93849e-05			P15121	AKR1B1	Aldo-keto reductase family 1 member B1	14940	9.55088e-06
Q13426	XRCC4	DNA repair protein XRCC4	27184	1.93842e-05			O43747	AP1G1	AP-1 complex subunit gamma-1	14925.5	9.5416e-06
P56556	NDUFA6	NADH dehydrogenase [ubiquinone] 1 alpha subcomplex subunit 6	27166.4	1.93717e-05			G9CGD6	CNK3/IPCEF1	CNK3/IPCEF1 fusion protein	14882.7	9.51429e-06
O43747	AP1G1	AP-1 complex subunit gamma-1	27118	1.93371e-05			A0A0C4DH41	IGHV4-61	Immunoglobulin heavy variable 4-61	14837.1	9.48509e-06
P83111	LACTB	Serine beta-lactamase-like protein LACTB, mitochondrial	27108.1	1.933e-05			Q6PCE3	PGM2L1	Glucose 1,6-bisphosphate synthase	14828.1	9.47936e-06
Q96GG9	DCUN1D1	DCN1-like protein 1	27057.5	1.9294e-05			Q8IXL7	MSRB3	Methionine-R-sulfoxide reductase B3	14798.7	9.46056e-06
Q99460	PSMD1	26S proteasome non-ATPase regulatory subunit 1	26992.5	1.92476e-05			O60502	OGA	Protein O-GlcNAcase	14798.4	9.46037e-06
Q13162	PRDX4	Peroxiredoxin-4	26928.5	1.9202e-05			Q9UHX1	PUF60	Poly(U)-binding-splicing factor PUF60	14789.2	9.4545e-06
Q8WUY1	THEM6	Protein THEM6	26832.7	1.91337e-05			O43390	HNRNPR	Heterogeneous nuclear ribonucleoprotein R	14782.1	9.44998e-06
Q9NPY3	CD93	Complement component C1q receptor	26827.6	1.913e-05			P38919	EIF4A3	Eukaryotic initiation factor 4A-III	14778.6	9.44775e-06
O15264	MAPK13	Mitogen-activated protein kinase 13	26807	1.91154e-05			P04003	C4BPA	C4b-binding protein alpha chain	14778.1	9.4474e-06
P55010	EIF5	Eukaryotic translation initiation factor 5	26774.6	1.90922e-05			Q8N8A2	ANKRD44	Serine/threonine-protein phosphatase 6 regulatory ankyrin repeat subunit B	14767.4	9.44059e-06
P61011	SRP54	Signal recognition particle 54 kDa protein	26765.2	1.90856e-05			P49589	CARS1	Cysteine--tRNA ligase, cytoplasmic	14748.4	9.42843e-06
Q8N684	CPSF7	Cleavage and polyadenylation specificity factor subunit 7	26612.3	1.89765e-05			Q9NRY5	FAM114A2	Protein FAM114A2	14630.1	9.35276e-06
O95479	H6PD	GDH/6PGL endoplasmic bifunctional protein	26548.2	1.89308e-05			Q01433	AMPD2	AMP deaminase 2	14626.1	9.35024e-06
Q15208	STK38	Serine/threonine-protein kinase 38	26545.8	1.89291e-05			P17927	CR1	Complement receptor type 1	14549.5	9.30127e-06
P51580	TPMT	Thiopurine S-methyltransferase	26527.9	1.89163e-05			Q9BVG4	PBDC1	Protein PBDC1	14539.1	9.29458e-06
Q07866	KLC1	Kinesin light chain 1	26516.9	1.89085e-05			Q15019	SEPTIN2	Septin-2	14530.7	9.28927e-06
Q96AZ6	ISG20	Interferon-stimulated gene 20 kDa protein	26495.3	1.88931e-05			Q00765	REEP5	Receptor expression-enhancing protein 5	14527.8	9.28737e-06
P62253	UBE2G1	Ubiquitin-conjugating enzyme E2 G1	26478.4	1.88811e-05			Q13564	NAE1	NEDD8-activating enzyme E1 regulatory subunit	14515.4	9.27943e-06
P45974	USP5	Ubiquitin carboxyl-terminal hydrolase 5	26394.8	1.88214e-05			P31153	MAT2A	S-adenosylmethionine synthase isoform type-2	14392.3	9.20074e-06
P09467	FBP1	Fructose-1,6-bisphosphatase 1	26348.7	1.87886e-05			Q9BS91	SLC35A5	Probable UDP-sugar transporter protein SLC35A5	14371.3	9.18736e-06
Q13564	NAE1	NEDD8-activating enzyme E1 regulatory subunit	26287.7	1.87451e-05			Q12874	SF3A3	Splicing factor 3A subunit 3	14344.8	9.17041e-06
Q9Y6E2	BZW2	eIF5-mimic protein 1	26281	1.87403e-05			Q5W0V3	FHIP2A	FHF complex subunit HOOK interacting protein 2A	14338.9	9.16666e-06
Q7Z7H5	TMED4	Transmembrane emp24 domain-containing protein 4	26280	1.87396e-05			P62736	ACTA2	Actin, aortic smooth muscle	14315.1	9.15141e-06
Q07065	CKAP4	Cytoskeleton-associated protein 4	26276.9	1.87374e-05			Q8IZ83	ALDH16A1	Aldehyde dehydrogenase family 16 member A1	14266	9.12004e-06
Q96H20	SNF8	Vacuolar-sorting protein SNF8	26273.9	1.87352e-05			P08574	CYC1	Cytochrome c1, heme protein, mitochondrial	14249.5	9.10945e-06
O00754	MAN2B1	Lysosomal alpha-mannosidase	26200.9	1.86832e-05			Q16877	PFKFB4	6-phosphofructo-2-kinase/fructose-2,6-bisphosphatase 4	14245.6	9.10699e-06
P16435	POR	NADPH--cytochrome P450 reductase	26083.3	1.85993e-05			P61011	SRP54	Signal recognition particle 54 kDa protein	14243.7	9.10578e-06
Q04206	RELA	Transcription factor p65	26055	1.85791e-05			Q9Y3L3	SH3BP1	SH3 domain-binding protein 1	14237.9	9.10206e-06
O75995	SASH3	SAM and SH3 domain-containing protein 3	26030.7	1.85618e-05			P08637	FCGR3A	Low affinity immunoglobulin gamma Fc region receptor III-A	14224.6	9.09358e-06
P67809	YBX1	Y-box-binding protein 1	26020.1	1.85542e-05			P52594	AGFG1	Arf-GAP domain and FG repeat-containing protein 1	14197.6	9.07632e-06
P49589	CARS1	Cysteine--tRNA ligase, cytoplasmic	26017.5	1.85524e-05			O95782	AP2A1	AP-2 complex subunit alpha-1	14167.5	9.05706e-06
P14151	SELL	L-selectin	25972.9	1.85206e-05			Q8TBX8	PIP4K2C	Phosphatidylinositol 5-phosphate 4-kinase type-2 gamma	14166	9.05612e-06
Q8WVY7	UBLCP1	Ubiquitin-like domain-containing CTD phosphatase 1	25966	1.85157e-05			P46063	RECQL	ATP-dependent DNA helicase Q1	14161.4	9.05312e-06
Q9HCU5	PREB	Prolactin regulatory element-binding protein	25939.9	1.84971e-05			P19823	ITIH2	Inter-alpha-trypsin inhibitor heavy chain H2	14149.5	9.04557e-06
O00560	SDCBP	Syntenin-1	25889.7	1.84612e-05			P61201	COPS2	COP9 signalosome complex subunit 2	14125.1	9.02993e-06
P52434	POLR2H	DNA-directed RNA polymerases I, II, and III subunit RPABC3	25862	1.84415e-05			Q00169	PITPNA	Phosphatidylinositol transfer protein alpha isoform	14097.9	9.01253e-06
P42224	STAT1	Signal transducer and activator of transcription 1-alpha/beta	25846.7	1.84306e-05			P51648	ALDH3A2	Aldehyde dehydrogenase family 3 member A2	14057.9	8.98696e-06
Q9UEU0	VTI1B	Vesicle transport through interaction with t-SNAREs homolog 1B	25795.9	1.83944e-05			Q9Y6X5	ENPP4	Bis(5'-adenosyl)-triphosphatase ENPP4	14056	8.98578e-06
Q9Y5J7	TIMM9	Mitochondrial import inner membrane translocase subunit Tim9	25743.6	1.83571e-05			Q9GZS3	SKIC8	SKI8 subunit of superkiller complex protein	14027	8.96722e-06
P04004	VTN	Vitronectin	25730.7	1.83479e-05			P04844	RPN2	Dolichyl-diphosphooligosaccharide--protein glycosyltransferase subunit 2	14025.7	8.96641e-06
P55160	NCKAP1L	Nck-associated protein 1-like	25692.3	1.83205e-05			Q86YV0	RASAL3	RAS protein activator like-3	14022.4	8.96427e-06
Q05195	MXD1	Max dimerization protein 1	25687.5	1.83171e-05			Q9H2K8	TAOK3	Serine/threonine-protein kinase TAO3	13998.1	8.94874e-06
Q13422	IKZF1	DNA-binding protein Ikaros	25663.7	1.83001e-05			Q7Z6I6	ARHGAP30	Rho GTPase-activating protein 30	13992.6	8.94527e-06
P62736	ACTA2	Actin, aortic smooth muscle	25638.1	1.82819e-05			Q9Y383	LUC7L2	Putative RNA-binding protein Luc7-like 2	13982.2	8.93857e-06
Q9H5X1	CIAO2A	Cytosolic iron-sulfur assembly component 2A	25618	1.82676e-05			Q8IV08	PLD3	5'-3' exonuclease PLD3	13964.6	8.92736e-06
O75558	STX11	Syntaxin-11	25549.1	1.82184e-05			Q96GD0	PDXP	Chronophin	13916.5	8.89658e-06
Q96K17	BTF3L4	Transcription factor BTF3 homolog 4	25548.3	1.82178e-05			Q8WYA6	CTNNBL1	Beta-catenin-like protein 1	13900.2	8.8862e-06
Q96JJ7	TMX3	Protein disulfide-isomerase TMX3	25525.5	1.82015e-05			Q7L7X3	TAOK1	Serine/threonine-protein kinase TAO1	13880.7	8.8737e-06
O75165	DNAJC13	DnaJ homolog subfamily C member 13	25506.1	1.81877e-05			P49757	NUMB	Protein numb homolog	13853.6	8.8564e-06
Q9Y6K0	CEPT1	Choline/ethanolaminephosphotransferase 1	25461.5	1.81559e-05			Q9Y295	DRG1	Developmentally-regulated GTP-binding protein 1	13832.6	8.84296e-06
Q9NR46	SH3GLB2	Endophilin-B2	25431.5	1.81346e-05			Q96EQ0	SGTB	Small glutamine-rich tetratricopeptide repeat-containing protein beta	13796.5	8.81985e-06
P16152	CBR1	Carbonyl reductase [NADPH] 1	25418.1	1.8125e-05			Q9HC35	EML4	Echinoderm microtubule-associated protein-like 4	13765.6	8.80012e-06
P51970	NDUFA8	NADH dehydrogenase [ubiquinone] 1 alpha subcomplex subunit 8	25277.3	1.80245e-05			Q15120	PDK3	[Pyruvate dehydrogenase (acetyl-transferring)] kinase isozyme 3, mitochondrial	13747.9	8.7888e-06
Q9BVJ7	DUSP23	Dual specificity protein phosphatase 23	25252.7	1.8007e-05			O95999	BCL10	B-cell lymphoma/leukemia 10	13737.9	8.78241e-06
O15525	MAFG	Transcription factor MafG	25174.4	1.79512e-05			P49959	MRE11	Double-strand break repair protein MRE11	13736.6	8.78156e-06
Q99733	NAP1L4	Nucleosome assembly protein 1-like 4	25170.3	1.79483e-05			Q08257	CRYZ	Quinone oxidoreductase	13704.9	8.76133e-06
P22681	CBL	E3 ubiquitin-protein ligase CBL	25167.9	1.79466e-05			Q9NVK5	FGFR1OP2	FGFR1 oncogene partner 2	13685.2	8.7487e-06
P78362	SRPK2	SRSF protein kinase 2	25166.6	1.79457e-05			P23588	EIF4B	Eukaryotic translation initiation factor 4B	13675.6	8.74258e-06
Q13098	GPS1	COP9 signalosome complex subunit 1	25157.9	1.79394e-05			O43566	RGS14	Regulator of G-protein signaling 14	13625.8	8.71076e-06
P52594	AGFG1	Arf-GAP domain and FG repeat-containing protein 1	25119.3	1.79119e-05			Q15149	PLEC	Plectin	13565	8.67188e-06
P05161	ISG15	Ubiquitin-like protein ISG15	25074.3	1.78799e-05			Q04864	REL	Proto-oncogene c-Rel	13555.4	8.66573e-06
Q93050	ATP6V0A1	V-type proton ATPase 116 kDa subunit a 1	25033	1.78503e-05			P30876	POLR2B	DNA-directed RNA polymerase II subunit RPB2	13545.4	8.65935e-06
Q9Y4Y9	LSM5	U6 snRNA-associated Sm-like protein LSm5	25017.4	1.78393e-05			Q9Y305	ACOT9	Acyl-coenzyme A thioesterase 9, mitochondrial	13523.5	8.64538e-06
P61019	RAB2A	Ras-related protein Rab-2A	24946.5	1.77887e-05			Q13200	PSMD2	26S proteasome non-ATPase regulatory subunit 2	13522.7	8.64482e-06
Q15436	SEC23A	Protein transport protein Sec23A	24938.7	1.77831e-05			P09668	CTSH	Pro-cathepsin H	13507.3	8.63503e-06
Q15120	PDK3	[Pyruvate dehydrogenase (acetyl-transferring)] kinase isozyme 3, mitochondrial	24906.7	1.77603e-05			O43175	PHGDH	D-3-phosphoglycerate dehydrogenase	13502.1	8.63164e-06
P02749	APOH	Beta-2-glycoprotein 1	24905.9	1.77597e-05			P10398	ARAF	Serine/threonine-protein kinase A-Raf	13499	8.62967e-06
Q9NUL5	SHFL	Shiftless antiviral inhibitor of ribosomal frameshifting protein	24901.4	1.77565e-05			O75190	DNAJB6	DnaJ homolog subfamily B member 6	13429.2	8.58504e-06
Q96PE7	MCEE	Methylmalonyl-CoA epimerase, mitochondrial	24879.9	1.77412e-05			Q96AZ6	ISG20	Interferon-stimulated gene 20 kDa protein	13414.3	8.57557e-06
Q10589	BST2	Bone marrow stromal antigen 2	24877	1.77391e-05			Q9UGN4	CD300A	CMRF35-like molecule 8	13391.7	8.56111e-06
Q96C01	FAM136A	Protein FAM136A	24858.7	1.77261e-05			Q8TCJ2	STT3B	Dolichyl-diphosphooligosaccharide--protein glycosyltransferase subunit STT3B	13371.1	8.54796e-06
O75923	DYSF	Dysferlin	24855.4	1.77237e-05			Q9Y639	NPTN	Neuroplastin	13363.2	8.54286e-06
P24557	TBXAS1	Thromboxane-A synthase	24851.1	1.77206e-05			Q13011	ECH1	Delta(3,5)-Delta(2,4)-dienoyl-CoA isomerase, mitochondrial	13310.4	8.50915e-06
P12544	GZMA	Granzyme A	24834.7	1.7709e-05			Q9UBF2	COPG2	Coatomer subunit gamma-2	13298.8	8.50172e-06
P55899	FCGRT	IgG receptor FcRn large subunit p51	24832.6	1.77075e-05			P42224	STAT1	Signal transducer and activator of transcription 1-alpha/beta	13261.8	8.47806e-06
Q93033	CD101	Immunoglobulin superfamily member 2	24761.3	1.76567e-05			O76071	CIAO1	Probable cytosolic iron-sulfur protein assembly protein CIAO1	13234.5	8.46058e-06
Q9Y6C9	MTCH2	Mitochondrial carrier homolog 2	24731.8	1.76356e-05			P42765	ACAA2	3-ketoacyl-CoA thiolase, mitochondrial	13223.7	8.4537e-06
Q8N668	COMMD1	COMM domain-containing protein 1	24718.8	1.76263e-05			O15120	AGPAT2	1-acyl-sn-glycerol-3-phosphate acyltransferase beta	13152.3	8.40808e-06
P22102	GART	Trifunctional purine biosynthetic protein adenosine-3	24716.7	1.76248e-05			P20592	MX2	Interferon-induced GTP-binding protein Mx2	13151	8.4072e-06
Q5TEJ8	THEMIS2	Protein THEMIS2	24701.8	1.76142e-05			Q9BRP8	PYM1	Partner of Y14 and mago	13147.6	8.40505e-06
Q99685	MGLL	Monoglyceride lipase	24684.1	1.76016e-05			Q9UBX3	SLC25A10	Mitochondrial dicarboxylate carrier	13147.2	8.40478e-06
Q8TDH9	BLOC1S5	Biogenesis of lysosome-related organelles complex 1 subunit 5	24670.1	1.75916e-05			P00813	ADA	Adenosine deaminase	13123.6	8.38973e-06
P83916	CBX1	Chromobox protein homolog 1	24668.3	1.75903e-05			P08567	PLEK	Pleckstrin	13099.6	8.37437e-06
Q8TCU6	PREX1	Phosphatidylinositol 3,4,5-trisphosphate-dependent Rac exchanger 1 protein	24634.7	1.75663e-05			Q969N2	PIGT	GPI transamidase component PIG-T	13069.9	8.35537e-06
Q96HC4	PDLIM5	PDZ and LIM domain protein 5	24607.9	1.75473e-05			Q9UBL3	ASH2L	Set1/Ash2 histone methyltransferase complex subunit ASH2	13048.5	8.34166e-06
P01911	HLA-DRB1	HLA class II histocompatibility antigen, DRB1 beta chain	24601	1.75423e-05			Q96BP3	PPWD1	Peptidylprolyl isomerase domain and WD repeat-containing protein 1	13047.3	8.34091e-06
P35573	AGL	Glycogen debranching enzyme	24576.1	1.75245e-05			O60763	USO1	General vesicular transport factor p115	13009.8	8.31693e-06
O96019	ACTL6A	Actin-like protein 6A	24535.2	1.74954e-05			Q96T60	PNKP	Bifunctional polynucleotide phosphatase/kinase	13009.2	8.31656e-06
P19525	EIF2AK2	Interferon-induced, double-stranded RNA-activated protein kinase	24429.2	1.74198e-05			Q9GZZ9	UBA5	Ubiquitin-like modifier-activating enzyme 5	13009	8.31641e-06
Q9BUJ2	HNRNPUL1	Heterogeneous nuclear ribonucleoprotein U-like protein 1	24413.8	1.74088e-05			P62820	RAB1A	Ras-related protein Rab-1A	12975.3	8.29492e-06
P07814	EPRS1	Bifunctional glutamate/proline--tRNA ligase	24409.8	1.7406e-05			Q9Y6E0	STK24	Serine/threonine-protein kinase 24	12959.6	8.28489e-06
Q9NUP1	BLOC1S4	Biogenesis of lysosome-related organelles complex 1 subunit 4	24404.2	1.7402e-05			Q9H223	EHD4	EH domain-containing protein 4	12947.7	8.27723e-06
Q8N1F7	NUP93	Nuclear pore complex protein Nup93	24318.4	1.73408e-05			Q4G0F5	VPS26B	Vacuolar protein sorting-associated protein 26B	12945.6	8.27589e-06
Q9Y530	OARD1	ADP-ribose glycohydrolase OARD1	24314.4	1.7338e-05			P45974	USP5	Ubiquitin carboxyl-terminal hydrolase 5	12885.3	8.23736e-06
O95352	ATG7	Ubiquitin-like modifier-activating enzyme ATG7	24300.8	1.73283e-05			Q9NZT2	OGFR	Opioid growth factor receptor	12856	8.21864e-06
Q13423	NNT	NAD(P) transhydrogenase, mitochondrial	24292.9	1.73226e-05			A4D1S5	RAB19	Ras-related protein Rab-19	12855	8.21801e-06
P42765	ACAA2	3-ketoacyl-CoA thiolase, mitochondrial	24244.7	1.72883e-05			P47897	QARS1	Glutamine--tRNA ligase	12836.1	8.20589e-06
Q9H9H4	VPS37B	Vacuolar protein sorting-associated protein 37B	24177.3	1.72402e-05			P07814	EPRS1	Bifunctional glutamate/proline--tRNA ligase	12829.7	8.20184e-06
Q12882	DPYD	Dihydropyrimidine dehydrogenase [NADP(+)]	24128	1.7205e-05			Q00577	PURA	Transcriptional activator protein Pur-alpha	12825.2	8.19895e-06
Q9UN37	VPS4A	Vacuolar protein sorting-associated protein 4A	24117.7	1.71977e-05			O00743	PPP6C	Serine/threonine-protein phosphatase 6 catalytic subunit	12798.6	8.18192e-06
Q6IAA8	LAMTOR1	Ragulator complex protein LAMTOR1	24107.8	1.71907e-05			P36551	CPOX	Oxygen-dependent coproporphyrinogen-III oxidase, mitochondrial	12798	8.18158e-06
Q86YV0	RASAL3	RAS protein activator like-3	24060.9	1.71572e-05			P19623	SRM	Spermidine synthase	12775.3	8.16705e-06
Q92614	MYO18A	Unconventional myosin-XVIIIa	23931.3	1.70648e-05			Q08752	PPID	Peptidyl-prolyl cis-trans isomerase D	12755.5	8.15441e-06
Q9UBM7	DHCR7	7-dehydrocholesterol reductase	23883.3	1.70305e-05			Q9UH65	SWAP70	Switch-associated protein 70	12744	8.14703e-06
P07902	GALT	Galactose-1-phosphate uridylyltransferase	23797.7	1.69695e-05			O94905	ERLIN2	Erlin-2	12653	8.08886e-06
Q8TDF6	RASGRP4	RAS guanyl-releasing protein 4	23778.1	1.69556e-05			A8MXV4	NUDT19	Acyl-coenzyme A diphosphatase NUDT19	12641.9	8.08178e-06
P20645	M6PR	Cation-dependent mannose-6-phosphate receptor	23736.2	1.69257e-05			Q13576	IQGAP2	Ras GTPase-activating-like protein IQGAP2	12606	8.05883e-06
P09110	ACAA1	3-ketoacyl-CoA thiolase, peroxisomal	23732.7	1.69231e-05			P06280	GLA	Alpha-galactosidase A	12599.5	8.05464e-06
Q96EP5	DAZAP1	DAZ-associated protein 1	23723.3	1.69165e-05			O43865	AHCYL1	S-adenosylhomocysteine hydrolase-like protein 1	12561.2	8.03018e-06
Q92499	DDX1	ATP-dependent RNA helicase DDX1	23603	1.68307e-05			Q14258	TRIM25	E3 ubiquitin/ISG15 ligase TRIM25	12533.7	8.01259e-06
Q9UKJ1	PILRA	Paired immunoglobulin-like type 2 receptor alpha	23567	1.6805e-05			P12314	FCGR1A	High affinity immunoglobulin gamma Fc receptor I	12482.9	7.98011e-06
Q9H9B4	SFXN1	Sideroflexin-1	23556.9	1.67978e-05			Q7KZI7	MARK2	Serine/threonine-protein kinase MARK2	12449.9	7.95904e-06
Q9H2H8	PPIL3	Peptidyl-prolyl cis-trans isomerase-like 3	23543.4	1.67882e-05			Q02252	ALDH6A1	Methylmalonate-semialdehyde dehydrogenase [acylating], mitochondrial	12436.4	7.95039e-06
P63244	RACK1	Receptor of activated protein C kinase 1	23534.9	1.67821e-05			Q9H257	CARD9	Caspase recruitment domain-containing protein 9	12425	7.94311e-06
Q15418	RPS6KA1	Ribosomal protein S6 kinase alpha-1	23384.1	1.66746e-05			Q96RR4	CAMKK2	Calcium/calmodulin-dependent protein kinase kinase 2	12411.4	7.93439e-06
P38919	EIF4A3	Eukaryotic initiation factor 4A-III	23382.2	1.66732e-05			P09467	FBP1	Fructose-1,6-bisphosphatase 1	12394	7.92327e-06
Q9HAN9	NMNAT1	Nicotinamide/nicotinic acid mononucleotide adenylyltransferase 1	23365.2	1.66611e-05			Q7Z3B4	NUP54	Nucleoporin p54	12372	7.90923e-06
O60763	USO1	General vesicular transport factor p115	23355.5	1.66542e-05			P00751	CFB	Complement factor B	12363.4	7.90375e-06
Q12765	SCRN1	Secernin-1	23347.2	1.66483e-05			Q9HCU5	PREB	Prolactin regulatory element-binding protein	12311.6	7.87064e-06
P49662	CASP4	Caspase-4	23331.5	1.66371e-05			O15371	EIF3D	Eukaryotic translation initiation factor 3 subunit D	12306.1	7.8671e-06
Q9NVK5	FGFR1OP2	FGFR1 oncogene partner 2	23302	1.6616e-05			P23469	PTPRE	Receptor-type tyrosine-protein phosphatase epsilon	12235.5	7.82198e-06
Q9NWZ3	IRAK4	Interleukin-1 receptor-associated kinase 4	23277	1.65982e-05			Q14677	CLINT1	Clathrin interactor 1	12227.4	7.81679e-06
Q9BVG4	PBDC1	Protein PBDC1	23275.8	1.65974e-05			Q8IU85	CAMK1D	Calcium/calmodulin-dependent protein kinase type 1D	12210.2	7.80577e-06
Q14318	FKBP8	Peptidyl-prolyl cis-trans isomerase FKBP8	23269.9	1.65932e-05			Q96I99	SUCLG2	Succinate--CoA ligase [GDP-forming] subunit beta, mitochondrial	12206.8	7.80361e-06
Q86VS8	HOOK3	Protein Hook homolog 3	23218.5	1.65565e-05			O14920	IKBKB	Inhibitor of nuclear factor kappa-B kinase subunit beta	12194.4	7.79568e-06
P61758	VBP1	Prefoldin subunit 3	23154.7	1.6511e-05			P16298	PPP3CB	Serine/threonine-protein phosphatase 2B catalytic subunit beta isoform	12136	7.75836e-06
P52789	HK2	Hexokinase-2	23074.8	1.6454e-05			P34059	GALNS	N-acetylgalactosamine-6-sulfatase	12128	7.75325e-06
O94888	UBXN7	UBX domain-containing protein 7	23071.8	1.64519e-05			O75427	LRCH4	Leucine-rich repeat and calponin homology domain-containing protein 4	12092.3	7.73042e-06
Q9UM22	EPDR1	Mammalian ependymin-related protein 1	23009.6	1.64075e-05			P02748	C9	Complement component C9	12046.6	7.70121e-06
Q13200	PSMD2	26S proteasome non-ATPase regulatory subunit 2	23009.4	1.64074e-05			P04066	FUCA1	Tissue alpha-L-fucosidase	12043.8	7.69938e-06
P29144	TPP2	Tripeptidyl-peptidase 2	22976.9	1.63842e-05			O00429	DNM1L	Dynamin-1-like protein	12022.1	7.6855e-06
Q02252	ALDH6A1	Methylmalonate-semialdehyde dehydrogenase [acylating], mitochondrial	22956.2	1.63695e-05			P30419	NMT1	Glycylpeptide N-tetradecanoyltransferase 1	12001.8	7.67257e-06
P11177	PDHB	Pyruvate dehydrogenase E1 component subunit beta, mitochondrial	22952.8	1.6367e-05			Q9Y3Z3	SAMHD1	Deoxynucleoside triphosphate triphosphohydrolase SAMHD1	11967.4	7.65056e-06
P31930	UQCRC1	Cytochrome b-c1 complex subunit 1, mitochondrial	22925.3	1.63474e-05			Q8TBC3	SHKBP1	SH3KBP1-binding protein 1	11940.2	7.63315e-06
P34910	EVI2B	Protein EVI2B	22911.8	1.63378e-05			Q9BZF1	OSBPL8	Oxysterol-binding protein-related protein 8	11921.1	7.62094e-06
Q9UHY1	NRBP1	Nuclear receptor-binding protein	22903.5	1.63319e-05			Q92614	MYO18A	Unconventional myosin-XVIIIa	11908.2	7.61272e-06
Q9H223	EHD4	EH domain-containing protein 4	22844.6	1.62899e-05			Q9BW60	ELOVL1	Elongation of very long chain fatty acids protein 1	11892	7.60235e-06
P0DOX2		Immunoglobulin alpha-2 heavy chain	22838.2	1.62853e-05			P0DOX2		Immunoglobulin alpha-2 heavy chain	11870.3	7.58848e-06
Q08211	DHX9	ATP-dependent RNA helicase A	22821.2	1.62732e-05			Q9UEU0	VTI1B	Vesicle transport through interaction with t-SNAREs homolog 1B	11846.3	7.57317e-06
Q9Y608	LRRFIP2	Leucine-rich repeat flightless-interacting protein 2	22744.7	1.62187e-05			Q03169	TNFAIP2	Tumor necrosis factor alpha-induced protein 2	11755.5	7.51512e-06
O76071	CIAO1	Probable cytosolic iron-sulfur protein assembly protein CIAO1	22706.8	1.61916e-05			Q8TDX7	NEK7	Serine/threonine-protein kinase Nek7	11719.2	7.49188e-06
P12955	PEPD	Xaa-Pro dipeptidase	22691.7	1.61809e-05			P23743	DGKA	Diacylglycerol kinase alpha	11713.8	7.48845e-06
Q92734	TFG	Protein TFG	22550.3	1.608e-05			P18031	PTPN1	Tyrosine-protein phosphatase non-receptor type 1	11696.6	7.47745e-06
P18754	RCC1	Regulator of chromosome condensation	22538.3	1.60715e-05			P14923	JUP	Junction plakoglobin	11683.3	7.46892e-06
P26572	MGAT1	Alpha-1,3-mannosyl-glycoprotein 2-beta-N-acetylglucosaminyltransferase	22535.9	1.60697e-05			Q9NVA2	SEPTIN11	Septin-11	11681.7	7.46795e-06
P50591	TNFSF10	Tumor necrosis factor ligand superfamily member 10	22494.5	1.60403e-05			P52306	RAP1GDS1	Rap1 GTPase-GDP dissociation stimulator 1	11678.7	7.46599e-06
Q96CD2	PPCDC	Phosphopantothenoylcysteine decarboxylase	22449.7	1.60083e-05			P50453	SERPINB9	Serpin B9	11656.8	7.452e-06
P31944	CASP14	Caspase-14	22382.2	1.59601e-05			Q92973	TNPO1	Transportin-1	11649.9	7.4476e-06
P42126	ECI1	Enoyl-CoA delta isomerase 1, mitochondrial	22362.4	1.59461e-05			Q9BRR6	ADPGK	ADP-dependent glucokinase	11649.9	7.44758e-06
P09668	CTSH	Pro-cathepsin H	22340.8	1.59306e-05			Q10570	CPSF1	Cleavage and polyadenylation specificity factor subunit 1	11635.3	7.43825e-06
Q9NTM9	CUTC	Copper homeostasis protein cutC homolog	22288.1	1.58931e-05			Q8NG11	TSPAN14	Tetraspanin-14	11606.4	7.41977e-06
Q8IZ81	ELMOD2	ELMO domain-containing protein 2	22278.5	1.58862e-05			Q9Y678	COPG1	Coatomer subunit gamma-1	11578.6	7.402e-06
P43034	PAFAH1B1	Platelet-activating factor acetylhydrolase IB subunit beta	22234.3	1.58547e-05			Q93009	USP7	Ubiquitin carboxyl-terminal hydrolase 7	11572.2	7.39795e-06
O15427	SLC16A3	Monocarboxylate transporter 4	22157.9	1.58002e-05			P49662	CASP4	Caspase-4	11479.5	7.33866e-06
P35030	PRSS3	Trypsin-3	22083.9	1.57474e-05			P05023	ATP1A1	Sodium/potassium-transporting ATPase subunit alpha-1	11427.4	7.30536e-06
Q96EQ0	SGTB	Small glutamine-rich tetratricopeptide repeat-containing protein beta	22075.8	1.57417e-05			Q14289	PTK2B	Protein-tyrosine kinase 2-beta	11425.7	7.30426e-06
Q9NZD8	SPG21	Maspardin	22073.9	1.57403e-05			Q2TAY7	SMU1	WD40 repeat-containing protein SMU1	11421.7	7.30168e-06
P04049	RAF1	RAF proto-oncogene serine/threonine-protein kinase	22065.5	1.57343e-05			Q16630	CPSF6	Cleavage and polyadenylation specificity factor subunit 6	11371.6	7.26966e-06
O60907	TBL1X	F-box-like/WD repeat-containing protein TBL1X	22003.9	1.56904e-05			Q9NQG5	RPRD1B	Regulation of nuclear pre-mRNA domain-containing protein 1B	11343.4	7.25166e-06
Q6DD87	ZNF787	Zinc finger protein 787	21985.1	1.5677e-05			Q14203	DCTN1	Dynactin subunit 1	11317.4	7.23503e-06
Q8N4P3	HDDC3	Guanosine-3',5'-bis(diphosphate) 3'-pyrophosphohydrolase MESH1	21980.3	1.56736e-05			P08651	NFIC	Nuclear factor 1 C-type	11304	7.22648e-06
Q8NC51	SERBP1	Plasminogen activator inhibitor 1 RNA-binding protein	21948.8	1.56511e-05			P46977	STT3A	Dolichyl-diphosphooligosaccharide--protein glycosyltransferase subunit STT3A	11275.6	7.2083e-06
P17050	NAGA	Alpha-N-acetylgalactosaminidase	21941.8	1.56461e-05			P42126	ECI1	Enoyl-CoA delta isomerase 1, mitochondrial	11273	7.20663e-06
Q9H4I3	TRABD	TraB domain-containing protein	21929.6	1.56374e-05			Q14152	EIF3A	Eukaryotic translation initiation factor 3 subunit A	11272.2	7.20613e-06
Q13951	CBFB	Core-binding factor subunit beta	21919.7	1.56303e-05			P48960	ADGRE5	Adhesion G protein-coupled receptor E5	11266.9	7.20272e-06
Q9BQQ3	GORASP1	Golgi reassembly-stacking protein 1	21904	1.56191e-05			Q96GS4	BORCS6	BLOC-1-related complex subunit 6	11262	7.19962e-06
Q16531	DDB1	DNA damage-binding protein 1	21864.7	1.55911e-05			Q16875	PFKFB3	6-phosphofructo-2-kinase/fructose-2,6-bisphosphatase 3	11243.8	7.188e-06
Q12874	SF3A3	Splicing factor 3A subunit 3	21846.1	1.55779e-05			Q8IWB7	WDFY1	WD repeat and FYVE domain-containing protein 1	11236.9	7.18359e-06
P54136	RARS1	Arginine--tRNA ligase, cytoplasmic	21804.3	1.5548e-05			Q9NRD1	FBXO6	F-box only protein 6	11230.6	7.17952e-06
O75689	ADAP1	Arf-GAP with dual PH domain-containing protein 1	21753.7	1.5512e-05			Q8N149	LILRA2	Leukocyte immunoglobulin-like receptor subfamily A member 2	11216.1	7.17026e-06
O00462	MANBA	Beta-mannosidase	21736.3	1.54996e-05			Q96KP1	EXOC2	Exocyst complex component 2	11185.6	7.15079e-06
P46977	STT3A	Dolichyl-diphosphooligosaccharide--protein glycosyltransferase subunit STT3A	21730.6	1.54955e-05			P31040	SDHA	Succinate dehydrogenase [ubiquinone] flavoprotein subunit, mitochondrial	11161.6	7.13542e-06
O60488	ACSL4	Long-chain-fatty-acid--CoA ligase 4	21726.5	1.54926e-05			Q16666	IFI16	Gamma-interferon-inducible protein 16	11157.7	7.13294e-06
Q53EU6	GPAT3	Glycerol-3-phosphate acyltransferase 3	21684.3	1.54625e-05			O95685	PPP1R3D	Protein phosphatase 1 regulatory subunit 3D	11140.6	7.12198e-06
Q9UJW0	DCTN4	Dynactin subunit 4	21680.5	1.54598e-05			Q9Y696	CLIC4	Chloride intracellular channel protein 4	11136.2	7.11922e-06
Q13555	CAMK2G	Calcium/calmodulin-dependent protein kinase type II subunit gamma	21675.8	1.54564e-05			Q52LJ0	FAM98B	Protein FAM98B	11082.5	7.08488e-06
P22695	UQCRC2	Cytochrome b-c1 complex subunit 2, mitochondrial	21637.9	1.54294e-05			Q9H7D7	WDR26	WD repeat-containing protein 26	11070.8	7.07738e-06
Q13724	MOGS	Mannosyl-oligosaccharide glucosidase	21621.5	1.54177e-05			Q92900	UPF1	Regulator of nonsense transcripts 1	11064.7	7.07346e-06
Q9BQA1	WDR77	Methylosome protein 50	21616.1	1.54138e-05			Q92673	SORL1	Sortilin-related receptor	11046.8	7.06206e-06
Q9NRD1	FBXO6	F-box only protein 6	21609.4	1.54091e-05			Q8NF50	DOCK8	Dedicator of cytokinesis protein 8	11026.2	7.04886e-06
P29590	PML	Protein PML	21585.8	1.53922e-05			Q13393	PLD1	Phospholipase D1	11017.2	7.04314e-06
P78330	PSPH	Phosphoserine phosphatase	21568.4	1.53799e-05			Q15029	EFTUD2	116 kDa U5 small nuclear ribonucleoprotein component	11012.8	7.04032e-06
P21266	GSTM3	Glutathione S-transferase Mu 3	21553.7	1.53694e-05			Q92828	CORO2A	Coronin-2A	10984.7	7.02237e-06
Q9Y3C6	PPIL1	Peptidyl-prolyl cis-trans isomerase-like 1	21549.3	1.53662e-05			Q9H269	VPS16	Vacuolar protein sorting-associated protein 16 homolog	10971.6	7.01396e-06
Q96T60	PNKP	Bifunctional polynucleotide phosphatase/kinase	21533.4	1.53549e-05			Q13555	CAMK2G	Calcium/calmodulin-dependent protein kinase type II subunit gamma	10943.6	6.99606e-06
Q14152	EIF3A	Eukaryotic translation initiation factor 3 subunit A	21528.3	1.53513e-05			Q9NPF4	OSGEP	tRNA N6-adenosine threonylcarbamoyltransferase	10931.3	6.98821e-06
Q14914	PTGR1	Prostaglandin reductase 1	21472.8	1.53117e-05			P22681	CBL	E3 ubiquitin-protein ligase CBL	10896.5	6.96595e-06
P06280	GLA	Alpha-galactosidase A	21453.9	1.52982e-05			P49407	ARRB1	Beta-arrestin-1	10855.8	6.93996e-06
P19875	CXCL2	C-X-C motif chemokine 2	21448.5	1.52943e-05			Q9Y4E8	USP15	Ubiquitin carboxyl-terminal hydrolase 15	10798.7	6.90346e-06
P16615	ATP2A2	Sarcoplasmic/endoplasmic reticulum calcium ATPase 2	21435.1	1.52848e-05			Q9NUU7	DDX19A	ATP-dependent RNA helicase DDX19A	10758.5	6.87776e-06
P58335	ANTXR2	Anthrax toxin receptor 2	21336.1	1.52142e-05			Q93034	CUL5	Cullin-5	10734.2	6.8622e-06
Q16630	CPSF6	Cleavage and polyadenylation specificity factor subunit 6	21313	1.51977e-05			Q969G3	SMARCE1	SWI/SNF-related matrix-associated actin-dependent regulator of chromatin subfamily E member 1	10721.7	6.85422e-06
Q6WKZ4	RAB11FIP1	Rab11 family-interacting protein 1	21310.7	1.51961e-05			P29590	PML	Protein PML	10716.9	6.85114e-06
Q9UBF2	COPG2	Coatomer subunit gamma-2	21306.3	1.5193e-05			Q10472	GALNT1	Polypeptide N-acetylgalactosaminyltransferase 1	10712.8	6.84853e-06
P53609	PGGT1B	Geranylgeranyl transferase type-1 subunit beta	21302.9	1.51905e-05			Q99567	NUP88	Nuclear pore complex protein Nup88	10707.1	6.84486e-06
O15212	PFDN6	Prefoldin subunit 6	21183.1	1.51051e-05			Q99733	NAP1L4	Nucleosome assembly protein 1-like 4	10686.9	6.83195e-06
Q8NBM8	PCYOX1L	Prenylcysteine oxidase-like	21177.1	1.51008e-05			Q8IX05	CD302	CD302 antigen	10660.9	6.81533e-06
Q96N66	MBOAT7	Lysophospholipid acyltransferase 7	21165	1.50922e-05			Q9BZK7	TBL1XR1	F-box-like/WD repeat-containing protein TBL1XR1	10622.1	6.79053e-06
Q8TBX8	PIP4K2C	Phosphatidylinositol 5-phosphate 4-kinase type-2 gamma	21152.8	1.50835e-05			Q5K4L6	SLC27A3	Long-chain fatty acid transport protein 3	10610.2	6.78295e-06
Q96HJ5	MS4A3	Membrane-spanning 4-domains subfamily A member 3	21140.2	1.50745e-05			Q86VS8	HOOK3	Protein Hook homolog 3	10604.7	6.77942e-06
Q9GZS3	SKIC8	SKI8 subunit of superkiller complex protein	21113.1	1.50552e-05			Q9H7D0	DOCK5	Dedicator of cytokinesis protein 5	10601.3	6.77725e-06
Q9BXP5	SRRT	Serrate RNA effector molecule homolog	21088.4	1.50376e-05			O95630	STAMBP	STAM-binding protein	10593.8	6.77242e-06
P41236	PPP1R2	Protein phosphatase inhibitor 2	21079.4	1.50311e-05			Q8TBC4	UBA3	NEDD8-activating enzyme E1 catalytic subunit	10577.6	6.76208e-06
P10515	DLAT	Dihydrolipoyllysine-residue acetyltransferase component of pyruvate dehydrogenase complex, mitochondrial	21076.3	1.50289e-05			Q8WTS1	ABHD5	1-acylglycerol-3-phosphate O-acyltransferase ABHD5	10558.8	6.75004e-06
Q8N3A8	PARP8	Protein mono-ADP-ribosyltransferase PARP8	21068.1	1.50231e-05			Q13057	COASY	Bifunctional coenzyme A synthase	10557.9	6.74951e-06
Q13418	ILK	Integrin-linked protein kinase	21063	1.50195e-05			Q7Z2W4	ZC3HAV1	Zinc finger CCCH-type antiviral protein 1	10534.1	6.73429e-06
P61927	RPL37	60S ribosomal protein L37	20980.2	1.49604e-05			Q9H9A6	LRRC40	Leucine-rich repeat-containing protein 40	10514.1	6.7215e-06
O60826	CCDC22	Coiled-coil domain-containing protein 22	20966.4	1.49506e-05			P18887	XRCC1	DNA repair protein XRCC1	10449	6.67988e-06
Q52LJ0	FAM98B	Protein FAM98B	20926.9	1.49224e-05			Q93033	CD101	Immunoglobulin superfamily member 2	10426.6	6.66558e-06
Q8NFQ8	TOR1AIP2	Torsin-1A-interacting protein 2	20897.3	1.49013e-05			Q9GZY6	LAT2	Linker for activation of T-cells family member 2	10426.2	6.66529e-06
P27169	PON1	Serum paraoxonase/arylesterase 1	20853.4	1.487e-05			P16615	ATP2A2	Sarcoplasmic/endoplasmic reticulum calcium ATPase 2	10390.1	6.64222e-06
O75323	NIPSNAP2	Protein NipSnap homolog 2	20834.2	1.48563e-05			Q9Y2Q0	ATP8A1	Phospholipid-transporting ATPase IA	10339.6	6.60995e-06
P41227	NAA10	N-alpha-acetyltransferase 10	20820.1	1.48463e-05			Q92541	RTF1	RNA polymerase-associated protein RTF1 homolog	10334.7	6.60678e-06
P04062	GBA1	Lysosomal acid glucosylceramidase	20755.5	1.48002e-05			A6NHR9	SMCHD1	Structural maintece of chromosomes flexible hinge domain-containing protein 1	10328.2	6.60265e-06
Q8IXJ6	SIRT2	NAD-dependent protein deacetylase sirtuin-2	20667.4	1.47374e-05			Q9Y646	CPQ	Carboxypeptidase Q	10269	6.56481e-06
O95758	PTBP3	Polypyrimidine tract-binding protein 3	20658.3	1.47309e-05			Q8WVM8	SCFD1	Sec1 family domain-containing protein 1	10252	6.55393e-06
Q8TAT6	NPLOC4	Nuclear protein localization protein 4 homolog	20644.4	1.4721e-05			O75533	SF3B1	Splicing factor 3B subunit 1	10195.4	6.51776e-06
Q9UH65	SWAP70	Switch-associated protein 70	20620.1	1.47036e-05			Q99856	ARID3A	AT-rich interactive domain-containing protein 3A	10171.5	6.50247e-06
P04066	FUCA1	Tissue alpha-L-fucosidase	20586.5	1.46797e-05			Q9H6Z4	RANBP3	Ran-binding protein 3	10145.6	6.48595e-06
Q6NSW5	DENND10P1	Putative DENN domain-containing protein 10 B	20562.5	1.46626e-05			Q9Y450	HBS1L	HBS1-like protein	10126	6.47337e-06
Q9NXH8	TOR4A	Torsin-4A	20493.3	1.46132e-05			Q09028	RBBP4	Histone-binding protein RBBP4	10117.7	6.46808e-06
P51813	BMX	Cytoplasmic tyrosine-protein kinase BMX	20476.5	1.46013e-05			Q13107	USP4	Ubiquitin carboxyl-terminal hydrolase 4	10107.6	6.46164e-06
P25090	FPR2	N-formyl peptide receptor 2	20456.8	1.45872e-05			P51813	BMX	Cytoplasmic tyrosine-protein kinase BMX	10103.6	6.45909e-06
Q9NP77	SSU72	RNA polymerase II subunit A C-terminal domain phosphatase SSU72	20454.2	1.45854e-05			Q05209	PTPN12	Tyrosine-protein phosphatase non-receptor type 12	10073	6.43951e-06
P18031	PTPN1	Tyrosine-protein phosphatase non-receptor type 1	20442.5	1.4577e-05			Q9Y6M1	IGF2BP2	Insulin-like growth factor 2 mRNA-binding protein 2	10067.3	6.43584e-06
P55039	DRG2	Developmentally-regulated GTP-binding protein 2	20437.1	1.45731e-05			Q7Z739	YTHDF3	YTH domain-containing family protein 3	10064.7	6.43418e-06
P50453	SERPINB9	Serpin B9	20434.3	1.45711e-05			Q5EG05	CARD16	Caspase recruitment domain-containing protein 16	10055.5	6.4283e-06
Q9H2K8	TAOK3	Serine/threonine-protein kinase TAO3	20383.2	1.45347e-05			Q9UIA9	XPO7	Exportin-7	10054.9	6.42796e-06
Q9NZ01	TECR	Very-long-chain enoyl-CoA reductase	20353.8	1.45138e-05			O00203	AP3B1	AP-3 complex subunit beta-1	10043.6	6.42071e-06
Q6UXN9	WDR82	WD repeat-containing protein 82	20344.2	1.45069e-05			Q5T9A4	ATAD3B	ATPase family AAA domain-containing protein 3B	10043	6.4203e-06
O75821	EIF3G	Eukaryotic translation initiation factor 3 subunit G	20337.6	1.45022e-05			P49588	AARS1	Alanine--tRNA ligase, cytoplasmic	10012.7	6.40097e-06
Q6ZVK8	NUDT18	8-oxo-dGDP phosphatase NUDT18	20333.2	1.44991e-05			O75844	ZMPSTE24	CAAX prenyl protease 1 homolog	10009.2	6.3987e-06
Q9Y262	EIF3L	Eukaryotic translation initiation factor 3 subunit L	20242.1	1.44341e-05			P01008	SERPINC1	Antithrombin-III	10006.7	6.39712e-06
Q9Y6E0	STK24	Serine/threonine-protein kinase 24	20219.6	1.4418e-05			Q9Y4L1	HYOU1	Hypoxia up-regulated protein 1	9951.64	6.36192e-06
P49789	FHIT	Bis(5'-adenosyl)-triphosphatase	20208.7	1.44103e-05			O95757	HSPA4L	Heat shock 70 kDa protein 4L	9933.29	6.35019e-06
Q9BW60	ELOVL1	Elongation of very long chain fatty acids protein 1	20201.3	1.4405e-05			Q8IZ07	ANKRD13A	Ankyrin repeat domain-containing protein 13A	9920.03	6.34172e-06
P35637	FUS	RNA-binding protein FUS	20146.9	1.43662e-05			Q6ZUM4	ARHGAP27	Rho GTPase-activating protein 27	9812.89	6.27322e-06
O95757	HSPA4L	Heat shock 70 kDa protein 4L	20143.7	1.43639e-05			Q9NYU2	UGGT1	UDP-glucose:glycoprotein glucosyltransferase 1	9799.15	6.26444e-06
O15553	MEFV	Pyrin	20134.9	1.43577e-05			Q9Y2U5	MAP3K2	Mitogen-activated protein kinase kinase kinase 2	9795.88	6.26235e-06
Q6NVY1	HIBCH	3-hydroxyisobutyryl-CoA hydrolase, mitochondrial	20128.9	1.43534e-05			O15117	FYB1	FYN-binding protein 1	9745.69	6.23026e-06
Q8N1G4	LRRC47	Leucine-rich repeat-containing protein 47	20111.5	1.4341e-05			Q8TEB1	DCAF11	DDB1- and CUL4-associated factor 11	9712.14	6.20881e-06
Q9UBE0	SAE1	SUMO-activating enzyme subunit 1	20091.9	1.4327e-05			O00186	STXBP3	Syntaxin-binding protein 3	9711.99	6.20872e-06
Q8WUH1	CHURC1	Protein Churchill	20073.9	1.43142e-05			Q9BYX7	POTEKP	Putative beta-actin-like protein 3	9697.1	6.1992e-06
P49716	CEBPD	CCAAT/enhancer-binding protein delta	20070.4	1.43117e-05			Q16531	DDB1	DNA damage-binding protein 1	9679.82	6.18815e-06
Q13952	NFYC	Nuclear transcription factor Y subunit gamma	20045.4	1.42938e-05			Q9NR19	ACSS2	Acetyl-coenzyme A synthetase, cytoplasmic	9677.34	6.18657e-06
Q5T1M5	FKBP15	FK506-binding protein 15	20026.7	1.42805e-05			O43252	PAPSS1	Bifunctional 3'-phosphoadenosine 5'-phosphosulfate synthase 1	9638.76	6.1619e-06
Q00169	PITPNA	Phosphatidylinositol transfer protein alpha isoform	20003.3	1.42638e-05			P12955	PEPD	Xaa-Pro dipeptidase	9632.27	6.15775e-06
Q99459	CDC5L	Cell division cycle 5-like protein	19922.4	1.42061e-05			Q8TCT9	HM13	Minor histocompatibility antigen H13	9624.86	6.15301e-06
Q9Y295	DRG1	Developmentally-regulated GTP-binding protein 1	19905.4	1.4194e-05			Q8IU68	TMC8	Transmembrane channel-like protein 8	9617.61	6.14838e-06
Q92530	PSMF1	Proteasome inhibitor PI31 subunit	19885.4	1.41798e-05			Q15637	SF1	Splicing factor 1	9603.7	6.13949e-06
Q4G0N4	NADK2	NAD kinase 2, mitochondrial	19878.6	1.41749e-05			Q9UH99	SUN2	SUN domain-containing protein 2	9599.08	6.13654e-06
P14222	PRF1	Perforin-1	19847.9	1.4153e-05			Q9BPX7	C7orf25	UPF0415 protein C7orf25	9596.91	6.13515e-06
O94819	KBTBD11	Kelch repeat and BTB domain-containing protein 11	19835.9	1.41444e-05			Q12846	STX4	Syntaxin-4	9574.41	6.12076e-06
Q03519	TAP2	Antigen peptide transporter 2	19825.3	1.41369e-05			Q99062	CSF3R	Granulocyte colony-stimulating factor receptor	9571.75	6.11906e-06
Q96P63	SERPINB12	Serpin B12	19817	1.4131e-05			P78325	ADAM8	Disintegrin and metalloproteinase domain-containing protein 8	9542.49	6.10036e-06
P06746	POLB	DNA polymerase beta	19812	1.41274e-05			Q96DI7	SNRNP40	U5 small nuclear ribonucleoprotein 40 kDa protein	9539.79	6.09863e-06
Q9Y6G9	DYNC1LI1	Cytoplasmic dynein 1 light intermediate chain 1	19779.1	1.4104e-05			P30084	ECHS1	Enoyl-CoA hydratase, mitochondrial	9539.54	6.09847e-06
Q8TBC3	SHKBP1	SH3KBP1-binding protein 1	19764.3	1.40934e-05			P22059	OSBP	Oxysterol-binding protein 1	9533.5	6.09461e-06
Q7Z614	SNX20	Sorting nexin-20	19755.1	1.40869e-05			Q16656	NRF1	Nuclear respiratory factor 1	9460.08	6.04767e-06
O43566	RGS14	Regulator of G-protein signaling 14	19726.4	1.40664e-05			Q13620	CUL4B	Cullin-4B	9459.05	6.04702e-06
Q9Y3L3	SH3BP1	SH3 domain-binding protein 1	19664.7	1.40224e-05			Q12882	DPYD	Dihydropyrimidine dehydrogenase [NADP(+)]	9395.34	6.00629e-06
Q6PCB8	EMB	Embigin	19664.6	1.40223e-05			Q8NBM8	PCYOX1L	Prenylcysteine oxidase-like	9390.7	6.00332e-06
Q8NCG7	DAGLB	Diacylglycerol lipase-beta	19637.8	1.40032e-05			Q9UJW0	DCTN4	Dynactin subunit 4	9371.28	5.99091e-06
P19404	NDUFV2	NADH dehydrogenase [ubiquinone] flavoprotein 2, mitochondrial	19559	1.3947e-05			Q02218	OGDH	2-oxoglutarate dehydrogenase complex component E1	9361.65	5.98475e-06
Q9BWD1	ACAT2	Acetyl-CoA acetyltransferase, cytosolic	19540.5	1.39338e-05			Q15517	CDSN	Corneodesmosin	9346.24	5.9749e-06
Q9NYU2	UGGT1	UDP-glucose:glycoprotein glucosyltransferase 1	19442.9	1.38642e-05			P41252	IARS1	Isoleucine--tRNA ligase, cytoplasmic	9308.7	5.9509e-06
Q9H269	VPS16	Vacuolar protein sorting-associated protein 16 homolog	19441.2	1.3863e-05			O14776	TCERG1	Transcription elongation regulator 1	9307.78	5.95031e-06
Q9UHD1	CHORDC1	Cysteine and histidine-rich domain-containing protein 1	19433.5	1.38575e-05			Q96P63	SERPINB12	Serpin B12	9289.32	5.93851e-06
P13929	ENO3	Beta-enolase	19399.5	1.38332e-05			O94776	MTA2	Metastasis-associated protein MTA2	9280.67	5.93298e-06
Q9HC35	EML4	Echinoderm microtubule-associated protein-like 4	19396.1	1.38309e-05			O60603	TLR2	Toll-like receptor 2	9254.31	5.91613e-06
Q8IWB7	WDFY1	WD repeat and FYVE domain-containing protein 1	19378.5	1.38183e-05			Q5TDH0	DDI2	Protein DDI1 homolog 2	9249.68	5.91317e-06
Q9HCD5	NCOA5	Nuclear receptor coactivator 5	19336.4	1.37883e-05			P35030	PRSS3	Trypsin-3	9247.11	5.91152e-06
Q6DD88	ATL3	Atlastin-3	19328.4	1.37826e-05			Q9Y5M8	SRPRB	Signal recognition particle receptor subunit beta	9239.49	5.90666e-06
Q9HA64	FN3KRP	Ketosamine-3-kinase	19319.2	1.3776e-05			Q6WKZ4	RAB11FIP1	Rab11 family-interacting protein 1	9215.98	5.89162e-06
Q96DI7	SNRNP40	U5 small nuclear ribonucleoprotein 40 kDa protein	19308	1.3768e-05			Q13435	SF3B2	Splicing factor 3B subunit 2	9215.45	5.89129e-06
Q12982	BNIP2	BCL2/adenovirus E1B 19 kDa protein-interacting protein 2	19294.7	1.37586e-05			Q99459	CDC5L	Cell division cycle 5-like protein	9207.18	5.886e-06
Q9H1Y0	ATG5	Autophagy protein 5	19249.3	1.37262e-05			O75165	DNAJC13	DnaJ homolog subfamily C member 13	9203.25	5.88349e-06
Q13619	CUL4A	Cullin-4A	19215.2	1.37019e-05			Q6ZUJ8	PIK3AP1	Phosphoinositide 3-kinase adapter protein 1	9193.18	5.87705e-06
O95999	BCL10	B-cell lymphoma/leukemia 10	19179.4	1.36763e-05			P19440	GGT1	Glutathione hydrolase 1 proenzyme	9154.19	5.85212e-06
P19623	SRM	Spermidine synthase	19161	1.36632e-05			Q96CS3	FAF2	FAS-associated factor 2	9147.22	5.84767e-06
P78406	RAE1	mRNA export factor RAE1	19134.7	1.36444e-05			Q86W42	THOC6	THO complex subunit 6 homolog	9125.96	5.83408e-06
Q8TEA8	DTD1	D-aminoacyl-tRNA deacylase 1	19102.1	1.36212e-05			Q8N5Y8	PARP16	Protein mono-ADP-ribosyltransferase PARP16	9109.94	5.82383e-06
O60784	TOM1	Target of Myb1 membrane trafficking protein	19083.4	1.36079e-05			Q6DD88	ATL3	Atlastin-3	9108.05	5.82263e-06
O00487	PSMD14	26S proteasome non-ATPase regulatory subunit 14	19074.4	1.36015e-05			Q12979	ABR	Active breakpoint cluster region-related protein	9096.41	5.81519e-06
Q9UJY5	GGA1	ADP-ribosylation factor-binding protein GGA1	19063.4	1.35936e-05			Q6UWP7	LCLAT1	Lysocardiolipin acyltransferase 1	9060.21	5.79204e-06
O43865	AHCYL1	S-adenosylhomocysteine hydrolase-like protein 1	19058.7	1.35903e-05			P08240	SRPRA	Signal recognition particle receptor subunit alpha	9044.95	5.78229e-06
Q15181	PPA1	Inorganic pyrophosphatase	19048.8	1.35832e-05			Q03519	TAP2	Antigen peptide transporter 2	9027.71	5.77127e-06
Q7KZI7	MARK2	Serine/threonine-protein kinase MARK2	19041.1	1.35777e-05			Q8TC07	TBC1D15	TBC1 domain family member 15	8989.78	5.74702e-06
P55060	CSE1L	Exportin-2	19031.2	1.35707e-05			Q14204	DYNC1H1	Cytoplasmic dynein 1 heavy chain 1	8944.9	5.71833e-06
P36957	DLST	Dihydrolipoyllysine-residue succinyltransferase component of 2-oxoglutarate dehydrogenase complex, mitochondrial	19024.8	1.35661e-05			Q15018	ABRAXAS2	BRISC complex subunit Abraxas 2	8902.23	5.69105e-06
Q14203	DCTN1	Dynactin subunit 1	19018.7	1.35617e-05			Q9UPU7	TBC1D2B	TBC1 domain family member 2B	8892.08	5.68456e-06
Q13425	SNTB2	Beta-2-syntrophin	19006.6	1.35531e-05			Q16891	IMMT	MICOS complex subunit MIC60	8872.23	5.67187e-06
P55212	CASP6	Caspase-6	18961.6	1.3521e-05			P53367	ARFIP1	Arfaptin-1	8868.03	5.66918e-06
P51648	ALDH3A2	Aldehyde dehydrogenase family 3 member A2	18935.8	1.35026e-05			P55010	EIF5	Eukaryotic translation initiation factor 5	8853.28	5.65976e-06
Q8IX05	CD302	CD302 antigen	18917.5	1.34895e-05			P28074	PSMB5	Proteasome subunit beta type-5	8821.54	5.63947e-06
Q9NRW4	DUSP22	Dual specificity protein phosphatase 22	18912.5	1.3486e-05			Q8NB16	MLKL	Mixed lineage kinase domain-like protein	8802.39	5.62723e-06
P25685	DNAJB1	DnaJ homolog subfamily B member 1	18904.9	1.34806e-05			Q6NYC8	PPP1R18	Phostensin	8769.69	5.60632e-06
Q14554	PDIA5	Protein disulfide-isomerase A5	18875.5	1.34596e-05			P49006	MARCKSL1	MARCKS-related protein	8730.48	5.58126e-06
Q9UGI8	TES	Testin	18864.1	1.34515e-05			P17050	NAGA	Alpha-N-acetylgalactosaminidase	8729.36	5.58054e-06
P20718	GZMH	Granzyme H	18852.8	1.34435e-05			O75843	AP1G2	AP-1 complex subunit gamma-like 2	8725.53	5.57809e-06
P46736	BRCC3	Lys-63-specific deubiquitinase BRCC36	18851.8	1.34427e-05			Q7Z6P3	RAB44	Ras-related protein Rab-44	8723.6	5.57685e-06
Q96E39	RBMXL1	RNA binding motif protein, X-linked-like-1	18812.3	1.34146e-05			O95831	AIFM1	Apoptosis-inducing factor 1, mitochondrial	8710.32	5.56837e-06
P61201	COPS2	COP9 signalosome complex subunit 2	18777.7	1.33899e-05			O14975	SLC27A2	Long-chain fatty acid transport protein 2	8701.44	5.56269e-06
O95782	AP2A1	AP-2 complex subunit alpha-1	18769.9	1.33843e-05			Q9P2R7	SUCLA2	Succinate--CoA ligase [ADP-forming] subunit beta, mitochondrial	8693.25	5.55746e-06
Q14728	MFSD10	Major facilitator superfamily domain-containing protein 10	18763.7	1.33799e-05			O75400	PRPF40A	Pre-mRNA-processing factor 40 homolog A	8639.99	5.52341e-06
Q9HAV0	GNB4	Guanine nucleotide-binding protein subunit beta-4	18745.8	1.33672e-05			Q13242	SRSF9	Serine/arginine-rich splicing factor 9	8638.32	5.52234e-06
O14657	TOR1B	Torsin-1B	18719.5	1.33484e-05			P61964	WDR5	WD repeat-containing protein 5	8635.54	5.52056e-06
O94776	MTA2	Metastasis-associated protein MTA2	18716.9	1.33465e-05			Q9NQW7	XPNPEP1	Xaa-Pro aminopeptidase 1	8610.99	5.50487e-06
O43181	NDUFS4	NADH dehydrogenase [ubiquinone] iron-sulfur protein 4, mitochondrial	18715	1.33452e-05			Q9Y2Z0	SUGT1	Protein SGT1 homolog	8529.35	5.45268e-06
Q96GS4	BORCS6	BLOC-1-related complex subunit 6	18668.9	1.33123e-05			Q06546	GABPA	GA-binding protein alpha chain	8513.62	5.44262e-06
Q9Y4E8	USP15	Ubiquitin carboxyl-terminal hydrolase 15	18656.8	1.33037e-05			Q5T1M5	FKBP15	FK506-binding protein 15	8468.17	5.41356e-06
Q9NZP8	C1RL	Complement C1r subcomponent-like protein	18648.4	1.32977e-05			P08697	SERPINF2	Alpha-2-antiplasmin	8465.63	5.41194e-06
[truncated: 1,480 more rows]

## Sheet: Mouse_copynumber
# The estimated copy number per cell of proteins present in 4000 cell equivalent and 1000 mouse neutrophils.
4000 cell equivalent						1000 cells
PG.ProteinAccessions	PG.Genes	PG.ProteinDescriptions	Copy number/cell	Percentages		PG.ProteinAccessions	PG.Genes	PG.ProteinDescriptions	Copy number/cell	Percentages
P62806	H4c1	Histone H4	4.20962e+07	0.0578276		P62806	H4c1	Histone H4	1.02085e+08	0.124817
P10853	H2bc7	Histone H2B type 1-F/J/L;Histone H2B type 1-H;Histone H2B type 1-C/E/G	3.69805e+07	0.0508001		P10853	H2bc7	Histone H2B type 1-F/J/L;Histone H2B type 1-H;Histone H2B type 1-C/E/G	1.01855e+08	0.124536
P68433	H3c1	Histone H3.1;Histone H3.2	3.42488e+07	0.0470475		P68433	H3c1	Histone H3.1;Histone H3.2	5.91471e+07	0.0723177
O08692	Ngp	Neutrophilic granule protein	3.20114e+07	0.0439741		C0HKE1	H2ac4	Histone H2A type 1-B;Histone H2A type 1-C;Histone H2A type 1-D;Histone H2A type 1-E;Histone H2A type 1-G;Histone H2A type 1-I;Histone H2A type 1-N;Histone H2A type 1-O;Histone H2A type 1-P;Histone H2A type 3;Histone H2A type 1-F;Histone H2A type 1-H	4.67024e+07	0.0571019
P43277	H1-3	Histone H1.3	2.41455e+07	0.0331687		O08692	Ngp	Neutrophilic granule protein	4.0509e+07	0.0495293
P60710	Actb	Actin, cytoplasmic 1	1.61076e+07	0.022127		P60710	Actb	Actin, cytoplasmic 1	3.43092e+07	0.041949
Q6GSS7	Hist2h2aa1	Histone H2A type 2-A	1.56015e+07	0.0214317		P43277	H1-3	Histone H1.3	2.73767e+07	0.0334728
P14069	S100a6	Protein S100-A6	1.3951e+07	0.0191644		P11672	Lcn2	Neutrophil gelatinase-associated lipocalin	1.54985e+07	0.0189496
P11672	Lcn2	Neutrophil gelatinase-associated lipocalin	1.30344e+07	0.0179053		P56183	Rrp1	Ribosomal RNA processing protein 1 homolog A	1.3112e+07	0.0160317
P43274	H1-4	Histone H1.4	1.12945e+07	0.0155153		P14069	S100a6	Protein S100-A6	1.10618e+07	0.0135249
P31725	S100a9	Protein S100-A9	9.77108e+06	0.0134225		P16858	Gapdh	Glyceraldehyde-3-phosphate dehydrogenase	1.09471e+07	0.0133848
P16858	Gapdh	Glyceraldehyde-3-phosphate dehydrogenase	8.87594e+06	0.0121929		P43274	H1-4	Histone H1.4	1.08939e+07	0.0133197
P08905	Lyz2	Lysozyme C-2	8.79912e+06	0.0120874		P08905	Lyz2	Lysozyme C-2	9.75239e+06	0.011924
Q8K426	Retnlg	Resistin-like gamma	8.12169e+06	0.0111568		P31725	S100a9	Protein S100-A9	9.50468e+06	0.0116211
Q9JI48	Plac8	Placenta-specific gene 8 protein	7.16146e+06	0.00983769		P51437	Camp	Cathelicidin antimicrobial peptide	6.42956e+06	0.00786126
P27005	S100a8	Protein S100-A8	6.6453e+06	0.00912865		P15864	H1-2	Histone H1.2	6.11874e+06	0.00748123
P62983	Rps27a	Ubiquitin-ribosomal protein eS31 fusion protein	6.62715e+06	0.00910372		Q8K426	Retnlg	Resistin-like gamma	5.54506e+06	0.0067798
O35744	Chil3	Chitinase-like protein 3	6.5913e+06	0.00905447		O35744	Chil3	Chitinase-like protein 3	5.50187e+06	0.006727
P99029	Prdx5	Peroxiredoxin-5, mitochondrial	6.47277e+06	0.00889164		Q9ERK4	Cse1l	Exportin-2	5.39736e+06	0.00659922
P63001	Rac1	Ras-related C3 botulinum toxin substrate 1	6.32238e+06	0.00868506		P63001	Rac1	Ras-related C3 botulinum toxin substrate 1	5.35006e+06	0.00654139
P43276	H1-5	Histone H1.5	5.81264e+06	0.00798482		P99029	Prdx5	Peroxiredoxin-5, mitochondrial	4.89257e+06	0.00598202
P20065	Tmsb4x	Thymosin beta-4	5.68956e+06	0.00781574		P20065	Tmsb4x	Thymosin beta-4	4.78508e+06	0.0058506
P51437	Camp	Cathelicidin antimicrobial peptide	5.51624e+06	0.00757766		P43276	H1-5	Histone H1.5	4.75067e+06	0.00580852
Q8CGP7	H2ac15	Histone H2A type 1-K	5.33313e+06	0.00732612		P50543	S100a11	Protein S100-A11	4.36149e+06	0.00533269
P62962	Pfn1	Profilin-1	5.17075e+06	0.00710306		P80318	Cct3	T-complex protein 1 subunit gamma	4.17429e+06	0.0051038
P50543	S100a11	Protein S100-A11	5.03405e+06	0.00691528		P08071	Ltf	Lactotransferrin	3.99615e+06	0.004886
P52480	Pkm	Pyruvate kinase PKM	4.60034e+06	0.00631948		Q8BFZ3	Actbl2	Beta-actin-like protein 2	3.88804e+06	0.00475381
P10639	Txn	Thioredoxin	4.55955e+06	0.00626345		P52480	Pkm	Pyruvate kinase PKM	3.83659e+06	0.0046909
P08071	Ltf	Lactotransferrin	4.42054e+06	0.00607249		P10639	Txn	Thioredoxin	3.70143e+06	0.00452565
P15864	H1-2	Histone H1.2	4.35028e+06	0.00597599		P10107	Anxa1	Annexin A1	3.47999e+06	0.0042549
P10107	Anxa1	Annexin A1	4.14235e+06	0.00569035		O88593	Pglyrp1	Peptidoglycan recognition protein 1	3.4587e+06	0.00422887
Q3UP87	Elane	Neutrophil elastase	3.62021e+06	0.00497308		Q9JI48	Plac8	Placenta-specific gene 8 protein	3.38906e+06	0.00414372
Q60605	Myl6	Myosin light polypeptide 6	3.53345e+06	0.00485391		P62983	Rps27a	Ubiquitin-ribosomal protein eS31 fusion protein	3.25146e+06	0.00397548
O88593	Pglyrp1	Peptidoglycan recognition protein 1	3.46885e+06	0.00476516		P40142	Tkt	Transketolase	3.0161e+06	0.00368772
P63101	Ywhaz	14-3-3 protein zeta/delta	3.46468e+06	0.00475943		P27005	S100a8	Protein S100-A8	2.98328e+06	0.00364758
O89053	Coro1a	Coronin-1A	3.39189e+06	0.00465944		O89053	Coro1a	Coronin-1A	2.85425e+06	0.00348982
Q9CQI6	Cotl1	Coactosin-like protein	3.27203e+06	0.00449479		Q60605	Myl6	Myosin light polypeptide 6	2.65729e+06	0.003249
Q9ERK4	Cse1l	Exportin-2	3.24923e+06	0.00446347		Q3UP87	Elane	Neutrophil elastase	2.62602e+06	0.00321077
P59999	Arpc4	Actin-related protein 2/3 complex subunit 4	3.24789e+06	0.00446163		P63101	Ywhaz	14-3-3 protein zeta/delta	2.58289e+06	0.00315803
Q05144	Rac2	Ras-related C3 botulinum toxin substrate 2	2.79507e+06	0.00383958		P17182	Eno1	Alpha-enolase	2.42895e+06	0.00296981
Q61599	Arhgdib	Rho GDP-dissociation inhibitor 2	2.72651e+06	0.00374541		Q9CQI6	Cotl1	Coactosin-like protein	2.31246e+06	0.00282738
P17182	Eno1	Alpha-enolase	2.63795e+06	0.00362376		P11247	Mpo	Myeloperoxidase	2.27156e+06	0.00277738
P11247	Mpo	Myeloperoxidase	2.60858e+06	0.00358341		P62962	Pfn1	Profilin-1	2.25125e+06	0.00275254
Q3THE2	Myl12b	Myosin regulatory light chain 12B	2.58538e+06	0.00355154		P10126	Eef1a1	Elongation factor 1-alpha 1	2.17713e+06	0.00266193
P06151	Ldha	L-lactate dehydrogenase A chain	2.54704e+06	0.00349887		Q05144	Rac2	Ras-related C3 botulinum toxin substrate 2	2.05341e+06	0.00251065
P28293	Ctsg	Cathepsin G	2.51042e+06	0.00344857		P30355	Alox5ap	Arachidonate 5-lipoxygenase-activating protein	1.95534e+06	0.00239074
P05064	Aldoa	Fructose-bisphosphate aldolase A	2.31986e+06	0.00318679		P59999	Arpc4	Actin-related protein 2/3 complex subunit 4	1.93229e+06	0.00236256
P10126	Eef1a1	Elongation factor 1-alpha 1	2.28036e+06	0.00313253		P06151	Ldha	L-lactate dehydrogenase A chain	1.89727e+06	0.00231975
P40142	Tkt	Transketolase	2.22054e+06	0.00305035		Q9CPW4	Arpc5	Actin-related protein 2/3 complex subunit 5	1.85414e+06	0.00226701
P17742	Ppia	Peptidyl-prolyl cis-trans isomerase A	2.20187e+06	0.00302472		Q61599	Arhgdib	Rho GDP-dissociation inhibitor 2	1.77651e+06	0.00217209
Q9CPW4	Arpc5	Actin-related protein 2/3 complex subunit 5	2.17355e+06	0.0029858		P28293	Ctsg	Cathepsin G	1.69928e+06	0.00207767
P18760	Cfl1	Cofilin-1	2.14643e+06	0.00294856		Q3THE2	Myl12b	Myosin regulatory light chain 12B	1.68696e+06	0.00206261
Q9DCD0	Pgd	6-phosphogluconate dehydrogenase, decarboxylating	1.9573e+06	0.00268874		P42209	Septin1	Septin-1	1.67908e+06	0.00205297
P56183	Rrp1	Ribosomal RNA processing protein 1 homolog A	1.92033e+06	0.00263796		P05064	Aldoa	Fructose-bisphosphate aldolase A	1.67321e+06	0.0020458
Q6P069	Sri	Sorcin	1.88181e+06	0.00258504		P43275	H1-1	Histone H1.1	1.47167e+06	0.00179937
Q9R1Q7	Plp2	Proteolipid protein 2	1.83287e+06	0.00251781		Q9DCD0	Pgd	6-phosphogluconate dehydrogenase, decarboxylating	1.42586e+06	0.00174336
Q9R0P5	Dstn	Destrin	1.77213e+06	0.00243438		Q9Z126	Pf4	Platelet factor 4	1.34634e+06	0.00164614
P0C0S6	H2az1	Histone H2A.Z;Histone H2A.V	1.67971e+06	0.00230742		P62835	Rap1a	Ras-related protein Rap-1A	1.33522e+06	0.00163253
P62835	Rap1a	Ras-related protein Rap-1A	1.67807e+06	0.00230517		P26350	Ptma	Prothymosin alpha	1.33259e+06	0.00162933
P30355	Alox5ap	Arachidonate 5-lipoxygenase-activating protein	1.64643e+06	0.00226171		Q64523	H2ac20	Histone H2A type 2-C	1.30443e+06	0.00159489
P26350	Ptma	Prothymosin alpha	1.63734e+06	0.00224922		Q6P069	Sri	Sorcin	1.26915e+06	0.00155176
Q91VW3	Sh3bgrl3	SH3 domain-binding glutamic acid-rich-like protein 3	1.6217e+06	0.00222773		Q8VI36	Pxn	Paxillin	1.2652e+06	0.00154692
Q9Z126	Pf4	Platelet factor 4	1.61577e+06	0.00221958		P0C0S6	H2az1	Histone H2A.Z;Histone H2A.V	1.2401e+06	0.00151623
Q9QUH0	Glrx	Glutaredoxin-1	1.58627e+06	0.00217906		Q61233	Lcp1	Plastin-2	1.20566e+06	0.00147413
P41245	Mmp9	Matrix metalloproteinase-9	1.57735e+06	0.00216681		Q93092	Taldo1	Transaldolase	1.19381e+06	0.00145964
Q9D154	Serpinb1a	Leukocyte elastase inhibitor A	1.53508e+06	0.00210874		P10649	Gstm1	Glutathione S-transferase Mu 1	1.18152e+06	0.00144462
P10649	Gstm1	Glutathione S-transferase Mu 1	1.51703e+06	0.00208394		P41245	Mmp9	Matrix metalloproteinase-9	1.16333e+06	0.00142238
Q8BFZ3	Actbl2	Beta-actin-like protein 2	1.51034e+06	0.00207475		Q7SIG6	Asap2	Arf-GAP with SH3 domain, ANK repeat and PH domain-containing protein 2	1.14905e+06	0.00140491
P43275	H1-1	Histone H1.1	1.4805e+06	0.00203376		Q9R0P5	Dstn	Destrin	1.11073e+06	0.00135806
P51881	Slc25a5	ADP/ATP translocase 2	1.46112e+06	0.00200714		P18760	Cfl1	Cofilin-1	1.05829e+06	0.00129394
P20152	Vim	Vimentin	1.45013e+06	0.00199205		P17742	Ppia	Peptidyl-prolyl cis-trans isomerase A	1.02632e+06	0.00125486
P80318	Cct3	T-complex protein 1 subunit gamma	1.40762e+06	0.00193365		P20152	Vim	Vimentin	1.01317e+06	0.00123877
P51150	Rab7a	Ras-related protein Rab-7a	1.38825e+06	0.00190704		P15089	Cpa3	Mast cell carboxypeptidase A	974319	0.00119128
Q61233	Lcp1	Plastin-2	1.3699e+06	0.00188183		P24527	Lta4h	Leukotriene A-4 hydrolase	968005	0.00118356
Q9ERL7	Gmfg	Glia maturation factor gamma	1.36434e+06	0.00187419		P07356	Anxa2	Annexin A2	967004	0.00118233
P19973	Lsp1	Lymphocyte-specific protein 1	1.323e+06	0.0018174		P40124	Cap1	Adenylyl cyclase-associated protein 1	962299	0.00117658
Q61096	Prtn3	Myeloblastin	1.32165e+06	0.00181555		Q91VW3	Sh3bgrl3	SH3 domain-binding glutamic acid-rich-like protein 3	958880	0.0011724
P62852	Rps25	Small ribosomal subunit protein eS25	1.29353e+06	0.00177692		P51881	Slc25a5	ADP/ATP translocase 2	948400	0.00115959
P07356	Anxa2	Annexin A2	1.27064e+06	0.00174548		Q9D154	Serpinb1a	Leukocyte elastase inhibitor A	941510	0.00115116
P40124	Cap1	Adenylyl cyclase-associated protein 1	1.26544e+06	0.00173834		O08709	Prdx6	Peroxiredoxin-6	915134	0.00111891
O08709	Prdx6	Peroxiredoxin-6	1.26209e+06	0.00173373		P51150	Rab7a	Ras-related protein Rab-7a	906555	0.00110842
P24527	Lta4h	Leukotriene A-4 hydrolase	1.22325e+06	0.00168038		Q61096	Prtn3	Myeloblastin	902958	0.00110402
Q93092	Taldo1	Transaldolase	1.18735e+06	0.00163106		Q9R1Q7	Plp2	Proteolipid protein 2	891489	0.00109
Q9Z1Q5	Clic1	Chloride intracellular channel protein 1	1.18493e+06	0.00162774		Q9ERL7	Gmfg	Glia maturation factor gamma	881552	0.00107785
P30681	Hmgb2	High mobility group protein B2	1.15052e+06	0.00158047		P17156	Hspa2	Heat shock-related 70 kDa protein 2	855549	0.00104606
P11835	Itgb2	Integrin beta-2	1.12892e+06	0.0015508		P62827	Ran	GTP-binding nuclear protein Ran	837987	0.00102459
P17156	Hspa2	Heat shock-related 70 kDa protein 2	1.08519e+06	0.00149073		P11835	Itgb2	Integrin beta-2	824121	0.00100763
Q9QZQ8	Macroh2a1	Core histone macro-H2A.1	1.0753e+06	0.00147714		Q9QUH0	Glrx	Glutaredoxin-1	800128	0.000978297
P29391	Ftl1	Ferritin light chain 1	1.06802e+06	0.00146714		Q9QZQ8	Macroh2a1	Core histone macro-H2A.1	761612	0.000931204
O88569	Hnrnpa2b1	Heterogeneous nuclear ribonucleoproteins A2/B1	1.05925e+06	0.0014551		Q8R2S8	Cd177	CD177 antigen	751759	0.000919157
P46638	Rab11b	Ras-related protein Rab-11B	1.03955e+06	0.00142803		P07724	Alb	Albumin	743612	0.000909196
Q8R2S8	Cd177	CD177 antigen	1.03529e+06	0.00142217		Q9DC29	Abcb6	ATP-binding cassette sub-family B member 6	740104	0.000904907
P17751	Tpi1	Triosephosphate isomerase	987472	0.00135649		P97430	Slpi	Antileukoproteinase	729230	0.000891611
P63017	Hspa8	Heat shock cognate 71 kDa protein	984247	0.00135206		P17751	Tpi1	Triosephosphate isomerase	725843	0.00088747
P63260	Actg1	Actin, cytoplasmic 2	969332	0.00133157		Q4KML4	Abracl	Costars family protein ABRACL	722342	0.00088319
P42209	Septin1	Septin-1	964337	0.00132471		O88569	Hnrnpa2b1	Heterogeneous nuclear ribonucleoproteins A2/B1	721489	0.000882146
O88342	Wdr1	WD repeat-containing protein 1	947751	0.00130193		P63017	Hspa8	Heat shock cognate 71 kDa protein	706546	0.000863876
Q99JY9	Actr3	Actin-related protein 3	940000	0.00129128		P46638	Rab11b	Ras-related protein Rab-11B	701193	0.000857331
Q64433	Hspe1	10 kDa heat shock protein, mitochondrial	935419	0.00128499		Q9JM76	Arpc3	Actin-related protein 2/3 complex subunit 3	672645	0.000822426
P62827	Ran	GTP-binding nuclear protein Ran	930440	0.00127815		O88342	Wdr1	WD repeat-containing protein 1	670891	0.000820282
Q9WVA4	Tagln2	Transgelin-2	898128	0.00123376		P47738	Aldh2	Aldehyde dehydrogenase, mitochondrial	669239	0.000818261
Q62422	Ostf1	Osteoclast-stimulating factor 1	888601	0.00122067		P21844	Cma1	Chymase	664936	0.000813
Q7SIG6	Asap2	Arf-GAP with SH3 domain, ANK repeat and PH domain-containing protein 2	875050	0.00120206		P19973	Lsp1	Lymphocyte-specific protein 1	654499	0.000800239
P35700	Prdx1	Peroxiredoxin-1	867309	0.00119142		P62852	Rps25	Small ribosomal subunit protein eS25	640054	0.000782578
P21844	Cma1	Chymase	855119	0.00117468		P61957	Sumo2	Small ubiquitin-related modifier 2	613265	0.000749824
P61957	Sumo2	Small ubiquitin-related modifier 2	849423	0.00116685		P35700	Prdx1	Peroxiredoxin-1	611999	0.000748276
Q6PHN9	Rab35	Ras-related protein Rab-35	842581	0.00115745		Q9Z1Q5	Clic1	Chloride intracellular channel protein 1	609370	0.000745062
P47738	Aldh2	Aldehyde dehydrogenase, mitochondrial	841112	0.00115544		P14211	Calr	Calreticulin	609265	0.000744934
Q4KML4	Abracl	Costars family protein ABRACL	837494	0.00115047		O08997	Atox1	Copper transport protein ATOX1	597384	0.000730407
P21107	Tpm3	Tropomyosin alpha-3 chain	834494	0.00114634		O70138	Mmp8	Neutrophil collagenase	591385	0.000723072
Q9JM76	Arpc3	Actin-related protein 2/3 complex subunit 3	823667	0.00113147		Q9WVA4	Tagln2	Transgelin-2	590454	0.000721933
Q9DC29	Abcb6	ATP-binding cassette sub-family B member 6	800506	0.00109966		Q61646	Hp	Haptoglobin	588305	0.000719305
P01887	B2m	Beta-2-microglobulin	798550	0.00109697		P12787	Cox5a	Cytochrome c oxidase subunit 5A, mitochondrial	580879	0.000710226
Q64522	H2ac21	Histone H2A type 2-B	773022	0.0010619		P21843	Mcpt3	Mast cell protease 3 (Fragment)	580260	0.000709469
P35175	Stfa1	Stefin-1	761963	0.00104671		P08249	Mdh2	Malate dehydrogenase, mitochondrial	572665	0.000700184
Q9CPQ1	Cox6c	Cytochrome c oxidase subunit 6C	758654	0.00104216		P29391	Ftl1	Ferritin light chain 1	547637	0.000669583
Q01768	Nme2	Nucleoside diphosphate kinase B	750085	0.00103039		Q9CPQ1	Cox6c	Cytochrome c oxidase subunit 6C	541261	0.000661787
P60766	Cdc42	Cell division control protein 42 homolog	746618	0.00102563		Q9D620	Rab11fip1	Rab11 family-interacting protein 1	540827	0.000661255
P14152	Mdh1	Malate dehydrogenase, cytoplasmic	746393	0.00102532		Q99JY9	Actr3	Actin-related protein 3	536072	0.000655442
P47753	Capza1	F-actin-capping protein subunit alpha-1	745525	0.00102413		Q62422	Ostf1	Osteoclast-stimulating factor 1	528844	0.000646605
Q9WV32	Arpc1b	Actin-related protein 2/3 complex subunit 1B	735695	0.00101062		P13020	Gsn	Gelsolin	517394	0.000632605
P56391	Cox6b1	Cytochrome c oxidase subunit 6B1	735118	0.00100983		P70460	Vasp	Vasodilator-stimulated phosphoprotein	509027	0.000622374
P13020	Gsn	Gelsolin	730306	0.00100322		P99027	Rplp2	Large ribosomal subunit protein P2	506537	0.000619331
P99027	Rplp2	Large ribosomal subunit protein P2	729372	0.00100194		P06745	Gpi	Glucose-6-phosphate isomerase	502983	0.000614984
O70138	Mmp8	Neutrophil collagenase	727572	0.000999466		Q00612	G6pdx	Glucose-6-phosphate 1-dehydrogenase X	501173	0.000612772
O35639	Anxa3	Annexin A3	726264	0.000997668		P31786	Dbi	Acyl-CoA-binding protein	495118	0.000605369
P12787	Cox5a	Cytochrome c oxidase subunit 5A, mitochondrial	721812	0.000991553		P97352	S100a13	Protein S100-A13	494965	0.000605182
P06745	Gpi	Glucose-6-phosphate isomerase	713020	0.000979476		Q8R480	Nup85	Nuclear pore complex protein Nup85	491690	0.000601177
Q9QUI0	Rhoa	Transforming protein RhoA	710685	0.000976268		Q01768	Nme2	Nucleoside diphosphate kinase B	476808	0.000582982
P70460	Vasp	Vasodilator-stimulated phosphoprotein	704489	0.000967756		O35639	Anxa3	Annexin A3	475956	0.000581939
P14211	Calr	Calreticulin	702875	0.00096554		P35175	Stfa1	Stefin-1	475572	0.000581471
Q00612	G6pdx	Glucose-6-phosphate 1-dehydrogenase X	685656	0.000941885		P14733	Lmnb1	Lamin-B1	467327	0.000571389
P68134	Acta1	Actin, alpha skeletal muscle	680413	0.000934684		P24452	Capg	Macrophage-capping protein	466120	0.000569914
P14733	Lmnb1	Lamin-B1	670895	0.000921609		Q61462	Cyba	Cytochrome b-245 light chain	458440	0.000560523
Q08093	Cnn2	Calponin-2	657870	0.000903716		P84096	Rhog	Rho-related GTP-binding protein RhoG	448547	0.000548427
Q9D620	Rab11fip1	Rab11 family-interacting protein 1	656696	0.000902104		P14152	Mdh1	Malate dehydrogenase, cytoplasmic	447655	0.000547336
P21843	Mcpt3	Mast cell protease 3 (Fragment)	651646	0.000895166		P21836	Ache	Acetylcholinesterase	444529	0.000543515
P07724	Alb	Albumin	650147	0.000893106		P62309	Snrpg	Small nuclear ribonucleoprotein G	438652	0.00053633
P08249	Mdh2	Malate dehydrogenase, mitochondrial	650136	0.000893091		P63260	Actg1	Actin, cytoplasmic 2	437193	0.000534545
P47757	Capzb	F-actin-capping protein subunit beta	641057	0.000880621		Q03265	Atp5f1a	ATP synthase subunit alpha, mitochondrial	435455	0.000532421
P24452	Capg	Macrophage-capping protein	634934	0.000872209		P47757	Capzb	F-actin-capping protein subunit beta	428096	0.000523422
P62880	Gnb2	Guanine nucleotide-binding protein G(I)/G(S)/G(T) subunit beta-2	633998	0.000870923		P56391	Cox6b1	Cytochrome c oxidase subunit 6B1	426648	0.000521652
O08997	Atox1	Copper transport protein ATOX1	633279	0.000869935		P62918	Rpl8	Large ribosomal subunit protein uL2	420407	0.000514021
Q03265	Atp5f1a	ATP synthase subunit alpha, mitochondrial	632995	0.000869545		Q08093	Cnn2	Calponin-2	417313	0.000510239
P26043	Rdx	Radixin	626671	0.000860858		P35979	Rpl12	Large ribosomal subunit protein uL11	417270	0.000510186
P49710	Hcls1	Hematopoietic lineage cell-specific protein	626100	0.000860073		P49710	Hcls1	Hematopoietic lineage cell-specific protein	415353	0.000507842
P84096	Rhog	Rho-related GTP-binding protein RhoG	610943	0.000839252		P58252	Eef2	Elongation factor 2	415087	0.000507517
P60335	Pcbp1	Poly(rC)-binding protein 1	606841	0.000833617		Q9D8B3	Chmp4b	Charged multivesicular body protein 4b	414581	0.000506898
P61358	Rpl27	Large ribosomal subunit protein eL27	595552	0.000818109		P61089	Ube2n	Ubiquitin-conjugating enzyme E2 N	411963	0.000503697
P61089	Ube2n	Ubiquitin-conjugating enzyme E2 N	591596	0.000812675		P62880	Gnb2	Guanine nucleotide-binding protein G(I)/G(S)/G(T) subunit beta-2	410642	0.000502081
P35979	Rpl12	Large ribosomal subunit protein uL11	590853	0.000811654		Q64433	Hspe1	10 kDa heat shock protein, mitochondrial	410562	0.000501984
Q99K51	Pls3	Plastin-3	588309	0.000808159		P26043	Rdx	Radixin	407468	0.000498201
Q8R480	Nup85	Nuclear pore complex protein Nup85	588095	0.000807866		P62245	Rps15a	Small ribosomal subunit protein uS8	395135	0.000483121
Q99PT1	Arhgdia	Rho GDP-dissociation inhibitor 1	585312	0.000804043		P27773	Pdia3	Protein disulfide-isomerase A3	393664	0.000481324
Q61462	Cyba	Cytochrome b-245 light chain	581614	0.000798963		P54227	Stmn1	Stathmin	390821	0.000477847
P62918	Rpl8	Large ribosomal subunit protein uL2	580195	0.000797014		P21107	Tpm3	Tropomyosin alpha-3 chain	389814	0.000476616
P35980	Rpl18	Large ribosomal subunit protein eL18	571670	0.000785302		P35980	Rpl18	Large ribosomal subunit protein eL18	384395	0.00046999
Q9CQV8	Ywhab	14-3-3 protein beta/alpha	570120	0.000783174		P47791	Gsr	Glutathione reductase, mitochondrial	384050	0.000469568
P47791	Gsr	Glutathione reductase, mitochondrial	566928	0.000778789		P68368	Tuba4a	Tubulin alpha-4A chain	383457	0.000468843
P08228	Sod1	Superoxide dismutase [Cu-Zn]	564831	0.000775909		Q9WVK4	Ehd1	EH domain-containing protein 1	383043	0.000468337
P68368	Tuba4a	Tubulin alpha-4A chain	563451	0.000774013		P09411	Pgk1	Phosphoglycerate kinase 1	382366	0.000467509
P54227	Stmn1	Stathmin	562098	0.000772153		Q80SZ7	Gng5	Guanine nucleotide-binding protein G(I)/G(S)/G(O) subunit gamma-5	381347	0.000466263
P70349	Hint1	Adenosine 5'-monophosphoramidase HINT1	560820	0.000770398		Q8CG50	Rab43	Ras-related protein Rab-43	379235	0.000463682
P62317	Snrpd2	Small nuclear ribonucleoprotein Sm D2	560467	0.000769913		P56382	Atp5f1e	ATP synthase subunit epsilon, mitochondrial	378018	0.000462193
P34884	Mif	Macrophage migration inhibitory factor	558616	0.000767371		P35278	Rab5c	Ras-related protein Rab-5C	376595	0.000460453
P15089	Cpa3	Mast cell carboxypeptidase A	557845	0.000766312		P47753	Capza1	F-actin-capping protein subunit alpha-1	375797	0.000459478
P63158	Hmgb1	High mobility group protein B1	555555	0.000763165		P97384	Anxa11	Annexin A11	375193	0.000458739
Q9DBJ1	Pgam1	Phosphoglycerate mutase 1	554928	0.000762304		O70404	Vamp8	Vesicle-associated membrane protein 8	371814	0.000454608
P62274	Rps29	Small ribosomal subunit protein uS14	550133	0.000755717		Q9WV32	Arpc1b	Actin-related protein 2/3 complex subunit 1B	369606	0.000451909
P14131	Rps16	Small ribosomal subunit protein uS9	540526	0.00074252		P20029	Hspa5	Endoplasmic reticulum chaperone BiP	364941	0.000446204
P16045	Lgals1	Galectin-1	540175	0.000742038		P62317	Snrpd2	Small nuclear ribonucleoprotein Sm D2	364462	0.000445619
P62702	Rps4x	Small ribosomal subunit protein eS4	535416	0.000735501		Q9CQV8	Ywhab	14-3-3 protein beta/alpha	364050	0.000445115
P27773	Pdia3	Protein disulfide-isomerase A3	534198	0.000733828		P61358	Rpl27	Large ribosomal subunit protein eL27	361442	0.000441927
P56382	Atp5f1e	ATP synthase subunit epsilon, mitochondrial	531044	0.000729496		Q99K51	Pls3	Plastin-3	354543	0.00043349
Q9CZV8	Fbxl20	F-box/LRR-repeat protein 20	529208	0.000726973		P34884	Mif	Macrophage migration inhibitory factor	353119	0.00043175
P21812	Mcpt4	Mast cell protease 4	525136	0.000721379		P08228	Sod1	Superoxide dismutase [Cu-Zn]	351125	0.000429311
Q9CYL5	Glipr2	Golgi-associated plant pathogenesis-related protein 1	524804	0.000720923		Q9QUI0	Rhoa	Transforming protein RhoA	351032	0.000429198
Q8R460	Il36g	Interleukin-36 gamma	520741	0.000715342		P60335	Pcbp1	Poly(rC)-binding protein 1	340860	0.000416761
P62855	Rps26	Small ribosomal subunit protein eS26	518188	0.000711834		Q61171	Prdx2	Peroxiredoxin-2	338351	0.000413694
P97369	Ncf4	Neutrophil cytosol factor 4	510127	0.000700762		P70349	Hint1	Adenosine 5'-monophosphoramidase HINT1	338011	0.000413278
Q8CG50	Rab43	Ras-related protein Rab-43	508254	0.000698188		Q8R460	Il36g	Interleukin-36 gamma	337809	0.000413031
Q9CZX8	Rps19	Small ribosomal subunit protein eS19	506308	0.000695515		P19783	Cox4i1	Cytochrome c oxidase subunit 4 isoform 1, mitochondrial	336958	0.00041199
P48036	Anxa5	Annexin A5	501694	0.000689178		Q99LX0	Park7	Parkinson disease protein 7 homolog	334699	0.000409228
P47915	Rpl29	Large ribosomal subunit protein eL29	500173	0.000687088		Q6ZWN5	Rps9	Small ribosomal subunit protein uS4	331727	0.000405595
Q60631	Grb2	Growth factor receptor-bound protein 2	498532	0.000684834		P62702	Rps4x	Small ribosomal subunit protein eS4	331618	0.000405461
P97352	S100a13	Protein S100-A13	497850	0.000683897		Q61362	Chi3l1	Chitinase-3-like protein 1	328690	0.000401882
P97384	Anxa11	Annexin A11	494904	0.00067985		Q09014	Ncf1	Neutrophil cytosol factor 1	327952	0.000400978
P62309	Snrpg	Small nuclear ribonucleoprotein G	494264	0.00067897		Q9DBJ1	Pgam1	Phosphoglycerate mutase 1	327251	0.000400122
P14206	Rpsa	Small ribosomal subunit protein uS2	488986	0.000671721		P23492	Pnp	Purine nucleoside phosphorylase	326865	0.00039965
Q09014	Ncf1	Neutrophil cytosol factor 1	487373	0.000669504		P14131	Rps16	Small ribosomal subunit protein uS9	323860	0.000395976
P58252	Eef2	Elongation factor 2	486411	0.000668183		P60766	Cdc42	Cell division control protein 42 homolog	321942	0.000393631
Q99LX0	Park7	Parkinson disease protein 7 homolog	482770	0.000663181		P62855	Rps26	Small ribosomal subunit protein eS26	321792	0.000393448
P62245	Rps15a	Small ribosomal subunit protein uS8	481163	0.000660974		Q9EP89	Lactb	Serine beta-lactamase-like protein LACTB, mitochondrial	320239	0.000391549
Q9R111	Gda	Guanine deaminase	479814	0.000659121		P62274	Rps29	Small ribosomal subunit protein uS14	315040	0.000385191
P09602	Hmgn2	Non-histone chromosomal protein HMG-17	478463	0.000657265		P16045	Lgals1	Galectin-1	311886	0.000381335
P49290	Epx	Eosinophil peroxidase	471472	0.000647661		Q9DAS9	Gng12	Guanine nucleotide-binding protein G(I)/G(S)/G(O) subunit gamma-12	310819	0.000380031
P20029	Hspa5	Endoplasmic reticulum chaperone BiP	467627	0.000642379		Q8VDD5	Myh9	Myosin-9	306584	0.000374852
P23492	Pnp	Purine nucleoside phosphorylase	465534	0.000639504		Q9R1P4	Psma1	Proteasome subunit alpha type-1	306195	0.000374378
P47963	Rpl13	Large ribosomal subunit protein eL13	459110	0.000630679		Q64522	H2ac21	Histone H2A type 2-B	302938	0.000370395
P62264	Rps14	Small ribosomal subunit protein uS11	454667	0.000624576		P47963	Rpl13	Large ribosomal subunit protein eL13	301286	0.000368375
Q9DAS9	Gng12	Guanine nucleotide-binding protein G(I)/G(S)/G(O) subunit gamma-12	453372	0.000622797		P47915	Rpl29	Large ribosomal subunit protein eL29	299815	0.000366576
Q6ZWN5	Rps9	Small ribosomal subunit protein uS4	449650	0.000617684		Q60631	Grb2	Growth factor receptor-bound protein 2	299318	0.000365969
P05213	Tuba1b	Tubulin alpha-1B chain	447797	0.000615139		P97369	Ncf4	Neutrophil cytosol factor 4	298923	0.000365486
O09131	Gsto1	Glutathione S-transferase omega-1	447191	0.000614307		P62751	Rpl23a	Large ribosomal subunit protein uL23	298567	0.000365051
P67984	Rpl22	Large ribosomal subunit protein eL22	444957	0.000611237		P16110	Lgals3	Galectin-3	298204	0.000364607
P19783	Cox4i1	Cytochrome c oxidase subunit 4 isoform 1, mitochondrial	444836	0.000611071		P48036	Anxa5	Annexin A5	297410	0.000363635
Q8K003	Tma7	Translation machinery-associated protein 7	444667	0.00061084		P62270	Rps18	Small ribosomal subunit protein uS13	295562	0.000361376
Q61646	Hp	Haptoglobin	442058	0.000607255		P01837	Igkc	Immunoglobulin kappa constant	295070	0.000360775
Q8VI36	Pxn	Paxillin	440160	0.000604647		P29351	Ptpn6	Tyrosine-protein phosphatase non-receptor type 6	294968	0.00036065
P50637	Tspo	Translocator protein	436564	0.000599709		O09131	Gsto1	Glutathione S-transferase omega-1	293594	0.00035897
Q6IRU2	Tpm4	Tropomyosin alpha-4 chain	436427	0.000599519		P14206	Rpsa	Small ribosomal subunit protein uS2	285531	0.000349111
P10922	H1-0	Histone H1.0	431259	0.00059242		P11499	Hsp90ab1	Heat shock protein HSP 90-beta	284379	0.000347703
Q61171	Prdx2	Peroxiredoxin-2	431245	0.000592402		Q9CZX8	Rps19	Small ribosomal subunit protein eS19	281992	0.000344784
Q9R1P4	Psma1	Proteasome subunit alpha type-1	430162	0.000590914		P56135	Atp5mf	ATP synthase subunit f, mitochondrial	280659	0.000343154
P29351	Ptpn6	Tyrosine-protein phosphatase non-receptor type 6	427804	0.000587674		P01887	B2m	Beta-2-microglobulin	277528	0.000339327
Q61362	Chi3l1	Chitinase-3-like protein 1	423443	0.000581684		Q9ET01	Pygl	Glycogen phosphorylase, liver form	273596	0.000334519
Q62523	Zyx	Zyxin	423073	0.000581175		Q06185	Atp5me	ATP synthase subunit e, mitochondrial	272132	0.000332729
P25444	Rps2	Small ribosomal subunit protein uS5	420204	0.000577234		P05555	Itgam	Integrin alpha-M	271685	0.000332182
O70404	Vamp8	Vesicle-associated membrane protein 8	419964	0.000576905		Q8K0E8	Fgb	Fibrinogen beta chain	264898	0.000323884
Q80SZ7	Gng5	Guanine nucleotide-binding protein G(I)/G(S)/G(O) subunit gamma-5	414451	0.000569332		P10922	H1-0	Histone H1.0	264119	0.000322932
P62751	Rpl23a	Large ribosomal subunit protein uL23	411688	0.000565535		Q8K003	Tma7	Translation machinery-associated protein 7	264019	0.000322809
P05555	Itgam	Integrin alpha-M	408674	0.000561396		P60122	Ruvbl1	RuvB-like 1	259449	0.000317222
P11499	Hsp90ab1	Heat shock protein HSP 90-beta	403909	0.00055485		Q62523	Zyx	Zyxin	257675	0.000315053
Q61937	Npm1	Nucleophosmin	402040	0.000552283		Q64727	Vcl	Vinculin	256926	0.000314137
P41105	Rpl28	Large ribosomal subunit protein eL28	397871	0.000546555		P53026	Rpl10a	Large ribosomal subunit protein uL1	256782	0.000313961
O35381	Anp32a	Acidic leucine-rich nuclear phosphoprotein 32 family member A	393666	0.000540779		P49290	Epx	Eosinophil peroxidase	255340	0.000312198
P01837	Igkc	Immunoglobulin kappa constant	393622	0.000540719		Q62093	Srsf2	Serine/arginine-rich splicing factor 2	254842	0.000311589
P11352	Gpx1	Glutathione peroxidase 1	392465	0.000539129		P35441	Thbs1	Thrombospondin-1	253900	0.000310437
P16110	Lgals3	Galectin-3	392144	0.000538688		P62301	Rps13	Small ribosomal subunit protein uS15	253178	0.000309555
Q9CQD1	Rab5a	Ras-related protein Rab-5A	391837	0.000538267		P41105	Rpl28	Large ribosomal subunit protein eL28	251433	0.000307421
Q9CVB6	Arpc2	Actin-related protein 2/3 complex subunit 2	391373	0.000537629		P25444	Rps2	Small ribosomal subunit protein uS5	251206	0.000307143
P56135	Atp5mf	ATP synthase subunit f, mitochondrial	389606	0.000535202		Q9R111	Gda	Guanine deaminase	249942	0.000305597
P04104	Krt1	Keratin, type II cytoskeletal 1	387225	0.000531931		O70145	Ncf2	Neutrophil cytosol factor 2	248133	0.000303387
Q9ET01	Pygl	Glycogen phosphorylase, liver form	383455	0.000526752		Q9D8U6	Mcemp1	Mast cell-expressed membrane protein 1	247465	0.00030257
Q8VDD5	Myh9	Myosin-9	378445	0.00051987		P97371	Psme1	Proteasome activator complex subunit 1	242409	0.000296388
P61161	Actr2	Actin-related protein 2	378293	0.000519661		P67984	Rpl22	Large ribosomal subunit protein eL22	240711	0.000294311
Q63844	Mapk3	Mitogen-activated protein kinase 3	378128	0.000519434		P68372	Tubb4b	Tubulin beta-4B chain	240663	0.000294253
Q64727	Vcl	Vinculin	376818	0.000517635		P62908	Rps3	Small ribosomal subunit protein uS3	240297	0.000293805
P62900	Rpl31	Large ribosomal subunit protein eL31	376477	0.000517166		P04104	Krt1	Keratin, type II cytoskeletal 1	239605	0.000292959
P57776	Eef1d	Elongation factor 1-delta	373660	0.000513296		P62900	Rpl31	Large ribosomal subunit protein eL31	239272	0.000292553
P09528	Fth1	Ferritin heavy chain	371296	0.000510049		P09602	Hmgn2	Non-histone chromosomal protein HMG-17	238960	0.000292171
P97430	Slpi	Antileukoproteinase	370438	0.000508871		P09528	Fth1	Ferritin heavy chain	236950	0.000289713
P11679	Krt8	Keratin, type II cytoskeletal 8	364714	0.000501008		P47911	Rpl6	Large ribosomal subunit protein eL6	234245	0.000286406
P62242	Rps8	Small ribosomal subunit protein eS8	364232	0.000500345		Q9EST5	Anp32b	Acidic leucine-rich nuclear phosphoprotein 32 family member B	232668	0.000284478
P24369	Ppib	Peptidyl-prolyl cis-trans isomerase B	363881	0.000499863		P63158	Hmgb1	High mobility group protein B1	231186	0.000282666
P60122	Ruvbl1	RuvB-like 1	363824	0.000499786		P84099	Rpl19	Large ribosomal subunit protein eL19	231184	0.000282663
P09411	Pgk1	Phosphoglycerate kinase 1	362111	0.000497432		Q9CVB6	Arpc2	Actin-related protein 2/3 complex subunit 2	230898	0.000282313
P70441	Nherf1	Na(+)/H(+) exchange regulatory cofactor NHE-RF1	358440	0.000492389		Q60668	Hnrnpd	Heterogeneous nuclear ribonucleoprotein D0	230470	0.00028179
P35278	Rab5c	Ras-related protein Rab-5C	356134	0.000489221		Q61093	Cybb	Cytochrome b-245 heavy chain	230416	0.000281724
O70145	Ncf2	Neutrophil cytosol factor 2	349631	0.000480289		Q6IRU2	Tpm4	Tropomyosin alpha-4 chain	229010	0.000280005
P68372	Tubb4b	Tubulin beta-4B chain	348957	0.000479363		P61079	Ube2d3	Ubiquitin-conjugating enzyme E2 D3	226707	0.000277189
P62301	Rps13	Small ribosomal subunit protein uS15	348296	0.000478454		Q60930	Vdac2	Voltage-dependent anion-selective channel protein 2	226275	0.000276661
Q9CQM5	Txndc17	Thioredoxin domain-containing protein 17	346969	0.000476631		P62911	Rpl32	Large ribosomal subunit protein eL32	225721	0.000275984
Q61093	Cybb	Cytochrome b-245 heavy chain	344589	0.000473362		Q61792	Lasp1	LIM and SH3 domain protein 1	223633	0.000273431
Q9Z2U0	Psma7	Proteasome subunit alpha type-7	343884	0.000472394		A2BDX3	Mocs3	Adenylyltransferase and sulfurtransferase MOCS3	223319	0.000273047
P47911	Rpl6	Large ribosomal subunit protein eL6	339831	0.000466826		Q9D1R9	Rpl34	Large ribosomal subunit protein eL34	221233	0.000270496
Q06185	Atp5me	ATP synthase subunit e, mitochondrial	339643	0.000466567		P57776	Eef1d	Elongation factor 1-delta	219812	0.000268759
P63242	Eif5a	Eukaryotic translation initiation factor 5A-1	338932	0.000465591		P00405	Mtco2	Cytochrome c oxidase subunit 2	218612	0.000267291
P31786	Dbi	Acyl-CoA-binding protein	338233	0.000464631		P62754	Rps6	Small ribosomal subunit protein eS6	218034	0.000266585
Q60668	Hnrnpd	Heterogeneous nuclear ribonucleoprotein D0	338140	0.000464503		P62889	Rpl30	Large ribosomal subunit protein eL30	216058	0.000264168
Q60930	Vdac2	Voltage-dependent anion-selective channel protein 2	333237	0.000457767		P11352	Gpx1	Glutathione peroxidase 1	214044	0.000261706
Q9D8U6	Mcemp1	Mast cell-expressed membrane protein 1	332786	0.000457147		P62830	Rpl23	Large ribosomal subunit protein uL14	213742	0.000261337
Q9D1R9	Rpl34	Large ribosomal subunit protein eL34	331686	0.000455637		Q9R1P0	Psma4	Proteasome subunit alpha type-4	213683	0.000261265
Q8K0E8	Fgb	Fibrinogen beta chain	329588	0.000452755		P50637	Tspo	Translocator protein	213283	0.000260776
Q62093	Srsf2	Serine/arginine-rich splicing factor 2	328659	0.000451479		P05213	Tuba1b	Tubulin alpha-1B chain	213163	0.000260629
Q61792	Lasp1	LIM and SH3 domain protein 1	327802	0.000450302		P62242	Rps8	Small ribosomal subunit protein eS8	211452	0.000258537
Q9D8Y0	Efhd2	EF-hand domain-containing protein D2	327337	0.000449663		Q9D8Y0	Efhd2	EF-hand domain-containing protein D2	211183	0.000258209
P17665	Cox7c	Cytochrome c oxidase subunit 7C, mitochondrial	325114	0.00044661		P26041	Msn	Moesin	210699	0.000257616
Q9WTP6	Ak2	Adenylate kinase 2, mitochondrial	324620	0.000445931		P70441	Nherf1	Na(+)/H(+) exchange regulatory cofactor NHE-RF1	210544	0.000257428
P35441	Thbs1	Thrombospondin-1	319881	0.000439421		P30993	C5ar1	C5a anaphylatoxin chemotactic receptor 1	208777	0.000255267
P48962	Slc25a4	ADP/ATP translocase 1	318710	0.000437812		Q6ZWY8	Tmsb10	Thymosin beta-10	208223	0.000254589
Q61990	Pcbp2	Poly(rC)-binding protein 2	317139	0.000435654		Q9WTP6	Ak2	Adenylate kinase 2, mitochondrial	205073	0.000250738
P62908	Rps3	Small ribosomal subunit protein uS3	315620	0.000433567		Q9Z2U0	Psma7	Proteasome subunit alpha type-7	204719	0.000250305
Q6ZWV7	Rpl35	Large ribosomal subunit protein uL29	315390	0.000433251		Q9CR86	Carhsp1	Calcium-regulated heat stable protein 1	204240	0.000249719
Q9CZM2	Rpl15	Large ribosomal subunit protein eL15	315172	0.000432952		P35279	Rab6a	Ras-related protein Rab-6A	204111	0.000249561
O55023	Impa1	Inositol monophosphatase 1	313703	0.000430933		Q8BTM8	Flna	Filamin-A	203588	0.000248923
Q64475	H2bc3	Histone H2B type 1-B	313556	0.000430731		P21812	Mcpt4	Mast cell protease 4	203149	0.000248386
Q7TPR4	Actn1	Alpha-actinin-1	311730	0.000428223		O35381	Anp32a	Acidic leucine-rich nuclear phosphoprotein 32 family member A	202636	0.000247759
P30993	C5ar1	C5a anaphylatoxin chemotactic receptor 1	308935	0.000424385		P61161	Actr2	Actin-related protein 2	201438	0.000246293
Q91V41	Rab14	Ras-related protein Rab-14	305247	0.000419318		Q9CZM2	Rpl15	Large ribosomal subunit protein eL15	201111	0.000245894
P27048	Snrpb	Small nuclear ribonucleoprotein-associated protein B;Small nuclear ribonucleoprotein-associated protein N	304374	0.000418119		P27048	Snrpb	Small nuclear ribonucleoprotein-associated protein B;Small nuclear ribonucleoprotein-associated protein N	200259	0.000244852
Q62393	Tpd52	Tumor protein D52	302820	0.000415984		O88844	Idh1	Isocitrate dehydrogenase [NADP] cytoplasmic	199893	0.000244404
Q8CF66	Lamtor4	Ragulator complex protein LAMTOR4	302740	0.000415875		Q9CQM5	Txndc17	Thioredoxin domain-containing protein 17	199606	0.000244053
P56480	Atp5f1b	ATP synthase subunit beta, mitochondrial	301401	0.000414034		P07091	S100a4	Protein S100-A4	199141	0.000243485
P62259	Ywhae	14-3-3 protein epsilon	296882	0.000407826		Q63844	Mapk3	Mitogen-activated protein kinase 3	198763	0.000243023
O88844	Idh1	Isocitrate dehydrogenase [NADP] cytoplasmic	295833	0.000406386		P56480	Atp5f1b	ATP synthase subunit beta, mitochondrial	198210	0.000242347
P08113	Hsp90b1	Endoplasmin	295718	0.000406228		Q91V41	Rab14	Ras-related protein Rab-14	191566	0.000234224
Q9CZY3	Ube2v1	Ubiquitin-conjugating enzyme E2 variant 1	295356	0.000405731		Q8CF66	Lamtor4	Ragulator complex protein LAMTOR4	190164	0.000232509
Q9Z183	Padi4	Protein-arginine deiminase type-4	294892	0.000405093		P12970	Rpl7a	Large ribosomal subunit protein eL8	189739	0.000231989
Q8BTM8	Flna	Filamin-A	293497	0.000403177		Q62393	Tpd52	Tumor protein D52	187739	0.000229544
P61982	Ywhag	14-3-3 protein gamma	293305	0.000402913		Q3U9G9	Lbr	Delta(14)-sterol reductase LBR	186407	0.000227915
P35174	Stfa2	Stefin-2	292064	0.000401209		P07309	Ttr	Transthyretin	185931	0.000227333
P62889	Rpl30	Large ribosomal subunit protein eL30	290923	0.000399642		Q9ERI2	Rab27a	Ras-related protein Rab-27A	185110	0.00022633
P62270	Rps18	Small ribosomal subunit protein uS13	290535	0.000399107		Q9Z183	Padi4	Protein-arginine deiminase type-4	184378	0.000225435
O09167	Rpl21	Large ribosomal subunit protein eL21	289742	0.000398018		P48428	Tbca	Tubulin-specific chaperone A	183196	0.000223989
Q9Z204	Hnrnpc	Heterogeneous nuclear ribonucleoproteins C1/C2	288058	0.000395705		P62264	Rps14	Small ribosomal subunit protein uS11	183148	0.00022393
P53026	Rpl10a	Large ribosomal subunit protein uL1	282575	0.000388173		P97351	Rps3a	Small ribosomal subunit protein eS1	182561	0.000223212
P54116	Stom	Stomatin	282214	0.000387677		P08113	Hsp90b1	Endoplasmin	181451	0.000221856
Q9EST5	Anp32b	Acidic leucine-rich nuclear phosphoprotein 32 family member B	280607	0.00038547		P61982	Ywhag	14-3-3 protein gamma	180896	0.000221177
P60867	Rps20	Small ribosomal subunit protein uS10	279072	0.000383361		Q61990	Pcbp2	Poly(rC)-binding protein 2	180749	0.000220998
Q01730	Rsu1	Ras suppressor protein 1	278560	0.000382658		Q7TPR4	Actn1	Alpha-actinin-1	180146	0.000220261
P14148	Rpl7	Large ribosomal subunit protein uL30	276699	0.000380102		Q9CYL5	Glipr2	Golgi-associated plant pathogenesis-related protein 1	179374	0.000219316
P62320	Snrpd3	Small nuclear ribonucleoprotein Sm D3	275657	0.000378669		Q6ZWV7	Rpl35	Large ribosomal subunit protein uL29	178274	0.000217971
P35279	Rab6a	Ras-related protein Rab-6A	275018	0.000377792		P62869	Elob	Elongin-B	177550	0.000217086
P84104	Srsf3	Serine/arginine-rich splicing factor 3	274322	0.000376836		O70251	Eef1b	Elongation factor 1-beta	176220	0.00021546
P07091	S100a4	Protein S100-A4	274006	0.000376402		P61979	Hnrnpk	Heterogeneous nuclear ribonucleoprotein K	176109	0.000215324
P34022	Ranbp1	Ran-specific GTPase-activating protein	273730	0.000376023		P17665	Cox7c	Cytochrome c oxidase subunit 7C, mitochondrial	175407	0.000214466
Q3U9G9	Lbr	Delta(14)-sterol reductase LBR	272822	0.000374776		P30681	Hmgb2	High mobility group protein B2	174951	0.000213908
Q9DBP5	Cmpk1	UMP-CMP kinase	270102	0.000371039		Q9QUM9	Psma6	Proteasome subunit alpha type-6	174486	0.00021334
Q80VQ0	Aldh3b1	Aldehyde dehydrogenase family 3 member B1	265643	0.000364913		Q01730	Rsu1	Ras suppressor protein 1	174231	0.000213028
Q9QUM9	Psma6	Proteasome subunit alpha type-6	265444	0.000364641		P62821	Rab1A	Ras-related protein Rab-1A	174062	0.000212821
Q3TRM8	Hk3	Hexokinase-3	265130	0.000364209		Q9Z204	Hnrnpc	Heterogeneous nuclear ribonucleoproteins C1/C2	174022	0.000212772
Q9ERI2	Rab27a	Ras-related protein Rab-27A	264776	0.000363723		P08030	Aprt	Adenine phosphoribosyltransferase	173896	0.000212619
Q8K1B8	Fermt3	Fermitin family homolog 3	261618	0.000359385		P09103	P4hb	Protein disulfide-isomerase	173478	0.000212107
P62754	Rps6	Small ribosomal subunit protein eS6	259646	0.000356676		P14148	Rpl7	Large ribosomal subunit protein uL30	172807	0.000211287
Q8VDL4	Adpgk	ADP-dependent glucokinase	258923	0.000355683		Q99PT1	Arhgdia	Rho GDP-dissociation inhibitor 1	170226	0.000208131
Q8BT60	Cpne3	Copine-3	258584	0.000355217		Q62465	Vat1	Synaptic vesicle membrane protein VAT-1 homolog	169704	0.000207493
P12970	Rpl7a	Large ribosomal subunit protein eL8	257653	0.000353938		Q62148	Aldh1a2	Retinal dehydrogenase 2	169527	0.000207276
Q99JW4	Lims1	LIM and senescent cell antigen-like-containing domain protein 1	257087	0.00035316		Q9CQR2	Rps21	Small ribosomal subunit protein eS21	169469	0.000207206
P70296	Pebp1	Phosphatidylethanolamine-binding protein 1	255559	0.000351062		P24369	Ppib	Peptidyl-prolyl cis-trans isomerase B	169423	0.000207149
O09044	Snap23	Synaptosomal-associated protein 23	254839	0.000350072		Q61152	Ptpn18	Tyrosine-protein phosphatase non-receptor type 18	166919	0.000204088
P07309	Ttr	Transthyretin	254124	0.00034909		P62743	Ap2s1	AP-2 complex subunit sigma	165446	0.000202287
P60843	Eif4a1	Eukaryotic initiation factor 4A-I	253601	0.000348371		Q3TRM8	Hk3	Hexokinase-3	165367	0.00020219
P14115	Rpl27a	Large ribosomal subunit protein uL15	252293	0.000346575		P54116	Stom	Stomatin	165018	0.000201763
P11031	Sub1	Activated RNA polymerase II transcriptional coactivator p15	251894	0.000346027		Q9CZY3	Ube2v1	Ubiquitin-conjugating enzyme E2 variant 1	164696	0.000201369
P47754	Capza2	F-actin-capping protein subunit alpha-2	250438	0.000344027		Q8BT60	Cpne3	Copine-3	162735	0.000198972
P97371	Psme1	Proteasome activator complex subunit 1	250296	0.000343832		P63242	Eif5a	Eukaryotic translation initiation factor 5A-1	162344	0.000198494
Q9CXW4	Rpl11	Large ribosomal subunit protein uL5	248982	0.000342027		P50580	Pa2g4	Proliferation-associated protein 2G4	159605	0.000195145
Q9R1P0	Psma4	Proteasome subunit alpha type-4	247249	0.000339646		Q99K48	Nono	Non-POU domain-containing octamer-binding protein	158793	0.000194152
O70251	Eef1b	Elongation factor 1-beta	247213	0.000339596		P47754	Capza2	F-actin-capping protein subunit alpha-2	158503	0.000193798
Q9D1J3	Sarnp	SAP domain-containing ribonucleoprotein	247000	0.000339305		Q8VEK3	Hnrnpu	Heterogeneous nuclear ribonucleoprotein U	158263	0.000193505
P40240	Cd9	CD9 antigen	246873	0.000339129		O35955	Psmb10	Proteasome subunit beta type-10	158230	0.000193464
Q8VEM8	Slc25a3	Solute carrier family 25 member 3	246658	0.000338834		Q9CQ69	Uqcrq	Cytochrome b-c1 complex subunit 8	157261	0.000192279
P50580	Pa2g4	Proliferation-associated protein 2G4	246402	0.000338482		P48771	Cox7a2	Cytochrome c oxidase subunit 7A2, mitochondrial	156898	0.000191835
P61961	Ufm1	Ubiquitin-fold modifier 1	246057	0.000338008		Q9D1J3	Sarnp	SAP domain-containing ribonucleoprotein	156827	0.000191748
P26041	Msn	Moesin	245374	0.000337071		P55258	Rab8a	Ras-related protein Rab-8A	156555	0.000191415
Q91XC8	Dap	Death-associated protein 1	243901	0.000335047		O09044	Snap23	Synaptosomal-associated protein 23	156318	0.000191126
Q9CR57	Rpl14	Large ribosomal subunit protein eL14	241605	0.000331893		P34022	Ranbp1	Ran-specific GTPase-activating protein	155511	0.000190139
Q62148	Aldh1a2	Retinal dehydrogenase 2	240659	0.000330593		Q9WTL7	Lypla2	Acyl-protein thioesterase 2	155479	0.0001901
P61979	Hnrnpk	Heterogeneous nuclear ribonucleoprotein K	240420	0.000330265		Q80ZJ1	Rap2a	Ras-related protein Rap-2a	154543	0.000188956
Q8BJS4	Sun2	SUN domain-containing protein 2	239996	0.000329682		Q9JHK5	Plek	Pleckstrin	154318	0.000188681
Q9CQ69	Uqcrq	Cytochrome b-c1 complex subunit 8	239834	0.00032946		P61255	Rpl26	Large ribosomal subunit protein uL24	153600	0.000187803
P62821	Rab1A	Ras-related protein Rab-1A	238452	0.000327562		P61750	Arf4	ADP-ribosylation factor 4	153193	0.000187305
P42932	Cct8	T-complex protein 1 subunit theta	238022	0.000326971		Q6ZWY3	Rps27l	Small ribosomal subunit protein eS27-like	151086	0.000184729
P62743	Ap2s1	AP-2 complex subunit sigma	237409	0.000326128		Q8VDL4	Adpgk	ADP-dependent glucokinase	150422	0.000183918
Q6PDM2	Srsf1	Serine/arginine-rich splicing factor 1	237279	0.00032595		P62082	Rps7	Small ribosomal subunit protein eS7	149574	0.00018288
P62082	Rps7	Small ribosomal subunit protein eS7	236626	0.000325053		P45376	Akr1b1	Aldo-keto reductase family 1 member B1	148913	0.000182072
Q62465	Vat1	Synaptic vesicle membrane protein VAT-1 homolog	236516	0.000324902		P62259	Ywhae	14-3-3 protein epsilon	148558	0.000181638
P08030	Aprt	Adenine phosphoribosyltransferase	236043	0.000324253		O09111	Ndufb11	NADH dehydrogenase [ubiquinone] 1 beta subcomplex subunit 11, mitochondrial	148503	0.000181571
Q9DC51	Gnai3	Guanine nucleotide-binding protein G(i) subunit alpha-3	235388	0.000323353		Q5BN45	Pierce1	Piercer of microtubule wall 1 protein	148282	0.0001813
Q9CZU6	Cs	Citrate synthase, mitochondrial	235111	0.000322972		P63166	Sumo1	Small ubiquitin-related modifier 1	147477	0.000180316
P26883	Fkbp1a	Peptidyl-prolyl cis-trans isomerase FKBP1A	234138	0.000321636		P26883	Fkbp1a	Peptidyl-prolyl cis-trans isomerase FKBP1A	147007	0.000179742
P97351	Rps3a	Small ribosomal subunit protein eS1	233990	0.000321431		P62281	Rps11	Small ribosomal subunit protein uS17	146646	0.000179301
P52760	Rida	2-iminobutanoate/2-iminopropanoate deaminase	232492	0.000319374		Q9CZU6	Cs	Citrate synthase, mitochondrial	146235	0.000178798
P56376	Acyp1	Acylphosphatase-1	230661	0.00031686		Q9ESD6	Cmtm7	CKLF-like MARVEL transmembrane domain-containing protein 7	145880	0.000178364
P97823	Lypla1	Acyl-protein thioesterase 1	229440	0.000315182		A2BH40	Arid1a	AT-rich interactive domain-containing protein 1A	145463	0.000177854
P48771	Cox7a2	Cytochrome c oxidase subunit 7A2, mitochondrial	227526	0.000312553		P84104	Srsf3	Serine/arginine-rich splicing factor 3	143006	0.00017485
P17047	Lamp2	Lysosome-associated membrane glycoprotein 2	226393	0.000310997		Q80VQ0	Aldh3b1	Aldehyde dehydrogenase family 3 member B1	141681	0.00017323
P62313	Lsm6	U6 snRNA-associated Sm-like protein LSm6	226226	0.000310766		Q9DCW4	Etfb	Electron transfer flavoprotein subunit beta	141090	0.000172507
Q9ESJ0	Xpo4	Exportin-4	225476	0.000309736		O55023	Impa1	Inositol monophosphatase 1	140882	0.000172252
Q6ZWY3	Rps27l	Small ribosomal subunit protein eS27-like	225185	0.000309337		Q8VEM8	Slc25a3	Solute carrier family 25 member 3	140645	0.000171963
P45376	Akr1b1	Aldo-keto reductase family 1 member B1	224909	0.000308958		Q9DBP5	Cmpk1	UMP-CMP kinase	140498	0.000171783
P99026	Psmb4	Proteasome subunit beta type-4	222026	0.000304997		P42932	Cct8	T-complex protein 1 subunit theta	140404	0.000171669
Q80ZJ1	Rap2a	Ras-related protein Rap-2a	221012	0.000303604		Q8K1B8	Fermt3	Fermitin family homolog 3	139952	0.000171116
Q62418	Dbnl	Drebrin-like protein	219315	0.000301273		Q9JLC3	Msrb1	Methionine-R-sulfoxide reductase B1	139627	0.000170718
O35522	Psmb9	Proteasome subunit beta type-9	218205	0.000299748		Q9CR57	Rpl14	Large ribosomal subunit protein eL14	139108	0.000170083
Q8VC88	Gca	Grancalcin	217140	0.000298285		P99026	Psmb4	Proteasome subunit beta type-4	138971	0.000169916
P61255	Rpl26	Large ribosomal subunit protein uL24	215904	0.000296587		P62814	Atp6v1b2	V-type proton ATPase subunit B, brain isoform	138930	0.000169867
D3Z6Q9	Bin2	Bridging integrator 2	215775	0.000296409		P40240	Cd9	CD9 antigen	137974	0.000168697
Q9R0Q7	Ptges3	Prostaglandin E synthase 3	215363	0.000295845		Q9R062	Gyg1	Glycogenin-1	137831	0.000168522
P84089	Erh	Enhancer of rudimentary homolog	215078	0.000295453		Q8VC88	Gca	Grancalcin	135942	0.000166213
O35955	Psmb10	Proteasome subunit beta type-10	214356	0.000294461		P63168	Dynll1	Dynein light chain 1, cytoplasmic	135636	0.000165838
Q9CQ60	Pgls	6-phosphogluconolactonase	212760	0.000292268		Q62418	Dbnl	Drebrin-like protein	134907	0.000164947
Q9JHJ0	Tmod3	Tropomodulin-3	212643	0.000292108		P97823	Lypla1	Acyl-protein thioesterase 1	134452	0.000164391
O08810	Eftud2	116 kDa U5 small nuclear ribonucleoprotein component	212580	0.000292021		Q61937	Npm1	Nucleophosmin	133350	0.000163044
Q9R0P3	Esd	S-formylglutathione hydrolase	212497	0.000291907		P62320	Snrpd3	Small nuclear ribonucleoprotein Sm D3	133269	0.000162945
P16125	Ldhb	L-lactate dehydrogenase B chain	212349	0.000291704		Q9CXR1	Dhrs7	Dehydrogenase/reductase SDR family member 7	133165	0.000162818
A3KGV1	Odf2	Outer dense fiber protein 2	210983	0.000289827		P41731	Cd63	CD63 antigen	131913	0.000161287
P63166	Sumo1	Small ubiquitin-related modifier 1	209392	0.000287642		Q62266	Sprr1a	Cornifin-A	131699	0.000161025
Q9JLV6	Pnkp	Bifunctional polynucleotide phosphatase/kinase	209241	0.000287434		P68037	Ube2l3	Ubiquitin-conjugating enzyme E2 L3	131582	0.000160882
Q9JLJ0	Litaf	Lipopolysaccharide-induced tumor necrosis factor-alpha factor homolog	207967	0.000285685		Q9EPV8	Ubl5	Ubiquitin-like protein 5	131442	0.000160711
Q9JJU8	Sh3bgrl	Adapter Sh3bgrl	207415	0.000284925		P97461	Rps5	Small ribosomal subunit protein uS7	131303	0.000160542
P17095	Hmga1	High mobility group protein HMG-I/HMG-Y	207034	0.000284402		P01942	Hba	Hemoglobin subunit alpha	130991	0.000160159
Q9R062	Gyg1	Glycogenin-1	206268	0.000283351		P26039	Tln1	Talin-1	130738	0.00015985
P18242	Ctsd	Cathepsin D	206000	0.000282982		P60843	Eif4a1	Eukaryotic initiation factor 4A-I	130712	0.000159818
Q60692	Psmb6	Proteasome subunit beta type-6	205619	0.000282459		P97372	Psme2	Proteasome activator complex subunit 2	129752	0.000158645
P08752	Gnai2	Guanine nucleotide-binding protein G(i) subunit alpha-2	204897	0.000281467		Q9WUM3	Coro1b	Coronin-1B	129554	0.000158403
Q8VCM7	Fgg	Fibrinogen gamma chain	203810	0.000279974		P61961	Ufm1	Ubiquitin-fold modifier 1	129417	0.000158235
P70372	Elavl1	ELAV-like protein 1	203642	0.000279743		Q8R1I1	Uqcr10	Cytochrome b-c1 complex subunit 9	129403	0.000158218
P01027	C3	Complement C3	203573	0.000279648		P18242	Ctsd	Cathepsin D	129264	0.000158048
P62814	Atp6v1b2	V-type proton ATPase subunit B, brain isoform	202999	0.00027886		Q9CQ19	Myl9	Myosin regulatory light polypeptide 9	129261	0.000158045
Q8VE70	Pdcd10	Programmed cell death protein 10	202090	0.000277611		P61971	Nutf2	Nuclear transport factor 2	129229	0.000158006
P97461	Rps5	Small ribosomal subunit protein uS7	201669	0.000277032		Q9JLJ0	Litaf	Lipopolysaccharide-induced tumor necrosis factor-alpha factor homolog	127940	0.000156429
P62281	Rps11	Small ribosomal subunit protein uS17	201460	0.000276745		Q8VE70	Pdcd10	Programmed cell death protein 10	127582	0.000155992
P09103	P4hb	Protein disulfide-isomerase	200928	0.000276014		P70296	Pebp1	Phosphatidylethanolamine-binding protein 1	126107	0.000154188
Q9D8B3	Chmp4b	Charged multivesicular body protein 4b	199532	0.000274097		P63038	Hspd1	60 kDa heat shock protein, mitochondrial	125330	0.000153237
O09111	Ndufb11	NADH dehydrogenase [ubiquinone] 1 beta subcomplex subunit 11, mitochondrial	199303	0.000273782		Q9Z2U1	Psma5	Proteasome subunit alpha type-5	125168	0.00015304
Q9Z1N5	Ddx39b	Spliceosome RNA helicase Ddx39b	198927	0.000273266		Q99P58	Rab27b	Ras-related protein Rab-27B	124632	0.000152384
Q9JHK5	Plek	Pleckstrin	198904	0.000273234		D3Z6Q9	Bin2	Bridging integrator 2	124198	0.000151854
P63038	Hspd1	60 kDa heat shock protein, mitochondrial	198629	0.000272856		P16125	Ldhb	L-lactate dehydrogenase B chain	123993	0.000151604
P28063	Psmb8	Proteasome subunit beta type-8	198201	0.000272269		P01027	C3	Complement C3	123897	0.000151486
P83940	Eloc	Elongin-C	197400	0.000271168		Q8CHP8	Pgp	Glycerol-3-phosphate phosphatase	123677	0.000151217
O35215	Ddt	D-dopachrome decarboxylase	197353	0.000271104		P14115	Rpl27a	Large ribosomal subunit protein uL15	123171	0.000150598
P00405	Mtco2	Cytochrome c oxidase subunit 2	197296	0.000271026		P60867	Rps20	Small ribosomal subunit protein uS10	122802	0.000150147
Q64339	Isg15	Ubiquitin-like protein ISG15	196861	0.000270428		P83940	Eloc	Elongin-C	122096	0.000149284
P32037	Slc2a3	Solute carrier family 2, facilitated glucose transporter member 3	196043	0.000269304		P32037	Slc2a3	Solute carrier family 2, facilitated glucose transporter member 3	121933	0.000149085
Q61414	Krt15	Keratin, type I cytoskeletal 15	195269	0.000268241		E9PV24	Fga	Fibrinogen alpha chain	121778	0.000148895
P53994	Rab2a	Ras-related protein Rab-2A	194813	0.000267614		Q8BJS4	Sun2	SUN domain-containing protein 2	121423	0.000148461
P07901	Hsp90aa1	Heat shock protein HSP 90-alpha	193545	0.000265872		Q9CQ60	Pgls	6-phosphogluconolactonase	120922	0.000147848
P68510	Ywhah	14-3-3 protein eta	193527	0.000265848		Q9R0Q7	Ptges3	Prostaglandin E synthase 3	120842	0.000147751
P63323	Rps12	Small ribosomal subunit protein eS12	193525	0.000265845		Q91XC8	Dap	Death-associated protein 1	120540	0.000147382
P48428	Tbca	Tubulin-specific chaperone A	192669	0.00026467		Q61414	Krt15	Keratin, type I cytoskeletal 15	120088	0.000146829
P62830	Rpl23	Large ribosomal subunit protein uL14	192028	0.000263789		Q9CZE3	Rab32	Ras-related protein Rab-32	119946	0.000146655
P62869	Elob	Elongin-B	191850	0.000263545		Q62425	Ndufa4	Cytochrome c oxidase subunit NDUFA4	119857	0.000146546
Q9EQU5	Set	Protein SET	191352	0.00026286		Q9D6Y7	Msra	Mitochondrial peptide methionine sulfoxide reductase	119501	0.000146111
Q9D6Y7	Msra	Mitochondrial peptide methionine sulfoxide reductase	191242	0.00026271		O08585	Clta	Clathrin light chain A	119334	0.000145907
Q9DB50	Ap1s2	AP-1 complex subunit sigma-2	191145	0.000262576		Q9R233	Tapbp	Tapasin	118891	0.000145365
Q9CY50	Ssr1	Translocon-associated protein subunit alpha	190788	0.000262086		Q6P8I4	Pcnp	PEST proteolytic signal-containing nuclear protein	117974	0.000144243
P35461	Ly6g	Lymphocyte antigen 6G	190665	0.000261916		Q6PDM2	Srsf1	Serine/arginine-rich splicing factor 1	117668	0.00014387
P55258	Rab8a	Ras-related protein Rab-8A	190289	0.0002614		Q9CXW4	Rpl11	Large ribosomal subunit protein uL5	117324	0.000143449
Q9WTL7	Lypla2	Acyl-protein thioesterase 2	190118	0.000261165		P68510	Ywhah	14-3-3 protein eta	116880	0.000142906
P50518	Atp6v1e1	V-type proton ATPase subunit E 1	189754	0.000260665		P14869	Rplp0	Large ribosomal subunit protein uL10	116860	0.000142882
P84099	Rpl19	Large ribosomal subunit protein eL19	189469	0.000260274		O09061	Psmb1	Proteasome subunit beta type-1	116307	0.000142205
E9PV24	Fga	Fibrinogen alpha chain	188617	0.000259103		Q60710	Samhd1	Deoxynucleoside triphosphate triphosphohydrolase SAMHD1	116275	0.000142166
P63024	Vamp3	Vesicle-associated membrane protein 3	188442	0.000258863		Q922B2	Dars1	Aspartate--tRNA ligase, cytoplasmic	115648	0.000141399
Q5FWK3	Arhgap1	Rho GTPase-activating protein 1	188374	0.000258769		Q9QZ88	Vps29	Vacuolar protein sorting-associated protein 29	115357	0.000141044
Q8VEK3	Hnrnpu	Heterogeneous nuclear ribonucleoprotein U	185102	0.000254274		Q91ZJ5	Ugp2	UTP--glucose-1-phosphate uridylyltransferase	115104	0.000140735
P62717	Rpl18a	Large ribosomal subunit protein eL20	184485	0.000253427		P53994	Rab2a	Ras-related protein Rab-2A	115000	0.000140608
Q9CPQ8	Atp5mg	ATP synthase subunit g, mitochondrial	183101	0.000251525		P80314	Cct2	T-complex protein 1 subunit beta	114612	0.000140134
Q99P58	Rab27b	Ras-related protein Rab-27B	182447	0.000250627		Q9EPB4	Pycard	Apoptosis-associated speck-like protein containing a CARD	114413	0.00013989
P62627	Dynlrb1	Dynein light chain roadblock-type 1	181314	0.000249072		P49722	Psma2	Proteasome subunit alpha type-2	114049	0.000139444
Q9Z2U1	Psma5	Proteasome subunit alpha type-5	181311	0.000249067		P63024	Vamp3	Vesicle-associated membrane protein 3	114008	0.000139395
P61750	Arf4	ADP-ribosylation factor 4	181189	0.0002489		P63213	Gng2	Guanine nucleotide-binding protein G(I)/G(S)/G(O) subunit gamma-2	113727	0.000139051
O70435	Psma3	Proteasome subunit alpha type-3	179707	0.000246863		P07901	Hsp90aa1	Heat shock protein HSP 90-alpha	113497	0.00013877
Q9ESD6	Cmtm7	CKLF-like MARVEL transmembrane domain-containing protein 7	179213	0.000246184		P17047	Lamp2	Lysosome-associated membrane glycoprotein 2	112365	0.000137386
Q6P8I4	Pcnp	PEST proteolytic signal-containing nuclear protein	177747	0.000244172		Q6ZQI3	Mlec	Malectin	112300	0.000137306
P50172	Hsd11b1	11-beta-hydroxysteroid dehydrogenase 1	177529	0.000243871		Q91YR9	Ptgr1	Prostaglandin reductase 1	112144	0.000137116
O08585	Clta	Clathrin light chain A	175970	0.00024173		P62313	Lsm6	U6 snRNA-associated Sm-like protein LSm6	111884	0.000136798
Q9CQ92	Fis1	Mitochondrial fission 1 protein	175882	0.000241609		P62267	Rps23	Small ribosomal subunit protein uS12	111860	0.000136768
Q9CXR1	Dhrs7	Dehydrogenase/reductase SDR family member 7	175599	0.000241221		P50516	Atp6v1a	V-type proton ATPase catalytic subunit A	111724	0.000136602
P57759	Erp29	Endoplasmic reticulum resident protein 29	174860	0.000240205		P28063	Psmb8	Proteasome subunit beta type-8	111516	0.000136348
Q9DCW4	Etfb	Electron transfer flavoprotein subunit beta	174804	0.000240128		Q60692	Psmb6	Proteasome subunit beta type-6	111423	0.000136234
Q8R081	Hnrnpl	Heterogeneous nuclear ribonucleoprotein L	173754	0.000238686		P11031	Sub1	Activated RNA polymerase II transcriptional coactivator p15	111234	0.000136003
Q9R233	Tapbp	Tapasin	173592	0.000238463		Q99JW4	Lims1	LIM and senescent cell antigen-like-containing domain protein 1	111051	0.000135779
Q9QZ88	Vps29	Vacuolar protein sorting-associated protein 29	173372	0.000238162		Q9JLV6	Pnkp	Bifunctional polynucleotide phosphatase/kinase	110821	0.000135498
P61205	Arf3	ADP-ribosylation factor 3;ADP-ribosylation factor 1	172980	0.000237622		P62311	Lsm3	U6 snRNA-associated Sm-like protein LSm3	110680	0.000135326
Q9EQ06	Hsd17b11	Estradiol 17-beta-dehydrogenase 11	172852	0.000237447		P61021	Rab5b	Ras-related protein Rab-5B	110484	0.000135086
O55142	Rpl35a	Large ribosomal subunit protein eL33	171132	0.000235084		Q9D659	Vsir	V-type immunoglobulin domain-containing suppressor of T-cell activation	110367	0.000134944
P97372	Psme2	Proteasome activator complex subunit 2	170486	0.000234197		P63323	Rps12	Small ribosomal subunit protein eS12	110026	0.000134526
P20108	Prdx3	Thioredoxin-dependent peroxide reductase, mitochondrial	170148	0.000233732		P70372	Elavl1	ELAV-like protein 1	109953	0.000134436
P68254	Ywhaq	14-3-3 protein theta	170116	0.000233688		P68254	Ywhaq	14-3-3 protein theta	109783	0.000134229
P19536	Cox5b	Cytochrome c oxidase subunit 5B, mitochondrial	170109	0.000233678		Q9D3D9	Atp5f1d	ATP synthase subunit delta, mitochondrial	109777	0.000134222
Q60710	Samhd1	Deoxynucleoside triphosphate triphosphohydrolase SAMHD1	169530	0.000232883		P39655	Alox12	Polyunsaturated fatty acid lipoxygenase ALOX12	108826	0.000133059
Q91YR9	Ptgr1	Prostaglandin reductase 1	169266	0.000232521		Q8C754	Vps52	Vacuolar protein sorting-associated protein 52 homolog	108466	0.000132619
Q9R112	Sqor	Sulfide:quinone oxidoreductase, mitochondrial	168006	0.00023079		P62627	Dynlrb1	Dynein light chain roadblock-type 1	107933	0.000131967
Q9EPV8	Ubl5	Ubiquitin-like protein 5	167914	0.000230663		Q3UV74	Itgb2l	Integrin beta-2-like protein	107837	0.000131849
P68037	Ube2l3	Ubiquitin-conjugating enzyme E2 L3	167735	0.000230418		P21460	Cst3	Cystatin-C	107774	0.000131773
Q91ZJ5	Ugp2	UTP--glucose-1-phosphate uridylyltransferase	166514	0.00022874		Q61598	Gdi2	Rab GDP dissociation inhibitor beta	107049	0.000130886
P35276	Rab3d	Ras-related protein Rab-3D	166433	0.000228629		P83870	Phf5a	PHD finger-like domain-containing protein 5A	106753	0.000130525
P61971	Nutf2	Nuclear transport factor 2	166302	0.000228449		P35174	Stfa2	Stefin-2	106426	0.000130125
Q61753	Phgdh	D-3-phosphoglycerate dehydrogenase	166021	0.000228062		Q9Z1N5	Ddx39b	Spliceosome RNA helicase Ddx39b	105870	0.000129444
P26039	Tln1	Talin-1	165958	0.000227976		Q9CY50	Ssr1	Translocon-associated protein subunit alpha	105055	0.000128448
Q810Q5	Nmes1	Normal mucosa of esophagus-specific gene 1 protein	164994	0.000226653		P61205	Arf3	ADP-ribosylation factor 3;ADP-ribosylation factor 1	104761	0.000128088
P61021	Rab5b	Ras-related protein Rab-5B	163600	0.000224737		O70435	Psma3	Proteasome subunit alpha type-3	104584	0.000127872
P35282	Rab21	Ras-related protein Rab-21	163369	0.000224419		P56376	Acyp1	Acylphosphatase-1	104528	0.000127804
Q8CHP8	Pgp	Glycerol-3-phosphate phosphatase	163364	0.000224413		P62717	Rpl18a	Large ribosomal subunit protein eL20	104480	0.000127745
Q61033	Tmpo	Lamina-associated polypeptide 2, isoforms alpha/zeta	161639	0.000222043		P50172	Hsd11b1	11-beta-hydroxysteroid dehydrogenase 1	104230	0.00012744
Q62426	Cstb	Cystatin-B	160457	0.000220419		Q9JHJ0	Tmod3	Tropomodulin-3	104219	0.000127426
Q64525	Hist2h2bb	Histone H2B type 2-B	160345	0.000220266		Q8BGS2	Bola2	BolA-like protein 2	104217	0.000127423
Q63871	Polr2k	DNA-directed RNA polymerases I, II, and III subunit RPABC4	159029	0.000218458		P61028	Rab8b	Ras-related protein Rab-8B	104183	0.000127382
P17225	Ptbp1	Polypyrimidine tract-binding protein 1	158504	0.000217737		P17225	Ptbp1	Polypyrimidine tract-binding protein 1	103490	0.000126535
P62774	Mtpn	Myotrophin	158301	0.000217459		Q9Z0P5	Twf2	Twinfilin-2	103232	0.00012622
P08556	Nras	GTPase NRas	157590	0.000216482		O70492	Snx3	Sorting nexin-3	103185	0.000126161
Q922B2	Dars1	Aspartate--tRNA ligase, cytoplasmic	157446	0.000216284		P50518	Atp6v1e1	V-type proton ATPase subunit E 1	103017	0.000125956
Q9CQR2	Rps21	Small ribosomal subunit protein eS21	157403	0.000216225		P47968	Rpia	Ribose-5-phosphate isomerase	102941	0.000125864
Q8VE97	Srsf4	Serine/arginine-rich splicing factor 4	156982	0.000215646		P57716	Ncstn	Nicastrin	102224	0.000124987
P03958	Ada	Adenosine deaminase	156606	0.00021513		O55128	Sap18	Histone deacetylase complex subunit SAP18	101908	0.000124601
Q6ZQI3	Mlec	Malectin	156133	0.00021448		P35276	Rab3d	Ras-related protein Rab-3D	101480	0.000124077
P23198	Cbx3	Chromobox protein homolog 3	155978	0.000214267		Q8VCM7	Fgg	Fibrinogen gamma chain	101183	0.000123713
Q9Z1B5	Mad2l1	Mitotic spindle assembly checkpoint protein MAD2A	155010	0.000212938		P84089	Erh	Enhancer of rudimentary homolog	100960	0.000123442
Q61166	Mapre1	Microtubule-associated protein RP/EB family member 1	154831	0.000212692		P05202	Got2	Aspartate aminotransferase, mitochondrial	100919	0.000123392
P21460	Cst3	Cystatin-C	154824	0.000212682		Q9EQU5	Set	Protein SET	100743	0.000123177
P62858	Rps28	Small ribosomal subunit protein eS28	154288	0.000211945		Q9D0F9	Pgm1	Phosphoglucomutase-1	100681	0.0001231
O09061	Psmb1	Proteasome subunit beta type-1	154260	0.000211906		Q63871	Polr2k	DNA-directed RNA polymerases I, II, and III subunit RPABC4	100493	0.00012287
Q9EPB4	Pycard	Apoptosis-associated speck-like protein containing a CARD	154167	0.000211779		O55142	Rpl35a	Large ribosomal subunit protein eL33	100396	0.000122752
Q61908	Cmc4	Cx9C motif-containing protein 4	154080	0.00021166		Q8R081	Hnrnpl	Heterogeneous nuclear ribonucleoprotein L	100334	0.000122676
P14869	Rplp0	Large ribosomal subunit protein uL10	154006	0.000211558		Q91VS7	Mgst1	Microsomal glutathione S-transferase 1	100312	0.00012265
P61028	Rab8b	Ras-related protein Rab-8B	153946	0.000211475		O54962	Banf1	Barrier-to-autointegration factor	99774	0.000121991
Q9CQQ8	Lsm7	U6 snRNA-associated Sm-like protein LSm7	153944	0.000211472		Q78IK2	Atp5mk	ATP synthase membrane subunit K, mitochondrial	99649.8	0.000121839
P83870	Phf5a	PHD finger-like domain-containing protein 5A	153854	0.000211349		Q91VM5	Rbmxl1	RNA binding motif protein, X-linked-like-1	99481.8	0.000121634
Q78IK2	Atp5mk	ATP synthase membrane subunit K, mitochondrial	153781	0.00021125		Q9D8N0	Eef1g	Elongation factor 1-gamma	99429.1	0.00012157
P05202	Got2	Aspartate aminotransferase, mitochondrial	153439	0.000210779		Q64442	Sord	Sorbitol dehydrogenase	98857.9	0.000120871
P62897	Cycs	Cytochrome c, somatic	153119	0.00021034		O35522	Psmb9	Proteasome subunit beta type-9	98572.9	0.000120523
P49722	Psma2	Proteasome subunit alpha type-2	152657	0.000209705		Q9CYN2	Spcs2	Signal peptidase complex subunit 2	98466.7	0.000120393
P28650	Adss1	Adenylosuccinate synthetase isozyme 1	151744	0.000208451		Q810Q5	Nmes1	Normal mucosa of esophagus-specific gene 1 protein	98300.1	0.000120189
Q99J93	Ifitm2	Interferon-induced transmembrane protein 2	151683	0.000208367		Q501J6	Ddx17	Probable ATP-dependent RNA helicase DDX17	98142.2	0.000119996
O70492	Snx3	Sorting nexin-3	151636	0.000208303		P63085	Mapk1	Mitogen-activated protein kinase 1	98132.9	0.000119985
P09405	Ncl	Nucleolin	151283	0.000207817		Q9CQB5	Cisd2	CDGSH iron-sulfur domain-containing protein 2	98007.8	0.000119832
P0CW03	Ly6c2	Lymphocyte antigen 6C2	150969	0.000207386		P20108	Prdx3	Thioredoxin-dependent peroxide reductase, mitochondrial	97234.5	0.000118886
P00493	Hprt1	Hypoxanthine-guanine phosphoribosyltransferase	150964	0.000207379		Q8VE97	Srsf4	Serine/arginine-rich splicing factor 4	97035.7	0.000118643
P19253	Rpl13a	Large ribosomal subunit protein uL13	149938	0.00020597		Q9CR68	Uqcrfs1	Cytochrome b-c1 complex subunit Rieske, mitochondrial	97017.5	0.000118621
Q9CQS8	Sec61b	Protein transport protein Sec61 subunit beta	149918	0.000205943		Q99J93	Ifitm2	Interferon-induced transmembrane protein 2	96724.2	0.000118262
Q62266	Sprr1a	Cornifin-A	149444	0.000205291		Q91Z53	Grhpr	Glyoxylate reductase/hydroxypyruvate reductase	96406.3	0.000117874
Q9CR51	Atp6v1g1	V-type proton ATPase subunit G 1	148890	0.00020453		P62838	Ube2d2	Ubiquitin-conjugating enzyme E2 D2	96258.9	0.000117693
O70325	Gpx4	Phospholipid hydroperoxide glutathione peroxidase	148332	0.000203763		P27659	Rpl3	Large ribosomal subunit protein uL3	96257.4	0.000117692
P35173	Stfa3	Stefin-3	148269	0.000203677		P61164	Actr1a	Alpha-centractin	96117.5	0.00011752
Q61598	Gdi2	Rab GDP dissociation inhibitor beta	147807	0.000203042		Q9R112	Sqor	Sulfide:quinone oxidoreductase, mitochondrial	95890.3	0.000117243
P41731	Cd63	CD63 antigen	146943	0.000201856		Q80XU3	Nucks1	Nuclear ubiquitous casein and cyclin-dependent kinase substrate 1	95733.7	0.000117051
O70439	Stx7	Syntaxin-7	146680	0.000201494		O35215	Ddt	D-dopachrome decarboxylase	95559.3	0.000116838
Q91VM5	Rbmxl1	RNA binding motif protein, X-linked-like-1	146378	0.00020108		Q61753	Phgdh	D-3-phosphoglycerate dehydrogenase	95402.6	0.000116646
Q9D3D9	Atp5f1d	ATP synthase subunit delta, mitochondrial	146108	0.000200708		P17095	Hmga1	High mobility group protein HMG-I/HMG-Y	95093.9	0.000116269
Q9D1A2	Cndp2	Cytosolic non-specific dipeptidase	145992	0.00020055		P48962	Slc25a4	ADP/ATP translocase 1	95088.5	0.000116262
Q3UV74	Itgb2l	Integrin beta-2-like protein	144733	0.00019882		Q8BHD7	Ptbp3	Polypyrimidine tract-binding protein 3	94959.6	0.000116105
Q501J6	Ddx17	Probable ATP-dependent RNA helicase DDX17	144705	0.000198782		Q6ZWV3	Rpl10	Large ribosomal subunit protein uL16	94863.7	0.000115988
Q99020	Hnrnpab	Heterogeneous nuclear ribonucleoprotein A/B	144499	0.000198498		Q61033	Tmpo	Lamina-associated polypeptide 2, isoforms alpha/zeta	94440.9	0.000115471
Q9CQ19	Myl9	Myosin regulatory light polypeptide 9	144241	0.000198144		P99024	Tubb5	Tubulin beta-5 chain	94129.4	0.00011509
Q91VS7	Mgst1	Microsomal glutathione S-transferase 1	143275	0.000196817		P62858	Rps28	Small ribosomal subunit protein eS28	94079.1	0.000115028
Q9Z0P5	Twf2	Twinfilin-2	142855	0.00019624		Q9D0E1	Hnrnpm	Heterogeneous nuclear ribonucleoprotein M	93873.7	0.000114777
Q8K1I7	Wipf1	WAS/WASL-interacting protein family member 1	142500	0.000195753		P20060	Hexb	Beta-hexosaminidase subunit beta	93849.9	0.000114748
Q9DB20	Atp5po	ATP synthase subunit O, mitochondrial	142479	0.000195723		P63276	Rps17	Small ribosomal subunit protein eS17	93792.1	0.000114677
O54734	Ddost	Dolichyl-diphosphooligosaccharide--protein glycosyltransferase 48 kDa subunit	142338	0.00019553		Q9WV55	Vapa	Vesicle-associated membrane protein-associated protein A	92919.7	0.000113611
P01899	H2-D1	H-2 class I histocompatibility antigen, D-B alpha chain	141936	0.000194978		P19253	Rpl13a	Large ribosomal subunit protein uL13	92871.4	0.000113552
A2BDX3	Mocs3	Adenylyltransferase and sulfurtransferase MOCS3	141897	0.000194924		Q8R143	Pttg1ip	Pituitary tumor-transforming gene 1 protein-interacting protein	92548.7	0.000113157
P11983	Tcp1	T-complex protein 1 subunit alpha	141509	0.000194391		P08556	Nras	GTPase NRas	92466.1	0.000113056
Q8R1I1	Uqcr10	Cytochrome b-c1 complex subunit 9	141373	0.000194204		P15532	Nme1	Nucleoside diphosphate kinase A	92270.7	0.000112817
Q01853	Vcp	Transitional endoplasmic reticulum ATPase	141240	0.000194021		P56393	Cox7b	Cytochrome c oxidase subunit 7B, mitochondrial	92104.4	0.000112614
P15532	Nme1	Nucleoside diphosphate kinase A	140542	0.000193062		O70439	Stx7	Syntaxin-7	92056.7	0.000112555
Q6ZWV3	Rpl10	Large ribosomal subunit protein uL16	140473	0.000192968		P08752	Gnai2	Guanine nucleotide-binding protein G(i) subunit alpha-2	92028.3	0.000112521
Q62189	Snrpa	U1 small nuclear ribonucleoprotein A	140175	0.000192559		P80315	Cct4	T-complex protein 1 subunit delta	91322.2	0.000111657
O55128	Sap18	Histone deacetylase complex subunit SAP18	139634	0.000191816		P00493	Hprt1	Hypoxanthine-guanine phosphoribosyltransferase	91286.4	0.000111614
P61079	Ube2d3	Ubiquitin-conjugating enzyme E2 D3	139366	0.000191448		P17897	Lyz1	Lysozyme C-1	91034.3	0.000111305
O88456	Capns1	Calpain small subunit 1	138488	0.000190241		P01899	H2-D1	H-2 class I histocompatibility antigen, D-B alpha chain	90747.7	0.000110955
Q8R143	Pttg1ip	Pituitary tumor-transforming gene 1 protein-interacting protein	138230	0.000189887		Q9D883	U2af1	Splicing factor U2AF 35 kDa subunit	90582.6	0.000110753
Q9D8N0	Eef1g	Elongation factor 1-gamma	138177	0.000189814		Q8VHX6	Flnc	Filamin-C	89848.9	0.000109856
P80315	Cct4	T-complex protein 1 subunit delta	137943	0.000189492		Q9CQQ8	Lsm7	U6 snRNA-associated Sm-like protein LSm7	89594.6	0.000109545
P61027	Rab10	Ras-related protein Rab-10	136590	0.000187634		Q62189	Snrpa	U1 small nuclear ribonucleoprotein A	89164.5	0.000109019
P63085	Mapk1	Mitogen-activated protein kinase 1	136162	0.000187046		Q80X90	Flnb	Filamin-B	88554.4	0.000108273
Q9DCS9	Ndufb10	NADH dehydrogenase [ubiquinone] 1 beta subcomplex subunit 10	135881	0.000186659		Q3U1Z5	Gpsm3	G-protein-signaling modulator 3	88391.6	0.000108074
P0DP26	Calm1	Calmodulin-1;Calmodulin-2;Calmodulin-3	135391	0.000185987		P09405	Ncl	Nucleolin	88251.2	0.000107903
Q99K48	Nono	Non-POU domain-containing octamer-binding protein	135310	0.000185876		P35282	Rab21	Ras-related protein Rab-21	86726.9	0.000106039
P50516	Atp6v1a	V-type proton ATPase catalytic subunit A	135017	0.000185473		Q9CQS8	Sec61b	Protein transport protein Sec61 subunit beta	86336.2	0.000105561
P99024	Tubb5	Tubulin beta-5 chain	134779	0.000185146		Q9DB20	Atp5po	ATP synthase subunit O, mitochondrial	86217.6	0.000105416
Q8CIN4	Pak2	Serine/threonine-protein kinase PAK 2	134604	0.000184905		Q8K482	Emilin2	EMILIN-2	86179.1	0.000105369
Q921F2	Tardbp	TAR DNA-binding protein 43	134063	0.000184162		Q02053	Uba1	Ubiquitin-like modifier-activating enzyme 1	86100.7	0.000105273
O35143	Atp5if1	ATPase inhibitor, mitochondrial	133781	0.000183776		Q9D1A2	Cndp2	Cytosolic non-specific dipeptidase	85928	0.000105062
Q6ZWY8	Tmsb10	Thymosin beta-10	133445	0.000183313		P61027	Rab10	Ras-related protein Rab-10	85904.3	0.000105033
P84084	Arf5	ADP-ribosylation factor 5	132963	0.000182651		Q7TNV0	Dek	Protein DEK	85464	0.000104495
Q80XU3	Nucks1	Nuclear ubiquitous casein and cyclin-dependent kinase substrate 1	132856	0.000182504		Q91VR8	Brk1	Protein BRICK1	84562.6	0.000103393
P63168	Dynll1	Dynein light chain 1, cytoplasmic	132526	0.000182051		Q8CIN4	Pak2	Serine/threonine-protein kinase PAK 2	84552.8	0.000103381
P61514	Rpl37a	Large ribosomal subunit protein eL43	132284	0.000181718		Q6NZB0	Dnajc8	DnaJ homolog subfamily C member 8	84483.6	0.000103296
Q9D0E1	Hnrnpm	Heterogeneous nuclear ribonucleoprotein M	131676	0.000180883		P03958	Ada	Adenosine deaminase	84313.3	0.000103088
Q9CX34	Sugt1	Protein SGT1 homolog	130766	0.000179633		P19536	Cox5b	Cytochrome c oxidase subunit 5B, mitochondrial	84096.4	0.000102823
Q9CYN2	Spcs2	Signal peptidase complex subunit 2	130519	0.000179294		P61514	Rpl37a	Large ribosomal subunit protein eL43	83971.9	0.00010267
Q3U5Q7	Cmpk2	UMP-CMP kinase 2, mitochondrial	129528	0.000177933		O09167	Rpl21	Large ribosomal subunit protein eL21	83114.4	0.000101622
Q60932	Vdac1	Voltage-dependent anion-selective channel protein 1	129247	0.000177547		Q9JJU8	Sh3bgrl	Adapter Sh3bgrl	82792.9	0.000101229
P62137	Ppp1ca	Serine/threonine-protein phosphatase PP1-alpha catalytic subunit	129243	0.000177542		P61082	Ube2m	NEDD8-conjugating enzyme Ubc12	82285.7	0.000100609
Q8C754	Vps52	Vacuolar protein sorting-associated protein 52 homolog	128510	0.000176535		P50247	Ahcy	Adenosylhomocysteinase	82268.6	0.000100588
Q9DB77	Uqcrc2	Cytochrome b-c1 complex subunit 2, mitochondrial	127478	0.000175117		O88456	Capns1	Calpain small subunit 1	82156.5	0.000100451
O70493	Snx12	Sorting nexin-12	127467	0.000175102		Q9CQW1	Ykt6	Synaptobrevin homolog YKT6	81865.3	0.000100095
P51863	Atp6v0d1	V-type proton ATPase subunit d 1	127227	0.000174771		P70444	Bid	BH3-interacting domain death agonist	81625.6	9.98016e-05
Q9CR68	Uqcrfs1	Cytochrome b-c1 complex subunit Rieske, mitochondrial	127178	0.000174704		Q6ZWQ7	Spcs3	Signal peptidase complex subunit 3	81429.9	9.95623e-05
Q9DCX2	Atp5pd	ATP synthase subunit d, mitochondrial	126950	0.000174391		Q8K1I7	Wipf1	WAS/WASL-interacting protein family member 1	81314	9.94206e-05
Q9CPV4	Glod4	Glyoxalase domain-containing protein 4	126937	0.000174373		Q91VI7	Rnh1	Ribonuclease inhibitor	81200.7	9.92821e-05
P67778	Phb1	Prohibitin 1	126884	0.0001743		P35173	Stfa3	Stefin-3	80930.9	9.89523e-05
Q8BHD7	Ptbp3	Polypyrimidine tract-binding protein 3	126607	0.00017392		Q9JIW9	Ralb	Ras-related protein Ral-B	80847.5	9.88502e-05
Q8K482	Emilin2	EMILIN-2	126365	0.000173588		Q9CQW2	Arl8b	ADP-ribosylation factor-like protein 8B	80623.2	9.8576e-05
Q3TEA8	Hp1bp3	Heterochromatin protein 1-binding protein 3	125850	0.00017288		P11983	Tcp1	T-complex protein 1 subunit alpha	80500.2	9.84257e-05
Q9JIW9	Ralb	Ras-related protein Ral-B	125326	0.00017216		P06800	Ptprc	Receptor-type tyrosine-protein phosphatase C	80467.7	9.83858e-05
Q91VI7	Rnh1	Ribonuclease inhibitor	125024	0.000171745		P36993	Ppm1b	Protein phosphatase 1B	80356.4	9.82497e-05
Q9D659	Vsir	V-type immunoglobulin domain-containing suppressor of T-cell activation	125018	0.000171737		Q6ZWX6	Eif2s1	Eukaryotic translation initiation factor 2 subunit 1	80216.6	9.80788e-05
P06800	Ptprc	Receptor-type tyrosine-protein phosphatase C	124221	0.000170642		P00375	Dhfr	Dihydrofolate reductase	79927.7	9.77256e-05
Q9D8E6	Rpl4	Large ribosomal subunit protein uL4	124128	0.000170514		Q9DCD6	Gabarap	Gamma-aminobutyric acid receptor-associated protein	79841.1	9.76198e-05
Q9JLJ2	Aldh9a1	4-trimethylaminobutyraldehyde dehydrogenase	124032	0.000170383		Q3U0V1	Khsrp	Far upstream element-binding protein 2	79671	9.74118e-05
P27659	Rpl3	Large ribosomal subunit protein uL3	123903	0.000170206		P84084	Arf5	ADP-ribosylation factor 5	79303.9	9.69629e-05
P24472	Gsta4	Glutathione S-transferase A4	122889	0.000168812		Q9DB77	Uqcrc2	Cytochrome b-c1 complex subunit 2, mitochondrial	78836.1	9.6391e-05
Q9DCD6	Gabarap	Gamma-aminobutyric acid receptor-associated protein	122212	0.000167882		P62897	Cycs	Cytochrome c, somatic	78781.8	9.63245e-05
P14234	Fgr	Tyrosine-protein kinase Fgr	121704	0.000167185		Q9D2V7	Coro7	Coronin-7	78725.8	9.62561e-05
Q80X41	Vrk1	Serine/threonine-protein kinase VRK1	121317	0.000166653		P0CW03	Ly6c2	Lymphocyte antigen 6C2	78616.3	9.61222e-05
Q64442	Sord	Sorbitol dehydrogenase	121115	0.000166375		Q64012	Raly	RNA-binding protein Raly	78389.4	9.58448e-05
Q9R1P3	Psmb2	Proteasome subunit beta type-2	120829	0.000165983		Q3UM45	Ppp1r7	Protein phosphatase 1 regulatory subunit 7	78373	9.58248e-05
Q91UZ5	Impa2	Inositol monophosphatase 2	120693	0.000165796		Q60634	Flot2	Flotillin-2	78363.6	9.58132e-05
Q9CQW1	Ykt6	Synaptobrevin homolog YKT6	120690	0.000165792		Q62426	Cstb	Cystatin-B	78180.9	9.55899e-05
Q91X96	Rabif	Guanine nucleotide exchange factor MSS4	120594	0.00016566		P62315	Snrpd1	Small nuclear ribonucleoprotein Sm D1	77990.7	9.53572e-05
Q9D0T1	Snu13	NHP2-like protein 1	120526	0.000165567		Q9DBG5	Plin3	Perilipin-3	77830.3	9.51612e-05
P00375	Dhfr	Dihydrofolate reductase	119223	0.000163777		P28867	Prkcd	Protein kinase C delta type	77103.5	9.42726e-05
P01942	Hba	Hemoglobin subunit alpha	118907	0.000163343		Q9JMG1	Edf1	Endothelial differentiation-related factor 1	76866.5	9.39828e-05
Q60634	Flot2	Flotillin-2	118853	0.000163269		Q9CPQ8	Atp5mg	ATP synthase subunit g, mitochondrial	76696.1	9.37744e-05
O54962	Banf1	Barrier-to-autointegration factor	118079	0.000162205		O35350	Capn1	Calpain-1 catalytic subunit	76563.9	9.36128e-05
P20491	Fcer1g	High affinity immunoglobulin epsilon receptor subunit gamma	117989	0.000162081		O35143	Atp5if1	ATPase inhibitor, mitochondrial	76438.4	9.34593e-05
P57784	Snrpa1	U2 small nuclear ribonucleoprotein A'	117568	0.000161503		Q3UW53	Niban1	Protein Niban 1	76359.1	9.33624e-05
Q3U0V1	Khsrp	Far upstream element-binding protein 2	117566	0.0001615		P84091	Ap2m1	AP-2 complex subunit mu	76251.8	9.32312e-05
P62737	Acta2	Actin, aortic smooth muscle	117058	0.000160803		Q01853	Vcp	Transitional endoplasmic reticulum ATPase	75915.4	9.28199e-05
P61087	Ube2k	Ubiquitin-conjugating enzyme E2 K	116339	0.000159815		O54734	Ddost	Dolichyl-diphosphooligosaccharide--protein glycosyltransferase 48 kDa subunit	75908.1	9.28109e-05
P80314	Cct2	T-complex protein 1 subunit beta	116337	0.000159812		Q9R1P3	Psmb2	Proteasome subunit beta type-2	75889.2	9.27879e-05
Q9CQN6	Tmem14c	Transmembrane protein 14C	115151	0.000158183		P57759	Erp29	Endoplasmic reticulum resident protein 29	75700.5	9.25571e-05
P62311	Lsm3	U6 snRNA-associated Sm-like protein LSm3	114601	0.000157428		P26040	Ezr	Ezrin	75669.7	9.25194e-05
Q6ZWM4	Lsm8	U6 snRNA-associated Sm-like protein LSm8	114599	0.000157425		Q8BFR5	Tufm	Elongation factor Tu, mitochondrial	75404.7	9.21955e-05
Q6ZWQ7	Spcs3	Signal peptidase complex subunit 3	114140	0.000156794		Q64525	Hist2h2bb	Histone H2B type 2-B	75153.7	9.18885e-05
Q8BG05	Hnrnpa3	Heterogeneous nuclear ribonucleoprotein A3	113238	0.000155555		Q91Z98	Chil4	Chitinase-like protein 4	74955.9	9.16467e-05
Q9CX84	Rgs19	Regulator of G-protein signaling 19	113192	0.000155492		Q99020	Hnrnpab	Heterogeneous nuclear ribonucleoprotein A/B	74905.8	9.15855e-05
Q9JI75	Nqo2	Ribosyldihydronicotinamide dehydrogenase [quinone]	113146	0.000155429		Q80W54	Zmpste24	CAAX prenyl protease 1 homolog	74835.8	9.14999e-05
Q80W54	Zmpste24	CAAX prenyl protease 1 homolog	113142	0.000155424		P01637		Ig kappa chain V-V region T1;Ig kappa chain V-V region L6 (Fragment)	74323.9	9.08739e-05
Q9CZE3	Rab32	Ras-related protein Rab-32	112624	0.000154711		Q9D3G5	Stx11	Syntaxin-11	74207.8	9.0732e-05
Q3ULJ0	Gpd1l	Glycerol-3-phosphate dehydrogenase 1-like protein	112414	0.000154423		Q9CR51	Atp6v1g1	V-type proton ATPase subunit G 1	74010.2	9.04905e-05
Q9QZK7	Dok3	Docking protein 3	112308	0.000154278		Q9CX84	Rgs19	Regulator of G-protein signaling 19	73809.8	9.02454e-05
Q8VCT3	Rnpep	Aminopeptidase B	111619	0.000153331		P61087	Ube2k	Ubiquitin-conjugating enzyme E2 K	73783.3	9.0213e-05
Q9D892	Itpa	Inosine triphosphate pyrophosphatase	111288	0.000152877		P10854	H2bc14	Histone H2B type 1-M	73665.2	9.00686e-05
P50247	Ahcy	Adenosylhomocysteinase	111214	0.000152775		Q9QZK7	Dok3	Docking protein 3	73044.6	8.93098e-05
Q8BL97	Srsf7	Serine/arginine-rich splicing factor 7	110351	0.00015159		Q61166	Mapre1	Microtubule-associated protein RP/EB family member 1	72702.4	8.88915e-05
P10854	H2bc14	Histone H2B type 1-M	110286	0.0001515		Q9R0P3	Esd	S-formylglutathione hydrolase	72338.1	8.8446e-05
Q6NZB0	Dnajc8	DnaJ homolog subfamily C member 8	110235	0.00015143		P20491	Fcer1g	High affinity immunoglobulin epsilon receptor subunit gamma	72210.3	8.82898e-05
P58389	Ptpa	Serine/threonine-protein phosphatase 2A activator	109988	0.00015109		P56400	Gp1bb	Platelet glycoprotein Ib beta chain	72169.2	8.82395e-05
Q8WUR0		Protein C19orf12 homolog	109956	0.000151046		Q9DCX2	Atp5pd	ATP synthase subunit d, mitochondrial	72151	8.82172e-05
P84091	Ap2m1	AP-2 complex subunit mu	109422	0.000150313		Q9WUM4	Coro1c	Coronin-1C	71932	8.79495e-05
P63276	Rps17	Small ribosomal subunit protein eS17	109232	0.000150052		Q76MZ3	Ppp2r1a	Serine/threonine-protein phosphatase 2A 65 kDa regulatory subunit A alpha isoform	71715.2	8.76844e-05
Q8BPB0	Mob1b	MOB kinase activator 1B;MOB kinase activator 1A	109001	0.000149735		Q9CQ92	Fis1	Mitochondrial fission 1 protein	71625.3	8.75744e-05
[truncated: 4,244 more rows]

## Sheet: Repository vs current study
# The estimated copy number (log10) per cell of common Human Neutrophil proteins present in Repository (PMID 31932813) and Current study
[truncated: 3,015 more rows]
