# Supplementary material for: Proteomic Characterization of 1000 Human and Murine Neutrophils Freshly Isolated From Blood and Sites of Sterile Inflammation
Source: Mol Cell Proteomics. 2024 Oct 11;23(11):100858. doi: 10.1016/j.mcpro.2024.100858 (PMC11630641; doi:10.1016/j.mcpro.2024.100858)
Supplement: Table S5 [file mmc11.xlsx]

## Sheet: Sheet1
# Proteomic analysis of neutrophils isolated from murine brain and blood (n=3) upon stroke induction
Proteins that passed paired t test and log2fold change +/- 1 are listed here
PG.ProteinAccessions	PG.Genes	PG.ProteinDescriptions	PG.NrOfStrippedSequencesIdentified (Experiment-wide)	Fold change_(Brain/Blood)	p Value
P48678	Lmna	Prelamin-A/C	56	7.01256	0.00489855
Q62188	Dpysl3	Dihydropyrimidinase-related protein 3	10	6.72889	0.00837264
Q9CQ19	Myl9	Myosin regulatory light polypeptide 9	3	6.72371	0.00262385
P62737	Acta2	Actin, aortic smooth muscle	5	6.5203	0.00852948
P17809	Slc2a1	Solute carrier family 2, facilitated glucose transporter member 1	3	6.34185	8.24007e-05
P48962	Slc25a4	ADP/ATP translocase 1	7	6.02494	0.00771778
P63254	Crip1	Cysteine-rich protein 1	5	5.93402	0.00730568
P10922	H1-0	Histone H1.0	7	5.8671	0.0212378
O08553	Dpysl2	Dihydropyrimidinase-related protein 2	16	5.61109	0.000103286
P21981	Tgm2	Protein-glutamine gamma-glutamyltransferase 2	22	5.41066	0.000904797
Q91V61	Sfxn3	Sideroflexin-3	9	5.08865	0.00486254
Q99M71	Epdr1	Mammalian ependymin-related protein 1	2	4.95762	0.0057085
Q99JR5	Tinagl1	Tubulointerstitial nephritis antigen-like	4	4.95326	0.00181628
P09055	Itgb1	Integrin beta-1	24	4.8752	0.000795562
P14094	Atp1b1	Sodium/potassium-transporting ATPase subunit beta-1	8	4.72672	0.000983617
P16330	Cnp	2',3'-cyclic-nucleotide 3'-phosphodiesterase	17	4.64691	0.00312629
Q8CGP0;Q9D2U9	H2bc26	Histone H2B type 3-B;H2B.U histone 2	3	4.63916	0.00226099
Q9CXS4	Cenpv	Centromere protein V	5	4.62243	0.0190703
Q3UIU2	Ndufb6	NADH dehydrogenase [ubiquinone] 1 beta subcomplex subunit 6	2	4.60473	0.0019469
P17879;Q61696	Hspa1b	Heat shock 70 kDa protein 1B;Heat shock 70 kDa protein 1A	11	4.547	0.000761123
Q06185	Atp5me	ATP synthase subunit e, mitochondrial	5	4.50809	0.0362705
Q61147	Cp	Ceruloplasmin	6	4.47547	0.0119597
Q9D6J5	Ndufb8	NADH dehydrogenase [ubiquinone] 1 beta subcomplex subunit 8, mitochondrial	3	4.46795	0.000395487
Q9D0J8	Ptms	Parathymosin	5	4.43515	0.0150958
Q9DCZ4	Apoo	MICOS complex subunit Mic26	2	4.39709	0.00168986
P09671	Sod2	Superoxide dismutase [Mn], mitochondrial	6	4.38662	0.000994125
Q9CPQ1	Cox6c	Cytochrome c oxidase subunit 6C	6	4.32931	0.0038604
P21278	Gna11	Guanine nucleotide-binding protein subunit alpha-11	4	4.27706	0.00599621
P10852	Slc3a2	4F2 cell-surface antigen heavy chain	9	4.27013	3.53787e-05
Q9Z2D6	Mecp2	Methyl-CpG-binding protein 2	18	4.16568	0.000470066
P35330	Icam2	Intercellular adhesion molecule 2	3	4.14749	0.00116142
Q9DCT2	Ndufs3	NADH dehydrogenase [ubiquinone] iron-sulfur protein 3, mitochondrial	6	4.10709	0.00234284
Q8VCR7	Abhd14b	Putative protein-lysine deacylase ABHD14B	4	4.06816	0.003024
Q8K3J1	Ndufs8	NADH dehydrogenase [ubiquinone] iron-sulfur protein 8, mitochondrial	2	4.01075	0.015125
Q7TMF3	Ndufa12	NADH dehydrogenase [ubiquinone] 1 alpha subcomplex subunit 12	5	3.90036	0.000338759
Q9CXZ1	Ndufs4	NADH dehydrogenase [ubiquinone] iron-sulfur protein 4, mitochondrial	3	3.87777	0.00693753
P42208	Septin2	Septin-2	12	3.83687	4.82823e-06
Q99LC3	Ndufa10	NADH dehydrogenase [ubiquinone] 1 alpha subcomplex subunit 10, mitochondrial	8	3.82818	2.69149e-05
Q8R2Y2	Mcam	Cell surface glycoprotein MUC18	5	3.82402	1.95615e-06
Q9QYB1	Clic4	Chloride intracellular channel protein 4	12	3.80236	0.0107647
Q9EQP2	Ehd4	EH domain-containing protein 4	17	3.79295	0.00079088
Q9CR61	Ndufb7	NADH dehydrogenase [ubiquinone] 1 beta subcomplex subunit 7	4	3.77913	0.00303013
Q9CQZ5	Ndufa6	NADH dehydrogenase [ubiquinone] 1 alpha subcomplex subunit 6	4	3.76838	0.00300744
Q8K183	Pdxk	Pyridoxal kinase	9	3.65569	0.000651527
Q9CQJ8	Ndufb9	NADH dehydrogenase [ubiquinone] 1 beta subcomplex subunit 9	3	3.62957	0.00290576
Q61739	Itga6	Integrin alpha-6	30	3.61257	0.00214627
Q6PIE5	Atp1a2	Sodium/potassium-transporting ATPase subunit alpha-2	14	3.56692	0.000371314
O55126	Nipsnap2	Protein NipSnap homolog 2	7	3.54851	0.0105583
Q9WTI7	Myo1c	Unconventional myosin-Ic	32	3.52735	9.98173e-05
Q64105	Spr	Sepiapterin reductase	12	3.51186	0.00931047
Q9D6J6	Ndufv2	NADH dehydrogenase [ubiquinone] flavoprotein 2, mitochondrial	5	3.49044	0.00143239
O70400	Pdlim1	PDZ and LIM domain protein 1	15	3.47486	0.0019302
Q8K354	Cbr3	Carbonyl reductase [NADPH] 3	3	3.47469	0.020918
O08579	Emd	Emerin	7	3.4731	0.0010536
Q91ZA3	Pcca	Propionyl-CoA carboxylase alpha chain, mitochondrial	15	3.45784	0.00134062
Q7TMS5	Abcg2	Broad substrate specificity ATP-binding cassette transporter ABCG2	4	3.43778	0.0027006
Q6PB66	Lrpprc	Leucine-rich PPR motif-containing protein, mitochondrial	21	3.43151	0.0108277
O55022	Pgrmc1	Membrane-associated progesterone receptor component 1	9	3.43012	0.00535182
Q91YT0	Ndufv1	NADH dehydrogenase [ubiquinone] flavoprotein 1, mitochondrial	12	3.41431	0.000478859
Q9DBG9	Tax1bp3	Tax1-binding protein 3	2	3.40336	0.0029446
O35405	Pld3	5'-3' exonuclease PLD3	3	3.3935	0.000144876
P52503	Ndufs6	NADH dehydrogenase [ubiquinone] iron-sulfur protein 6, mitochondrial	5	3.37258	0.0190501
P42669	Pura	Transcriptional activator protein Pur-alpha	6	3.35504	0.000192468
Q62433	Ndrg1	Protein NDRG1	8	3.35389	0.00130647
Q91Z22	Tmem123	Porimin	2	3.34077	0.0328341
Q9D7B6	Acad8	Isobutyryl-CoA dehydrogenase, mitochondrial	6	3.31771	0.00144224
Q9ERS2	Ndufa13	NADH dehydrogenase [ubiquinone] 1 alpha subcomplex subunit 13	4	3.31437	0.00265798
Q99LY9	Ndufs5	NADH dehydrogenase [ubiquinone] iron-sulfur protein 5	3	3.29943	0.00284017
P55772	Entpd1	Ectonucleoside triphosphate diphosphohydrolase 1	6	3.26401	0.00751128
Q9DC70	Ndufs7	NADH dehydrogenase [ubiquinone] iron-sulfur protein 7, mitochondrial	2	3.23544	0.0249916
Q80X90	Flnb	Filamin-B	110	3.2231	0.000391407
G5E829	Atp2b1	Plasma membrane calcium-transporting ATPase 1	19	3.22162	0.00204672
Q9CQZ6	Ndufb3	NADH dehydrogenase [ubiquinone] 1 beta subcomplex subunit 3	4	3.20696	0.00249202
Q9CQ75	Ndufa2	NADH dehydrogenase [ubiquinone] 1 alpha subcomplex subunit 2	3	3.19672	0.00712416
Q9ERG0	Lima1	LIM domain and actin-binding protein 1	4	3.18818	0.0191548
Q9Z0S1	Bpnt1	3'(2'),5'-bisphosphate nucleotidase 1	6	3.15516	0.0114751
Q9CQ69	Uqcrq	Cytochrome b-c1 complex subunit 8	4	3.15086	0.00764069
Q9DCX2	Atp5pd	ATP synthase subunit d, mitochondrial	13	3.11973	0.0284571
Q61425	Hadh	Hydroxyacyl-coenzyme A dehydrogenase, mitochondrial	7	3.11491	0.00969962
Q8CIZ8	Vwf	von Willebrand factor	43	3.09902	0.00436758
Q99MN9	Pccb	Propionyl-CoA carboxylase beta chain, mitochondrial	11	3.09704	2.46655e-05
Q91VD9	Ndufs1	NADH-ubiquinone oxidoreductase 75 kDa subunit, mitochondrial	18	3.06904	4.44596e-06
Q8VEM8	Slc25a3	Solute carrier family 25 member 3	12	3.06337	0.00893639
Q9JHI5	Ivd	Isovaleryl-CoA dehydrogenase, mitochondrial	13	3.04522	0.000100357
Q9CQ62	Decr1	2,4-dienoyl-CoA reductase [(3E)-enoyl-CoA-producing], mitochondrial	7	3.03875	0.0155562
Q9WTP7	Ak3	GTP:AMP phosphotransferase AK3, mitochondrial	13	3.03622	0.0251628
Q9CRB9	Chchd3	MICOS complex subunit Mic19	10	3.01402	0.000281002
Q80X85	Mrps7	Small ribosomal subunit protein uS7m	2	3.00006	0.0185957
Q9Z2K1	Krt16	Keratin, type I cytoskeletal 16	6	2.99832	0.0360161
Q99JY0	Hadhb	Trifunctional enzyme subunit beta, mitochondrial	13	2.99681	0.00953213
Q02257	Jup	Junction plakoglobin	20	2.9852	0.0429373
Q8K2B3	Sdha	Succinate dehydrogenase [ubiquinone] flavoprotein subunit, mitochondrial	18	2.9582	0.00106203
Q8BGH2	Samm50	Sorting and assembly machinery component 50 homolog	9	2.9543	0.00979571
Q9DCN2	Cyb5r3	NADH-cytochrome b5 reductase 3	12	2.9449	0.0025687
Q9D172	Gatd3	Glutamine amidotransferase-like class 1 domain-containing protein 3, mitochondrial	5	2.93951	0.010413
Q99KI0	Aco2	Aconitate hydratase, mitochondrial	31	2.93252	2.55086e-05
O55143	Atp2a2	Sarcoplasmic/endoplasmic reticulum calcium ATPase 2	19	2.90809	0.000178915
P11881	Itpr1	Inositol 1,4,5-trisphosphate receptor type 1	20	2.9076	0.00262575
Q8R164	Bphl	Valacyclovir hydrolase	4	2.89894	0.000410321
P50446	Krt6a	Keratin, type II cytoskeletal 6A	37	2.89513	0.0260878
Q8VD75	Hip1	Huntingtin-interacting protein 1	17	2.88591	0.000696539
P97350	Pkp1	Plakophilin-1	6	2.87626	0.00166343
P26883	Fkbp1a	Peptidyl-prolyl cis-trans isomerase FKBP1A	5	2.86413	0.00682358
Q61205	Pafah1b3	Platelet-activating factor acetylhydrolase IB subunit alpha1	5	2.85076	0.00133536
Q61414	Krt15	Keratin, type I cytoskeletal 15	12	2.82503	0.0372095
Q9D3D9	Atp5f1d	ATP synthase subunit delta, mitochondrial	6	2.80461	0.000957619
Q8BMF4	Dlat	Dihydrolipoyllysine-residue acetyltransferase component of pyruvate dehydrogenase complex, mitochondrial	14	2.79807	0.000122993
P56135	Atp5mf	ATP synthase subunit f, mitochondrial	4	2.79347	0.00959301
Q8QZT1	Acat1	Acetyl-CoA acetyltransferase, mitochondrial	18	2.78457	0.0019594
Q6IFX2	Krt42	Keratin, type I cytoskeletal 42	8	2.77779	0.0449935
Q9Z2I9	Sucla2	Succinate--CoA ligase [ADP-forming] subunit beta, mitochondrial	15	2.76885	3.38966e-05
Q9D855	Uqcrb	Cytochrome b-c1 complex subunit 7	7	2.74689	0.0219849
Q64669	Nqo1	NAD(P)H dehydrogenase [quinone] 1	4	2.73895	0.00356369
Q68FL4	Ahcyl2	Putative adenosylhomocysteinase 3	10	2.73121	0.00164549
P70404	Idh3g	Isocitrate dehydrogenase [NAD] subunit gamma 1, mitochondrial	7	2.72112	5.64846e-05
Q9CQE8	RTRAF	RNA transcription, translation and transport factor protein	8	2.7112	0.00739409
Q9JIK5	Ddx21	Nucleolar RNA helicase 2	23	2.71079	5.40221e-05
Q9D6R2	Idh3a	Isocitrate dehydrogenase [NAD] subunit alpha, mitochondrial	9	2.68611	6.15598e-05
P48758	Cbr1	Carbonyl reductase [NADPH] 1	9	2.66957	0.00208322
Q60597	Ogdh	2-oxoglutarate dehydrogenase complex component E1	25	2.6682	2.85153e-05
D3Z7P3	Gls	Glutaminase kidney isoform, mitochondrial	9	2.66247	0.000744689
P53986	Slc16a1	Monocarboxylate transporter 1	5	2.65832	0.0154538
Q91VR2	Atp5f1c	ATP synthase subunit gamma, mitochondrial	10	2.64957	0.00832832
P24270	Cat	Catalase	21	2.64488	0.0235765
E9Q557	Dsp	Desmoplakin	58	2.64099	0.0217678
P20108	Prdx3	Thioredoxin-dependent peroxide reductase, mitochondrial	9	2.63732	0.00546817
P28652	Camk2b	Calcium/calmodulin-dependent protein kinase type II subunit beta	4	2.63476	0.00145101
O88696	Clpp	ATP-dependent Clp protease proteolytic subunit, mitochondrial	5	2.62649	0.0343313
Q9D051	Pdhb	Pyruvate dehydrogenase E1 component subunit beta, mitochondrial	13	2.62565	0.00015397
Q3TTY5	Krt2	Keratin, type II cytoskeletal 2 epidermal	15	2.62474	0.0370006
Q9CQN1	Trap1	Heat shock protein 75 kDa, mitochondrial	16	2.61263	0.00632812
Q7TPV4	Mybbp1a	Myb-binding protein 1A	23	2.60792	0.000120434
P40630	Tfam	Transcription factor A, mitochondrial	5	2.60246	0.0287639
Q9Z1J3	Nfs1	Cysteine desulfurase	5	2.60158	0.00539722
Q3UV17	Krt76	Keratin, type II cytoskeletal 2 oral	6	2.58746	0.00996679
Q8C1B7	Septin11	Septin-11	19	2.57997	1.05254e-05
Q9DB20	Atp5po	ATP synthase subunit O, mitochondrial	11	2.57418	0.0110246
Q9D710	Tmx2	Thioredoxin-related transmembrane protein 2	3	2.57023	5.5272e-05
Q8BMS1	Hadha	Trifunctional enzyme subunit alpha, mitochondrial	23	2.5695	0.000745623
Q9WUM5	Suclg1	Succinate--CoA ligase [ADP/GDP-forming] subunit alpha, mitochondrial	7	2.56275	0.00159542
Q9CQX2	Cyb5b	Cytochrome b5 type B	4	2.5586	0.0102229
Q9CQQ7	Atp5pb	ATP synthase F(0) complex subunit B1, mitochondrial	8	2.5582	0.00761674
Q8VDN2	Atp1a1	Sodium/potassium-transporting ATPase subunit alpha-1	24	2.55614	9.2877e-05
P58281	Opa1	Dynamin-like 120 kDa protein, mitochondrial	19	2.5489	0.000215088
Q921G7	Etfdh	Electron transfer flavoprotein-ubiquinone oxidoreductase, mitochondrial	11	2.54104	0.000431176
P50544	Acadvl	Very long-chain specific acyl-CoA dehydrogenase, mitochondrial	22	2.53938	7.48709e-05
Q9CR68	Uqcrfs1	Cytochrome b-c1 complex subunit Rieske, mitochondrial	6	2.53146	0.00324729
Q91W59	Rbms1	RNA-binding motif, single-stranded-interacting protein 1	2	2.52449	0.012853
Q6PIC6	Atp1a3	Sodium/potassium-transporting ATPase subunit alpha-3	12	2.51133	0.000740106
Q9D2G2	Dlst	Dihydrolipoyllysine-residue succinyltransferase component of 2-oxoglutarate dehydrogenase complex, mitochondrial	12	2.50992	0.000168868
Q922B1	Macrod1	ADP-ribose glycohydrolase MACROD1	2	2.50477	6.33404e-05
Q99L13	Hibadh	3-hydroxyisobutyrate dehydrogenase, mitochondrial	7	2.49846	0.00540578
P63260	Actg1	Actin, cytoplasmic 2	3	2.49198	0.0145453
P35700	Prdx1	Peroxiredoxin-1	17	2.49021	0.00143572
O35887	Calu	Calumenin	8	2.48916	0.00316336
Q8BH59	Slc25a12	Electrogenic aspartate/glutamate antiporter SLC25A12, mitochondrial	19	2.48393	0.0151626
P45952	Acadm	Medium-chain specific acyl-CoA dehydrogenase, mitochondrial	11	2.48315	0.000469603
Q9JHS4	Clpx	ATP-dependent Clp protease ATP-binding subunit clpX-like, mitochondrial	6	2.47829	0.0365882
Q6PDL0	Dync1li2	Cytoplasmic dynein 1 light intermediate chain 2	5	2.47693	0.000175449
Q61171	Prdx2	Peroxiredoxin-2	6	2.47453	0.000638968
O88967	Yme1l1	ATP-dependent zinc metalloprotease YME1L1	3	2.46973	0.00282322
Q9ESL4	Map3k20	Mitogen-activated protein kinase kinase kinase 20	7	2.45712	0.0031307
Q8CAQ8	Immt	MICOS complex subunit Mic60	25	2.44923	0.00115078
Q61235	Sntb2	Beta-2-syntrophin	11	2.44748	0.00344822
Q61781	Krt14	Keratin, type I cytoskeletal 14	30	2.4419	0.0410952
O88952	Lin7c	Protein lin-7 homolog C	4	2.4215	0.00540231
Q9ET22	Dpp7	Dipeptidyl peptidase 2	5	2.41305	0.000299048
Q925N0	Sfxn5	Sideroflexin-5	8	2.41223	0.00261507
P47199	Cryz	Quinone oxidoreductase	6	2.41129	0.000320394
P97429	Anxa4	Annexin A4	15	2.4083	0.0024903
P56480	Atp5f1b	ATP synthase subunit beta, mitochondrial	26	2.40035	0.000179769
Q9DC69	Ndufa9	NADH dehydrogenase [ubiquinone] 1 alpha subcomplex subunit 9, mitochondrial	8	2.38162	0.00172197
P12367	Prkar2a	cAMP-dependent protein kinase type II-alpha regulatory subunit	5	2.37292	0.00132758
Q99J47	Dhrs7b	Dehydrogenase/reductase SDR family member 7B	3	2.36685	0.00983782
Q9CQA3	Sdhb	Succinate dehydrogenase [ubiquinone] iron-sulfur subunit, mitochondrial	12	2.35708	0.00119164
Q60854	Serpinb6	Serpin B6	14	2.3551	0.0198633
Q60932	Vdac1	Voltage-dependent anion-selective channel protein 1	16	2.34922	0.00139212
Q9DCS3	Mecr	Enoyl-[acyl-carrier-protein] reductase, mitochondrial	4	2.34709	0.0039515
P54071	Idh2	Isocitrate dehydrogenase [NADP], mitochondrial	15	2.32763	0.00328593
Q8VHL1	Setd7	Histone-lysine N-methyltransferase SETD7	4	2.32623	0.00596395
P29758	Oat	Ornithine aminotransferase, mitochondrial	12	2.32414	0.000176013
P42125	Eci1	Enoyl-CoA delta isomerase 1, mitochondrial	8	2.31722	0.00326484
P08730	Krt13	Keratin, type I cytoskeletal 13	18	2.31628	0.0171019
Q03265	Atp5f1a	ATP synthase subunit alpha, mitochondrial	35	2.29973	0.0012825
Q8CI94	Pygb	Glycogen phosphorylase, brain form	19	2.2909	0.00791035
Q9D0L7	Armc10	Armadillo repeat-containing protein 10	7	2.28679	0.0138553
P08228	Sod1	Superoxide dismutase [Cu-Zn]	10	2.28453	0.0104599
P35293	Rab18	Ras-related protein Rab-18	8	2.28338	0.00172872
P18572	Bsg	Basigin	6	2.27462	0.000300816
Q922Q4	Pycr2	Pyrroline-5-carboxylate reductase 2	4	2.21821	0.0484995
P27546	Map4	Microtubule-associated protein 4	30	2.21793	0.0104458
Q9CZ13	Uqcrc1	Cytochrome b-c1 complex subunit 1, mitochondrial	13	2.21542	8.88112e-05
Q8BWT1	Acaa2	3-ketoacyl-CoA thiolase, mitochondrial	19	2.21058	0.00189101
P51432	Plcb3	1-phosphatidylinositol 4,5-bisphosphate phosphodiesterase beta-3	7	2.20909	0.00558456
P35486	Pdha1	Pyruvate dehydrogenase E1 component subunit alpha, somatic form, mitochondrial	15	2.18494	0.000257133
O35114	Scarb2	Lysosome membrane protein 2	3	2.18477	0.00432303
P04104	Krt1	Keratin, type II cytoskeletal 1	9	2.18403	0.024629
Q9DB25	Alg5	Dolichyl-phosphate beta-glucosyltransferase	3	2.1724	0.0265308
Q8CAS9	Parp9	Protein mono-ADP-ribosyltransferase PARP9	5	2.16032	0.0029925
Q78IK4	Apool	MICOS complex subunit Mic27	8	2.15985	0.00301034
Q69Z99	Znf512	Zinc finger protein 512	5	2.15738	0.00176457
P56812	Pdcd5	Programmed cell death protein 5	6	2.15618	0.0469673
Q9CZ04	Cops7a	COP9 signalosome complex subunit 7a	6	2.15477	0.0306651
Q9DB77	Uqcrc2	Cytochrome b-c1 complex subunit 2, mitochondrial	18	2.14726	0.00339815
Q99LC5	Etfa	Electron transfer flavoprotein subunit alpha, mitochondrial	13	2.14534	0.000236307
Q9CPY7	Lap3	Cytosol aminopeptidase	13	2.14434	0.000561751
P01901	H2-K1	H-2 class I histocompatibility antigen, K-B alpha chain	7	2.13732	0.00320212
Q8BTJ4	Enpp4	Bis(5'-adenosyl)-triphosphatase enpp4	3	2.13672	0.00102112
P55302	Lrpap1	Alpha-2-macroglobulin receptor-associated protein	6	2.12708	0.0120074
Q9QXZ0	Macf1	Microtubule-actin cross-linking factor 1, isoforms 1/2/3/4	59	2.11197	0.000542209
P26443	Glud1	Glutamate dehydrogenase 1, mitochondrial	29	2.11009	0.00213676
P17426	Ap2a1	AP-2 complex subunit alpha-1	20	2.09577	0.00235451
P68254	Ywhaq	14-3-3 protein theta	17	2.08846	0.029175
P10518	Alad	Delta-aminolevulinic acid dehydratase	4	2.08575	0.0191532
Q61699	Hsph1	Heat shock protein 105 kDa	13	2.07774	0.00106681
Q6URW6	Myh14	Myosin-14	7	2.072	0.0182027
Q69ZZ9	Macf1	Microtubule-actin cross-linking factor 1, isoforms 6/7	27	2.0707	0.00863817
P38647	Hspa9	Stress-70 protein, mitochondrial	30	2.05067	0.00310793
Q8BHS3	Rbm22	Pre-mRNA-splicing factor RBM22	4	2.04997	0.0428442
Q9R257	Hebp1	Heme-binding protein 1	5	2.04641	0.0261214
Q9D5T0	Atad1	Outer mitochondrial transmembrane helix translocase	5	2.04443	0.0120781
Q8BH86	Dglucy	D-glutamate cyclase, mitochondrial	8	2.02788	0.0166072
Q8CHT0	Aldh4a1	Delta-1-pyrroline-5-carboxylate dehydrogenase, mitochondrial	9	2.02163	0.00524614
Q9ERI6	Rdh14	Retinol dehydrogenase 14	5	2.02162	0.00579992
Q9Z2I0	Letm1	Mitochondrial proton/calcium exchanger protein	12	2.01716	0.01427
Q8BZA9	Tigar	Fructose-2,6-bisphosphatase TIGAR	2	2.01157	0.041492
Q8R3V5	Sh3glb2	Endophilin-B2	6	2.00371	0.0141938
B2RRE7	Otud4	OTU domain-containing protein 4	2	2.00285	0.0339888
Q9CPT4	Mydgf	Myeloid-derived growth factor	5	1.99692	0.0197488
Q64735	Cr1l	Complement component receptor 1-like protein	5	1.98999	0.00448464
Q1HFZ0	Nsun2	RNA cytosine C(5)-methyltransferase NSUN2	8	1.9889	0.0310461
P11103	Parp1	Poly [ADP-ribose] polymerase 1	15	1.98727	0.00341111
P14824	Anxa6	Annexin A6	40	1.98195	0.00392022
Q68FF6	Git1	ARF GTPase-activating protein GIT1	5	1.98024	0.00284558
P19783	Cox4i1	Cytochrome c oxidase subunit 4 isoform 1, mitochondrial	10	1.97541	0.00276909
P05202	Got2	Aspartate aminotransferase, mitochondrial	25	1.97368	0.0124669
P97300	Nptn	Neuroplastin	2	1.96242	0.00581025
P61750	Arf4	ADP-ribosylation factor 4	2	1.96222	0.0140606
O08749	Dld	Dihydrolipoyl dehydrogenase, mitochondrial	15	1.96032	5.70052e-05
P56382	Atp5f1e	ATP synthase subunit epsilon, mitochondrial	3	1.95792	0.00347199
Q925I1	Atad3	ATPase family AAA domain-containing protein 3	8	1.95348	0.032114
Q8BH04	Pck2	Phosphoenolpyruvate carboxykinase [GTP], mitochondrial	13	1.95047	0.000802273
P11679	Krt8	Keratin, type II cytoskeletal 8	18	1.95027	0.0128314
P52623	Uck1	Uridine-cytidine kinase 1	3	1.94587	0.0185215
Q9Z0E6	Gbp2	Guanylate-binding protein 2	7	1.94357	0.0109688
P56391	Cox6b1	Cytochrome c oxidase subunit 6B1	6	1.94136	0.0480848
Q8R5J9	Arl6ip5	PRA1 family protein 3	6	1.93789	0.00501163
Q64010	Crk	Adapter molecule crk	10	1.9341	0.031763
Q64433	Hspe1	10 kDa heat shock protein, mitochondrial	14	1.92905	0.0223651
Q8BX10	Pgam5	Serine/threonine-protein phosphatase PGAM5, mitochondrial	4	1.92721	0.0148038
O35129	Phb2	Prohibitin-2	17	1.92702	0.00310853
Q8JZQ2	Afg3l2	AFG3-like protein 2	14	1.91549	0.0024755
P56395	Cyb5a	Cytochrome b5	7	1.91491	0.0478244
P60521	Gabarapl2	Gamma-aminobutyric acid receptor-associated protein-like 2	3	1.91262	0.0360848
P97315	Csrp1	Cysteine and glycine-rich protein 1	12	1.90442	0.00729591
Q791T5	Mtch1	Mitochondrial carrier homolog 1	4	1.90305	0.00326154
P58871	Tnks1bp1	182 kDa tankyrase-1-binding protein	10	1.89939	0.00742486
Q9CXT8	Pmpcb	Mitochondrial-processing peptidase subunit beta	6	1.89156	0.000129368
P62874	Gnb1	Guanine nucleotide-binding protein G(I)/G(S)/G(T) subunit beta-1	6	1.89007	0.000180835
P51881	Slc25a5	ADP/ATP translocase 2	25	1.88768	0.0176662
O35459	Ech1	Delta(3,5)-Delta(2,4)-dienoyl-CoA isomerase, mitochondrial	9	1.88493	0.0194273
P62743	Ap2s1	AP-2 complex subunit sigma	2	1.8823	0.0462774
Q9D6N5	Drap1	Dr1-associated corepressor	2	1.88205	0.0390118
Q61102	Abcb7	Iron-sulfur clusters transporter ABCB7, mitochondrial	7	1.88036	0.000484231
Q9CZU6	Cs	Citrate synthase, mitochondrial	15	1.8705	0.00350335
Q3TZZ7	Esyt2	Extended synaptotagmin-2	19	1.86143	0.0131785
Q8BRT1	Clasp2	CLIP-associating protein 2	8	1.84456	0.00207068
Q8R361	Rab11fip5	Rab11 family-interacting protein 5	7	1.84041	0.0282396
Q99M28	Rnps1	RNA-binding protein with serine-rich domain 1	2	1.8347	0.025752
P67778	Phb1	Prohibitin 1	14	1.82839	0.00173853
Q9DAK9	Phpt1	14 kDa phosphohistidine phosphatase	3	1.82657	0.014035
Q6PIU9		Uncharacterized protein FLJ45252 homolog	7	1.82497	0.00931192
O55131	Septin7	Septin-7	23	1.82457	0.000265114
Q8CG76	Akr7a2	Aflatoxin B1 aldehyde reductase member 2	4	1.82405	0.0171773
Q99P72	Rtn4	Reticulon-4	7	1.82332	0.0118884
Q9DCW4	Etfb	Electron transfer flavoprotein subunit beta	17	1.82026	0.000121551
Q9Z2I8	Suclg2	Succinate--CoA ligase [GDP-forming] subunit beta, mitochondrial	11	1.81995	0.0105395
A2AJI0	Map7d1	MAP7 domain-containing protein 1	6	1.81204	0.036006
Q62159	Rhoc	Rho-related GTP-binding protein RhoC	2	1.81176	0.0139817
Q811D0	Dlg1	Disks large homolog 1	11	1.8088	0.0373861
Q8BR70	Yipf6	Protein YIPF6	2	1.8079	0.0187114
Q3THS6	Mat2a	S-adenosylmethionine synthase isoform type-2	13	1.80566	0.000279106
O55142	Rpl35a	Large ribosomal subunit protein eL33	7	1.79712	0.0182521
Q8BFZ9	Erlin2	Erlin-2	13	1.79429	0.00572506
Q9DBL1	Acadsb	Short/branched chain specific acyl-CoA dehydrogenase, mitochondrial	8	1.79197	0.0184601
O88531	Ppt1	Palmitoyl-protein thioesterase 1	4	1.78888	0.0158588
Q64521	Gpd2	Glycerol-3-phosphate dehydrogenase, mitochondrial	35	1.78769	0.0094813
Q60931	Vdac3	Voltage-dependent anion-selective channel protein 3	14	1.78725	0.00987517
Q8CI51	Pdlim5	PDZ and LIM domain protein 5	16	1.78532	0.017958
P16125	Ldhb	L-lactate dehydrogenase B chain	11	1.78489	0.0163945
P84091	Ap2m1	AP-2 complex subunit mu	15	1.773	0.0156341
P63094;Q6R0H7	Gnas	Guanine nucleotide-binding protein G(s) subunit alpha isoforms short;Guanine nucleotide-binding protein G(s) subunit alpha isoforms XLas	7	1.76772	0.0120964
Q9WUR2	Eci2	Enoyl-CoA delta isomerase 2	6	1.76714	0.000434556
Q8C7X2	Emc1	ER membrane protein complex subunit 1	9	1.7631	0.00741507
Q9CZM2	Rpl15	Large ribosomal subunit protein eL15	9	1.75993	0.00701591
P21279	Gnaq	Guanine nucleotide-binding protein G(q) subunit alpha	5	1.7493	0.00489364
P50171	Hsd17b8	(3R)-3-hydroxyacyl-CoA dehydrogenase	7	1.74856	0.00431466
Q3THG9	Aarsd1	Alanyl-tRNA editing protein Aarsd1	4	1.74785	0.0137513
P59708	Sf3b6	Splicing factor 3B subunit 6	2	1.74258	0.00823754
Q91XE8	Tmem205	Transmembrane protein 205	2	1.7411	0.0489422
Q60751	Igf1r	Insulin-like growth factor 1 receptor	3	1.73862	0.0181656
Q8VDJ3	Hdlbp	Vigilin	29	1.73064	0.00132309
Q9DCE9	Igtp	Immunity-related GTPase family M protein 3	9	1.72823	0.00370079
Q922E4	Pcyt2	Ethanolamine-phosphate cytidylyltransferase	3	1.72486	0.0321725
Q9JHU9	Isyna1	Inositol-3-phosphate synthase 1	12	1.7178	0.00106541
Q791V5	Mtch2	Mitochondrial carrier homolog 2	7	1.7138	0.00159545
O88839	Adam15	Disintegrin and metalloproteinase domain-containing protein 15	2	1.71106	0.00331689
Q9WTU6	Mapk9	Mitogen-activated protein kinase 9	6	1.70995	0.00353075
Q8BVI4	Qdpr	Dihydropteridine reductase	5	1.7087	0.0169834
P48036	Anxa5	Annexin A5	22	1.70541	0.0192057
Q6GQT9	Nomo1	BOS complex subunit NOMO1	16	1.70478	0.000230831
Q8CAY6	Acat2	Acetyl-CoA acetyltransferase, cytosolic	3	1.70124	0.0422961
Q8BYB9	Poglut1	Protein O-glucosyltransferase 1	3	1.70104	0.000968655
Q9QYS9	Qki	KH domain-containing RNA-binding protein QKI	7	1.70052	0.020894
P17710	Hk1	Hexokinase-1	33	1.69264	0.00606758
Q9D0B0	Srsf9	Serine/arginine-rich splicing factor 9	6	1.69206	0.00467187
Q91YW3	Dnajc3	DnaJ homolog subfamily C member 3	9	1.68369	0.00136387
Q9CRD2	Emc2	ER membrane protein complex subunit 2	4	1.68257	0.00296151
Q8K224	Nat10	RNA cytidine acetyltransferase	4	1.68181	0.00523394
Q80WJ7	Mtdh	Protein LYRIC	8	1.67752	0.012353
P06909	Cfh	Complement factor H	2	1.67179	0.0487149
Q8BH95	Echs1	Enoyl-CoA hydratase, mitochondrial	10	1.66817	0.0120532
Q8BFR5	Tufm	Elongation factor Tu, mitochondrial	22	1.66606	7.2932e-05
P97807	Fh	Fumarate hydratase, mitochondrial	16	1.66347	0.0116092
P16546	Sptan1	Spectrin alpha chain, non-erythrocytic 1	139	1.66149	0.000983656
Q9ERE7	Mesd	LRP chaperone MESD	3	1.65981	0.00122747
O35295	Purb	Transcriptional activator protein Pur-beta	14	1.65189	0.00370816
Q8BIJ6	Iars2	Isoleucine--tRNA ligase, mitochondrial	10	1.63867	0.0091181
Q6DVA0	Lemd2	LEM domain-containing protein 2	2	1.63805	0.00104984
A3KGV1	Odf2	Outer dense fiber protein 2	8	1.6303	0.0321683
Q3UMT1	Ppp1r12c	Protein phosphatase 1 regulatory subunit 12C	15	1.62796	0.00519483
P62267	Rps23	Small ribosomal subunit protein uS12	5	1.62558	0.00135574
Q62261	Sptbn1	Spectrin beta chain, non-erythrocytic 1	125	1.62502	0.000172537
Q9CR95	Necap1	Adaptin ear-binding coat-associated protein 1	2	1.61852	0.0353792
Q8K1N1	Pnpla8	Calcium-independent phospholipase A2-gamma	2	1.61563	0.000842864
Q8VCM8	Ncln	BOS complex subunit NCLN	8	1.61458	0.0101472
Q58A65	Spag9	C-Jun-amino-terminal kinase-interacting protein 4	15	1.6143	0.00398327
Q3UHC7	Dab2ip	Disabled homolog 2-interacting protein	4	1.61319	0.0144294
P51174	Acadl	Long-chain specific acyl-CoA dehydrogenase, mitochondrial	11	1.60714	0.000369364
Q9JII6	Akr1a1	Aldo-keto reductase family 1 member A1	12	1.60579	0.000599394
Q9JKX6	Nudt5	ADP-sugar pyrophosphatase	4	1.60023	0.0141148
Q61490	Alcam	CD166 antigen	8	1.59112	0.00158984
Q8BFR4	Gns	N-acetylglucosamine-6-sulfatase	7	1.58203	0.00176766
Q8JZN5	Acad9	Complex I assembly factor ACAD9, mitochondrial	18	1.58007	0.00816596
Q3UMU9	Hdgfl2	Hepatoma-derived growth factor-related protein 2	6	1.57649	0.000630916
Q9QXS1	Plec	Plectin	247	1.57425	7.76624e-05
P63038	Hspd1	60 kDa heat shock protein, mitochondrial	31	1.56893	0.00419389
Q99KC8	Vwa5a	von Willebrand factor A domain-containing protein 5A	20	1.56696	0.00197699
Q8K4Q0	Rptor	Regulatory-associated protein of mTOR	5	1.55886	0.0041746
G5E8V9	Arfip1	Arfaptin-1	11	1.55878	0.00964173
Q8R1V4	Tmed4	Transmembrane emp24 domain-containing protein 4	5	1.54776	0.00110455
Q8BH60	Gopc	Golgi-associated PDZ and coiled-coil motif-containing protein	3	1.54742	0.0409388
P51660	Hsd17b4	Peroxisomal multifunctional enzyme type 2	17	1.54701	0.00279455
Q9Z110	Aldh18a1	Delta-1-pyrroline-5-carboxylate synthase	14	1.53641	0.00352101
Q8R4R6	Nup35	Nucleoporin NUP35	5	1.53065	0.0152825
Q9WTR1	Trpv2	Transient receptor potential cation channel subfamily V member 2	6	1.52588	0.0431415
P12382	Pfkl	ATP-dependent 6-phosphofructokinase, liver type	16	1.51998	0.00403506
Q8BHF7	Pgs1	CDP-diacylglycerol--glycerol-3-phosphate 3-phosphatidyltransferase, mitochondrial	2	1.51792	0.0485141
P28271	Aco1	Cytoplasmic aconitate hydratase	15	1.50788	0.0283118
Q8CG72	Adprs	ADP-ribosylhydrolase ARH3	8	1.50723	0.00591779
P05213	Tuba1b	Tubulin alpha-1B chain	21	1.50507	0.00273418
Q8VEB4	Pla2g15	Phospholipase A2 group XV	3	1.50324	0.00196928
Q06890	Clu	Clusterin	10	1.50106	0.015284
Q8CGK3	Lonp1	Lon protease homolog, mitochondrial	21	1.49775	0.00804327
P46460	Nsf	Vesicle-fusing ATPase	31	1.48676	3.93658e-05
Q9CWX9	Ddx47	Probable ATP-dependent RNA helicase DDX47	3	1.47841	0.0172589
Q60770	Stxbp3	Syntaxin-binding protein 3	8	1.47437	0.0136661
Q3UEB3	Puf60	Poly(U)-binding-splicing factor PUF60	14	1.47296	0.0237185
Q9Z1G4	Atp6v0a1	V-type proton ATPase 116 kDa subunit a 1	11	1.47115	0.0158997
Q3TJD7	Pdlim7	PDZ and LIM domain protein 7	14	1.46157	0.015045
Q9WV60	Gsk3b	Glycogen synthase kinase-3 beta	4	1.45813	0.00185738
O54946	Dnajb6	DnaJ homolog subfamily B member 6	6	1.4559	0.0493702
Q80TH2	Erbin	Erbin	5	1.44677	0.0379628
Q9CR62	Slc25a11	Mitochondrial 2-oxoglutarate/malate carrier protein	12	1.4349	0.0172257
Q9Z0X1	Aifm1	Apoptosis-inducing factor 1, mitochondrial	19	1.42438	0.00284444
O88587	Comt	Catechol O-methyltransferase	5	1.42313	0.0205294
Q9QZN4	Fbxo6	F-box only protein 6	2	1.39988	0.00110656
Q61584	Fxr1	RNA-binding protein FXR1	12	1.39886	0.0290964
Q9D7S7	Rpl22l1	Large ribosomal subunit protein eL22-like 1	2	1.39232	0.0458206
Q64291	Krt12	Keratin, type I cytoskeletal 12	5	1.39097	0.0435253
Q9WUL7	Arl3	ADP-ribosylation factor-like protein 3	4	1.38856	0.0175732
P20152	Vim	Vimentin	58	1.3878	0.00439953
P62717	Rpl18a	Large ribosomal subunit protein eL20	9	1.3852	0.00117451
P63154	Crnkl1	Crooked neck-like protein 1	11	1.38433	0.0443741
Q60766	Irgm1	Immunity-related GTPase family M protein 1	7	1.38286	0.00679683
Q7M6Y3	Picalm	Phosphatidylinositol-binding clathrin assembly protein	11	1.3825	0.0182831
Q9R0U0	Srsf10	Serine/arginine-rich splicing factor 10	8	1.38075	0.0480867
Q3URD3	Slmap	Sarcolemmal membrane-associated protein	18	1.37347	0.00451933
Q8BG81	Poldip3	Polymerase delta-interacting protein 3	5	1.36803	0.00355688
Q99LE6	Abcf2	ATP-binding cassette sub-family F member 2	7	1.36708	0.0337779
O88447	Klc1	Kinesin light chain 1	10	1.36568	0.00831465
Q9D0M3	Cyc1	Cytochrome c1, heme protein, mitochondrial	8	1.36365	0.00045241
P41105	Rpl28	Large ribosomal subunit protein eL28	10	1.36324	0.00436086
O89112	Lancl1	Glutathione S-transferase LANCL1	3	1.36181	0.00303974
P18052	Ptpra	Receptor-type tyrosine-protein phosphatase alpha	2	1.35692	0.0224635
P18242	Ctsd	Cathepsin D	10	1.3466	0.0291256
Q9DBC7	Prkar1a	cAMP-dependent protein kinase type I-alpha regulatory subunit	13	1.33847	0.0257219
Q99PL5	Rrbp1	Ribosome-binding protein 1	44	1.33603	0.0187168
Q91YR1	Twf1	Twinfilin-1	11	1.332	0.00131286
Q61941	Nnt	NAD(P) transhydrogenase, mitochondrial	26	1.33155	4.39017e-05
P10810	Cd14	Monocyte differentiation antigen CD14	9	1.3252	0.00562346
Q2VPQ9	Meaf6	Chromatin modification-related protein MEAF6	2	1.32049	0.0302688
Q62086	Pon2	Serum paraoxonase/arylesterase 2	3	1.31804	0.0192747
P47758	Srprb	Signal recognition particle receptor subunit beta	7	1.31737	0.00512495
Q9Z2W0	Dnpep	Aspartyl aminopeptidase	10	1.31294	0.0338792
Q03141	Mark3	MAP/microtubule affinity-regulating kinase 3	5	1.31201	0.0347565
Q99LM2	Cdk5rap3	CDK5 regulatory subunit-associated protein 3	8	1.30298	0.028652
Q9R0X4	Acot9	Acyl-coenzyme A thioesterase 9, mitochondrial	12	1.29003	0.0301762
P51410	Rpl9	Large ribosomal subunit protein uL6	8	1.28786	0.0449468
Q9CWM4	Pfdn1	Prefoldin subunit 1	3	1.28778	0.0225877
Q8CCJ3	Ufl1	E3 UFM1-protein ligase 1	6	1.28388	0.0200583
P14152	Mdh1	Malate dehydrogenase, cytoplasmic	17	1.28385	0.000590297
Q99K01	Pdxdc1	Pyridoxal-dependent decarboxylase domain-containing protein 1	8	1.28339	0.0258771
P61358	Rpl27	Large ribosomal subunit protein eL27	10	1.28202	0.00222511
Q9CY66	Gar1	H/ACA ribonucleoprotein complex subunit 1	5	1.2793	0.0286431
Q60930	Vdac2	Voltage-dependent anion-selective channel protein 2	15	1.27703	0.00524322
Q80U63	Mfn2	Mitofusin-2	5	1.27579	0.0277274
Q8BH61	F13a1	Coagulation factor XIII A chain	20	1.27553	0.00551467
Q07417	Acads	Short-chain specific acyl-CoA dehydrogenase, mitochondrial	12	1.27545	0.0101893
P97370	Atp1b3	Sodium/potassium-transporting ATPase subunit beta-3	6	1.27458	0.00131107
O54734	Ddost	Dolichyl-diphosphooligosaccharide--protein glycosyltransferase 48 kDa subunit	11	1.26935	0.00110864
Q3U7R1	Esyt1	Extended synaptotagmin-1	33	1.25914	0.0126704
Q91V76		Ester hydrolase C11orf54 homolog	7	1.25855	0.0372476
Q8R2U0	Seh1l	Nucleoporin SEH1	2	1.25126	0.0243257
Q8K310	Matr3	Matrin-3	18	1.24915	0.00215076
P21619	Lmnb2	Lamin-B2	38	1.24621	0.000465911
Q80YV2	Zc3hc1	Zinc finger C3HC-type protein 1	3	1.24458	0.00163604
P16460	Ass1	Argininosuccinate synthase	16	1.23965	0.00186083
P62830	Rpl23	Large ribosomal subunit protein uL14	5	1.23948	0.00201094
Q91YH5	Atl3	Atlastin-3	9	1.23921	0.0193233
Q9WV54	Asah1	Acid ceramidase	11	1.23686	0.0374086
Q9QYR9	Acot2	Acyl-coenzyme A thioesterase 2, mitochondrial	8	1.234	0.0468457
Q9CZN7	Shmt2	Serine hydroxymethyltransferase, mitochondrial	16	1.23031	0.00635066
O70503	Hsd17b12	Very-long-chain 3-oxoacyl-CoA reductase	8	1.22866	0.0458742
Q9JKK1	Stx6	Syntaxin-6	2	1.22772	0.0282213
Q9D0R8	Lsm12	Protein LSM12	4	1.22629	0.0490093
Q8BHA0	Ino80c	INO80 complex subunit C	2	1.22054	0.0322595
O09117	Sypl1	Synaptophysin-like protein 1	3	1.21823	0.00323114
P67984	Rpl22	Large ribosomal subunit protein eL22	6	1.21795	0.00697446
Q9CPU0	Glo1	Lactoylglutathione lyase	8	1.20982	0.00318147
Q01730	Rsu1	Ras suppressor protein 1	12	1.20675	0.00112179
Q9QXX4	Slc25a13	Electrogenic aspartate/glutamate antiporter SLC25A13, mitochondrial	14	1.20604	0.0100195
Q9D964	Gatm	Glycine amidinotransferase, mitochondrial	8	1.20045	0.00482976
Q9QZW0	Atp11c	Phospholipid-transporting ATPase 11C	6	1.19849	0.0361265
Q4VBE8	Wdr18	WD repeat-containing protein 18	3	1.19739	0.0160929
P97379	G3bp2	Ras GTPase-activating protein-binding protein 2	5	1.19284	0.0295199
P08113	Hsp90b1	Endoplasmin	40	1.18337	0.00647998
Q99LB2	Dhrs4	Dehydrogenase/reductase SDR family member 4	9	1.18184	0.00572276
Q91Z38	Ttc1	Tetratricopeptide repeat protein 1	4	1.18148	0.0269604
Q9CR57	Rpl14	Large ribosomal subunit protein eL14	7	1.18029	0.00815977
Q9QZB7	Actr10	Actin-related protein 10	5	1.17987	0.00101346
P08249	Mdh2	Malate dehydrogenase, mitochondrial	24	1.17473	0.00842816
Q3UDR8	Yipf3	Protein YIPF3	2	1.17397	0.0354631
Q9QXB9	Drg2	Developmentally-regulated GTP-binding protein 2	5	1.17166	0.000313547
Q9QX47	Son	Protein SON	7	1.16679	0.0126683
P62141	Ppp1cb	Serine/threonine-protein phosphatase PP1-beta catalytic subunit	6	1.16601	0.00542536
Q9ES74	Nek7	Serine/threonine-protein kinase Nek7	8	1.1602	0.0187559
Q80SU7	Gvin1	Interferon-induced very large GTPase 1	26	1.15477	0.0226682
P08003	Pdia4	Protein disulfide-isomerase A4	34	1.15294	0.00873165
Q9Z1Q2	Abhd16a	Phosphatidylserine lipase ABHD16A	6	1.15138	0.0211365
P40336	Vps26a	Vacuolar protein sorting-associated protein 26A	9	1.14905	0.0144622
Q6ZWV3	Rpl10	Large ribosomal subunit protein uL16	11	1.14836	0.00358569
A2AR02	Ppig	Peptidyl-prolyl cis-trans isomerase G	9	1.14696	0.0289292
Q6PCM2	Ints6	Integrator complex subunit 6	3	1.14128	0.0110588
Q9JMA2	Qtrt1	Queuine tRNA-ribosyltransferase catalytic subunit 1	3	1.14024	0.013246
Q91W50	Csde1	Cold shock domain-containing protein E1	17	1.13825	0.00415326
Q6P2K6	Ppp4r3a	Serine/threonine-protein phosphatase 4 regulatory subunit 3A	4	1.13621	0.0237354
P32921	Wars1	Tryptophan--tRNA ligase, cytoplasmic	12	1.13069	0.00631733
Q8BWQ6	Vps35l	VPS35 endosomal protein-sorting factor-like	5	1.1305	0.033903
P61804	Dad1	Dolichyl-diphosphooligosaccharide--protein glycosyltransferase subunit DAD1	3	1.12294	0.0233345
P61255	Rpl26	Large ribosomal subunit protein uL24	9	1.11903	0.0015686
Q8BU14	Sec62	Translocation protein SEC62	4	1.10986	0.00538946
Q61103	Dpf2	Zinc finger protein ubi-d4	5	1.10264	0.0306641
P62900	Rpl31	Large ribosomal subunit protein eL31	8	1.10121	0.00922199
Q8BKT7	Thoc5	THO complex subunit 5 homolog	4	1.10092	0.0170866
Q8BMG7	Rab3gap2	Rab3 GTPase-activating protein non-catalytic subunit	10	1.09959	0.035696
P35980	Rpl18	Large ribosomal subunit protein eL18	10	1.09709	0.0206019
Q9D967	Mdp1	Magnesium-dependent phosphatase 1	2	1.09465	0.042976
P25425	Pou2f1	POU domain, class 2, transcription factor 1	4	1.09395	0.0196823
Q2EMV9	Parp14	Protein mono-ADP-ribosyltransferase PARP14	6	1.08918	0.0140804
P63037	Dnaja1	DnaJ homolog subfamily A member 1	7	1.0851	0.0315317
Q9CXW4	Rpl11	Large ribosomal subunit protein uL5	12	1.08264	1.66306e-05
Q9Z1F9	Uba2	SUMO-activating enzyme subunit 2	13	1.08218	0.00353395
Q921C5	Bicd2	Protein bicaudal D homolog 2	8	1.08172	0.0360836
P62082	Rps7	Small ribosomal subunit protein eS7	9	1.08096	0.010484
Q5SUF2	Luc7l3	Luc7-like protein 3	6	1.08073	0.0150209
Q80SY4	Mib1	E3 ubiquitin-protein ligase MIB1	2	1.07129	0.00415451
P14131	Rps16	Small ribosomal subunit protein uS9	12	1.06883	0.00455487
P62702	Rps4x	Small ribosomal subunit protein eS4	17	1.06822	0.000658321
Q61151	Ppp2r5e	Serine/threonine-protein phosphatase 2A 56 kDa regulatory subunit epsilon isoform	11	1.05869	0.0148523
Q9QWR8	Naga	Alpha-N-acetylgalactosaminidase	4	1.05612	0.0295597
Q9JHW2	Nit2	Omega-amidase NIT2	10	1.055	0.0293967
Q9EP69	Sacm1l	Phosphatidylinositol-3-phosphatase SAC1	19	1.05481	0.0253256
Q8BL66	Eea1	Early endosome antigen 1	45	1.04966	0.00487545
Q91VM9	Ppa2	Inorganic pyrophosphatase 2, mitochondrial	8	1.04779	0.0185088
Q8CGA0	Ppm1f	Protein phosphatase 1F	5	1.04614	0.0186109
Q9D024	Ccdc47	PAT complex subunit CCDC47	12	1.04294	0.0474552
Q91W39	Ncoa5	Nuclear receptor coactivator 5	6	1.04275	0.0173017
P10630	Eif4a2	Eukaryotic initiation factor 4A-II	6	1.04078	0.0441724
Q9D1R9	Rpl34	Large ribosomal subunit protein eL34	5	1.03997	0.00023634
P47911	Rpl6	Large ribosomal subunit protein eL6	19	1.03976	0.00042998
Q9CXY6	Ilf2	Interleukin enhancer-binding factor 2	9	1.03925	0.00339123
Q9CPR4	Rpl17	Large ribosomal subunit protein uL22	9	1.03554	0.0346229
P62908	Rps3	Small ribosomal subunit protein uS3	21	1.03497	0.0357964
Q8VE97	Srsf4	Serine/arginine-rich splicing factor 4	9	1.03384	0.0116846
P32067	Ssb	Lupus La protein homolog	14	1.0314	0.00118129
Q6PB44	Ptpn23	Tyrosine-protein phosphatase non-receptor type 23	11	1.02924	0.00389782
P28352	Apex1	DNA-(apurinic or apyrimidinic site) endonuclease	5	1.02746	0.0426921
O08756	Hsd17b10	3-hydroxyacyl-CoA dehydrogenase type-2	8	1.02664	0.0164301
P14869	Rplp0	Large ribosomal subunit protein uL10	11	1.02656	0.0220512
P62918	Rpl8	Large ribosomal subunit protein uL2	9	1.02446	0.000750158
P97360	Etv6	Transcription factor ETV6	2	1.02364	0.0329027
P35979	Rpl12	Large ribosomal subunit protein uL11	9	1.02173	0.0449023
O54990	Prom1	Prominin-1	5	1.0194	0.0237335
Q9R099	Tbl2	Transducin beta-like protein 2	5	1.0191	0.0188658
Q91YQ5	Rpn1	Dolichyl-diphosphooligosaccharide--protein glycosyltransferase subunit 1	21	1.01564	0.00355689
P62046	Lrch1	Leucine-rich repeat and calponin homology domain-containing protein 1	4	1.0134	0.0494618
Q6A0A9	FAM120A	Constitutive coactivator of PPAR-gamma-like protein 1	18	1.01209	0.00098378
Q62418	Dbnl	Drebrin-like protein	21	-1.00661	0.0216084
Q9R1Z7	Pts	6-pyruvoyl tetrahydrobiopterin synthase	5	-1.00688	0.00602288
Q922B2	Dars1	Aspartate--tRNA ligase, cytoplasmic	34	-1.01107	0.0358499
Q9WUK4	Rfc2	Replication factor C subunit 2	4	-1.01476	0.047404
Q11011	Npepps	Puromycin-sensitive aminopeptidase	38	-1.01702	0.0131465
P97311	Mcm6	DNA replication licensing factor MCM6	17	-1.01993	0.0407122
P46062	Sipa1	Signal-induced proliferation-associated protein 1	15	-1.02278	0.00114832
Q3U9G9	Lbr	Delta(14)-sterol reductase LBR	17	-1.02299	0.0150356
P70677	Casp3	Caspase-3	9	-1.02502	0.0349757
P26450	Pik3r1	Phosphatidylinositol 3-kinase regulatory subunit alpha	23	-1.02953	0.0164601
Q9JLQ2	Git2	ARF GTPase-activating protein GIT2	20	-1.02993	0.00338571
Q7TN29	Smap2	Stromal membrane-associated protein 2	8	-1.03394	0.00625981
Q69Z37	Samd9l	Sterile alpha motif domain-containing protein 9-like	25	-1.03415	0.0266938
Q8VDD5	Myh9	Myosin-9	215	-1.03994	0.00902162
Q6ZWR6	Syne1	Nesprin-1	236	-1.04092	0.00197988
P55258	Rab8a	Ras-related protein Rab-8A	7	-1.04363	0.00113677
P11352	Gpx1	Glutathione peroxidase 1	15	-1.05302	0.00117671
P13020	Gsn	Gelsolin	30	-1.05544	0.0393931
O55106	Strn	Striatin	16	-1.05578	0.0026257
P81117	Nucb2	Nucleobindin-2	12	-1.0595	0.00219427
P55194	Sh3bp1	SH3 domain-binding protein 1	16	-1.06156	0.0413833
A2AB59	Arhgap27	Rho GTPase-activating protein 27	6	-1.076	0.0116499
P61161	Actr2	Actin-related protein 2	22	-1.07873	0.0329605
P05064	Aldoa	Fructose-bisphosphate aldolase A	31	-1.07985	0.0143555
Q9CQM5	Txndc17	Thioredoxin domain-containing protein 17	6	-1.09225	0.016625
P12023	App	Amyloid-beta precursor protein	9	-1.09899	0.00818551
Q571I9	Aldh16a1	Aldehyde dehydrogenase family 16 member A1	11	-1.09979	0.0146983
Q99JY9	Actr3	Actin-related protein 3	25	-1.10017	0.0333964
A2RSJ4	Bltp3b	Bridge-like lipid transfer protein family member 3B	6	-1.10237	0.00315258
P97412	Lyst	Lysosomal-trafficking regulator	11	-1.11467	0.0186886
Q9JJ28	Flii	Protein flightless-1 homolog	27	-1.11602	0.00669909
O09131	Gsto1	Glutathione S-transferase omega-1	16	-1.12055	0.00596944
P18653	Rps6ka1	Ribosomal protein S6 kinase alpha-1	28	-1.12182	0.0198833
Q99MD9	Nasp	Nuclear autoantigenic sperm protein	10	-1.12426	0.0459728
P62748	Hpcal1	Hippocalcin-like protein 1	8	-1.12445	0.00585755
Q8K4L3	Svil	Supervillin	46	-1.1271	0.000306014
P17182	Eno1	Alpha-enolase	37	-1.13463	0.019635
Q91WB4	Plekhf2	Pleckstrin homology domain-containing family F member 2	3	-1.14073	0.0126506
P07759	Serpina3k	Serine protease inhibitor A3K	9	-1.14348	0.037695
P62838	Ube2d2	Ubiquitin-conjugating enzyme E2 D2	2	-1.14847	0.0463618
P49717	Mcm4	DNA replication licensing factor MCM4	10	-1.15116	0.000242287
P63001	Rac1	Ras-related C3 botulinum toxin substrate 1	13	-1.15197	0.00954733
Q9Z0H4	Celf2	CUGBP Elav-like family member 2	12	-1.1538	0.0241223
Q8K4I3	Arhgef6	Rho guanine nucleotide exchange factor 6	25	-1.15422	0.0116904
Q61753	Phgdh	D-3-phosphoglycerate dehydrogenase	20	-1.15696	0.00434372
O70475	Ugdh	UDP-glucose 6-dehydrogenase	11	-1.1637	0.0299981
P24452	Capg	Macrophage-capping protein	13	-1.17125	0.016151
Q9QZL0	Ripk3	Receptor-interacting serine/threonine-protein kinase 3	8	-1.17528	0.00510711
Q9D2R0	Aacs	Acetoacetyl-CoA synthetase	14	-1.17555	0.0122426
Q8CIH5	Plcg2	1-phosphatidylinositol 4,5-bisphosphate phosphodiesterase gamma-2	47	-1.1764	0.0166762
Q91VE0	Slc27a4	Long-chain fatty acid transport protein 4	19	-1.18455	0.0164041
P49446	Ptpre	Receptor-type tyrosine-protein phosphatase epsilon	10	-1.18708	0.0210837
Q9EPK2	Rp2	Protein XRP2	7	-1.19946	0.0239746
Q8R5H1	Usp15	Ubiquitin carboxyl-terminal hydrolase 15	20	-1.19989	0.0226784
Q8K2T1	Nmral1	NmrA-like family domain-containing protein 1	10	-1.2037	0.0369255
P52480	Pkm	Pyruvate kinase PKM	43	-1.20447	0.0188508
Q8K2H4	Acap1	Arf-GAP with coiled-coil, ANK repeat and PH domain-containing protein 1	15	-1.20476	0.0131762
Q8R0A7	Kiaa0513	Uncharacterized protein KIAA0513	11	-1.21055	0.0157193
E9Q2M9	Wdfy4	WD repeat- and FYVE domain-containing protein 4	23	-1.21383	0.0388082
Q91VF2	Hnmt	Histamine N-methyltransferase	5	-1.21655	0.026393
Q3TW96	Uap1l1	UDP-N-acetylhexosamine pyrophosphorylase-like protein 1	17	-1.21712	0.0175372
Q91V12	Acot7	Cytosolic acyl coenzyme A thioester hydrolase	7	-1.21781	0.0109598
P47757	Capzb	F-actin-capping protein subunit beta	18	-1.21933	0.00984359
E9Q394	Akap13	A-kinase anchor protein 13	38	-1.22867	0.018275
O88342	Wdr1	WD repeat-containing protein 1	32	-1.22974	0.0114053
P59108	Cpne2	Copine-2	9	-1.22993	0.032082
P09411	Pgk1	Phosphoglycerate kinase 1	38	-1.23839	0.00655985
Q3UW53	Niban1	Protein Niban 1	29	-1.2419	0.0422311
O54790	Mafg	Transcription factor MafG	5	-1.25262	0.0178745
P47226	Tes	Testin	11	-1.25314	0.00303707
Q9D020	Nt5c3a	Cytosolic 5'-nucleotidase 3A	12	-1.25452	0.0210985
Q4LDD4	Arap1	Arf-GAP with Rho-GAP domain, ANK repeat and PH domain-containing protein 1	22	-1.2566	0.0329785
Q9Z2G9	Htatip2	Oxidoreductase HTATIP2	7	-1.26242	0.00890065
P59999	Arpc4	Actin-related protein 2/3 complex subunit 4	15	-1.26307	0.00149006
Q9EST5	Anp32b	Acidic leucine-rich nuclear phosphoprotein 32 family member B	6	-1.26358	0.00164977
Q99KH8	Stk24	Serine/threonine-protein kinase 24	6	-1.28272	0.000296981
Q8CG48	Smc2	Structural maintece of chromosomes protein 2	42	-1.28511	0.0214934
P15535	B4galt1	Beta-1,4-galactosyltransferase 1	3	-1.28883	0.00896994
Q9DBP5	Cmpk1	UMP-CMP kinase	10	-1.29881	0.00863948
Q3UHD9	Agap2	Arf-GAP with GTPase, ANK repeat and PH domain-containing protein 2	6	-1.30314	0.0250107
Q8VDP3	Mical1	[F-actin]-monooxygenase MICAL1	32	-1.31097	0.00330868
P39749	Fen1	Flap endonuclease 1	10	-1.32905	0.0215119
P35991	Btk	Tyrosine-protein kinase BTK	14	-1.32926	0.0197066
Q9DBT5	Ampd2	AMP deaminase 2	18	-1.33139	0.0145292
Q9D8T2	Gsdmd	Gasdermin-D	12	-1.33318	0.000871197
O35601	Fyb1	FYN-binding protein 1	22	-1.34246	0.00149934
Q08024	Cbfb	Core-binding factor subunit beta	7	-1.34518	0.00675467
Q60773	Cdkn2d	Cyclin-dependent kinase 4 inhibitor D	4	-1.34699	0.0104851
P12265	Gusb	Beta-glucuronidase	8	-1.34731	0.0178586
O08917	Flot1	Flotillin-1	26	-1.35081	0.00493067
P97310	Mcm2	DNA replication licensing factor MCM2	18	-1.35411	0.0122976
Q8CIN4	Pak2	Serine/threonine-protein kinase PAK 2	19	-1.3574	0.0105343
P06745	Gpi	Glucose-6-phosphate isomerase	33	-1.35741	0.0132103
Q8K3G5	Vrk3	Inactive serine/threonine-protein kinase VRK3	8	-1.35761	0.0174093
Q6P069	Sri	Sorcin	11	-1.35883	0.00834043
P00375	Dhfr	Dihydrofolate reductase	6	-1.36653	0.0282522
Q80X41	Vrk1	Serine/threonine-protein kinase VRK1	14	-1.36903	0.0219101
P28658	Atxn10	Ataxin-10	13	-1.3757	0.00993422
Q8VDW0	Ddx39a	ATP-dependent RNA helicase DDX39A	6	-1.38344	0.036474
Q8CHP8	Pgp	Glycerol-3-phosphate phosphatase	9	-1.38426	0.00203934
Q69ZZ6	Tmcc1	Transmembrane and coiled-coil domains protein 1	8	-1.40477	0.0221413
Q9Z0L8	Ggh	Gamma-glutamyl hydrolase	4	-1.41123	0.0214574
Q9WUT3	Rps6ka2	Ribosomal protein S6 kinase alpha-2	11	-1.41917	0.0328757
Q9Z2L7	Crlf3	Cytokine receptor-like factor 3	6	-1.42167	0.024634
Q60634	Flot2	Flotillin-2	23	-1.42979	0.0017606
O08739	Ampd3	AMP deaminase 3	19	-1.4348	0.0168467
O54879	Hmgb3	High mobility group protein B3	7	-1.43991	0.0271834
Q99MK8	Grk2	Beta-adrenergic receptor kinase 1	24	-1.44565	0.00906428
Q91WN1	Dnajc9	DnaJ homolog subfamily C member 9	10	-1.45068	0.0116038
Q80TY0	Fnbp1	Formin-binding protein 1	25	-1.45548	0.0138291
Q8BYK4	Rdh12	Retinol dehydrogenase 12	6	-1.456	0.0321947
P47811	Mapk14	Mitogen-activated protein kinase 14	13	-1.45731	0.0318969
P37913	Lig1	DNA ligase 1	15	-1.46027	0.0391255
Q8BPU7	Elmo1	Engulfment and cell motility protein 1	23	-1.46069	0.00919651
Q8C0I1	Agps	Alkyldihydroxyacetonephosphate synthase, peroxisomal	12	-1.46143	0.00339977
Q8K124	Plekho2	Pleckstrin homology domain-containing family O member 2	17	-1.47991	0.00237862
P47753	Capza1	F-actin-capping protein subunit alpha-1	15	-1.48582	0.0162538
Q9DBJ1	Pgam1	Phosphoglycerate mutase 1	12	-1.49694	0.0236013
Q9JI10	Stk3	Serine/threonine-protein kinase 3	13	-1.49906	0.0231671
P40124	Cap1	Adenylyl cyclase-associated protein 1	34	-1.50317	0.0183576
O35350	Capn1	Calpain-1 catalytic subunit	31	-1.50653	0.0339108
P49718	Mcm5	DNA replication licensing factor MCM5	21	-1.51173	0.0231649
Q8C3J5	Dock2	Dedicator of cytokinesis protein 2	53	-1.51201	0.0126553
O08808	Diaph1	Protein diaphanous homolog 1	43	-1.53477	0.00176225
Q91VJ4	Stk38	Serine/threonine-protein kinase 38	8	-1.54544	0.0269766
P54923	Adprh	ADP-ribosylhydrolase ARH1	10	-1.5489	0.00192025
P28867	Prkcd	Protein kinase C delta type	29	-1.55009	0.021393
Q99K51	Pls3	Plastin-3	12	-1.56001	0.00798588
Q3UZ39	Lrrfip1	Leucine-rich repeat flightless-interacting protein 1	27	-1.58224	0.0179487
Q8CG47	Smc4	Structural maintece of chromosomes protein 4	28	-1.58686	0.00816199
Q64455	Ptprj	Receptor-type tyrosine-protein phosphatase eta	18	-1.59013	0.00114777
Q8BYI6	Lpcat2	Lysophosphatidylcholine acyltransferase 2	9	-1.5932	0.0131284
Q9CPW4	Arpc5	Actin-related protein 2/3 complex subunit 5	11	-1.59721	0.0384895
O55098	Stk10	Serine/threonine-protein kinase 10	28	-1.59869	0.00943007
Q60787	Lcp2	Lymphocyte cytosolic protein 2	14	-1.6	0.00323686
Q9DCM0	Ethe1	Persulfide dioxygenase ETHE1, mitochondrial	8	-1.60444	0.000665124
Q99M15	Pstpip2	Proline-serine-threonine phosphatase-interacting protein 2	12	-1.60862	0.0100826
P25206	Mcm3	DNA replication licensing factor MCM3	20	-1.6115	0.00951644
P97377	Cdk2	Cyclin-dependent kinase 2	9	-1.61365	0.022316
Q60648	Gm2a	Ganglioside GM2 activator	6	-1.62555	0.0125719
P61028	Rab8b	Ras-related protein Rab-8B	5	-1.62807	0.00952825
Q8BYC6	Taok3	Serine/threonine-protein kinase TAO3	19	-1.63008	0.0224649
P21107	Tpm3	Tropomyosin alpha-3 chain	12	-1.63395	0.0201375
B2RXR6	Ankrd44	Serine/threonine-protein phosphatase 6 regulatory ankyrin repeat subunit B	25	-1.63534	0.00189923
Q8BFZ3	Actbl2	Beta-actin-like protein 2	2	-1.63659	0.00417953
Q00897	Serpina1d	Alpha-1-antitrypsin 1-4	12	-1.64408	0.028053
P21460	Cst3	Cystatin-C	6	-1.64436	0.00986262
O88879	Apaf1	Apoptotic protease-activating factor 1	19	-1.6444	0.0255142
Q61210	Arhgef1	Rho guanine nucleotide exchange factor 1	28	-1.65031	0.000510515
P08030	Aprt	Adenine phosphoribosyltransferase	9	-1.65051	0.0125741
P25911	Lyn	Tyrosine-protein kinase Lyn	17	-1.66008	0.0195335
Q8R550	Sh3kbp1	SH3 domain-containing kinase-binding protein 1	26	-1.66028	0.00539767
P16879	Fes	Tyrosine-protein kinase Fes/Fps	23	-1.66374	0.0165785
Q9ES52	Inpp5d	Phosphatidylinositol 3,4,5-trisphosphate 5-phosphatase 1	37	-1.66663	0.00862733
Q60631	Grb2	Growth factor receptor-bound protein 2	16	-1.66686	0.000824903
Q61735	Cd47	Leukocyte surface antigen CD47	3	-1.6676	0.0196242
Q8K1B8	Fermt3	Fermitin family homolog 3	28	-1.67196	0.031133
Q14CH1	Mocos	Molybdenum cofactor sulfurase	7	-1.67334	0.0381437
Q8BYW1	Arhgap25	Rho GTPase-activating protein 25	28	-1.68316	0.0205063
Q99JT2	Stk26	Serine/threonine-protein kinase 26	16	-1.68692	0.0197545
Q91YT8	Tmem63a	CSC1-like protein 1	8	-1.68971	0.0023557
Q8R4K2	Irak4	Interleukin-1 receptor-associated kinase 4	12	-1.69587	0.000670334
P10639	Txn	Thioredoxin	9	-1.69925	0.017519
Q921M7	Cyrib	CYFIP-related Rac1 interactor B	14	-1.70108	0.00723539
P84096	Rhog	Rho-related GTP-binding protein RhoG	12	-1.70318	0.0147292
Q9CYL5	Glipr2	Golgi-associated plant pathogenesis-related protein 1	9	-1.70673	0.0153638
O88746	Tom1	Target of Myb1 membrane trafficking protein	8	-1.71677	0.0111704
Q8VC88	Gca	Grancalcin	2	-1.71798	0.0380923
Q8CIM5	Gpr84	G-protein coupled receptor 84	3	-1.72245	0.0115779
Q3UMW7	Mapkapk3	MAP kinase-activated protein kinase 3	10	-1.73139	0.0103857
O70293	Grk6	G protein-coupled receptor kinase 6	7	-1.73744	0.015499
Q93092	Taldo1	Transaldolase	31	-1.74722	5.43752e-05
P22682	Cbl	E3 ubiquitin-protein ligase CBL	20	-1.74951	0.000394801
Q9ERL7	Gmfg	Glia maturation factor gamma	14	-1.75068	0.00459338
Q8VBW6	Nae1	NEDD8-activating enzyme E1 regulatory subunit	6	-1.75084	0.00027529
Q9EQN3	Tsc22d4	TSC22 domain family protein 4	9	-1.75992	0.00904571
P25085	Il1rn	Interleukin-1 receptor antagonist protein	3	-1.76065	0.00239977
O09159	Man2b1	Lysosomal alpha-mannosidase	17	-1.76302	0.0440048
Q8BT60	Cpne3	Copine-3	23	-1.7764	0.00337044
P35175	Stfa1	Stefin-1	8	-1.77672	0.00526426
Q61730	Il1rap	Interleukin-1 receptor accessory protein	6	-1.7771	0.0423457
P31809	Ceacam1	Carcinoembryonic antigen-related cell adhesion molecule 1	9	-1.77711	0.00331631
Q62523	Zyx	Zyxin	17	-1.78733	0.034724
Q58NB6	Dhrs9	Dehydrogenase/reductase SDR family member 9	6	-1.78905	0.0158394
Q61881	Mcm7	DNA replication licensing factor MCM7	16	-1.79141	0.0197477
Q8BGB5	Limd2	LIM domain-containing protein 2	4	-1.79765	0.015857
P29452	Casp1	Caspase-1	12	-1.81107	0.00981822
Q8BJS4	Sun2	SUN domain-containing protein 2	30	-1.82104	0.0441613
Q921G6	Lrch4	Leucine-rich repeat and calponin homology domain-containing protein 4	13	-1.82712	0.029142
Q8K400	Stxbp5	Syntaxin-binding protein 5	14	-1.83073	0.0266565
Q9WV32	Arpc1b	Actin-related protein 2/3 complex subunit 1B	19	-1.83395	0.00247682
P97384	Anxa11	Annexin A11	24	-1.84058	0.00176978
P47791	Gsr	Glutathione reductase, mitochondrial	20	-1.8411	0.0335844
Q9Z126	Pf4	Platelet factor 4	3	-1.8426	0.0146261
Q9DCD6	Gabarap	Gamma-aminobutyric acid receptor-associated protein	4	-1.84575	0.0067538
P62962	Pfn1	Profilin-1	15	-1.84936	0.00418452
Q9R111	Gda	Guanine deaminase	25	-1.85462	0.0234858
Q9D2V7	Coro7	Coronin-7	24	-1.8684	0.0258847
Q9ERI2	Rab27a	Ras-related protein Rab-27A	6	-1.8711	0.00773153
Q9Z0M6	Adgre5	Adhesion G protein-coupled receptor E5	12	-1.87901	0.0114001
Q3V3E1	Ubash3a	Ubiquitin-associated and SH3 domain-containing protein A	6	-1.88299	0.0215444
P48025	Syk	Tyrosine-protein kinase SYK	22	-1.88788	0.0173966
Q9R007	Clec5a	C-type lectin domain family 5 member A	3	-1.89615	0.00909546
Q8C2K1	Def6	Differentially expressed in FDCP 6	10	-1.89799	0.00476231
A2AIV8	Card9	Caspase recruitment domain-containing protein 9	13	-1.90589	0.0324446
P97864	Casp7	Caspase-7	7	-1.90635	0.0156404
Q9Z1E4	Gys1	Glycogen [starch] synthase, muscle	19	-1.91235	0.00570168
P70460	Vasp	Vasodilator-stimulated phosphoprotein	19	-1.91894	0.00572399
Q99N16	Cyp4f3	Rho GTPase-activating protein 15	6	-1.92243	0.00315449
Q811M1	Arhgap15	Rho GTPase-activating protein 15	4	-1.92624	0.0426622
Q9R062	Gyg1	Glycogenin-1	7	-1.92921	0.0216357
Q9CPX6	Atg3	Ubiquitin-like-conjugating enzyme ATG3	13	-1.94149	0.000635721
Q6ZQA0	Nbeal2	Neurobeachin-like protein 2	39	-1.9495	0.0062921
Q8C147	Dock8	Dedicator of cytokinesis protein 8	46	-1.95118	0.027304
P30355	Alox5ap	Arachidonate 5-lipoxygenase-activating protein	4	-1.95156	0.0384011
Q64324	Stxbp2	Syntaxin-binding protein 2	21	-1.95945	0.0411042
Q09200	B4galnt1	Beta-1,4 N-acetylgalactosaminyltransferase 1	13	-1.96091	0.0489604
Q8R5A3	Apbb1ip	Amyloid beta A4 precursor protein-binding family B member 1-interacting protein	17	-1.96279	0.020501
Q571E4	Galns	N-acetylgalactosamine-6-sulfatase	11	-1.96391	0.0289003
P50172	Hsd11b1	11-beta-hydroxysteroid dehydrogenase 1	11	-1.96672	0.00449336
P29351	Ptpn6	Tyrosine-protein phosphatase non-receptor type 6	39	-1.97154	0.0317932
Q3U435	Mmp25	Matrix metalloproteinase-25	13	-1.98291	0.0159553
P40142	Tkt	Transketolase	43	-1.98835	0.0258424
P24527	Lta4h	Leukotriene A-4 hydrolase	34	-2.01269	0.0138268
Q5SUA5	Myo1g	Unconventional myosin-Ig	29	-2.01497	0.00530755
Q9D6Y7	Msra	Mitochondrial peptide methionine sulfoxide reductase	14	-2.01601	0.0287191
P08103	Hck	Tyrosine-protein kinase HCK	13	-2.02077	0.0359124
Q9Z0I7	Slfn1	Schlafen family member 1	15	-2.02511	0.00406303
P58058	Nadk	NAD kinase	11	-2.02676	0.0122596
Q61599	Arhgdib	Rho GDP-dissociation inhibitor 2	22	-2.0288	0.0339506
Q8VD58	Evi2b	Protein EVI2B	2	-2.02933	0.000214078
Q03267	Ikzf1	DNA-binding protein Ikaros	5	-2.03512	0.00318438
P99029	Prdx5	Peroxiredoxin-5, mitochondrial	16	-2.03696	0.00242469
Q9CZE3	Rab32	Ras-related protein Rab-32	7	-2.0454	0.0284147
Q9D3G5	Stx11	Syntaxin-11	8	-2.05164	0.0224033
P03958	Ada	Adenosine deaminase	19	-2.05981	0.00382315
P28650	Adss1	Adenylosuccinate synthetase isozyme 1	10	-2.06586	0.00232688
O88627	Slc28a2	Sodium/nucleoside cotransporter 2	7	-2.06976	0.0257854
Q6PGG2	Gmip	GEM-interacting protein	22	-2.08001	0.0182339
O70404	Vamp8	Vesicle-associated membrane protein 8	5	-2.09505	0.0390542
Q9QZF2	Gpc1	Glypican-1	13	-2.10549	0.00917795
Q9JLV6	Pnkp	Bifunctional polynucleotide phosphatase/kinase	22	-2.11069	0.0365565
Q91YR9	Ptgr1	Prostaglandin reductase 1	12	-2.11827	0.0170862
Q91YI4	Arrb2	Beta-arrestin-2	15	-2.13579	0.0145943
P35276	Rab3d	Ras-related protein Rab-3D	5	-2.14023	0.0211258
Q8VDL4	Adpgk	ADP-dependent glucokinase	14	-2.14515	0.0464372
O89053	Coro1a	Coronin-1A	28	-2.1669	0.047774
D3Z6Q9	Bin2	Bridging integrator 2	15	-2.16996	0.00997474
P50431	Shmt1	Serine hydroxymethyltransferase, cytosolic	10	-2.17102	0.0285415
P43404	Zap70	Tyrosine-protein kinase ZAP-70	3	-2.17105	0.000767877
P25785	Timp2	Metalloproteinase inhibitor 2	4	-2.18889	0.0150037
P49710	Hcls1	Hematopoietic lineage cell-specific protein	36	-2.2145	0.0184684
Q61233	Lcp1	Plastin-2	40	-2.22799	0.0226586
Q8R2H9	Phospho1	Phosphoethanolamine/phosphocholine phosphatase	8	-2.23322	0.00757963
Q9EPL4	Mettl9	Protein-L-histidine N-pros-methyltransferase	5	-2.23378	0.00913567
P14234	Fgr	Tyrosine-protein kinase Fgr	20	-2.23551	0.0202989
Q00612	G6pdx	Glucose-6-phosphate 1-dehydrogenase X	41	-2.23922	0.0368982
E9PVX6	Mki67	Proliferation marker protein Ki-67	71	-2.24264	0.0142924
O09043	Napsa	Napsin-A	4	-2.24879	0.0275327
P07724	Alb	Albumin	33	-2.2539	0.00265101
Q91UZ5	Impa2	Inositol monophosphatase 2	6	-2.26063	0.00438379
P19973	Lsp1	Lymphocyte-specific protein 1	20	-2.27133	0.025255
Q8VCI0	Plbd1	Phospholipase B-like 1	14	-2.27814	0.0195439
P27870	Vav1	Proto-oncogene vav	19	-2.2843	0.00964145
O70145	Ncf2	Neutrophil cytosol factor 2	30	-2.28542	0.00888551
Q61093	Cybb	Cytochrome b-245 heavy chain	15	-2.29398	0.0327478
Q3TRM8	Hk3	Hexokinase-3	24	-2.29748	0.0283812
Q9ERN0	Scamp2	Secretory carrier-associated membrane protein 2	5	-2.31013	0.010245
P97492	Rgs14	Regulator of G-protein signaling 14	10	-2.32073	0.00687055
Q9DCD0	Pgd	6-phosphogluconate dehydrogenase, decarboxylating	31	-2.32718	0.027572
P30681	Hmgb2	High mobility group protein B2	20	-2.3295	0.0261444
O54824	Il16	Pro-interleukin-16	25	-2.33865	0.0348334
Q3TBD2	Arhgap45	Rho GTPase-activating protein 45	31	-2.35216	0.00750704
P16110	Lgals3	Galectin-3	11	-2.35883	0.0108465
Q61096	Prtn3	Myeloblastin	5	-2.36606	0.0189062
Q9ET01	Pygl	Glycogen phosphorylase, liver form	38	-2.37358	0.0216416
F8VPK0	Skic3	Superkiller complex protein 3	5	-2.38418	0.0384031
P97369	Ncf4	Neutrophil cytosol factor 4	21	-2.40415	0.0446751
Q9QZK7	Dok3	Docking protein 3	17	-2.40444	0.0151294
Q80VQ0	Aldh3b1	Aldehyde dehydrogenase family 3 member B1	20	-2.42152	0.0176419
P70248	Myo1f	Unconventional myosin-If	33	-2.43882	0.0158868
Q9CQI6	Cotl1	Coactosin-like protein	15	-2.44468	0.0115697
Q6DTY7	Pfkfb4	6-phosphofructo-2-kinase/fructose-2,6-bisphosphatase 4	25	-2.49507	0.0136834
P97814	Pstpip1	Proline-serine-threonine phosphatase-interacting protein 1	21	-2.49912	0.012421
Q8R460	Il36g	Interleukin-36 gamma	7	-2.50174	0.0390334
Q3UP87	Elane	Neutrophil elastase	10	-2.51076	0.0267544
Q62431	Arid3a	AT-rich interactive domain-containing protein 3A	9	-2.53484	0.000814215
P06800	Ptprc	Receptor-type tyrosine-protein phosphatase C	41	-2.55211	0.0345519
P11672	Lcn2	Neutrophil gelatinase-associated lipocalin	13	-2.55276	0.0333134
O88307	Sorl1	Sortilin-related receptor	35	-2.55627	0.0187687
Q8VI93	Oas3	2'-5'-oligoadenylate synthase 3	14	-2.55939	0.00512046
Q9D154	Serpinb1a	Leukocyte elastase inhibitor A	30	-2.56509	0.0430574
Q09014	Ncf1	Neutrophil cytosol factor 1	22	-2.57724	0.0278999
Q9JL26	Fmnl1	Formin-like protein 1	35	-2.58172	0.00579849
Q8BMS9	Rassf2	Ras association domain-containing protein 2	11	-2.60475	0.00268629
P11835	Itgb2	Integrin beta-2	40	-2.60948	0.0389994
B2RUP2	Unc13d	Protein unc-13 homolog D	13	-2.61073	0.0254131
Q3V1G4	Olfml2b	Olfactomedin-like protein 2B	11	-2.6254	0.0432657
P11247	Mpo	Myeloperoxidase	50	-2.62711	0.0173299
Q61805	Lbp	Lipopolysaccharide-binding protein	10	-2.63727	0.0014924
Q8VBT6	Apobr	Apolipoprotein B receptor	28	-2.63825	0.000916602
Q9JI11	Stk4	Serine/threonine-protein kinase 4	10	-2.65199	0.00788907
P32037	Slc2a3	Solute carrier family 2, facilitated glucose transporter member 3	10	-2.65388	0.0216489
Q9ERD8	Parvg	Gamma-parvin	9	-2.6584	8.12512e-05
P70315	Was	Actin nucleation-promoting factor WAS	16	-2.66619	0.0040675
P24063	Itgal	Integrin alpha-L	23	-2.67919	0.0223305
Q8BJD1	Itih5	Inter-alpha-trypsin inhibitor heavy chain H5	22	-2.68389	0.00108809
P08905	Lyz2	Lysozyme C-2	8	-2.69276	0.0309289
Q4QRL3	Ccdc88b	Coiled-coil domain-containing protein 88B	48	-2.74463	0.00603398
Q6BCL1	Pram1	PML-RARA-regulated adapter molecule 1	34	-2.74821	0.0065701
P97484	Lilrb3	Leukocyte immunoglobulin-like receptor subfamily B member 3	10	-2.74958	0.0284814
Q80YW0	Cyth4	Cytohesin-4	9	-2.75064	0.000762153
P31725	S100a9	Protein S100-A9	16	-2.78928	0.0193802
P35174	Stfa2	Stefin-2	7	-2.78937	0.00884462
P11680	Cfp	Properdin	11	-2.79068	0.0163517
P30993	C5ar1	C5a anaphylatoxin chemotactic receptor 1	5	-2.79644	0.017383
P15379	Cd44	CD44 antigen	8	-2.79733	0.00930329
Q8K352	Sash3	SAM and SH3 domain-containing protein 3	8	-2.80275	0.00522513
P05555	Itgam	Integrin alpha-M	41	-2.81061	0.0277308
P28293	Ctsg	Cathepsin G	16	-2.81061	0.0292342
O08692	Ngp	Neutrophilic granule protein	28	-2.83134	0.00893208
P01027	C3	Complement C3	86	-2.85441	0.016137
Q9EQ09	Olr1	Oxidized low-density lipoprotein receptor 1	6	-2.86676	0.00592132
P82198	Tgfbi	Transforming growth factor-beta-induced protein ig-h3	15	-2.86681	7.17259e-05
Q6SJQ0	Cd300a	CMRF35-like molecule 8	2	-2.87901	0.00809683
P47968	Rpia	Ribose-5-phosphate isomerase	10	-2.90464	0.0205156
Q9D8U6	Mcemp1	Mast cell-expressed membrane protein 1	11	-2.90522	0.000322086
Q8R0T6	Adgrg3	Adhesion G protein-coupled receptor G3	6	-2.9144	0.0103111
P57787	Slc16a3	Monocarboxylate transporter 4	7	-2.95705	0.0111744
P10404		MLV-related proviral Env polyprotein	8	-2.97669	0.0187271
P10107	Anxa1	Annexin A1	44	-2.98291	0.0031141
Q9QUH0	Glrx	Glutaredoxin-1	6	-2.99235	0.00689714
P51437	Camp	Cathelicidin antimicrobial peptide	11	-2.99415	0.01339
Q61462	Cyba	Cytochrome b-245 light chain	5	-2.99812	0.00108786
P08071	Ltf	Lactotransferrin	80	-3.00989	0.0335391
Q3UZZ4	Olfm4	Olfactomedin-4	14	-3.04306	0.012976
P01898	H2-Q10	H-2 class I histocompatibility antigen, Q10 alpha chain	5	-3.06177	0.000929603
O88783	F5	Coagulation factor V	36	-3.11347	0.0172564
Q3UV74	Itgb2l	Integrin beta-2-like protein	17	-3.11969	0.0401087
Q8CB87	Rab44	Ras-related protein Rab-44	20	-3.13098	0.00877269
Q00941	Csf2ra	Granulocyte-macrophage colony-stimulating factor receptor subunit alpha	6	-3.21673	0.0176119
Q62178	Sema4a	Semaphorin-4A	11	-3.31679	0.00359412
Q61646	Hp	Haptoglobin	18	-3.33947	0.0300068
P97430	Slpi	Antileukoproteinase	5	-3.34649	0.020292
Q61362	Chi3l1	Chitinase-3-like protein 1	23	-3.35868	0.0374776
P27931	Il1r2	Interleukin-1 receptor type 2	6	-3.46648	0.0161947
P41245	Mmp9	Matrix metalloproteinase-9	36	-3.47293	0.0289937
O88593	Pglyrp1	Peptidoglycan recognition protein 1	2	-3.53159	0.0181117
Q8BND5	Qsox1	Sulfhydryl oxidase 1	16	-3.53944	0.00910246
P35441	Thbs1	Thrombospondin-1	49	-3.55154	0.0038873
Q60963	Pla2g7	Platelet-activating factor acetylhydrolase	9	-3.6143	0.0074535
Q8BZQ2	Crispld2	Cysteine-rich secretory protein LCCL domain-containing 2	15	-3.70611	0.0201658
O70138	Mmp8	Neutrophil collagenase	20	-3.7838	0.0218883
Q05144	Rac2	Ras-related C3 botulinum toxin substrate 2	7	-3.82802	0.00244594
P35343	Cxcr2	C-X-C chemokine receptor type 2	2	-3.86209	0.00011606
O88536	Fpr2	Formyl peptide receptor 2	2	-3.96904	0.0118344
P35456	Plaur	Urokinase plasminogen activator surface receptor	4	-4.27179	0.00816458
Q8K482	Emilin2	EMILIN-2	19	-4.34138	5.39382e-05
Q8K426	Retnlg	Resistin-like gamma	5	-4.82196	0.00979417
