# Supplementary material for: Proteomic Characterization of 1000 Human and Murine Neutrophils Freshly Isolated From Blood and Sites of Sterile Inflammation
Source: Mol Cell Proteomics. 2024 Oct 11;23(11):100858. doi: 10.1016/j.mcpro.2024.100858 (PMC11630641; doi:10.1016/j.mcpro.2024.100858)
Supplement: Table S6 [file mmc12.xlsx]

## Sheet: Differential expression
# Proteomic analysis of neutrophils isolated from human oral cavity (lavage) and circulation (n=7) after tabasco treatment
Proteins that passed paired t test and log2fold change +/- 1 are listed here
PG.ProteinNames	Uniprot	name	Fold change (lavage/blood)	T.test
K1C13	P13646	Keratin, type I cytoskeletal 13	8.43171	2.63449e-07
K2C4	P19013	Keratin, type II cytoskeletal 4	7.04639	5.37415e-10
ZWINT	O95229	ZW10 interactor	5.45061	1.50802e-07
HSPB1	P04792	Heat shock protein beta-1	4.74686	1.29516e-06
SLPI	P03973	Antileukoproteinase	3.5867	4.29039e-07
ANXA2	P07355	Annexin A2	3.50684	6.36447e-10
PKP1	Q13835	Plakophilin-1	3.47319	1.05804e-08
K2C6A	P02538	Keratin, type II cytoskeletal 6A	3.34711	3.073e-06
TGM3	Q08188	Protein-glutamine gamma-glutamyltransferase E	3.22218	3.13678e-06
K1C16	P08779	Keratin, type I cytoskeletal 16	3.03449	0.00100631
CYTB	P04080	Cystatin-B	2.93653	5.09611e-07
K2C78	Q8N1N4	Keratin, type II cytoskeletal 78	2.80614	2.09967e-06
S10A7	P31151	Protein S100-A7	2.7895	2.70438e-06
K2C6B	P04259	Keratin, type II cytoskeletal 6B	2.78265	0.00137486
POF1B	Q8WVV4	Protein POF1B	2.57971	5.35068e-05
ANXA1	P04083	Annexin A1	2.53355	9.69377e-07
IGKC	P01834	Immunoglobulin kappa constant	2.35247	0.00307767
CO9	P02748	Complement component C9	2.24651	0.000193355
IGHG4	P01861	Immunoglobulin heavy constant gamma 4	2.24169	0.000417211
GLNA	P15104	Glutamine synthetase	2.2084	1.09836e-06
K2C5	P13647	Keratin, type II cytoskeletal 5	2.19465	2.97069e-05
PLAK	P14923	Junction plakoglobin	2.15686	2.33834e-05
IGHG2	P01859	Immunoglobulin heavy constant gamma 2	2.15267	0.000402518
DESP	P15924	Desmoplakin	2.14485	3.13465e-06
C4BPA	P04003	C4b-binding protein alpha chain	1.97044	0.00018704
K1C14	P02533	Keratin, type I cytoskeletal 14	1.89071	0.000675648
KVD11	A0A0A0MRZ8	Immunoglobulin kappa variable 3D-11;Immunoglobulin kappa variable 3-11	1.85072	0.00896251
K1C17	Q04695	Keratin, type I cytoskeletal 17	1.76315	0.00689995
HV169	P01742	Immunoglobulin heavy variable 1-69	1.73439	0.000958898
ODFP2	Q5BJF6	Outer dense fiber protein 2	1.71399	0.0114967
PRDX1	Q06830	Peroxiredoxin-1	1.65991	4.35853e-05
CO3	P01024	Complement C3	1.50804	0.0256778
S10AB	P31949	Protein S100-A11	1.50731	0.00025546
VP33A	Q96AX1	Vacuolar protein sorting-associated protein 33A	1.50657	0.000178863
FBX50	Q6ZVX7	F-box only protein 50	1.50439	0.0019176
CBR1	P16152	Carbonyl reductase [NADPH] 1	1.46644	3.54121e-06
IGK	P0DOX7	Immunoglobulin kappa light chain	1.45617	0.00158009
LV147	P01700	Immunoglobulin lambda variable 1-47	1.39751	0.0407408
RAC2	P15153	Ras-related C3 botulinum toxin substrate 2	1.37139	2.74893e-05
ATLA2	Q8NHH9	Atlastin-2	1.35437	0.000683224
KV315	P01624	Immunoglobulin kappa variable 3-15	1.32952	0.0375986
HRG	P04196	Histidine-rich glycoprotein	1.31792	0.016765
IGLC3	P0DOY3	Immunoglobulin lambda constant 3	1.23254	0.020972
IGJ	P01591	Immunoglobulin J chain	1.20961	0.0150871
BAP31	P51572	B-cell receptor-associated protein 31	1.18019	0.00248186
RS3	P23396	40S ribosomal protein S3	1.17744	0.000437554
IF4A1	P60842	Eukaryotic initiation factor 4A-I	1.1738	0.000445199
CISY	O75390	Citrate synthase, mitochondrial	1.1675	0.000389674
SPB3	P29508	Serpin B3	1.1341	0.0020712
SHLB1	Q9Y371	Endophilin-B1	1.1044	0.00329664
LMNB1	P20700	Lamin-B1	1.1014	0.00016518
AL9A1	P49189	4-trimethylaminobutyraldehyde dehydrogenase	1.08892	2.39138e-05
COX6C	P09669	Cytochrome c oxidase subunit 6C	1.08702	0.0274685
HV307	P01780	Immunoglobulin heavy variable 3-7	1.08406	0.0266774
AL3A2	P51648	Aldehyde dehydrogenase family 3 member A2	1.08366	5.06258e-05
VPP3	Q13488	V-type proton ATPase 116 kDa subunit a 3	1.05541	0.00966598
PHB2	Q99623	Prohibitin-2	1.04794	0.00908549
ARC1A	Q92747	Actin-related protein 2/3 complex subunit 1A	1.04233	0.00225775
RSSA	P08865	40S ribosomal protein SA	1.03058	0.000129336
HV102	P23083	Immunoglobulin heavy variable 1-2	1.02203	0.0226612
RS11	P62280	40S ribosomal protein S11	1.01964	5.86489e-05
RS12	P25398	40S ribosomal protein S12	1.01334	0.00282986
FABP5	Q01469	Fatty acid-binding protein 5	1.01233	0.00712023
CPNS1	P04632	Calpain small subunit 1	1.00865	0.00879825
TMA7	Q9Y2S6	Translation machinery-associated protein 7	-1.00062	0.00594677
PLXC1	O60486	Plexin-C1	-1.00161	0.000503848
RBM8A	Q9Y5S9	RNA-binding protein 8A	-1.00241	0.000723418
GALM	Q96C23	Galactose mutarotase	-1.00453	0.00604466
CEAM8	P31997	Carcinoembryonic antigen-related cell adhesion molecule 8	-1.00881	0.000966926
IF4B	P23588	Eukaryotic translation initiation factor 4B	-1.01137	0.000722848
HLAF	P30511	HLA class I histocompatibility antigen, alpha chain F	-1.01587	0.0299265
HLAH	P01893	Putative HLA class I histocompatibility antigen, alpha chain H	-1.01694	0.00174022
RSU1	Q15404	Ras suppressor protein 1	-1.02372	0.000134256
RETN	Q9HD89	Resistin	-1.02577	0.00739965
NDKA	P15531	Nucleoside diphosphate kinase A	-1.03035	0.000169471
SH3L3	Q9H299	SH3 domain-binding glutamic acid-rich-like protein 3	-1.03343	0.0361108
EMB	Q6PCB8	Embigin	-1.03836	0.02101
CD53	P19397	Leukocyte surface antigen CD53	-1.04084	0.00339306
DNJC8	O75937	DnaJ homolog subfamily C member 8	-1.04149	0.000388754
CATS	P25774	Cathepsin S	-1.04514	0.00193731
CD82	P27701	CD82 antigen	-1.05201	0.00426866
TREM1	Q9NP99	Triggering receptor expressed on myeloid cells 1	-1.05296	0.00181921
CATC	P53634	Dipeptidyl peptidase 1	-1.06204	0.00214926
CUX1	P39880	Homeobox protein cut-like 1	-1.07854	0.000225813
JUPI1	Q9UK76	Jupiter microtubule associated homolog 1	-1.08007	0.00193625
SIG14	Q08ET2	Sialic acid-binding Ig-like lectin 14	-1.08464	0.00384548
TMC6	Q7Z403	Transmembrane channel-like protein 6	-1.08752	0.00605858
CL12A	Q5QGZ9	C-type lectin domain family 12 member A	-1.09148	0.00106974
NMT1	P30419	Glycylpeptide N-tetradecanoyltransferase 1	-1.09522	0.0214516
HLAC	P10321	HLA class I histocompatibility antigen, C alpha chain	-1.09592	0.0175476
AGRE5	P48960	Adhesion G protein-coupled receptor E5	-1.09651	0.00132539
RBP56	Q92804	TATA-binding protein-associated factor 2N	-1.10147	0.00450387
FKBP2	P26885	Peptidyl-prolyl cis-trans isomerase FKBP2	-1.10321	0.000787321
CLM1	Q8TDQ1	CMRF35-like molecule 1	-1.11734	0.0013005
CAH4	P22748	Carbonic anhydrase 4	-1.11963	5.01843e-05
CD47	Q08722	Leukocyte surface antigen CD47	-1.11965	0.000474756
ACTBL	Q562R1	Beta-actin-like protein 2	-1.12284	0.026847
SUMO3	P55854	Small ubiquitin-related modifier 3	-1.12684	8.30547e-06
IGSF2	Q93033	Immunoglobulin superfamily member 2	-1.1285	0.0256914
SIGL9	Q9Y336	Sialic acid-binding Ig-like lectin 9	-1.13166	0.0109119
EWS	Q01844	RNA-binding protein EWS	-1.13782	0.00528211
DAF	P08174	Complement decay-accelerating factor	-1.14053	0.000669312
TNR1B	P20333	Tumor necrosis factor receptor superfamily member 1B	-1.14142	0.000426389
SPI1	P17947	Transcription factor PU.1	-1.15177	0.00121168
GRN	P28799	Progranulin	-1.15267	0.00220307
LIMD2	Q9BT23	LIM domain-containing protein 2	-1.15951	0.00644379
RNT2	O00584	Ribonuclease T2	-1.15953	0.00203428
A1BG	P04217	Alpha-1B-glycoprotein	-1.16161	0.0319166
LRC25	Q8N386	Leucine-rich repeat-containing protein 25	-1.16441	6.13451e-05
CLC4D	Q8WXI8	C-type lectin domain family 4 member D	-1.17786	0.00677878
HLAA	P04439	HLA class I histocompatibility antigen, A alpha chain	-1.18147	0.00211923
B2MG	P61769	Beta-2-microglobulin	-1.18353	0.000125997
CLC5A	Q9NY25	C-type lectin domain family 5 member A	-1.20069	0.0011578
JAM1	Q9Y624	Junctional adhesion molecule A	-1.20232	0.000168658
ILK	Q13418	Integrin-linked protein kinase	-1.2357	0.000195051
RNAS2	P10153	Non-secretory ribonuclease	-1.24066	0.000791067
LAP2B	P42167	Lamina-associated polypeptide 2, isoforms beta/gamma	-1.26535	8.98816e-05
ICAM1	P05362	Intercellular adhesion molecule 1	-1.26631	0.00231524
LYSC	P61626	Lysozyme C	-1.276	0.00405566
EM55	Q00013	55 kDa erythrocyte membrane protein	-1.28383	0.000138989
MCP	P15529	Membrane cofactor protein	-1.28971	0.00133097
CD14	P08571	Monocyte differentiation antigen CD14	-1.32802	0.000610773
EPB41	P11171	Protein 4.1	-1.32893	0.000241692
SHPS1	P78324	Tyrosine-protein phosphatase non-receptor type substrate 1	-1.32972	0.000203714
DEF1	P59665	Neutrophil defensin 1	-1.33242	0.000152134
NPC2	P61916	NPC intracellular cholesterol transporter 2	-1.33252	0.000372661
DAD1	P61803	Dolichyl-diphosphooligosaccharide--protein glycosyltransferase subunit DAD1	-1.35678	0.00209246
UPAR	Q03405	Urokinase plasminogen activator surface receptor	-1.35721	0.000668971
ACTG	P63261	Actin, cytoplasmic 2	-1.37394	0.00416857
CTCF	P49711	Transcriptional repressor CTCF	-1.37701	2.36793e-05
DIAC	Q01459	Di-N-acetylchitobiase	-1.39584	0.000106736
CR1	P17927	Complement receptor type 1	-1.40067	0.000962599
CH3L1	P36222	Chitinase-3-like protein 1	-1.42801	7.58132e-07
SIRB2	Q5JXA9	Signal-regulatory protein beta-2	-1.43766	0.00398908
OLFM4	Q6UX06	Olfactomedin-4	-1.44653	0.00490365
2024-09-06	Q14141	Septin-6	-1.45618	0.000187028
SH3L1	O75368	Adapter SH3BGRL	-1.46648	0.000500862
GLYG	P46976	Glycogenin-1	-1.47672	3.61668e-05
TRFL	P02788	Lactotransferrin	-1.4966	2.75141e-05
ICAM3	P32942	Intercellular adhesion molecule 3	-1.52901	1.64847e-05
QSOX1	O00391	Sulfhydryl oxidase 1	-1.56972	8.90645e-07
BASI	P35613	Basigin	-1.57399	3.47199e-06
MYO1E	Q12965	Unconventional myosin-Ie	-1.58078	0.000114337
FCN1	O00602	Ficolin-1	-1.58668	0.0114507
OLR1	P78380	Oxidized low-density lipoprotein receptor 1	-1.60429	1.05381e-07
HPT	P00738	Haptoglobin	-1.6141	0.0161312
ITB1	P05556	Integrin beta-1	-1.61632	0.000932949
CAMP	P49913	Cathelicidin antimicrobial peptide	-1.62317	6.51781e-05
SIRB1	O00241	Signal-regulatory protein beta-1	-1.62807	0.000116023
TR10C	O14798	Tumor necrosis factor receptor superfamily member 10C	-1.6284	0.000994636
TRY1	P07477	Serine protease 1	-1.63749	0.0314118
ADA19	Q9H013	Disintegrin and metalloproteinase domain-containing protein 19	-1.66042	6.62172e-05
LAIR1	Q6GTX8	Leukocyte-associated immunoglobulin-like receptor 1;Leukocyte-associated immunoglobulin-like receptor 2	-1.6917	1.48474e-07
MEGF9	Q9H1U4	Multiple epidermal growth factor-like domains protein 9	-1.7288	0.00434181
CLM8	Q9UGN4	CMRF35-like molecule 8	-1.74088	0.00104582
QPCT	Q16769	Glutaminyl-peptide cyclotransferase	-1.81317	6.88198e-08
PGRP1	O75594	Peptidoglycan recognition protein 1	-1.82395	6.12303e-06
NGAL	P80188	Neutrophil gelatinase-associated lipocalin	-1.83565	2.87945e-07
MMP25	Q9NPA2	Matrix metalloproteinase-25	-1.90353	6.84699e-05
CD44	P16070	CD44 antigen	-1.91197	5.00257e-06
CHIT1	Q13231	Chitotriosidase-1	-2.03442	0.000263827
FCG3B	O75015	Low affinity immunoglobulin gamma Fc region receptor III-B	-2.04123	1.30283e-05
PECA1	P16284	Platelet endothelial cell adhesion molecule	-2.0512	3.05201e-06
MMP8	P22894	Neutrophil collagenase	-2.13136	8.37444e-08
PROP	P27918	Properdin	-2.16811	3.61657e-05
CD48	P09326	CD48 antigen	-2.22689	0.000144888
CRIS3	P54108	Cysteine-rich secretory protein 3	-2.22692	3.28461e-06
C1QR1	Q9NPY3	Complement component C1q receptor	-2.24265	2.95942e-05
TCO1	P20061	Transcobalamin-1	-2.27826	2.1991e-06
LIRA3	Q8N6C8	Leukocyte immunoglobulin-like receptor subfamily A member 3	-2.28574	6.81033e-06
A1AG1	P02763	Alpha-1-acid glycoprotein 1	-2.45949	0.000175415
DEF3	P59666	Neutrophil defensin 3	-2.54834	0.0116201
MMP9	P14780	Matrix metalloproteinase-9	-3.04114	2.73029e-08
HBA	P69905	Hemoglobin subunit alpha	-4.34988	2.64815e-06
HBB	P68871	Hemoglobin subunit beta	-4.54937	9.41483e-06

## Sheet: Group enriched proteins
Enriched proteins in blood						Enriched proteins in lavage
PG.ProteinAccessions	PG.Genes	PG.ProteinDescriptions				PG.ProteinAccessions	PG.Genes	PG.ProteinDescriptions
P04156	PRNP	Major prion protein				O14791	APOL1	Apolipoprotein L1
P29728	OAS2	2'-5'-oligoadenylate synthase 2				O14907	TAX1BP3	Tax1-binding protein 3
P05067	APP	Amyloid-beta precursor protein				O43402	EMC8	ER membrane protein complex subunit 8
P49863	GZMK	Granzyme K				P01766	IGHV3-13	Immunoglobulin heavy variable 3-13
P54760	EPHB4	Ephrin type-B receptor 4				P18859	ATP5PF	ATP synthase-coupling factor 6, mitochondrial
Q7Z6M3	MILR1	Allergin-1				P29622	SERPINA4	Kallistatin
Q13642	FHL1	Four and a half LIM domains protein 1				P80108	GPLD1	Phosphatidylinositol-glycan-specific phospholipase D
Q9UNW8	GPR132	Probable G-protein coupled receptor 132				Q5SRE5	NUP188	Nucleoporin NUP188
P02776;P10720	PF4;PF4V1	Platelet factor 4;Platelet factor 4 variant				Q8TAE8	GADD45GIP1	Growth arrest and DNA damage-inducible proteins-interacting protein 1
P04275	VWF	von Willebrand factor				Q92572	AP3S1	AP-3 complex subunit sigma-1
P08069	IGF1R	Insulin-like growth factor 1 receptor				Q92785	DPF2	Zinc finger protein ubi-d4
P09486	SPARC	SPARC				Q92887	ABCC2	ATP-binding cassette sub-family C member 2
O43315	AQP9	Aquaporin-9				Q96EQ0	SGTB	Small glutamine-rich tetratricopeptide repeat-containing protein beta
P00915	CA1	Carbonic anhydrase 1				Q96IY4	CPB2	Carboxypeptidase B2
P09874	PARP1	Poly [ADP-ribose] polymerase 1				Q9BUE0	MED18	Mediator of RNA polymerase II transcription subunit 18
P14210	HGF	Hepatocyte growth factor				Q9BY32	ITPA	Inosine triphosphate pyrophosphatase
Q14562	DHX8	ATP-dependent RNA helicase DHX8				Q9H0J9	PARP12	Protein mono-ADP-ribosyltransferase PARP12
Q5EBL4	RILPL1	RILP-like protein 1				Q9NSY2	STARD5	StAR-related lipid transfer protein 5
Q96SN7	ORAI2	Protein orai-2				Q9ULT8	HECTD1	E3 ubiquitin-protein ligase HECTD1
Q9UKL0	RCOR1	REST corepressor 1				A0AV96	RBM47	RNA-binding protein 47
O43291	SPINT2	Kunitz-type protease inhibitor 2				O15118	NPC1	NPC intracellular cholesterol transporter 1
P69891;P69892	HBG1;HBG2	Hemoglobin subunit gamma-1;Hemoglobin subunit gamma-2				O60341	KDM1A	Lysine-specific histone demethylase 1A
Q5H9L2;Q969E4	TCEAL5;TCEAL3	Transcription elongation factor A protein-like 5;Transcription elongation factor A protein-like 3				O95164	UBL3	Ubiquitin-like protein 3
Q9H5V9	STEEP1	STING ER exit protein				P01701	IGLV1-51	Immunoglobulin lambda variable 1-51
O75888	TNFSF13	Tumor necrosis factor ligand superfamily member 13				P06746	POLB	DNA polymerase beta
Q06481	APLP2	Amyloid beta precursor like protein 2				P09871	C1S	Complement C1s subcomponent
Q93091	RNASE6	Ribonuclease K6				P17066	HSPA6	Heat shock 70 kDa protein 6
Q9H488	POFUT1	GDP-fucose protein O-fucosyltransferase 1				P36955	SERPINF1	Pigment epithelium-derived factor
P14222	PRF1	Perforin-1				P43378	PTPN9	Tyrosine-protein phosphatase non-receptor type 9
Q9HC23	PROK2	Prokineticin-2				P49441	INPP1	Inositol polyphosphate 1-phosphatase
P02775	PPBP	Platelet basic protein				P51689	ARSD	Arylsulfatase D
O14646	CHD1	Chromodomain-helicase-DNA-binding protein 1				Q00535	CDK5	Cyclin-dependent kinase 5
O43252	PAPSS1	Bifunctional 3'-phosphoadenosine 5'-phosphosulfate synthase 1				Q05084	ICA1	Islet cell autoantigen 1
P12544	GZMA	Granzyme A				Q10713	PMPCA	Mitochondrial-processing peptidase subunit alpha
P30047	GCHFR	GTP cyclohydrolase 1 feedback regulatory protein				Q12797	ASPH	Aspartyl/asparaginyl beta-hydroxylase
P32456	GBP2	Guanylate-binding protein 2				Q14145	KEAP1	Kelch-like ECH-associated protein 1
P49908	SELENOP	Selenoprotein P				Q15628	TRADD	Tumor necrosis factor receptor type 1-associated DEATH domain protein
Q15388	TOMM20	Mitochondrial import receptor subunit TOM20 homolog				Q53EL6	PDCD4	Programmed cell death protein 4
Q4G176	ACSF3	Malonate--CoA ligase ACSF3, mitochondrial				Q5VU43	PDE4DIP	Myomegalin
Q6ZMZ3	SYNE3	Nesprin-3				Q6PIU2	NCEH1	Neutral cholesterol ester hydrolase 1
Q8WU39	MZB1	Marginal zone B- and B1-cell-specific protein				Q6Y1H2	HACD2	Very-long-chain (3R)-3-hydroxyacyl-CoA dehydratase 2
Q8WUY3	PRUNE2	Protein prune homolog 2				Q7L5Y1	ENOSF1	Mitochondrial enolase superfamily member 1
Q96CP6	GRAMD1A	Protein Aster-A				Q8IV08	PLD3	5'-3' exonuclease PLD3
Q96HD1	CRELD1	Protein disulfide isomerase CRELD1				Q8IZQ5	SELENOH	Selenoprotein H
Q99933	BAG1	BAG family molecular chaperone regulator 1				Q8N612	FHIP1B	FHF complex subunit HOOK interacting protein 1B
Q9BRG1	VPS25	Vacuolar protein-sorting-associated protein 25				Q8NCW5	NAXE	NAD(P)H-hydrate epimerase
Q9NRA2	SLC17A5	Sialin				Q8WVM7	STAG1	Cohesin subunit SA-1
Q9NZ45	CISD1	CDGSH iron-sulfur domain-containing protein 1				Q92478	CLEC2B	C-type lectin domain family 2 member B
O00115	DNASE2	Deoxyribonuclease-2-alpha				Q99543	DNAJC2	DnaJ homolog subfamily C member 2
O75167	PHACTR2	Phosphatase and actin regulator 2				Q9BW83	IFT27	Intraflagellar transport protein 27 homolog
O75475	PSIP1	PC4 and SFRS1-interacting protein				Q9BXW7	HDHD5	Haloacid dehalogenase-like hydrolase domain-containing 5
P19652	ORM2	Alpha-1-acid glycoprotein 2				Q9HA65	TBC1D17	TBC1 domain family member 17
P43251	BTD	Biotinidase				Q9NPF2	CHST11	Carbohydrate sulfotransferase 11
P78356	PIP4K2B	Phosphatidylinositol 5-phosphate 4-kinase type-2 beta				Q9P0M6	MACROH2A2	Core histone macro-H2A.2
Q86UQ4	ABCA13	ATP-binding cassette sub-family A member 13				Q9UNP9	PPIE	Peptidyl-prolyl cis-trans isomerase E
Q8WYP5	AHCTF1	Protein ELYS				O00410	IPO5	Importin-5
Q969U7	PSMG2	Proteasome assembly chaperone 2				O14530	TXNDC9	Thioredoxin domain-containing protein 9
O00399	DCTN6	Dynactin subunit 6				O14972	VPS26C	Vacuolar protein sorting-associated protein 26C
O43493	TGOLN2	Trans-Golgi network integral membrane protein 2				O15116	LSM1	U6 snRNA-associated Sm-like protein LSm1
O94919	ENDOD1	Endonuclease domain-containing 1 protein				O60934	NBN	Nibrin
Q2TAA2	IAH1	Isoamyl acetate-hydrolyzing esterase 1 homolog				O75037	KIF21B	Kinesin-like protein KIF21B
Q6UX71	PLXDC2	Plexin domain-containing protein 2				O75251	NDUFS7	NADH dehydrogenase [ubiquinone] iron-sulfur protein 7, mitochondrial
Q9HAT2	SIAE	Sialate O-acetylesterase				O75264	SMIM24	Small integral membrane protein 24
Q9NZP8	C1RL	Complement C1r subcomponent-like protein				P00740	F9	Coagulation factor IX
Q92854	SEMA4D	Semaphorin-4D				P01782	IGHV3-9	Immunoglobulin heavy variable 3-9
Q9H3S1	SEMA4A	Semaphorin-4A				P02649	APOE	Apolipoprotein E
Q9Y2Q5	LAMTOR2	Ragulator complex protein LAMTOR2				P04920	SLC4A2	Anion exchange protein 2
						P07902	GALT	Galactose-1-phosphate uridylyltransferase
						P09488	GSTM1	Glutathione S-transferase Mu 1
						P20936	RASA1	Ras GTPase-activating protein 1
						P33316	DUT	Deoxyuridine 5'-triphosphate nucleotidohydrolase, mitochondrial
						P56545	CTBP2	C-terminal-binding protein 2
						P61218	POLR2F	DNA-directed RNA polymerases I, II, and III subunit RPABC2
						Q14160	SCRIB	Protein scribble homolog
						Q15399	TLR1	Toll-like receptor 1
						Q15555	MAPRE2	Microtubule-associated protein RP/EB family member 2
						Q2TAA5	ALG11	GDP-Man:Man(3)GlcNAc(2)-PP-Dol alpha-1,2-mannosyltransferase
						Q3KQU3	MAP7D1	MAP7 domain-containing protein 1
						Q4KMP7	TBC1D10B	TBC1 domain family member 10B
						Q53F39	MPPE1	Metallophosphoesterase 1
						Q5EG05	CARD16	Caspase recruitment domain-containing protein 16
						Q5TFE4	NT5DC1	5'-nucleotidase domain-containing protein 1
						Q6UWZ7	ABRAXAS1	BRCA1-A complex subunit Abraxas 1
						Q6ZU80	CEP128	Centrosomal protein of 128 kDa
						Q8N122	RPTOR	Regulatory-associated protein of mTOR
						Q8N2K0	ABHD12	Lysophosphatidylserine lipase ABHD12
						Q8NBK3	SUMF1	Formylglycine-generating enzyme
						Q8TBC4	UBA3	NEDD8-activating enzyme E1 catalytic subunit
						Q92947	GCDH	Glutaryl-CoA dehydrogenase, mitochondrial
						Q96BW5	PTER	Phosphotriesterase-related protein
						Q9BXP2	SLC12A9	Solute carrier family 12 member 9
						Q9BZI7	UPF3B	Regulator of nonsense transcripts 3B
						Q9NWU1	OXSM	3-oxoacyl-[acyl-carrier-protein] synthase, mitochondrial
						Q9UHY7	ENOPH1	Enolase-phosphatase E1
						Q9Y5M8	SRPRB	Signal recognition particle receptor subunit beta
						A0A075B6K4	IGLV3-10	Immunoglobulin lambda variable 3-10
						A0A0C4DH35	IGHV3-35	Probable non-functional immunoglobulin heavy variable 3-35
						O00142	TK2	Thymidine kinase 2, mitochondrial
						O43264	ZW10	Centromere/kinetochore protein zw10 homolog
						O76013	KRT36	Keratin, type I cuticular Ha6
						P01903	HLA-DRA	HLA class II histocompatibility antigen, DR alpha chain
						P02654	APOC1	Apolipoprotein C-I
						P17275	JUNB	Transcription factor JunB
						P35914	HMGCL	Hydroxymethylglutaryl-CoA lyase, mitochondrial
						Q15293	RCN1	Reticulocalbin-1
						Q16537	PPP2R5E	Serine/threonine-protein phosphatase 2A 56 kDa regulatory subunit epsilon isoform
						Q3ZCQ8	TIMM50	Mitochondrial import inner membrane translocase subunit TIM50
						Q6P587	FAHD1	Acylpyruvase FAHD1, mitochondrial
						Q6R327	RICTOR	Rapamycin-insensitive companion of mTOR
						Q7Z2H8	SLC36A1	Proton-coupled amino acid transporter 1
						Q8IXQ6	PARP9	Protein mono-ADP-ribosyltransferase PARP9
						Q8NA72	POC5	Centrosomal protein POC5
						Q8NEU8	APPL2	DCC-interacting protein 13-beta
						Q8WVT3	TRAPPC12	Trafficking protein particle complex subunit 12
						Q9UID3	VPS51	Vacuolar protein sorting-associated protein 51 homolog
						Q9UJ41	RABGEF1	Rab5 GDP/GTP exchange factor
						Q9UJ83	HACL1	2-hydroxyacyl-CoA lyase 1
						O15211	RGL2	Ral guanine nucleotide dissociation stimulator-like 2
						O43765	SGTA	Small glutamine-rich tetratricopeptide repeat-containing protein alpha
						P05154	SERPINA5	Plasma serine protease inhibitor
						P12694	BCKDHA	2-oxoisovalerate dehydrogenase subunit alpha, mitochondrial
						P20020	ATP2B1	Plasma membrane calcium-transporting ATPase 1
						P43246	MSH2	DNA mismatch repair protein Msh2
						P52815	MRPL12	39S ribosomal protein L12, mitochondrial
						P55196	AFDN	Afadin
						P62072	TIMM10	Mitochondrial import inner membrane translocase subunit Tim10
						P80162	CXCL6	C-X-C motif chemokine 6
						Q03591	CFHR1	Complement factor H-related protein 1
						Q15751	HERC1	Probable E3 ubiquitin-protein ligase HERC1
						Q5T9L3	WLS	Protein wntless homolog
						Q6IQ22	RAB12	Ras-related protein Rab-12
						Q6ZMI0	PPP1R21	Protein phosphatase 1 regulatory subunit 21
						Q8N6N6	NATD1	Protein NATD1
						Q8NB78	KDM1B	Lysine-specific histone demethylase 2
						Q8NBJ5	COLGALT1	Procollagen galactosyltransferase 1
						Q8NBJ9	SIDT2	SID1 transmembrane family member 2
						Q9BUR5	APOO	MICOS complex subunit MIC26
						Q9GZT8	NIF3L1	NIF3-like protein 1
						Q9UBN7	HDAC6	Histone deacetylase 6
						Q9UBS0	RPS6KB2	Ribosomal protein S6 kinase beta-2
						Q9Y5Q8	GTF3C5	General transcription factor 3C polypeptide 5
						A0A0A0MS15	IGHV3-49	Immunoglobulin heavy variable 3-49
						O00264	PGRMC1	Membrane-associated progesterone receptor component 1
						O15067	PFAS	Phosphoribosylformylglycinamidine synthase
						O60674	JAK2	Tyrosine-protein kinase JAK2
						O75113	N4BP1	NEDD4-binding protein 1
						O95140	MFN2	Mitofusin-2
						O95749	GGPS1	Geranylgeranyl pyrophosphate synthase
						O95825	CRYZL1	Quinone oxidoreductase-like protein 1
						P00748	F12	Coagulation factor XII
						P00813	ADA	Adenosine deaminase
						P09132	SRP19	Signal recognition particle 19 kDa protein
						P15291	B4GALT1	Beta-1,4-galactosyltransferase 1
						P19623	SRM	Spermidine synthase
						P35249	RFC4	Replication factor C subunit 4
						P56524	HDAC4	Histone deacetylase 4
						P78386	KRT85	Keratin, type II cuticular Hb5
						Q13136	PPFIA1	Liprin-alpha-1
						Q14011	CIRBP	Cold-inducible RNA-binding protein
						Q16864	ATP6V1F	V-type proton ATPase subunit F
						Q53FA7	TP53I3	Quinone oxidoreductase PIG3
						Q5JS37	NHLRC3	NHL repeat-containing protein 3
						Q5T2E6	ARMH3	Armadillo-like helical domain-containing protein 3
						Q5XPI4	RNF123	E3 ubiquitin-protein ligase RNF123
						Q6FI81	CIAPIN1	Anamorsin
						Q7L5N1	COPS6	COP9 signalosome complex subunit 6
						Q7Z3U7	MON2	Protein MON2 homolog
						Q8IYB5	SMAP1	Stromal membrane-associated protein 1
						Q8N3D4	EHBP1L1	EH domain-binding protein 1-like protein 1
						Q8N511	TMEM199	Transmembrane protein 199
						Q8NDH3	NPEPL1	Probable aminopeptidase NPEPL1
						Q8NEN9	PDZD8	PDZ domain-containing protein 8
						Q969V3	NCLN	Nicalin
						Q96DA6	DNAJC19	Mitochondrial import inner membrane translocase subunit TIM14
						Q9H1C7	CYSTM1	Cysteine-rich and transmembrane domain-containing protein 1
						Q9H3G5	CPVL	Probable serine carboxypeptidase CPVL
						Q9NTM9	CUTC	Copper homeostasis protein cutC homolog
						Q9NX40	OCIAD1	OCIA domain-containing protein 1
						Q9NZ32	ACTR10	Actin-related protein 10
						Q9UNK0	STX8	Syntaxin-8
						Q9Y2W2	WBP11	WW domain-binding protein 11
						Q9Y6A9	SPCS1	Signal peptidase complex subunit 1
						A0A087WSY6	IGKV3D-15	Immunoglobulin kappa variable 3D-15
						P07358	C8B	Complement component C8 beta chain
						P55061	TMBIM6	Bax inhibitor 1
						Q04828	AKR1C1	Aldo-keto reductase family 1 member C1
						Q12792	TWF1	Twinfilin-1
						Q12931	TRAP1	Heat shock protein 75 kDa, mitochondrial
						Q14520	HABP2	Hyaluro-binding protein 2
						Q7L2H7	EIF3M	Eukaryotic translation initiation factor 3 subunit M
						Q92600	CNOT9	CCR4-NOT transcription complex subunit 9
						Q9NR46	SH3GLB2	Endophilin-B2
						Q9Y6D9	MAD1L1	Mitotic spindle assembly checkpoint protein MAD1
						A0A075B6I0	IGLV8-61	Immunoglobulin lambda variable 8-61
						O75146	HIP1R	Huntingtin-interacting protein 1-related protein
						O95373	IPO7	Importin-7
						P0DOX5		Immunoglobulin gamma-1 heavy chain
						P20290	BTF3	Transcription factor BTF3
						P20338	RAB4A	Ras-related protein Rab-4A
						P45985	MAP2K4	Dual specificity mitogen-activated protein kinase kinase 4
						P51580	TPMT	Thiopurine S-methyltransferase
						P53992	SEC24C	Protein transport protein Sec24C
						P61927	RPL37	60S ribosomal protein L37
						P78537	BLOC1S1	Biogenesis of lysosome-related organelles complex 1 subunit 1
						Q10469	MGAT2	Alpha-1,6-mannosyl-glycoprotein 2-beta-N-acetylglucosaminyltransferase
						Q13526	PIN1	Peptidyl-prolyl cis-trans isomerase NIMA-interacting 1
						Q13557	CAMK2D	Calcium/calmodulin-dependent protein kinase type II subunit delta
						Q13620	CUL4B	Cullin-4B
						Q3YEC7	RABL6	Rab-like protein 6
						Q52LG2	KRTAP13-2	Keratin-associated protein 13-2
						Q69YN2	CWF19L1	CWF19-like protein 1
						Q8NFH8	REPS2	RalBP1-associated Eps domain-containing protein 2
						Q8TE04;Q9BZ23;Q9H999	PANK1;PANK2;PANK3	Pantothenate kinase 1;Pantothenate kinase 2, mitochondrial;Pantothenate kinase 3
						Q8WUM0	NUP133	Nuclear pore complex protein Nup133
						Q8WUY1	THEM6	Protein THEM6
						Q96AZ6	ISG20	Interferon-stimulated gene 20 kDa protein
						Q99747	NAPG	Gamma-soluble NSF attachment protein
						Q9HC07	TMEM165	Transmembrane protein 165
						Q9UBC2	EPS15L1	Epidermal growth factor receptor substrate 15-like 1
						Q9Y5E7	PCDHB2	Protocadherin beta-2
						Q9Y5J7	TIMM9	Mitochondrial import inner membrane translocase subunit Tim9
						Q9Y6K5	OAS3	2'-5'-oligoadenylate synthase 3
						Q9Y6R7	FCGBP	IgGFc-binding protein
						O00471	EXOC5	Exocyst complex component 5
						O00479	HMGN4	High mobility group nucleosome-binding domain-containing protein 4
						O00757	FBP2	Fructose-1,6-bisphosphatase isozyme 2
						O14617	AP3D1	AP-3 complex subunit delta-1
						O43739	CYTH3	Cytohesin-3
						O43847	NRDC	Nardilysin
						O75832	PSMD10	26S proteasome non-ATPase regulatory subunit 10
						O75886	STAM2	Signal transducing adapter molecule 2
						O94768	STK17B	Serine/threonine-protein kinase 17B
						P05161	ISG15	Ubiquitin-like protein ISG15
						P08047	SP1	Transcription factor Sp1
						P08195	SLC3A2	4F2 cell-surface antigen heavy chain
						P10620	MGST1	Microsomal glutathione S-transferase 1
						P12273	PIP	Prolactin-inducible protein
						P16219	ACADS	Short-chain specific acyl-CoA dehydrogenase, mitochondrial
						P20742	PZP	Pregcy zone protein
						P29597	TYK2	Non-receptor tyrosine-protein kinase TYK2
						P30679	GNA15	Guanine nucleotide-binding protein subunit alpha-15
						P31153	MAT2A	S-adenosylmethionine synthase isoform type-2
						P36915	GNL1	Guanine nucleotide-binding protein-like 1
						P41223	BUD31	Protein BUD31 homolog
						P49716	CEBPD	CCAAT/enhancer-binding protein delta
						P49795	RGS19	Regulator of G-protein signaling 19
						Q13613	MTMR1	Myotubularin-related protein 1
						Q14240	EIF4A2	Eukaryotic initiation factor 4A-II
						Q15031	LARS2	Leucine--tRNA ligase, mitochondrial
						Q30154	HLA-DRB5	HLA class II histocompatibility antigen, DR beta 5 chain
						Q8IV63	VRK3	Inactive serine/threonine-protein kinase VRK3
						Q8NFH3	NUP43	Nucleoporin Nup43
						Q8WTS1	ABHD5	1-acylglycerol-3-phosphate O-acyltransferase ABHD5
						Q8WU76	SCFD2	Sec1 family domain-containing protein 2
						Q92530	PSMF1	Proteasome inhibitor PI31 subunit
						Q96AB6	NTAN1	Protein N-terminal asparagine amidohydrolase
						Q96JH7	VCPIP1	Deubiquitinating protein VCPIP1
						Q96PE7	MCEE	Methylmalonyl-CoA epimerase, mitochondrial
						Q96S52	PIGS	GPI transamidase component PIG-S
						Q99856	ARID3A	AT-rich interactive domain-containing protein 3A
						Q9BTT0	ANP32E	Acidic leucine-rich nuclear phosphoprotein 32 family member E
						Q9BZJ0	CRNKL1	Crooked neck-like protein 1
						Q9H553	ALG2	Alpha-1,3/1,6-mannosyltransferase ALG2
						Q9H7L9	SUDS3	Sin3 histone deacetylase corepressor complex component SDS3
						Q9H9A6	LRRC40	Leucine-rich repeat-containing protein 40
						Q9HD33	MRPL47	39S ribosomal protein L47, mitochondrial
						Q9NPA8	ENY2	Transcription and mRNA export factor ENY2
						Q9NRW4	DUSP22	Dual specificity protein phosphatase 22
						Q9NUQ8	ABCF3	ATP-binding cassette sub-family F member 3
						Q9NX46	ADPRS	ADP-ribosylhydrolase ARH3
						Q9NZ01	TECR	Very-long-chain enoyl-CoA reductase
						Q9NZ43	USE1	Vesicle transport protein USE1
						Q9UEU0	VTI1B	Vesicle transport through interaction with t-SNAREs homolog 1B
						Q9UIG0	BAZ1B	Tyrosine-protein kinase BAZ1B
						Q9Y333	LSM2	U6 snRNA-associated Sm-like protein LSm2
						Q9Y3Q3	TMED3	Transmembrane emp24 domain-containing protein 3
						A0A075B6R9;A0A0C4DH68	IGKV2D-24;IGKV2-24	Probable non-functional immunoglobulin kappa variable 2D-24;Immunoglobulin kappa variable 2-24
						O43837	IDH3B	Isocitrate dehydrogenase [NAD] subunit beta, mitochondrial
						O60701	UGDH	UDP-glucose 6-dehydrogenase
						P00736	C1R	Complement C1r subcomponent
						P05120	SERPINB2	Plasminogen activator inhibitor 2
						P08697	SERPINF2	Alpha-2-antiplasmin
						P12532	CKMT1B	Creatine kinase U-type, mitochondrial
						P28288	ABCD3	ATP-binding cassette sub-family D member 3
						P61221	ABCE1	ATP-binding cassette sub-family E member 1
						Q13315	ATM	Serine-protein kinase ATM
						Q13617	CUL2	Cullin-2
						Q5VVQ6	YOD1	Ubiquitin thioesterase OTU1
						Q86Y82	STX12	Syntaxin-12
						Q96KG9	SCYL1	N-terminal kinase-like protein
						O76011	KRT34	Keratin, type I cuticular Ha4
						O95394	PGM3	Phosphoacetylglucosamine mutase
						O95487	SEC24B	Protein transport protein Sec24B
						P02747	C1QC	Complement C1q subcomponent subunit C
						P04746	AMY2A	Pancreatic alpha-amylase
						P05546	SERPIND1	Heparin cofactor 2
						P16298	PPP3CB	Serine/threonine-protein phosphatase 2B catalytic subunit beta isoform
						P37198	NUP62	Nuclear pore glycoprotein p62
						P49356	FNTB	Protein farnesyltransferase subunit beta
						P50897	PPT1	Palmitoyl-protein thioesterase 1
						P54652	HSPA2	Heat shock-related 70 kDa protein 2
						P80404	ABAT	4-aminobutyrate aminotransferase, mitochondrial
						Q04637	EIF4G1	Eukaryotic translation initiation factor 4 gamma 1
						Q15477	SKIC2	SKI2 subunit of superkiller complex protein
						Q7Z392	TRAPPC11	Trafficking protein particle complex subunit 11
						Q8NDA8	MROH1	Maestro heat-like repeat-containing protein family member 1
						Q96DA0	ZG16B	Zymogen granule protein 16 homolog B
						Q96PE3	INPP4A	Inositol polyphosphate-4-phosphatase type I A
						Q9BRZ2	TRIM56	E3 ubiquitin-protein ligase TRIM56
						Q9Y679	AUP1	Lipid droplet-regulating VLDL assembly factor AUP1
						Q9Y6A5	TACC3	Transforming acidic coiled-coil-containing protein 3
						A5YKK6	CNOT1	CCR4-NOT transcription complex subunit 1
						O14744	PRMT5	Protein arginine N-methyltransferase 5
						O15264	MAPK13	Mitogen-activated protein kinase 13
						O15294	OGT	UDP-N-acetylglucosamine--peptide N-acetylglucosaminyltransferase 110 kDa subunit
						O43324	EEF1E1	Eukaryotic translation elongation factor 1 epsilon-1
						O43741;Q9Y478	PRKAB2;PRKAB1	5'-AMP-activated protein kinase subunit beta-2;5'-AMP-activated protein kinase subunit beta-1
						O95295	SNAPIN	SNARE-associated protein Snapin
						P01911	HLA-DRB1	HLA class II histocompatibility antigen, DRB1 beta chain
						P07919	UQCRH	Cytochrome b-c1 complex subunit 6, mitochondrial
						P08651	NFIC	Nuclear factor 1 C-type
						P22352	GPX3	Glutathione peroxidase 3
						P23142	FBLN1	Fibulin-1
						P27361	MAPK3	Mitogen-activated protein kinase 3
						P40818	USP8	Ubiquitin carboxyl-terminal hydrolase 8
						P45954	ACADSB	Short/branched chain specific acyl-CoA dehydrogenase, mitochondrial
						P46783	RPS10	40S ribosomal protein S10
						P49915	GMPS	GMP synthase [glutamine-hydrolyzing]
						P50851	LRBA	Lipopolysaccharide-responsive and beige-like anchor protein
						P60059	SEC61G	Protein transport protein Sec61 subunit gamma
						Q0JRZ9	FCHO2	F-BAR domain only protein 2
						Q14789	GOLGB1	Golgin subfamily B member 1
						Q15427	SF3B4	Splicing factor 3B subunit 4
						Q15437	SEC23B	Protein transport protein Sec23B
						Q5HYI8	RABL3	Rab-like protein 3
						Q5VIR6	VPS53	Vacuolar protein sorting-associated protein 53 homolog
						Q66K14	TBC1D9B	TBC1 domain family member 9B
						Q6NSW5;Q8TCE6	DENND10P1;DENND10	Putative DENN domain-containing protein 10 B;DENN domain-containing protein 10
						Q86SZ2	TRAPPC6B	Trafficking protein particle complex subunit 6B
						Q8N5J2	MINDY1	Ubiquitin carboxyl-terminal hydrolase MINDY-1
						Q8TD16	BICD2	Protein bicaudal D homolog 2
						Q92643	PIGK	GPI-anchor transamidase
						Q969Q0	RPL36AL	60S ribosomal protein L36a-like
						Q96D71	REPS1	RalBP1-associated Eps domain-containing protein 1
						Q96JB5	CDK5RAP3	CDK5 regulatory subunit-associated protein 3
						Q96T76	MMS19	MMS19 nucleotide excision repair protein homolog
						Q99759	MAP3K3	Mitogen-activated protein kinase kinase kinase 3
						Q9BTY2	FUCA2	Plasma alpha-L-fucosidase
						Q9C0J8	WDR33	pre-mRNA 3' end processing protein WDR33
						Q9H993	ARMT1	Damage-control phosphatase ARMT1
						Q9HB71	CACYBP	Calcyclin-binding protein
						Q9NW82	WDR70	WD repeat-containing protein 70
						Q9NY12	GAR1	H/ACA ribonucleoprotein complex subunit 1
						Q9UBX3	SLC25A10	Mitochondrial dicarboxylate carrier
						Q9UK59	DBR1	Lariat debranching enzyme
						Q9Y241	HIGD1A	HIG1 domain family member 1A, mitochondrial
						Q9Y2L5	TRAPPC8	Trafficking protein particle complex subunit 8
						Q9Y617	PSAT1	Phosphoserine aminotransferase
						P02786	TFRC	Transferrin receptor protein 1
						P60903	S100A10	Protein S100-A10
						Q6PD62	CTR9	RNA polymerase-associated protein CTR9 homolog
						Q8IYI6	EXOC8	Exocyst complex component 8
						P53602	MVD	Diphosphomevalonate decarboxylase
						Q16204	CCDC6	Coiled-coil domain-containing protein 6
						Q86V21	AACS	Acetoacetyl-CoA synthetase
						Q9BY44	EIF2A	Eukaryotic translation initiation factor 2A
						Q9NXS2	QPCTL	Glutaminyl-peptide cyclotransferase-like protein
						Q9Y3A5	SBDS	Ribosome maturation protein SBDS
						Q9Y5L4	TIMM13	Mitochondrial import inner membrane translocase subunit Tim13
						O95721	SNAP29	Synaptosomal-associated protein 29
						P10643	C7	Complement component C7
						P42677	RPS27	40S ribosomal protein S27
						P53367	ARFIP1	Arfaptin-1
						Q02338	BDH1	D-beta-hydroxybutyrate dehydrogenase, mitochondrial
						Q08380	LGALS3BP	Galectin-3-binding protein
						Q09666	AHNAK	Neuroblast differentiation-associated protein AHNAK
						Q13098	GPS1	COP9 signalosome complex subunit 1
						Q6UXV4	APOOL	MICOS complex subunit MIC27
						Q92597	NDRG1	Protein NDRG1
						Q9HCC0	MCCC2	Methylcrotonoyl-CoA carboxylase beta chain, mitochondrial
						Q9Y5X1	SNX9	Sorting nexin-9
